# Supplementary material for: Phytophthora theobromicola sp. nov.: A New Species Causing Black Pod Disease on Cacao in Brazil
Source: Front Microbiol. 2021 Mar 15;12:537399. doi: 10.3389/fmicb.2021.537399 (PMC8015942; doi:10.3389/fmicb.2021.537399)
Supplement: Supplementary file 2 [file Data_Sheet_1.ZIP]

Archive with 131 entries (118 files):
- data/
- data/aggressiveness-essay.xlsx
- data/temperature-essay.xlsx
- data/culture-media-essay.xlsx
- essay-1/
- essay-1/essay-1.Rmd
- essay-1/essay-1.html
- essay-1/essay-1.md
- essay-1/editable-figures/
- essay-1/editable-figures/Scatter_observed_and_predicted_reduced_model.svg
- essay-1/editable-figures/Barplot_observed_and_predicted_reduced_model.svg
- essay-1/editable-figures/Histogram_data.svg
- essay-1/editable-figures/Scatter_raw_data.svg
- essay-1/editable-figures/Histogram_residuals.svg
- essay-1/editable-figures/Scatter_observed_and_predicted.svg
- essay-1/editable-figures/Histogram_residuals_full_model.svg
- essay-1/editable-figures/Histogram_residuals_reduced_model.svg
- essay-1/editable-figures/Barplot_observed_and_predicted_reduced_model.png
- essay-1/editable-figures/Adjust_residuals_reduced_model.svg
- essay-1/editable-figures/Scatter_observed_and_predicted.png
- essay-1/essay-1_files/
- essay-1/essay-1_files/figure-html/
- essay-1/essay-1_files/figure-html/unnamed-chunk-22-1.png
- essay-1/essay-1_files/figure-html/unnamed-chunk-22-2.png
- essay-1/essay-1_files/figure-html/unnamed-chunk-25-1.png
- essay-1/essay-1_files/figure-html/unnamed-chunk-16-1.png
- essay-1/essay-1_files/figure-html/unnamed-chunk-26-1.png
- essay-1/essay-1_files/figure-html/unnamed-chunk-19-1.png
- essay-1/essay-1_files/figure-html/unnamed-chunk-27-1.png
- essay-1/essay-1_files/figure-html/unnamed-chunk-3-1.png
- essay-1/essay-1_files/figure-html/unnamed-chunk-4-1.png
- essay-1/essay-1_files/figure-html/unnamed-chunk-11-1.png
- essay-1/essay-1_files/figure-html/unnamed-chunk-11-2.png
- essay-1/essay-1_files/figure-html/unnamed-chunk-14-1.png
- essay-1/essay-1_files/figure-html/unnamed-chunk-15-1.png
- essay-1/essay-1_files/figure-html/unnamed-chunk-18-1.png
- essay-1/essay-1_files/figure-html/unnamed-chunk-20-1.png
- essay-1/essay-1_files/figure-html/unnamed-chunk-21-1.png
- essay-1/essay-1_files/figure-html/unnamed-chunk-30-1.png
- essay-1/essay-1_files/figure-html/unnamed-chunk-31-1.png
- essay-2/
- essay-2/essay-2_files/
- essay-2/essay-2_files/figure-html/
- essay-2/essay-2_files/figure-html/unnamed-chunk-24-1.png
- essay-2/essay-2_files/figure-html/unnamed-chunk-3-1.png
- essay-2/essay-2_files/figure-html/unnamed-chunk-4-1.png
- essay-2/essay-2_files/figure-html/unnamed-chunk-5-1.png
- essay-2/essay-2_files/figure-html/unnamed-chunk-7-1.png
- essay-2/essay-2_files/figure-html/unnamed-chunk-14-1.png
- essay-2/essay-2_files/figure-html/unnamed-chunk-14-2.png
- essay-2/essay-2_files/figure-html/unnamed-chunk-17-1.png
- essay-2/essay-2_files/figure-html/unnamed-chunk-18-1.png
- essay-2/essay-2_files/figure-html/unnamed-chunk-21-1.png
- essay-2/essay-2_files/figure-html/unnamed-chunk-24-2.png
- essay-2/essay-2_files/figure-html/unnamed-chunk-27-1.png
- essay-2/essay-2_files/figure-html/unnamed-chunk-30-1.png
- essay-2/essay-2_files/figure-html/unnamed-chunk-31-1.png
- essay-2/essay-2_files/figure-html/unnamed-chunk-32-1.png
- essay-2/essay-2_files/figure-html/unnamed-chunk-19-1.png
- essay-2/essay-2_files/figure-html/unnamed-chunk-22-1.png
- essay-2/essay-2_files/figure-html/unnamed-chunk-25-1.png
- essay-2/essay-2_files/figure-html/unnamed-chunk-25-2.png
- essay-2/essay-2_files/figure-html/unnamed-chunk-28-1.png
- essay-2/essay-2_files/figure-html/unnamed-chunk-29-1.png
- essay-2/essay-2_files/figure-html/unnamed-chunk-33-1.png
- essay-2/essay-2_files/figure-html/unnamed-chunk-35-1.png
- essay-2/essay-2_files/figure-html/unnamed-chunk-36-1.png
- essay-2/essay-2.Rmd
- essay-2/essay-2.html
- essay-2/essay-2.md
- essay-2/editable-figures/
- essay-2/editable-figures/Histogram_residuals_full_model.svg
- essay-2/editable-figures/Histogram_residuals_reduced_model.svg
- essay-2/editable-figures/Scatter_predicted_reduced_model-mod.svg
- essay-2/editable-figures/Scatter_predicted_reduced_model-mod.png
- essay-2/editable-figures/Histogram_data.svg
- essay-2/editable-figures/Boxplot_data_reduced.svg
- essay-2/editable-figures/Boxplot_data_full.svg
- essay-2/editable-figures/Scatter_raw_data.svg
- essay-2/editable-figures/Scatter_observed_and_predicted_full_model.svg
- essay-2/editable-figures/Scatter_predicted_reduced_model.svg
- essay-2/editable-figures/Correlation.png
- essay-2/editable-figures/Adjust_residuals_reduced_model.svg
- essay-2/editable-figures/Adjust_residuals_reduced_model.png
- essay-2/editable-figures/Scatter_mycelial_growth_speed_index.svg
- essay-3/
- essay-3/essay-3_files/
- essay-3/essay-3_files/figure-html/
- essay-3/essay-3_files/figure-html/unnamed-chunk-8-1.png
- essay-3/essay-3_files/figure-html/unnamed-chunk-3-1.png
- essay-3/essay-3_files/figure-html/unnamed-chunk-5-1.png
- essay-3/essay-3_files/figure-html/unnamed-chunk-6-1.png
- essay-3/essay-3_files/figure-html/unnamed-chunk-7-1.png
- essay-3/essay-3_files/figure-html/unnamed-chunk-13-1.png
- essay-3/essay-3_files/figure-html/unnamed-chunk-13-2.png
- essay-3/essay-3_files/figure-html/unnamed-chunk-16-1.png
- essay-3/essay-3_files/figure-html/unnamed-chunk-17-1.png
- essay-3/essay-3_files/figure-html/unnamed-chunk-19-1.png
- essay-3/essay-3_files/figure-html/unnamed-chunk-22-1.png
- essay-3/essay-3_files/figure-html/unnamed-chunk-22-2.png
- essay-3/essay-3_files/figure-html/unnamed-chunk-25-1.png
- essay-3/essay-3_files/figure-html/unnamed-chunk-26-1.png
- essay-3/essay-3_files/figure-html/unnamed-chunk-29-1.png
- essay-3/essay-3_files/figure-html/unnamed-chunk-30-1.png
- essay-3/essay-3_files/figure-html/unnamed-chunk-14-1.png
- essay-3/essay-3_files/figure-html/unnamed-chunk-14-2.png
- essay-3/essay-3_files/figure-html/unnamed-chunk-18-1.png
- essay-3/essay-3_files/figure-html/unnamed-chunk-20-1.png
- essay-3/essay-3_files/figure-html/unnamed-chunk-23-1.png
- essay-3/essay-3_files/figure-html/unnamed-chunk-23-2.png
- essay-3/essay-3_files/figure-html/unnamed-chunk-27-1.png
- essay-3/essay-3_files/figure-html/unnamed-chunk-31-1.png
- essay-3/essay-3.Rmd
- essay-3/essay-3.nb.html
- essay-3/essay-3.html
- essay-3/essay-3.md
- essay-3/editable-figures/
- essay-3/editable-figures/Histogram_residuals_full_model.svg
- essay-3/editable-figures/Histogram_data.svg
- essay-3/editable-figures/Scatter_raw_data.svg
- essay-3/editable-figures/Scatter_observed_clean_data.svg
- essay-3/editable-figures/Boxplot_coefficient_of_variation_clean_data.svg
- essay-3/editable-figures/Scatter_clean_data_observed_vs_predicted.svg
- essay-3/editable-figures/Scatter_clean_data2_observed.svg
- essay-3/editable-figures/Histogram_residuals_reduced_model.svg
- essay-3/editable-figures/Scatter_clean_data2_observed_vs_predicted.svg
- essay-3/editable-figures/Barplot_predicted_reduced_model.svg
- essay-3/editable-figures/Barplot_predicted_reduced_model.png
- main.Rproj
- packages.R
- README.md
