# Supplementary material for: Phytophthora theobromicola sp. nov.: A New Species Causing Black Pod Disease on Cacao in Brazil
Source: Front Microbiol. 2021 Mar 15;12:537399. doi: 10.3389/fmicb.2021.537399 (PMC8015942; doi:10.3389/fmicb.2021.537399)
Supplement: Supplementary file 2 [file Data_Sheet_1.ZIP › data/aggressiveness-essay.xlsx]

## Sheet: aggressiveness
id	strain	replicate	day	clone	length	width	average	inocPos	essay	species	strain_old	cdna	farm
1	1091	R1	1	CCN51	0	0	0	A	Jennifer	P. theobromicola sp. nov.	02_IF	950	Lembrance
2	1091	R1	2	CCN51	22.45	15.85	19.15	A	Jennifer	P. theobromicola sp. nov.	02_IF	950	Lembrance
3	1091	R1	3	CCN51	37.93	34.93	36.43	A	Jennifer	P. theobromicola sp. nov.	02_IF	950	Lembrance
4	1091	R1	4	CCN51	54.64	58.84	56.74	A	Jennifer	P. theobromicola sp. nov.	02_IF	950	Lembrance
5	1091	R1	5	CCN51	86.6	105.32	95.96	A	Jennifer	P. theobromicola sp. nov.	02_IF	950	Lembrance
6	1091	R2	1	CCN51	32.65	25.7	29.175	A	Jennifer	P. theobromicola sp. nov.	02_IF	950	Lembrance
7	1091	R2	2	CCN51	54.33	51.49	52.91	A	Jennifer	P. theobromicola sp. nov.	02_IF	950	Lembrance
8	1091	R2	3	CCN51	74.84	69.14	71.99	A	Jennifer	P. theobromicola sp. nov.	02_IF	950	Lembrance
9	1091	R2	4	CCN51	92.54	103.49	98.015	A	Jennifer	P. theobromicola sp. nov.	02_IF	950	Lembrance
10	1091	R2	5	CCN51	108.2	159.52	133.86	A	Jennifer	P. theobromicola sp. nov.	02_IF	950	Lembrance
11	1091	R3	1	CCN51	18.38	18.85	18.615	A	Jennifer	P. theobromicola sp. nov.	02_IF	950	Lembrance
12	1091	R3	2	CCN51	39.08	31.69	35.385	A	Jennifer	P. theobromicola sp. nov.	02_IF	950	Lembrance
13	1091	R3	3	CCN51	62.69	58.71	60.7	A	Jennifer	P. theobromicola sp. nov.	02_IF	950	Lembrance
14	1091	R3	4	CCN51	79.99	79.22	79.605	A	Jennifer	P. theobromicola sp. nov.	02_IF	950	Lembrance
15	1091	R3	5	CCN51	101.35	119.63	110.49	A	Jennifer	P. theobromicola sp. nov.	02_IF	950	Lembrance
16	1091	R1	1	Cepec_2004	0	0	0	A	Jennifer	P. theobromicola sp. nov.	02_IF	950	Lembrance
17	1091	R1	2	Cepec_2004	0	0	0	A	Jennifer	P. theobromicola sp. nov.	02_IF	950	Lembrance
18	1091	R1	3	Cepec_2004	0	0	0	A	Jennifer	P. theobromicola sp. nov.	02_IF	950	Lembrance
19	1091	R1	4	Cepec_2004	0	0	0	A	Jennifer	P. theobromicola sp. nov.	02_IF	950	Lembrance
20	1091	R1	5	Cepec_2004	0	0	0	A	Jennifer	P. theobromicola sp. nov.	02_IF	950	Lembrance
21	1091	R2	1	Cepec_2004	0	0	0	A	Jennifer	P. theobromicola sp. nov.	02_IF	950	Lembrance
22	1091	R2	2	Cepec_2004	0	0	0	A	Jennifer	P. theobromicola sp. nov.	02_IF	950	Lembrance
23	1091	R2	3	Cepec_2004	0	0	0	A	Jennifer	P. theobromicola sp. nov.	02_IF	950	Lembrance
24	1091	R2	4	Cepec_2004	0	0	0	A	Jennifer	P. theobromicola sp. nov.	02_IF	950	Lembrance
25	1091	R2	5	Cepec_2004	0	0	0	A	Jennifer	P. theobromicola sp. nov.	02_IF	950	Lembrance
26	1091	R3	1	Cepec_2004	0	6.96	3.48	A	Jennifer	P. theobromicola sp. nov.	02_IF	950	Lembrance
27	1091	R3	2	Cepec_2004	14.22	11.77	12.995	A	Jennifer	P. theobromicola sp. nov.	02_IF	950	Lembrance
28	1091	R3	3	Cepec_2004	26.36	18.83	22.595	A	Jennifer	P. theobromicola sp. nov.	02_IF	950	Lembrance
29	1091	R3	4	Cepec_2004	42.24	31.05	36.645	A	Jennifer	P. theobromicola sp. nov.	02_IF	950	Lembrance
30	1091	R3	5	Cepec_2004	69.08	71.77	70.425	A	Jennifer	P. theobromicola sp. nov.	02_IF	950	Lembrance
31	1091	R1	1	CP49	12.08	11.06	11.57	A	Jennifer	P. theobromicola sp. nov.	02_IF	950	Lembrance
32	1091	R1	2	CP49	29.26	27.71	28.485	A	Jennifer	P. theobromicola sp. nov.	02_IF	950	Lembrance
33	1091	R1	3	CP49	50.25	53.87	52.06	A	Jennifer	P. theobromicola sp. nov.	02_IF	950	Lembrance
34	1091	R1	4	CP49	68.01	78.82	73.415	A	Jennifer	P. theobromicola sp. nov.	02_IF	950	Lembrance
35	1091	R1	5	CP49	101.63	117.47	109.55	A	Jennifer	P. theobromicola sp. nov.	02_IF	950	Lembrance
36	1091	R2	1	CP49	19.77	17.26	18.515	A	Jennifer	P. theobromicola sp. nov.	02_IF	950	Lembrance
37	1091	R2	2	CP49	34.09	37.93	36.01	A	Jennifer	P. theobromicola sp. nov.	02_IF	950	Lembrance
38	1091	R2	3	CP49	56.38	61.16	58.77	A	Jennifer	P. theobromicola sp. nov.	02_IF	950	Lembrance
39	1091	R2	4	CP49	72.99	86.36	79.675	A	Jennifer	P. theobromicola sp. nov.	02_IF	950	Lembrance
40	1091	R2	5	CP49	96.95	122.4	109.675	A	Jennifer	P. theobromicola sp. nov.	02_IF	950	Lembrance
41	1091	R3	1	CP49	10.54	13.05	11.795	A	Jennifer	P. theobromicola sp. nov.	02_IF	950	Lembrance
42	1091	R3	2	CP49	13.59	16.03	14.81	A	Jennifer	P. theobromicola sp. nov.	02_IF	950	Lembrance
43	1091	R3	3	CP49	26.27	42.25	34.26	A	Jennifer	P. theobromicola sp. nov.	02_IF	950	Lembrance
44	1091	R3	4	CP49	46.05	61.61	53.83	A	Jennifer	P. theobromicola sp. nov.	02_IF	950	Lembrance
45	1091	R3	5	CP49	93.65	117.49	105.57	A	Jennifer	P. theobromicola sp. nov.	02_IF	950	Lembrance
46	1091	R1	1	PS1319	15.81	13.75	14.78	A	Jennifer	P. theobromicola sp. nov.	02_IF	950	Lembrance
47	1091	R1	2	PS1319	25.72	23.46	24.59	A	Jennifer	P. theobromicola sp. nov.	02_IF	950	Lembrance
48	1091	R1	3	PS1319	38.08	38.32	38.2	A	Jennifer	P. theobromicola sp. nov.	02_IF	950	Lembrance
49	1091	R1	4	PS1319	49.65	52.15	50.9	A	Jennifer	P. theobromicola sp. nov.	02_IF	950	Lembrance
50	1091	R1	5	PS1319	71.72	73.36	72.54	A	Jennifer	P. theobromicola sp. nov.	02_IF	950	Lembrance
51	1091	R2	1	PS1319	12.91	10.75	11.83	A	Jennifer	P. theobromicola sp. nov.	02_IF	950	Lembrance
52	1091	R2	2	PS1319	23.7	23.93	23.815	A	Jennifer	P. theobromicola sp. nov.	02_IF	950	Lembrance
53	1091	R2	3	PS1319	40.21	47.63	43.92	A	Jennifer	P. theobromicola sp. nov.	02_IF	950	Lembrance
54	1091	R2	4	PS1319	55.91	75.88	65.895	A	Jennifer	P. theobromicola sp. nov.	02_IF	950	Lembrance
55	1091	R2	5	PS1319	81.93	101.92	91.925	A	Jennifer	P. theobromicola sp. nov.	02_IF	950	Lembrance
56	1091	R3	1	PS1319	14.77	12.78	13.775	A	Jennifer	P. theobromicola sp. nov.	02_IF	950	Lembrance
57	1091	R3	2	PS1319	23.3	27.54	25.42	A	Jennifer	P. theobromicola sp. nov.	02_IF	950	Lembrance
58	1091	R3	3	PS1319	47.73	54.78	51.255	A	Jennifer	P. theobromicola sp. nov.	02_IF	950	Lembrance
59	1091	R3	4	PS1319	62.22	77.78	70	A	Jennifer	P. theobromicola sp. nov.	02_IF	950	Lembrance
60	1091	R3	5	PS1319	112.47	112.47	112.47	A	Jennifer	P. theobromicola sp. nov.	02_IF	950	Lembrance
61	1205	R1	1	CCN51	0	0	0	A	Jennifer	P. theobromicola sp. nov.	38_F	987	Sucupira
62	1205	R1	2	CCN51	0	0	0	A	Jennifer	P. theobromicola sp. nov.	38_F	987	Sucupira
63	1205	R1	3	CCN51	0	0	0	A	Jennifer	P. theobromicola sp. nov.	38_F	987	Sucupira
64	1205	R1	4	CCN51	0	0	0	A	Jennifer	P. theobromicola sp. nov.	38_F	987	Sucupira
65	1205	R1	5	CCN51	0	0	0	A	Jennifer	P. theobromicola sp. nov.	38_F	987	Sucupira
66	1205	R2	1	CCN51	0	0	0	A	Jennifer	P. theobromicola sp. nov.	38_F	987	Sucupira
67	1205	R2	2	CCN51	0	0	0	A	Jennifer	P. theobromicola sp. nov.	38_F	987	Sucupira
68	1205	R2	3	CCN51	11.63	0	5.815	A	Jennifer	P. theobromicola sp. nov.	38_F	987	Sucupira
69	1205	R2	4	CCN51	26.42	21.46	23.94	A	Jennifer	P. theobromicola sp. nov.	38_F	987	Sucupira
70	1205	R2	5	CCN51	52.68	46.55	49.615	A	Jennifer	P. theobromicola sp. nov.	38_F	987	Sucupira
71	1205	R3	1	CCN51	0	0	0	A	Jennifer	P. theobromicola sp. nov.	38_F	987	Sucupira
72	1205	R3	2	CCN51	0	0	0	A	Jennifer	P. theobromicola sp. nov.	38_F	987	Sucupira
73	1205	R3	3	CCN51	20.25	25.71	22.98	A	Jennifer	P. theobromicola sp. nov.	38_F	987	Sucupira
74	1205	R3	4	CCN51	39.73	54.18	46.955	A	Jennifer	P. theobromicola sp. nov.	38_F	987	Sucupira
75	1205	R3	5	CCN51	67.54	87.47	77.505	A	Jennifer	P. theobromicola sp. nov.	38_F	987	Sucupira
76	1205	R1	1	Cepec_2004	10.16	12.13	11.145	A	Jennifer	P. theobromicola sp. nov.	38_F	987	Sucupira
77	1205	R1	2	Cepec_2004	27.14	27.22	27.18	A	Jennifer	P. theobromicola sp. nov.	38_F	987	Sucupira
78	1205	R1	3	Cepec_2004	46.07	35.44	40.755	A	Jennifer	P. theobromicola sp. nov.	38_F	987	Sucupira
79	1205	R1	4	Cepec_2004	60.82	60.82	60.82	A	Jennifer	P. theobromicola sp. nov.	38_F	987	Sucupira
80	1205	R1	5	Cepec_2004	89.04	97.04	93.04	A	Jennifer	P. theobromicola sp. nov.	38_F	987	Sucupira
81	1205	R2	1	Cepec_2004	25.88	15.22	20.55	A	Jennifer	P. theobromicola sp. nov.	38_F	987	Sucupira
82	1205	R2	2	Cepec_2004	48.24	36.37	42.305	A	Jennifer	P. theobromicola sp. nov.	38_F	987	Sucupira
83	1205	R2	3	Cepec_2004	71.3	60.1	65.7	A	Jennifer	P. theobromicola sp. nov.	38_F	987	Sucupira
84	1205	R2	4	Cepec_2004	89.68	86.76	88.22	A	Jennifer	P. theobromicola sp. nov.	38_F	987	Sucupira
85	1205	R2	5	Cepec_2004	106.36	136.56	121.46	A	Jennifer	P. theobromicola sp. nov.	38_F	987	Sucupira
86	1205	R3	1	Cepec_2004	10.63	12.84	11.735	A	Jennifer	P. theobromicola sp. nov.	38_F	987	Sucupira
87	1205	R3	2	Cepec_2004	23.88	34.83	29.355	A	Jennifer	P. theobromicola sp. nov.	38_F	987	Sucupira
88	1205	R3	3	Cepec_2004	46.26	75.25	60.755	A	Jennifer	P. theobromicola sp. nov.	38_F	987	Sucupira
89	1205	R3	4	Cepec_2004	60.42	96.59	78.505	A	Jennifer	P. theobromicola sp. nov.	38_F	987	Sucupira
90	1205	R3	5	Cepec_2004	95.66	123.34	109.5	A	Jennifer	P. theobromicola sp. nov.	38_F	987	Sucupira
91	1205	R1	1	CP49	6.64	0	3.32	A	Jennifer	P. theobromicola sp. nov.	38_F	987	Sucupira
92	1205	R1	2	CP49	10.3	9.93	10.115	A	Jennifer	P. theobromicola sp. nov.	38_F	987	Sucupira
93	1205	R1	3	CP49	17.09	13.44	15.265	A	Jennifer	P. theobromicola sp. nov.	38_F	987	Sucupira
94	1205	R1	4	CP49	25.22	15.97	20.595	A	Jennifer	P. theobromicola sp. nov.	38_F	987	Sucupira
95	1205	R1	5	CP49	41.25	26.65	33.95	A	Jennifer	P. theobromicola sp. nov.	38_F	987	Sucupira
96	1205	R2	1	CP49	13.32	10.11	11.715	A	Jennifer	P. theobromicola sp. nov.	38_F	987	Sucupira
97	1205	R2	2	CP49	13.43	17.89	15.66	A	Jennifer	P. theobromicola sp. nov.	38_F	987	Sucupira
98	1205	R2	3	CP49	33.39	32.25	32.82	A	Jennifer	P. theobromicola sp. nov.	38_F	987	Sucupira
99	1205	R2	4	CP49	41.78	50.42	46.1	A	Jennifer	P. theobromicola sp. nov.	38_F	987	Sucupira
100	1205	R2	5	CP49	72.28	95.08	83.68	A	Jennifer	P. theobromicola sp. nov.	38_F	987	Sucupira
101	1205	R3	1	CP49	12.05	11.3	11.675	A	Jennifer	P. theobromicola sp. nov.	38_F	987	Sucupira
102	1205	R3	2	CP49	17.69	18.57	18.13	A	Jennifer	P. theobromicola sp. nov.	38_F	987	Sucupira
103	1205	R3	3	CP49	36.11	55.77	45.94	A	Jennifer	P. theobromicola sp. nov.	38_F	987	Sucupira
104	1205	R3	4	CP49	56.88	76.56	66.72	A	Jennifer	P. theobromicola sp. nov.	38_F	987	Sucupira
105	1205	R3	5	CP49	87.77	111.59	99.68	A	Jennifer	P. theobromicola sp. nov.	38_F	987	Sucupira
106	1205	R1	1	PS1319	21.03	14.9	17.965	A	Jennifer	P. theobromicola sp. nov.	38_F	987	Sucupira
107	1205	R1	2	PS1319	23.65	23.49	23.57	A	Jennifer	P. theobromicola sp. nov.	38_F	987	Sucupira
108	1205	R1	3	PS1319	41.46	45.46	43.46	A	Jennifer	P. theobromicola sp. nov.	38_F	987	Sucupira
109	1205	R1	4	PS1319	49.91	51.85	50.88	A	Jennifer	P. theobromicola sp. nov.	38_F	987	Sucupira
110	1205	R1	5	PS1319	76.05	98.93	87.49	A	Jennifer	P. theobromicola sp. nov.	38_F	987	Sucupira
111	1205	R2	1	PS1319	8.43	0	4.215	A	Jennifer	P. theobromicola sp. nov.	38_F	987	Sucupira
112	1205	R2	2	PS1319	13.85	10.28	12.065	A	Jennifer	P. theobromicola sp. nov.	38_F	987	Sucupira
113	1205	R2	3	PS1319	20.65	17.05	18.85	A	Jennifer	P. theobromicola sp. nov.	38_F	987	Sucupira
114	1205	R2	4	PS1319	37.8	39	38.4	A	Jennifer	P. theobromicola sp. nov.	38_F	987	Sucupira
115	1205	R2	5	PS1319	61.82	86.97	74.395	A	Jennifer	P. theobromicola sp. nov.	38_F	987	Sucupira
116	1205	R3	1	PS1319	71.39	101.5	86.445	A	Jennifer	P. theobromicola sp. nov.	38_F	987	Sucupira
117	1205	R3	2	PS1319	75.55	128.35	101.95	A	Jennifer	P. theobromicola sp. nov.	38_F	987	Sucupira
118	1205	R3	3	PS1319	80.73	132.12	106.425	A	Jennifer	P. theobromicola sp. nov.	38_F	987	Sucupira
119	1205	R3	4	PS1319	81.97	144.81	113.39	A	Jennifer	P. theobromicola sp. nov.	38_F	987	Sucupira
120	1205	R3	5	PS1319	115.92	152.33	134.125	A	Jennifer	P. theobromicola sp. nov.	38_F	987	Sucupira
121	1285	R1	1	CCN51	0	0	0	A	Jennifer	P. theobromicola sp. nov.	925F_II_SD	1021	Bom Sossego
122	1285	R1	2	CCN51	0	0	0	A	Jennifer	P. theobromicola sp. nov.	925F_II_SD	1021	Bom Sossego
123	1285	R1	3	CCN51	27.36	25.41	26.385	A	Jennifer	P. theobromicola sp. nov.	925F_II_SD	1021	Bom Sossego
124	1285	R1	4	CCN51	42.96	38.06	40.51	A	Jennifer	P. theobromicola sp. nov.	925F_II_SD	1021	Bom Sossego
125	1285	R1	5	CCN51	71.81	80.94	76.375	A	Jennifer	P. theobromicola sp. nov.	925F_II_SD	1021	Bom Sossego
126	1285	R2	1	CCN51	0	0	0	A	Jennifer	P. theobromicola sp. nov.	925F_II_SD	1021	Bom Sossego
127	1285	R2	2	CCN51	0	0	0	A	Jennifer	P. theobromicola sp. nov.	925F_II_SD	1021	Bom Sossego
128	1285	R2	3	CCN51	0	0	0	A	Jennifer	P. theobromicola sp. nov.	925F_II_SD	1021	Bom Sossego
129	1285	R2	4	CCN51	0	0	0	A	Jennifer	P. theobromicola sp. nov.	925F_II_SD	1021	Bom Sossego
130	1285	R2	5	CCN51	0	0	0	A	Jennifer	P. theobromicola sp. nov.	925F_II_SD	1021	Bom Sossego
131	1285	R3	1	CCN51	7.64	0	3.82	A	Jennifer	P. theobromicola sp. nov.	925F_II_SD	1021	Bom Sossego
132	1285	R3	2	CCN51	13.63	10.5	12.065	A	Jennifer	P. theobromicola sp. nov.	925F_II_SD	1021	Bom Sossego
133	1285	R3	3	CCN51	28.32	45.95	37.135	A	Jennifer	P. theobromicola sp. nov.	925F_II_SD	1021	Bom Sossego
134	1285	R3	4	CCN51	48.6	58.85	53.725	A	Jennifer	P. theobromicola sp. nov.	925F_II_SD	1021	Bom Sossego
135	1285	R3	5	CCN51	77.16	103.04	90.1	A	Jennifer	P. theobromicola sp. nov.	925F_II_SD	1021	Bom Sossego
136	1285	R1	1	Cepec_2004	0	0	0	A	Jennifer	P. theobromicola sp. nov.	925F_II_SD	1021	Bom Sossego
137	1285	R1	2	Cepec_2004	31.72	19.34	25.53	A	Jennifer	P. theobromicola sp. nov.	925F_II_SD	1021	Bom Sossego
138	1285	R1	3	Cepec_2004	54.79	38.59	46.69	A	Jennifer	P. theobromicola sp. nov.	925F_II_SD	1021	Bom Sossego
139	1285	R1	4	Cepec_2004	70.73	63.56	67.145	A	Jennifer	P. theobromicola sp. nov.	925F_II_SD	1021	Bom Sossego
140	1285	R1	5	Cepec_2004	100.79	108.71	104.75	A	Jennifer	P. theobromicola sp. nov.	925F_II_SD	1021	Bom Sossego
141	1285	R2	1	Cepec_2004	14.51	15.74	15.125	A	Jennifer	P. theobromicola sp. nov.	925F_II_SD	1021	Bom Sossego
142	1285	R2	2	Cepec_2004	31.53	35.05	33.29	A	Jennifer	P. theobromicola sp. nov.	925F_II_SD	1021	Bom Sossego
143	1285	R2	3	Cepec_2004	55.36	53.98	54.67	A	Jennifer	P. theobromicola sp. nov.	925F_II_SD	1021	Bom Sossego
144	1285	R2	4	Cepec_2004	72.02	84.66	78.34	A	Jennifer	P. theobromicola sp. nov.	925F_II_SD	1021	Bom Sossego
145	1285	R2	5	Cepec_2004	99.49	125.75	112.62	A	Jennifer	P. theobromicola sp. nov.	925F_II_SD	1021	Bom Sossego
146	1285	R3	1	Cepec_2004	0	0	0	A	Jennifer	P. theobromicola sp. nov.	925F_II_SD	1021	Bom Sossego
147	1285	R3	2	Cepec_2004	8.37	7.96	8.165	A	Jennifer	P. theobromicola sp. nov.	925F_II_SD	1021	Bom Sossego
148	1285	R3	3	Cepec_2004	33.23	29.56	31.395	A	Jennifer	P. theobromicola sp. nov.	925F_II_SD	1021	Bom Sossego
149	1285	R3	4	Cepec_2004	47.62	61.48	54.55	A	Jennifer	P. theobromicola sp. nov.	925F_II_SD	1021	Bom Sossego
150	1285	R3	5	Cepec_2004	78.62	99.52	89.07	A	Jennifer	P. theobromicola sp. nov.	925F_II_SD	1021	Bom Sossego
151	1285	R1	1	CP49	9.36	8.54	8.95	A	Jennifer	P. theobromicola sp. nov.	925F_II_SD	1021	Bom Sossego
152	1285	R1	2	CP49	12.92	14.93	13.925	A	Jennifer	P. theobromicola sp. nov.	925F_II_SD	1021	Bom Sossego
153	1285	R1	3	CP49	21.08	31.54	26.31	A	Jennifer	P. theobromicola sp. nov.	925F_II_SD	1021	Bom Sossego
154	1285	R1	4	CP49	40.33	58.9	49.615	A	Jennifer	P. theobromicola sp. nov.	925F_II_SD	1021	Bom Sossego
155	1285	R1	5	CP49	71.15	94.9	83.025	A	Jennifer	P. theobromicola sp. nov.	925F_II_SD	1021	Bom Sossego
156	1285	R2	1	CP49	0	0	0	A	Jennifer	P. theobromicola sp. nov.	925F_II_SD	1021	Bom Sossego
157	1285	R2	2	CP49	9.07	15.18	12.125	A	Jennifer	P. theobromicola sp. nov.	925F_II_SD	1021	Bom Sossego
158	1285	R2	3	CP49	23.38	29.23	26.305	A	Jennifer	P. theobromicola sp. nov.	925F_II_SD	1021	Bom Sossego
159	1285	R2	4	CP49	42.6	46.42	44.51	A	Jennifer	P. theobromicola sp. nov.	925F_II_SD	1021	Bom Sossego
160	1285	R2	5	CP49	74.3	86.86	80.58	A	Jennifer	P. theobromicola sp. nov.	925F_II_SD	1021	Bom Sossego
161	1285	R3	1	CP49	8.33	10.9	9.615	A	Jennifer	P. theobromicola sp. nov.	925F_II_SD	1021	Bom Sossego
162	1285	R3	2	CP49	28.65	39.94	34.295	A	Jennifer	P. theobromicola sp. nov.	925F_II_SD	1021	Bom Sossego
163	1285	R3	3	CP49	51.73	59.58	55.655	A	Jennifer	P. theobromicola sp. nov.	925F_II_SD	1021	Bom Sossego
164	1285	R3	4	CP49	69.92	89.73	79.825	A	Jennifer	P. theobromicola sp. nov.	925F_II_SD	1021	Bom Sossego
165	1285	R3	5	CP49	105.09	119.9	112.495	A	Jennifer	P. theobromicola sp. nov.	925F_II_SD	1021	Bom Sossego
166	1285	R1	1	PS1319	0	0	0	A	Jennifer	P. theobromicola sp. nov.	925F_II_SD	1021	Bom Sossego
167	1285	R1	2	PS1319	16.89	17.68	17.285	A	Jennifer	P. theobromicola sp. nov.	925F_II_SD	1021	Bom Sossego
168	1285	R1	3	PS1319	28.76	43.66	36.21	A	Jennifer	P. theobromicola sp. nov.	925F_II_SD	1021	Bom Sossego
169	1285	R1	4	PS1319	44.45	58.81	51.63	A	Jennifer	P. theobromicola sp. nov.	925F_II_SD	1021	Bom Sossego
170	1285	R1	5	PS1319	76.21	99.83	88.02	A	Jennifer	P. theobromicola sp. nov.	925F_II_SD	1021	Bom Sossego
171	1285	R2	1	PS1319	0	0	0	A	Jennifer	P. theobromicola sp. nov.	925F_II_SD	1021	Bom Sossego
172	1285	R2	2	PS1319	0	0	0	A	Jennifer	P. theobromicola sp. nov.	925F_II_SD	1021	Bom Sossego
173	1285	R2	3	PS1319	0	0	0	A	Jennifer	P. theobromicola sp. nov.	925F_II_SD	1021	Bom Sossego
174	1285	R2	4	PS1319	0	0	0	A	Jennifer	P. theobromicola sp. nov.	925F_II_SD	1021	Bom Sossego
175	1285	R2	5	PS1319	0	0	0	A	Jennifer	P. theobromicola sp. nov.	925F_II_SD	1021	Bom Sossego
176	1285	R3	1	PS1319	0	0	0	A	Jennifer	P. theobromicola sp. nov.	925F_II_SD	1021	Bom Sossego
177	1285	R3	2	PS1319	0	0	0	A	Jennifer	P. theobromicola sp. nov.	925F_II_SD	1021	Bom Sossego
178	1285	R3	3	PS1319	0	9.72	4.86	A	Jennifer	P. theobromicola sp. nov.	925F_II_SD	1021	Bom Sossego
179	1285	R3	4	PS1319	0	10.93	5.465	A	Jennifer	P. theobromicola sp. nov.	925F_II_SD	1021	Bom Sossego
180	1285	R3	5	PS1319	11.07	17.78	14.425	A	Jennifer	P. theobromicola sp. nov.	925F_II_SD	1021	Bom Sossego
181	1151	R1	1	CCN51	10.18	12.28	11.23	A	Jennifer	P. theobromicola sp. nov.	937F2_R2	1038	MCCS
182	1151	R1	2	CCN51	16.33	11.22	13.775	A	Jennifer	P. theobromicola sp. nov.	937F2_R2	1038	MCCS
183	1151	R1	3	CCN51	24.17	19.62	21.895	A	Jennifer	P. theobromicola sp. nov.	937F2_R2	1038	MCCS
184	1151	R1	4	CCN51	41.7	28.97	35.335	A	Jennifer	P. theobromicola sp. nov.	937F2_R2	1038	MCCS
185	1151	R1	5	CCN51	71.81	61.58	66.695	A	Jennifer	P. theobromicola sp. nov.	937F2_R2	1038	MCCS
186	1151	R2	1	CCN51	0	0	0	A	Jennifer	P. theobromicola sp. nov.	937F2_R2	1038	MCCS
187	1151	R2	2	CCN51	20.01	10.13	15.07	A	Jennifer	P. theobromicola sp. nov.	937F2_R2	1038	MCCS
188	1151	R2	3	CCN51	34.11	28.46	31.285	A	Jennifer	P. theobromicola sp. nov.	937F2_R2	1038	MCCS
189	1151	R2	4	CCN51	50.39	41.17	45.78	A	Jennifer	P. theobromicola sp. nov.	937F2_R2	1038	MCCS
190	1151	R2	5	CCN51	78.07	90.49	84.28	A	Jennifer	P. theobromicola sp. nov.	937F2_R2	1038	MCCS
191	1151	R3	1	CCN51	32.63	24.16	28.395	A	Jennifer	P. theobromicola sp. nov.	937F2_R2	1038	MCCS
192	1151	R3	2	CCN51	58.34	52.23	55.285	A	Jennifer	P. theobromicola sp. nov.	937F2_R2	1038	MCCS
193	1151	R3	3	CCN51	77.32	84.01	80.665	A	Jennifer	P. theobromicola sp. nov.	937F2_R2	1038	MCCS
194	1151	R3	4	CCN51	92.09	108.05	100.07	A	Jennifer	P. theobromicola sp. nov.	937F2_R2	1038	MCCS
195	1151	R3	5	CCN51	120.98	145.19	133.085	A	Jennifer	P. theobromicola sp. nov.	937F2_R2	1038	MCCS
196	1151	R1	1	Cepec_2004	25.81	15.36	20.585	A	Jennifer	P. theobromicola sp. nov.	937F2_R2	1038	MCCS
197	1151	R1	2	Cepec_2004	48.73	34.82	41.775	A	Jennifer	P. theobromicola sp. nov.	937F2_R2	1038	MCCS
198	1151	R1	3	Cepec_2004	63.84	55.68	59.76	A	Jennifer	P. theobromicola sp. nov.	937F2_R2	1038	MCCS
199	1151	R1	4	Cepec_2004	79.54	87.19	83.365	A	Jennifer	P. theobromicola sp. nov.	937F2_R2	1038	MCCS
200	1151	R1	5	Cepec_2004	103.78	126.27	115.025	A	Jennifer	P. theobromicola sp. nov.	937F2_R2	1038	MCCS
201	1151	R2	1	Cepec_2004	18.25	13.77	16.01	A	Jennifer	P. theobromicola sp. nov.	937F2_R2	1038	MCCS
202	1151	R2	2	Cepec_2004	41.02	26.81	33.915	A	Jennifer	P. theobromicola sp. nov.	937F2_R2	1038	MCCS
203	1151	R2	3	Cepec_2004	60.95	55.88	58.415	A	Jennifer	P. theobromicola sp. nov.	937F2_R2	1038	MCCS
204	1151	R2	4	Cepec_2004	78.54	79.12	78.83	A	Jennifer	P. theobromicola sp. nov.	937F2_R2	1038	MCCS
205	1151	R2	5	Cepec_2004	110.93	122.23	116.58	A	Jennifer	P. theobromicola sp. nov.	937F2_R2	1038	MCCS
206	1151	R3	1	Cepec_2004	8.35	13.17	10.76	A	Jennifer	P. theobromicola sp. nov.	937F2_R2	1038	MCCS
207	1151	R3	2	Cepec_2004	13.71	22.84	18.275	A	Jennifer	P. theobromicola sp. nov.	937F2_R2	1038	MCCS
208	1151	R3	3	Cepec_2004	42.76	38.27	40.515	A	Jennifer	P. theobromicola sp. nov.	937F2_R2	1038	MCCS
209	1151	R3	4	Cepec_2004	60.72	70.74	65.73	A	Jennifer	P. theobromicola sp. nov.	937F2_R2	1038	MCCS
210	1151	R3	5	Cepec_2004	87.36	112.01	99.685	A	Jennifer	P. theobromicola sp. nov.	937F2_R2	1038	MCCS
211	1151	R1	1	CP49	12.73	13.95	13.34	A	Jennifer	P. theobromicola sp. nov.	937F2_R2	1038	MCCS
212	1151	R1	2	CP49	27.18	37.4	32.29	A	Jennifer	P. theobromicola sp. nov.	937F2_R2	1038	MCCS
213	1151	R1	3	CP49	52.29	62.14	57.215	A	Jennifer	P. theobromicola sp. nov.	937F2_R2	1038	MCCS
214	1151	R1	4	CP49	69.88	88.35	79.115	A	Jennifer	P. theobromicola sp. nov.	937F2_R2	1038	MCCS
215	1151	R1	5	CP49	105.44	122.66	114.05	A	Jennifer	P. theobromicola sp. nov.	937F2_R2	1038	MCCS
216	1151	R2	1	CP49	11.47	15.45	13.46	A	Jennifer	P. theobromicola sp. nov.	937F2_R2	1038	MCCS
217	1151	R2	2	CP49	20.15	24.84	22.495	A	Jennifer	P. theobromicola sp. nov.	937F2_R2	1038	MCCS
218	1151	R2	3	CP49	29.43	33.78	31.605	A	Jennifer	P. theobromicola sp. nov.	937F2_R2	1038	MCCS
219	1151	R2	4	CP49	39.78	45.15	42.465	A	Jennifer	P. theobromicola sp. nov.	937F2_R2	1038	MCCS
220	1151	R2	5	CP49	66.24	70.09	68.165	A	Jennifer	P. theobromicola sp. nov.	937F2_R2	1038	MCCS
221	1151	R3	1	CP49	10.96	8.33	9.645	A	Jennifer	P. theobromicola sp. nov.	937F2_R2	1038	MCCS
222	1151	R3	2	CP49	12.77	8.9	10.835	A	Jennifer	P. theobromicola sp. nov.	937F2_R2	1038	MCCS
223	1151	R3	3	CP49	16.7	8.91	12.805	A	Jennifer	P. theobromicola sp. nov.	937F2_R2	1038	MCCS
224	1151	R3	4	CP49	38.62	46.4	42.51	A	Jennifer	P. theobromicola sp. nov.	937F2_R2	1038	MCCS
225	1151	R3	5	CP49	71.79	88.51	80.15	A	Jennifer	P. theobromicola sp. nov.	937F2_R2	1038	MCCS
226	1151	R1	1	PS1319	14.28	15.24	14.76	A	Jennifer	P. theobromicola sp. nov.	937F2_R2	1038	MCCS
227	1151	R1	2	PS1319	27.36	22.59	24.975	A	Jennifer	P. theobromicola sp. nov.	937F2_R2	1038	MCCS
228	1151	R1	3	PS1319	43.67	37.86	40.765	A	Jennifer	P. theobromicola sp. nov.	937F2_R2	1038	MCCS
229	1151	R1	4	PS1319	58.27	49.42	53.845	A	Jennifer	P. theobromicola sp. nov.	937F2_R2	1038	MCCS
230	1151	R1	5	PS1319	83.54	74.28	78.91	A	Jennifer	P. theobromicola sp. nov.	937F2_R2	1038	MCCS
231	1151	R2	1	PS1319	10.61	9.07	9.84	A	Jennifer	P. theobromicola sp. nov.	937F2_R2	1038	MCCS
232	1151	R2	2	PS1319	18.89	16.86	17.875	A	Jennifer	P. theobromicola sp. nov.	937F2_R2	1038	MCCS
233	1151	R2	3	PS1319	31.32	32.03	31.675	A	Jennifer	P. theobromicola sp. nov.	937F2_R2	1038	MCCS
234	1151	R2	4	PS1319	47.25	47.99	47.62	A	Jennifer	P. theobromicola sp. nov.	937F2_R2	1038	MCCS
235	1151	R2	5	PS1319	75.45	86.21	80.83	A	Jennifer	P. theobromicola sp. nov.	937F2_R2	1038	MCCS
236	1151	R3	1	PS1319	17.19	17.03	17.11	A	Jennifer	P. theobromicola sp. nov.	937F2_R2	1038	MCCS
237	1151	R3	2	PS1319	29.25	38.17	33.71	A	Jennifer	P. theobromicola sp. nov.	937F2_R2	1038	MCCS
238	1151	R3	3	PS1319	49.93	54.47	52.2	A	Jennifer	P. theobromicola sp. nov.	937F2_R2	1038	MCCS
239	1151	R3	4	PS1319	67.1	82.2	74.65	A	Jennifer	P. theobromicola sp. nov.	937F2_R2	1038	MCCS
240	1151	R3	5	PS1319	94.64	113.63	104.135	A	Jennifer	P. theobromicola sp. nov.	937F2_R2	1038	MCCS
241	920	R1	1	CCN51	8.48	10.24	9.36	A	Jennifer	P. palmivora	29_F	1703	Sucupira
242	920	R1	2	CCN51	23.45	19.15	21.3	A	Jennifer	P. palmivora	29_F	1703	Sucupira
243	920	R1	3	CCN51	41.15	44.07	42.61	A	Jennifer	P. palmivora	29_F	1703	Sucupira
244	920	R1	4	CCN51	57.96	64.05	61.005	A	Jennifer	P. palmivora	29_F	1703	Sucupira
245	920	R1	5	CCN51	79.82	87.81	83.815	A	Jennifer	P. palmivora	29_F	1703	Sucupira
246	920	R2	1	CCN51	0	0	0	A	Jennifer	P. palmivora	29_F	1703	Sucupira
247	920	R2	2	CCN51	0	0	0	A	Jennifer	P. palmivora	29_F	1703	Sucupira
248	920	R2	3	CCN51	0	0	0	A	Jennifer	P. palmivora	29_F	1703	Sucupira
249	920	R2	4	CCN51	0	0	0	A	Jennifer	P. palmivora	29_F	1703	Sucupira
250	920	R2	5	CCN51	0	0	0	A	Jennifer	P. palmivora	29_F	1703	Sucupira
251	920	R3	1	CCN51	0	0	0	A	Jennifer	P. palmivora	29_F	1703	Sucupira
252	920	R3	2	CCN51	0	0	0	A	Jennifer	P. palmivora	29_F	1703	Sucupira
253	920	R3	3	CCN51	0	0	0	A	Jennifer	P. palmivora	29_F	1703	Sucupira
254	920	R3	4	CCN51	0	0	0	A	Jennifer	P. palmivora	29_F	1703	Sucupira
255	920	R3	5	CCN51	0	0	0	A	Jennifer	P. palmivora	29_F	1703	Sucupira
256	920	R1	1	Cepec_2004	0	0	0	A	Jennifer	P. palmivora	29_F	1703	Sucupira
257	920	R1	2	Cepec_2004	0	0	0	A	Jennifer	P. palmivora	29_F	1703	Sucupira
258	920	R1	3	Cepec_2004	0	0	0	A	Jennifer	P. palmivora	29_F	1703	Sucupira
259	920	R1	4	Cepec_2004	0	0	0	A	Jennifer	P. palmivora	29_F	1703	Sucupira
260	920	R1	5	Cepec_2004	41.97	54.69	48.33	A	Jennifer	P. palmivora	29_F	1703	Sucupira
261	920	R2	1	Cepec_2004	0	0	0	A	Jennifer	P. palmivora	29_F	1703	Sucupira
262	920	R2	2	Cepec_2004	0	0	0	A	Jennifer	P. palmivora	29_F	1703	Sucupira
263	920	R2	3	Cepec_2004	0	0	0	A	Jennifer	P. palmivora	29_F	1703	Sucupira
264	920	R2	4	Cepec_2004	0	0	0	A	Jennifer	P. palmivora	29_F	1703	Sucupira
265	920	R2	5	Cepec_2004	0	7.36	3.68	A	Jennifer	P. palmivora	29_F	1703	Sucupira
266	920	R3	1	Cepec_2004	0	0	0	A	Jennifer	P. palmivora	29_F	1703	Sucupira
267	920	R3	2	Cepec_2004	0	0	0	A	Jennifer	P. palmivora	29_F	1703	Sucupira
268	920	R3	3	Cepec_2004	0	0	0	A	Jennifer	P. palmivora	29_F	1703	Sucupira
269	920	R3	4	Cepec_2004	0	0	0	A	Jennifer	P. palmivora	29_F	1703	Sucupira
270	920	R3	5	Cepec_2004	0	0	0	A	Jennifer	P. palmivora	29_F	1703	Sucupira
271	920	R1	1	CP49	0	0	0	A	Jennifer	P. palmivora	29_F	1703	Sucupira
272	920	R1	2	CP49	0	0	0	A	Jennifer	P. palmivora	29_F	1703	Sucupira
273	920	R1	3	CP49	0	0	0	A	Jennifer	P. palmivora	29_F	1703	Sucupira
274	920	R1	4	CP49	0	0	0	A	Jennifer	P. palmivora	29_F	1703	Sucupira
275	920	R1	5	CP49	0	0	0	A	Jennifer	P. palmivora	29_F	1703	Sucupira
276	920	R2	1	CP49	0	0	0	A	Jennifer	P. palmivora	29_F	1703	Sucupira
277	920	R2	2	CP49	0	0	0	A	Jennifer	P. palmivora	29_F	1703	Sucupira
278	920	R2	3	CP49	0	0	0	A	Jennifer	P. palmivora	29_F	1703	Sucupira
279	920	R2	4	CP49	0	0	0	A	Jennifer	P. palmivora	29_F	1703	Sucupira
280	920	R2	5	CP49	32.12	45.62	38.87	A	Jennifer	P. palmivora	29_F	1703	Sucupira
281	920	R3	1	CP49	0	0	0	A	Jennifer	P. palmivora	29_F	1703	Sucupira
282	920	R3	2	CP49	0	0	0	A	Jennifer	P. palmivora	29_F	1703	Sucupira
283	920	R3	3	CP49	0	0	0	A	Jennifer	P. palmivora	29_F	1703	Sucupira
284	920	R3	4	CP49	0	0	0	A	Jennifer	P. palmivora	29_F	1703	Sucupira
285	920	R3	5	CP49	0	0	0	A	Jennifer	P. palmivora	29_F	1703	Sucupira
286	920	R1	1	PS1319	0	0	0	A	Jennifer	P. palmivora	29_F	1703	Sucupira
287	920	R1	2	PS1319	0	0	0	A	Jennifer	P. palmivora	29_F	1703	Sucupira
288	920	R1	3	PS1319	0	0	0	A	Jennifer	P. palmivora	29_F	1703	Sucupira
289	920	R1	4	PS1319	0	0	0	A	Jennifer	P. palmivora	29_F	1703	Sucupira
290	920	R1	5	PS1319	0	0	0	A	Jennifer	P. palmivora	29_F	1703	Sucupira
291	920	R2	1	PS1319	0	0	0	A	Jennifer	P. palmivora	29_F	1703	Sucupira
292	920	R2	2	PS1319	0	0	0	A	Jennifer	P. palmivora	29_F	1703	Sucupira
293	920	R2	3	PS1319	0	0	0	A	Jennifer	P. palmivora	29_F	1703	Sucupira
294	920	R2	4	PS1319	0	0	0	A	Jennifer	P. palmivora	29_F	1703	Sucupira
295	920	R2	5	PS1319	0	0	0	A	Jennifer	P. palmivora	29_F	1703	Sucupira
296	920	R3	1	PS1319	0	0	0	A	Jennifer	P. palmivora	29_F	1703	Sucupira
297	920	R3	2	PS1319	0	0	0	A	Jennifer	P. palmivora	29_F	1703	Sucupira
298	920	R3	3	PS1319	0	0	0	A	Jennifer	P. palmivora	29_F	1703	Sucupira
299	920	R3	4	PS1319	0	0	0	A	Jennifer	P. palmivora	29_F	1703	Sucupira
300	920	R3	5	PS1319	0	0	0	A	Jennifer	P. palmivora	29_F	1703	Sucupira
301	1102	R1	1	CCN51	0	0	0	A	Jennifer	P. palmivora	895F_II_SD	997	Lembrance
302	1102	R1	2	CCN51	0	0	0	A	Jennifer	P. palmivora	895F_II_SD	997	Lembrance
303	1102	R1	3	CCN51	0	0	0	A	Jennifer	P. palmivora	895F_II_SD	997	Lembrance
304	1102	R1	4	CCN51	0	0	0	A	Jennifer	P. palmivora	895F_II_SD	997	Lembrance
305	1102	R1	5	CCN51	0	0	0	A	Jennifer	P. palmivora	895F_II_SD	997	Lembrance
306	1102	R2	1	CCN51	0	0	0	A	Jennifer	P. palmivora	895F_II_SD	997	Lembrance
307	1102	R2	2	CCN51	0	0	0	A	Jennifer	P. palmivora	895F_II_SD	997	Lembrance
308	1102	R2	3	CCN51	17.97	9.33	13.65	A	Jennifer	P. palmivora	895F_II_SD	997	Lembrance
309	1102	R2	4	CCN51	19.36	10.64	15	A	Jennifer	P. palmivora	895F_II_SD	997	Lembrance
310	1102	R2	5	CCN51	41.02	36.64	38.83	A	Jennifer	P. palmivora	895F_II_SD	997	Lembrance
311	1102	R3	1	CCN51	0	0	0	A	Jennifer	P. palmivora	895F_II_SD	997	Lembrance
312	1102	R3	2	CCN51	0	0	0	A	Jennifer	P. palmivora	895F_II_SD	997	Lembrance
313	1102	R3	3	CCN51	31.11	26.73	28.92	A	Jennifer	P. palmivora	895F_II_SD	997	Lembrance
314	1102	R3	4	CCN51	45.81	36.42	41.115	A	Jennifer	P. palmivora	895F_II_SD	997	Lembrance
315	1102	R3	5	CCN51	73.78	65.21	69.495	A	Jennifer	P. palmivora	895F_II_SD	997	Lembrance
316	1102	R1	1	Cepec_2004	0	0	0	A	Jennifer	P. palmivora	895F_II_SD	997	Lembrance
317	1102	R1	2	Cepec_2004	0	0	0	A	Jennifer	P. palmivora	895F_II_SD	997	Lembrance
318	1102	R1	3	Cepec_2004	0	0	0	A	Jennifer	P. palmivora	895F_II_SD	997	Lembrance
319	1102	R1	4	Cepec_2004	0	0	0	A	Jennifer	P. palmivora	895F_II_SD	997	Lembrance
320	1102	R1	5	Cepec_2004	0	0	0	A	Jennifer	P. palmivora	895F_II_SD	997	Lembrance
321	1102	R2	1	Cepec_2004	0	0	0	A	Jennifer	P. palmivora	895F_II_SD	997	Lembrance
322	1102	R2	2	Cepec_2004	0	0	0	A	Jennifer	P. palmivora	895F_II_SD	997	Lembrance
323	1102	R2	3	Cepec_2004	0	0	0	A	Jennifer	P. palmivora	895F_II_SD	997	Lembrance
324	1102	R2	4	Cepec_2004	0	0	0	A	Jennifer	P. palmivora	895F_II_SD	997	Lembrance
325	1102	R2	5	Cepec_2004	35.16	43.32	39.24	A	Jennifer	P. palmivora	895F_II_SD	997	Lembrance
326	1102	R3	1	Cepec_2004	0	0	0	A	Jennifer	P. palmivora	895F_II_SD	997	Lembrance
327	1102	R3	2	Cepec_2004	0	0	0	A	Jennifer	P. palmivora	895F_II_SD	997	Lembrance
328	1102	R3	3	Cepec_2004	0	0	0	A	Jennifer	P. palmivora	895F_II_SD	997	Lembrance
329	1102	R3	4	Cepec_2004	0	0	0	A	Jennifer	P. palmivora	895F_II_SD	997	Lembrance
330	1102	R3	5	Cepec_2004	0	0	0	A	Jennifer	P. palmivora	895F_II_SD	997	Lembrance
331	1102	R1	1	CP49	0	0	0	A	Jennifer	P. palmivora	895F_II_SD	997	Lembrance
332	1102	R1	2	CP49	15.42	14.05	14.735	A	Jennifer	P. palmivora	895F_II_SD	997	Lembrance
333	1102	R1	3	CP49	24.28	25.26	24.77	A	Jennifer	P. palmivora	895F_II_SD	997	Lembrance
334	1102	R1	4	CP49	35.07	35.4	35.235	A	Jennifer	P. palmivora	895F_II_SD	997	Lembrance
335	1102	R1	5	CP49	61.83	80.73	71.28	A	Jennifer	P. palmivora	895F_II_SD	997	Lembrance
336	1102	R2	1	CP49	0	0	0	A	Jennifer	P. palmivora	895F_II_SD	997	Lembrance
337	1102	R2	2	CP49	0	0	0	A	Jennifer	P. palmivora	895F_II_SD	997	Lembrance
338	1102	R2	3	CP49	0	0	0	A	Jennifer	P. palmivora	895F_II_SD	997	Lembrance
339	1102	R2	4	CP49	0	0	0	A	Jennifer	P. palmivora	895F_II_SD	997	Lembrance
340	1102	R2	5	CP49	0	0	0	A	Jennifer	P. palmivora	895F_II_SD	997	Lembrance
341	1102	R3	1	CP49	0	0	0	A	Jennifer	P. palmivora	895F_II_SD	997	Lembrance
342	1102	R3	2	CP49	0	0	0	A	Jennifer	P. palmivora	895F_II_SD	997	Lembrance
343	1102	R3	3	CP49	0	0	0	A	Jennifer	P. palmivora	895F_II_SD	997	Lembrance
344	1102	R3	4	CP49	17.98	13.28	15.63	A	Jennifer	P. palmivora	895F_II_SD	997	Lembrance
345	1102	R3	5	CP49	37.9	43.87	40.885	A	Jennifer	P. palmivora	895F_II_SD	997	Lembrance
346	1102	R1	1	PS1319	0	0	0	A	Jennifer	P. palmivora	895F_II_SD	997	Lembrance
347	1102	R1	2	PS1319	0	0	0	A	Jennifer	P. palmivora	895F_II_SD	997	Lembrance
348	1102	R1	3	PS1319	0	0	0	A	Jennifer	P. palmivora	895F_II_SD	997	Lembrance
349	1102	R1	4	PS1319	0	0	0	A	Jennifer	P. palmivora	895F_II_SD	997	Lembrance
350	1102	R1	5	PS1319	11.34	9.02	10.18	A	Jennifer	P. palmivora	895F_II_SD	997	Lembrance
351	1102	R2	1	PS1319	0	0	0	A	Jennifer	P. palmivora	895F_II_SD	997	Lembrance
352	1102	R2	2	PS1319	0	0	0	A	Jennifer	P. palmivora	895F_II_SD	997	Lembrance
353	1102	R2	3	PS1319	0	0	0	A	Jennifer	P. palmivora	895F_II_SD	997	Lembrance
354	1102	R2	4	PS1319	0	0	0	A	Jennifer	P. palmivora	895F_II_SD	997	Lembrance
355	1102	R2	5	PS1319	0	0	0	A	Jennifer	P. palmivora	895F_II_SD	997	Lembrance
356	1102	R3	1	PS1319	0	0	0	A	Jennifer	P. palmivora	895F_II_SD	997	Lembrance
357	1102	R3	2	PS1319	0	0	0	A	Jennifer	P. palmivora	895F_II_SD	997	Lembrance
358	1102	R3	3	PS1319	0	0	0	A	Jennifer	P. palmivora	895F_II_SD	997	Lembrance
359	1102	R3	4	PS1319	0	0	0	A	Jennifer	P. palmivora	895F_II_SD	997	Lembrance
360	1102	R3	5	PS1319	0	8.8	4.4	A	Jennifer	P. palmivora	895F_II_SD	997	Lembrance
361	1158	R1	1	CCN51	0	0	0	A	Jennifer	P. palmivora	939F2	1042	MCCS
362	1158	R1	2	CCN51	0	0	0	A	Jennifer	P. palmivora	939F2	1042	MCCS
363	1158	R1	3	CCN51	0	0	0	A	Jennifer	P. palmivora	939F2	1042	MCCS
364	1158	R1	4	CCN51	0	0	0	A	Jennifer	P. palmivora	939F2	1042	MCCS
365	1158	R1	5	CCN51	0	0	0	A	Jennifer	P. palmivora	939F2	1042	MCCS
366	1158	R2	1	CCN51	0	0	0	A	Jennifer	P. palmivora	939F2	1042	MCCS
367	1158	R2	2	CCN51	0	0	0	A	Jennifer	P. palmivora	939F2	1042	MCCS
368	1158	R2	3	CCN51	12.09	9.09	10.59	A	Jennifer	P. palmivora	939F2	1042	MCCS
369	1158	R2	4	CCN51	27.21	29.08	28.145	A	Jennifer	P. palmivora	939F2	1042	MCCS
370	1158	R2	5	CCN51	58.38	65.32	61.85	A	Jennifer	P. palmivora	939F2	1042	MCCS
371	1158	R3	1	CCN51	0	0	0	A	Jennifer	P. palmivora	939F2	1042	MCCS
372	1158	R3	2	CCN51	0	0	0	A	Jennifer	P. palmivora	939F2	1042	MCCS
373	1158	R3	3	CCN51	0	0	0	A	Jennifer	P. palmivora	939F2	1042	MCCS
374	1158	R3	4	CCN51	0	0	0	A	Jennifer	P. palmivora	939F2	1042	MCCS
375	1158	R3	5	CCN51	0	0	0	A	Jennifer	P. palmivora	939F2	1042	MCCS
376	1158	R1	1	Cepec_2004	0	0	0	A	Jennifer	P. palmivora	939F2	1042	MCCS
377	1158	R1	2	Cepec_2004	0	0	0	A	Jennifer	P. palmivora	939F2	1042	MCCS
378	1158	R1	3	Cepec_2004	0	0	0	A	Jennifer	P. palmivora	939F2	1042	MCCS
379	1158	R1	4	Cepec_2004	0	0	0	A	Jennifer	P. palmivora	939F2	1042	MCCS
380	1158	R1	5	Cepec_2004	0	0	0	A	Jennifer	P. palmivora	939F2	1042	MCCS
381	1158	R2	1	Cepec_2004	0	0	0	A	Jennifer	P. palmivora	939F2	1042	MCCS
382	1158	R2	2	Cepec_2004	0	0	0	A	Jennifer	P. palmivora	939F2	1042	MCCS
383	1158	R2	3	Cepec_2004	0	0	0	A	Jennifer	P. palmivora	939F2	1042	MCCS
384	1158	R2	4	Cepec_2004	0	0	0	A	Jennifer	P. palmivora	939F2	1042	MCCS
385	1158	R2	5	Cepec_2004	0	0	0	A	Jennifer	P. palmivora	939F2	1042	MCCS
386	1158	R3	1	Cepec_2004	0	0	0	A	Jennifer	P. palmivora	939F2	1042	MCCS
387	1158	R3	2	Cepec_2004	0	0	0	A	Jennifer	P. palmivora	939F2	1042	MCCS
388	1158	R3	3	Cepec_2004	0	0	0	A	Jennifer	P. palmivora	939F2	1042	MCCS
389	1158	R3	4	Cepec_2004	0	0	0	A	Jennifer	P. palmivora	939F2	1042	MCCS
390	1158	R3	5	Cepec_2004	0	0	0	A	Jennifer	P. palmivora	939F2	1042	MCCS
391	1158	R1	1	CP49	0	0	0	A	Jennifer	P. palmivora	939F2	1042	MCCS
392	1158	R1	2	CP49	0	0	0	A	Jennifer	P. palmivora	939F2	1042	MCCS
393	1158	R1	3	CP49	9.22	9.64	9.43	A	Jennifer	P. palmivora	939F2	1042	MCCS
394	1158	R1	4	CP49	12.58	13.09	12.835	A	Jennifer	P. palmivora	939F2	1042	MCCS
395	1158	R1	5	CP49	19.94	17.83	18.885	A	Jennifer	P. palmivora	939F2	1042	MCCS
396	1158	R2	1	CP49	0	0	0	A	Jennifer	P. palmivora	939F2	1042	MCCS
397	1158	R2	2	CP49	11.1	8.15	9.625	A	Jennifer	P. palmivora	939F2	1042	MCCS
398	1158	R2	3	CP49	19.04	16.8	17.92	A	Jennifer	P. palmivora	939F2	1042	MCCS
399	1158	R2	4	CP49	30.35	28.21	29.28	A	Jennifer	P. palmivora	939F2	1042	MCCS
400	1158	R2	5	CP49	55.41	57.51	56.46	A	Jennifer	P. palmivora	939F2	1042	MCCS
401	1158	R3	1	CP49	0	0	0	A	Jennifer	P. palmivora	939F2	1042	MCCS
402	1158	R3	2	CP49	7.52	11.74	9.63	A	Jennifer	P. palmivora	939F2	1042	MCCS
403	1158	R3	3	CP49	24.77	32.37	28.57	A	Jennifer	P. palmivora	939F2	1042	MCCS
404	1158	R3	4	CP49	42.45	47.14	44.795	A	Jennifer	P. palmivora	939F2	1042	MCCS
405	1158	R3	5	CP49	73.46	77.61	75.535	A	Jennifer	P. palmivora	939F2	1042	MCCS
406	1158	R1	1	PS1319	0	0	0	A	Jennifer	P. palmivora	939F2	1042	MCCS
407	1158	R1	2	PS1319	0	0	0	A	Jennifer	P. palmivora	939F2	1042	MCCS
408	1158	R1	3	PS1319	0	0	0	A	Jennifer	P. palmivora	939F2	1042	MCCS
409	1158	R1	4	PS1319	11.97	9.45	10.71	A	Jennifer	P. palmivora	939F2	1042	MCCS
410	1158	R1	5	PS1319	27.26	28.43	27.845	A	Jennifer	P. palmivora	939F2	1042	MCCS
411	1158	R2	1	PS1319	0	0	0	A	Jennifer	P. palmivora	939F2	1042	MCCS
412	1158	R2	2	PS1319	0	0	0	A	Jennifer	P. palmivora	939F2	1042	MCCS
413	1158	R2	3	PS1319	15.36	13.85	14.605	A	Jennifer	P. palmivora	939F2	1042	MCCS
414	1158	R2	4	PS1319	21.85	15.63	18.74	A	Jennifer	P. palmivora	939F2	1042	MCCS
415	1158	R2	5	PS1319	36.18	31.36	33.77	A	Jennifer	P. palmivora	939F2	1042	MCCS
416	1158	R3	1	PS1319	12.21	10.06	11.135	A	Jennifer	P. palmivora	939F2	1042	MCCS
417	1158	R3	2	PS1319	21.81	18.47	20.14	A	Jennifer	P. palmivora	939F2	1042	MCCS
418	1158	R3	3	PS1319	30.05	29.6	29.825	A	Jennifer	P. palmivora	939F2	1042	MCCS
419	1158	R3	4	PS1319	39.29	42.96	41.125	A	Jennifer	P. palmivora	939F2	1042	MCCS
420	1158	R3	5	PS1319	65.74	68.12	66.93	A	Jennifer	P. palmivora	939F2	1042	MCCS
421	906	R1	1	CCN51	0	0	0	A	Jennifer	P. palmivora	985_F	1767	Bom Sossego
422	906	R1	2	CCN51	0	0	0	A	Jennifer	P. palmivora	985_F	1767	Bom Sossego
423	906	R1	3	CCN51	0	0	0	A	Jennifer	P. palmivora	985_F	1767	Bom Sossego
424	906	R1	4	CCN51	13.07	12.9	12.985	A	Jennifer	P. palmivora	985_F	1767	Bom Sossego
425	906	R1	5	CCN51	38.54	35.29	36.915	A	Jennifer	P. palmivora	985_F	1767	Bom Sossego
426	906	R2	1	CCN51	0	0	0	A	Jennifer	P. palmivora	985_F	1767	Bom Sossego
427	906	R2	2	CCN51	12.45	13.53	12.99	A	Jennifer	P. palmivora	985_F	1767	Bom Sossego
428	906	R2	3	CCN51	20.11	22.23	21.17	A	Jennifer	P. palmivora	985_F	1767	Bom Sossego
429	906	R2	4	CCN51	34.11	31.54	32.825	A	Jennifer	P. palmivora	985_F	1767	Bom Sossego
430	906	R2	5	CCN51	59.66	60.18	59.92	A	Jennifer	P. palmivora	985_F	1767	Bom Sossego
431	906	R3	1	CCN51	0	0	0	A	Jennifer	P. palmivora	985_F	1767	Bom Sossego
432	906	R3	2	CCN51	0	0	0	A	Jennifer	P. palmivora	985_F	1767	Bom Sossego
433	906	R3	3	CCN51	24.46	21.26	22.86	A	Jennifer	P. palmivora	985_F	1767	Bom Sossego
434	906	R3	4	CCN51	32.9	33.33	33.115	A	Jennifer	P. palmivora	985_F	1767	Bom Sossego
435	906	R3	5	CCN51	58.49	65.62	62.055	A	Jennifer	P. palmivora	985_F	1767	Bom Sossego
436	906	R1	1	Cepec_2004	0	0	0	A	Jennifer	P. palmivora	985_F	1767	Bom Sossego
437	906	R1	2	Cepec_2004	0	0	0	A	Jennifer	P. palmivora	985_F	1767	Bom Sossego
438	906	R1	3	Cepec_2004	0	0	0	A	Jennifer	P. palmivora	985_F	1767	Bom Sossego
439	906	R1	4	Cepec_2004	9.22	8.03	8.625	A	Jennifer	P. palmivora	985_F	1767	Bom Sossego
440	906	R1	5	Cepec_2004	14.23	11.15	12.69	A	Jennifer	P. palmivora	985_F	1767	Bom Sossego
441	906	R2	1	Cepec_2004	0	0	0	A	Jennifer	P. palmivora	985_F	1767	Bom Sossego
442	906	R2	2	Cepec_2004	0	0	0	A	Jennifer	P. palmivora	985_F	1767	Bom Sossego
443	906	R2	3	Cepec_2004	0	0	0	A	Jennifer	P. palmivora	985_F	1767	Bom Sossego
444	906	R2	4	Cepec_2004	0	0	0	A	Jennifer	P. palmivora	985_F	1767	Bom Sossego
445	906	R2	5	Cepec_2004	0	0	0	A	Jennifer	P. palmivora	985_F	1767	Bom Sossego
446	906	R3	1	Cepec_2004	0	0	0	A	Jennifer	P. palmivora	985_F	1767	Bom Sossego
447	906	R3	2	Cepec_2004	8.4	8.22	8.31	A	Jennifer	P. palmivora	985_F	1767	Bom Sossego
448	906	R3	3	Cepec_2004	13.91	10.14	12.025	A	Jennifer	P. palmivora	985_F	1767	Bom Sossego
449	906	R3	4	Cepec_2004	19.69	13.53	16.61	A	Jennifer	P. palmivora	985_F	1767	Bom Sossego
450	906	R3	5	Cepec_2004				A	Jennifer	P. palmivora	985_F	1767	Bom Sossego
451	906	R1	1	CP49	0	0	0	A	Jennifer	P. palmivora	985_F	1767	Bom Sossego
452	906	R1	2	CP49	16.84	14.01	15.425	A	Jennifer	P. palmivora	985_F	1767	Bom Sossego
453	906	R1	3	CP49	18.08	18.61	18.345	A	Jennifer	P. palmivora	985_F	1767	Bom Sossego
454	906	R1	4	CP49	19.49	24.24	21.865	A	Jennifer	P. palmivora	985_F	1767	Bom Sossego
455	906	R1	5	CP49	40.51	39.63	40.07	A	Jennifer	P. palmivora	985_F	1767	Bom Sossego
456	906	R2	1	CP49	0	0	0	A	Jennifer	P. palmivora	985_F	1767	Bom Sossego
457	906	R2	2	CP49	0	0	0	A	Jennifer	P. palmivora	985_F	1767	Bom Sossego
458	906	R2	3	CP49	7.31	0	3.655	A	Jennifer	P. palmivora	985_F	1767	Bom Sossego
459	906	R2	4	CP49	8.7	6.75	7.725	A	Jennifer	P. palmivora	985_F	1767	Bom Sossego
460	906	R2	5	CP49	9.42	7.58	8.5	A	Jennifer	P. palmivora	985_F	1767	Bom Sossego
461	906	R3	1	CP49	0	0	0	A	Jennifer	P. palmivora	985_F	1767	Bom Sossego
462	906	R3	2	CP49	0	0	0	A	Jennifer	P. palmivora	985_F	1767	Bom Sossego
463	906	R3	3	CP49	0	0	0	A	Jennifer	P. palmivora	985_F	1767	Bom Sossego
464	906	R3	4	CP49	0	0	0	A	Jennifer	P. palmivora	985_F	1767	Bom Sossego
465	906	R3	5	CP49	40.37	53.14	46.755	A	Jennifer	P. palmivora	985_F	1767	Bom Sossego
466	906	R1	1	PS1319	0	0	0	A	Jennifer	P. palmivora	985_F	1767	Bom Sossego
467	906	R1	2	PS1319	0	7.87	3.935	A	Jennifer	P. palmivora	985_F	1767	Bom Sossego
468	906	R1	3	PS1319	11.23	13.68	12.455	A	Jennifer	P. palmivora	985_F	1767	Bom Sossego
469	906	R1	4	PS1319	11.83	14.8	13.315	A	Jennifer	P. palmivora	985_F	1767	Bom Sossego
470	906	R1	5	PS1319	18.08	20.46	19.27	A	Jennifer	P. palmivora	985_F	1767	Bom Sossego
471	906	R2	1	PS1319	0	0	0	A	Jennifer	P. palmivora	985_F	1767	Bom Sossego
472	906	R2	2	PS1319	0	0	0	A	Jennifer	P. palmivora	985_F	1767	Bom Sossego
473	906	R2	3	PS1319	14.58	14.46	14.52	A	Jennifer	P. palmivora	985_F	1767	Bom Sossego
474	906	R2	4	PS1319	26.46	22.55	24.505	A	Jennifer	P. palmivora	985_F	1767	Bom Sossego
475	906	R2	5	PS1319	54.4	59.57	56.985	A	Jennifer	P. palmivora	985_F	1767	Bom Sossego
476	906	R3	1	PS1319	0	0	0	A	Jennifer	P. palmivora	985_F	1767	Bom Sossego
477	906	R3	2	PS1319	0	0	0	A	Jennifer	P. palmivora	985_F	1767	Bom Sossego
478	906	R3	3	PS1319	0	0	0	A	Jennifer	P. palmivora	985_F	1767	Bom Sossego
479	906	R3	4	PS1319	0	0	0	A	Jennifer	P. palmivora	985_F	1767	Bom Sossego
480	906	R3	5	PS1319	0	0	0	A	Jennifer	P. palmivora	985_F	1767	Bom Sossego
481	Control	R1	1	CCN51	0	0	0	A	Jennifer	Control	Control	Control	Control
482	Control	R1	2	CCN51	0	0	0	A	Jennifer	Control	Control	Control	Control
483	Control	R1	3	CCN51	0	0	0	A	Jennifer	Control	Control	Control	Control
484	Control	R1	4	CCN51	0	0	0	A	Jennifer	Control	Control	Control	Control
485	Control	R1	5	CCN51	0	0	0	A	Jennifer	Control	Control	Control	Control
486	Control	R2	1	CCN51	0	0	0	A	Jennifer	Control	Control	Control	Control
487	Control	R2	2	CCN51	0	0	0	A	Jennifer	Control	Control	Control	Control
488	Control	R2	3	CCN51	0	0	0	A	Jennifer	Control	Control	Control	Control
489	Control	R2	4	CCN51	0	0	0	A	Jennifer	Control	Control	Control	Control
490	Control	R2	5	CCN51	0	0	0	A	Jennifer	Control	Control	Control	Control
491	Control	R3	1	CCN51	0	0	0	A	Jennifer	Control	Control	Control	Control
492	Control	R3	2	CCN51	0	0	0	A	Jennifer	Control	Control	Control	Control
493	Control	R3	3	CCN51	0	0	0	A	Jennifer	Control	Control	Control	Control
494	Control	R3	4	CCN51	0	0	0	A	Jennifer	Control	Control	Control	Control
495	Control	R3	5	CCN51	0	0	0	A	Jennifer	Control	Control	Control	Control
496	Control	R1	1	Cepec_2004	0	0	0	A	Jennifer	Control	Control	Control	Control
497	Control	R1	2	Cepec_2004	0	0	0	A	Jennifer	Control	Control	Control	Control
498	Control	R1	3	Cepec_2004	0	0	0	A	Jennifer	Control	Control	Control	Control
499	Control	R1	4	Cepec_2004	0	0	0	A	Jennifer	Control	Control	Control	Control
500	Control	R1	5	Cepec_2004	0	0	0	A	Jennifer	Control	Control	Control	Control
501	Control	R2	1	Cepec_2004	0	0	0	A	Jennifer	Control	Control	Control	Control
502	Control	R2	2	Cepec_2004	0	0	0	A	Jennifer	Control	Control	Control	Control
503	Control	R2	3	Cepec_2004	0	0	0	A	Jennifer	Control	Control	Control	Control
504	Control	R2	4	Cepec_2004	0	0	0	A	Jennifer	Control	Control	Control	Control
505	Control	R2	5	Cepec_2004	0	0	0	A	Jennifer	Control	Control	Control	Control
506	Control	R3	1	Cepec_2004	0	0	0	A	Jennifer	Control	Control	Control	Control
507	Control	R3	2	Cepec_2004	0	0	0	A	Jennifer	Control	Control	Control	Control
508	Control	R3	3	Cepec_2004	0	0	0	A	Jennifer	Control	Control	Control	Control
509	Control	R3	4	Cepec_2004	0	0	0	A	Jennifer	Control	Control	Control	Control
510	Control	R3	5	Cepec_2004	0	0	0	A	Jennifer	Control	Control	Control	Control
511	Control	R1	1	CP49	0	0	0	A	Jennifer	Control	Control	Control	Control
512	Control	R1	2	CP49	0	0	0	A	Jennifer	Control	Control	Control	Control
513	Control	R1	3	CP49	0	0	0	A	Jennifer	Control	Control	Control	Control
514	Control	R1	4	CP49	0	0	0	A	Jennifer	Control	Control	Control	Control
515	Control	R1	5	CP49	0	0	0	A	Jennifer	Control	Control	Control	Control
516	Control	R2	1	CP49	0	0	0	A	Jennifer	Control	Control	Control	Control
517	Control	R2	2	CP49	0	0	0	A	Jennifer	Control	Control	Control	Control
518	Control	R2	3	CP49	0	0	0	A	Jennifer	Control	Control	Control	Control
519	Control	R2	4	CP49	0	0	0	A	Jennifer	Control	Control	Control	Control
520	Control	R2	5	CP49	0	0	0	A	Jennifer	Control	Control	Control	Control
521	Control	R3	1	CP49	0	0	0	A	Jennifer	Control	Control	Control	Control
522	Control	R3	2	CP49	0	0	0	A	Jennifer	Control	Control	Control	Control
523	Control	R3	3	CP49	0	0	0	A	Jennifer	Control	Control	Control	Control
524	Control	R3	4	CP49	0	0	0	A	Jennifer	Control	Control	Control	Control
525	Control	R3	5	CP49	0	0	0	A	Jennifer	Control	Control	Control	Control
526	Control	R1	1	PS1319	0	0	0	A	Jennifer	Control	Control	Control	Control
527	Control	R1	2	PS1319	0	0	0	A	Jennifer	Control	Control	Control	Control
528	Control	R1	3	PS1319	0	0	0	A	Jennifer	Control	Control	Control	Control
529	Control	R1	4	PS1319	0	0	0	A	Jennifer	Control	Control	Control	Control
530	Control	R1	5	PS1319	0	0	0	A	Jennifer	Control	Control	Control	Control
531	Control	R2	1	PS1319	0	0	0	A	Jennifer	Control	Control	Control	Control
532	Control	R2	2	PS1319	0	0	0	A	Jennifer	Control	Control	Control	Control
533	Control	R2	3	PS1319	0	0	0	A	Jennifer	Control	Control	Control	Control
534	Control	R2	4	PS1319	0	0	0	A	Jennifer	Control	Control	Control	Control
535	Control	R2	5	PS1319	0	0	0	A	Jennifer	Control	Control	Control	Control
536	Control	R3	1	PS1319	0	0	0	A	Jennifer	Control	Control	Control	Control
537	Control	R3	2	PS1319	0	0	0	A	Jennifer	Control	Control	Control	Control
538	Control	R3	3	PS1319	0	0	0	A	Jennifer	Control	Control	Control	Control
539	Control	R3	4	PS1319	0	0	0	A	Jennifer	Control	Control	Control	Control
540	Control	R3	5	PS1319	0	0	0	A	Jennifer	Control	Control	Control	Control
541	1091	R1	1	CCN51	9.6	13.6	11.6	B	Jennifer	P. theobromicola sp. nov.	02_IF	950	Lembrance
542	1091	R1	2	CCN51	19.17	29.29	24.23	B	Jennifer	P. theobromicola sp. nov.	02_IF	950	Lembrance
543	1091	R1	3	CCN51	49.83	49.57	49.7	B	Jennifer	P. theobromicola sp. nov.	02_IF	950	Lembrance
544	1091	R1	4	CCN51	62.84	75.36	69.1	B	Jennifer	P. theobromicola sp. nov.	02_IF	950	Lembrance
545	1091	R1	5	CCN51	91.94	118.46	105.2	B	Jennifer	P. theobromicola sp. nov.	02_IF	950	Lembrance
546	1091	R2	1	CCN51	15.05	12.94	13.995	B	Jennifer	P. theobromicola sp. nov.	02_IF	950	Lembrance
547	1091	R2	2	CCN51	37.16	33.51	35.335	B	Jennifer	P. theobromicola sp. nov.	02_IF	950	Lembrance
548	1091	R2	3	CCN51	56.87	53.03	54.95	B	Jennifer	P. theobromicola sp. nov.	02_IF	950	Lembrance
549	1091	R2	4	CCN51	72.15	86.08	79.115	B	Jennifer	P. theobromicola sp. nov.	02_IF	950	Lembrance
550	1091	R2	5	CCN51	100.73	120.35	110.54	B	Jennifer	P. theobromicola sp. nov.	02_IF	950	Lembrance
551	1091	R3	1	CCN51	0	0	0	B	Jennifer	P. theobromicola sp. nov.	02_IF	950	Lembrance
552	1091	R3	2	CCN51	0	0	0	B	Jennifer	P. theobromicola sp. nov.	02_IF	950	Lembrance
553	1091	R3	3	CCN51	0	0	0	B	Jennifer	P. theobromicola sp. nov.	02_IF	950	Lembrance
554	1091	R3	4	CCN51	0	0	0	B	Jennifer	P. theobromicola sp. nov.	02_IF	950	Lembrance
555	1091	R3	5	CCN51	0	0	0	B	Jennifer	P. theobromicola sp. nov.	02_IF	950	Lembrance
556	1091	R1	1	Cepec_2004	9.92	7.01	8.465	B	Jennifer	P. theobromicola sp. nov.	02_IF	950	Lembrance
557	1091	R1	2	Cepec_2004	21.45	19.62	20.535	B	Jennifer	P. theobromicola sp. nov.	02_IF	950	Lembrance
558	1091	R1	3	Cepec_2004	43.55	39.8	41.675	B	Jennifer	P. theobromicola sp. nov.	02_IF	950	Lembrance
559	1091	R1	4	Cepec_2004	59.35	67.55	63.45	B	Jennifer	P. theobromicola sp. nov.	02_IF	950	Lembrance
560	1091	R1	5	Cepec_2004	89.19	107.25	98.22	B	Jennifer	P. theobromicola sp. nov.	02_IF	950	Lembrance
561	1091	R2	1	Cepec_2004	0	0	0	B	Jennifer	P. theobromicola sp. nov.	02_IF	950	Lembrance
562	1091	R2	2	Cepec_2004	0	7.01	3.505	B	Jennifer	P. theobromicola sp. nov.	02_IF	950	Lembrance
563	1091	R2	3	Cepec_2004	21.74	14.59	18.165	B	Jennifer	P. theobromicola sp. nov.	02_IF	950	Lembrance
564	1091	R2	4	Cepec_2004	35.81	29.77	32.79	B	Jennifer	P. theobromicola sp. nov.	02_IF	950	Lembrance
565	1091	R2	5	Cepec_2004	65.69	79.09	72.39	B	Jennifer	P. theobromicola sp. nov.	02_IF	950	Lembrance
566	1091	R3	1	Cepec_2004	0	0	0	B	Jennifer	P. theobromicola sp. nov.	02_IF	950	Lembrance
567	1091	R3	2	Cepec_2004	0	0	0	B	Jennifer	P. theobromicola sp. nov.	02_IF	950	Lembrance
568	1091	R3	3	Cepec_2004	0	0	0	B	Jennifer	P. theobromicola sp. nov.	02_IF	950	Lembrance
569	1091	R3	4	Cepec_2004	0	0	0	B	Jennifer	P. theobromicola sp. nov.	02_IF	950	Lembrance
570	1091	R3	5	Cepec_2004	0	0	0	B	Jennifer	P. theobromicola sp. nov.	02_IF	950	Lembrance
571	1091	R1	1	CP49	22.09	27.15	24.62	B	Jennifer	P. theobromicola sp. nov.	02_IF	950	Lembrance
572	1091	R1	2	CP49	41.87	53.84	47.855	B	Jennifer	P. theobromicola sp. nov.	02_IF	950	Lembrance
573	1091	R1	3	CP49	63.78	86.28	75.03	B	Jennifer	P. theobromicola sp. nov.	02_IF	950	Lembrance
574	1091	R1	4	CP49	81.11	103.69	92.4	B	Jennifer	P. theobromicola sp. nov.	02_IF	950	Lembrance
575	1091	R1	5	CP49	109.84	192.86	151.35	B	Jennifer	P. theobromicola sp. nov.	02_IF	950	Lembrance
576	1091	R2	1	CP49	20.78	25.65	23.215	B	Jennifer	P. theobromicola sp. nov.	02_IF	950	Lembrance
577	1091	R2	2	CP49	45.36	48.18	46.77	B	Jennifer	P. theobromicola sp. nov.	02_IF	950	Lembrance
578	1091	R2	3	CP49	66.11	66	66.055	B	Jennifer	P. theobromicola sp. nov.	02_IF	950	Lembrance
579	1091	R2	4	CP49	82.27	101.32	91.795	B	Jennifer	P. theobromicola sp. nov.	02_IF	950	Lembrance
580	1091	R2	5	CP49	111.59	140.21	125.9	B	Jennifer	P. theobromicola sp. nov.	02_IF	950	Lembrance
581	1091	R3	1	CP49	0	0	0	B	Jennifer	P. theobromicola sp. nov.	02_IF	950	Lembrance
582	1091	R3	2	CP49	22.67	34.39	28.53	B	Jennifer	P. theobromicola sp. nov.	02_IF	950	Lembrance
583	1091	R3	3	CP49	47.77	59.25	53.51	B	Jennifer	P. theobromicola sp. nov.	02_IF	950	Lembrance
584	1091	R3	4	CP49	64.78	88.87	76.825	B	Jennifer	P. theobromicola sp. nov.	02_IF	950	Lembrance
585	1091	R3	5	CP49	94.69	180.81	137.75	B	Jennifer	P. theobromicola sp. nov.	02_IF	950	Lembrance
586	1091	R1	1	PS1319	17.13	17.49	17.31	B	Jennifer	P. theobromicola sp. nov.	02_IF	950	Lembrance
587	1091	R1	2	PS1319	26.99	33.95	30.47	B	Jennifer	P. theobromicola sp. nov.	02_IF	950	Lembrance
588	1091	R1	3	PS1319	46.27	55.56	50.915	B	Jennifer	P. theobromicola sp. nov.	02_IF	950	Lembrance
589	1091	R1	4	PS1319	60.79	82.57	71.68	B	Jennifer	P. theobromicola sp. nov.	02_IF	950	Lembrance
590	1091	R1	5	PS1319	86.97	115.74	101.355	B	Jennifer	P. theobromicola sp. nov.	02_IF	950	Lembrance
591	1091	R2	1	PS1319	19.4	21.19	20.295	B	Jennifer	P. theobromicola sp. nov.	02_IF	950	Lembrance
592	1091	R2	2	PS1319	38.48	49.79	44.135	B	Jennifer	P. theobromicola sp. nov.	02_IF	950	Lembrance
593	1091	R2	3	PS1319	62.6	68.17	65.385	B	Jennifer	P. theobromicola sp. nov.	02_IF	950	Lembrance
594	1091	R2	4	PS1319	77.11	97.92	87.515	B	Jennifer	P. theobromicola sp. nov.	02_IF	950	Lembrance
595	1091	R2	5	PS1319	99.8	130.58	115.19	B	Jennifer	P. theobromicola sp. nov.	02_IF	950	Lembrance
596	1091	R3	1	PS1319	17.14	18.65	17.895	B	Jennifer	P. theobromicola sp. nov.	02_IF	950	Lembrance
597	1091	R3	2	PS1319	36.88	48.36	42.62	B	Jennifer	P. theobromicola sp. nov.	02_IF	950	Lembrance
598	1091	R3	3	PS1319	57.56	66.77	62.165	B	Jennifer	P. theobromicola sp. nov.	02_IF	950	Lembrance
599	1091	R3	4	PS1319	75.19	98.49	86.84	B	Jennifer	P. theobromicola sp. nov.	02_IF	950	Lembrance
600	1091	R3	5	PS1319	139.71	139.71	139.71	B	Jennifer	P. theobromicola sp. nov.	02_IF	950	Lembrance
601	1205	R1	1	CCN51	0	0	0	B	Jennifer	P. theobromicola sp. nov.	38_F	987	Sucupira
602	1205	R1	2	CCN51	0	0	0	B	Jennifer	P. theobromicola sp. nov.	38_F	987	Sucupira
603	1205	R1	3	CCN51	0	0	0	B	Jennifer	P. theobromicola sp. nov.	38_F	987	Sucupira
604	1205	R1	4	CCN51	0	0	0	B	Jennifer	P. theobromicola sp. nov.	38_F	987	Sucupira
605	1205	R1	5	CCN51	47.58	56.33	51.955	B	Jennifer	P. theobromicola sp. nov.	38_F	987	Sucupira
606	1205	R2	1	CCN51	0	0	0	B	Jennifer	P. theobromicola sp. nov.	38_F	987	Sucupira
607	1205	R2	2	CCN51	0	0	0	B	Jennifer	P. theobromicola sp. nov.	38_F	987	Sucupira
608	1205	R2	3	CCN51	32.62	46.53	39.575	B	Jennifer	P. theobromicola sp. nov.	38_F	987	Sucupira
609	1205	R2	4	CCN51	52.7	76.52	64.61	B	Jennifer	P. theobromicola sp. nov.	38_F	987	Sucupira
610	1205	R2	5	CCN51	82.45	103.84	93.145	B	Jennifer	P. theobromicola sp. nov.	38_F	987	Sucupira
611	1205	R3	1	CCN51	0	7.54	3.77	B	Jennifer	P. theobromicola sp. nov.	38_F	987	Sucupira
612	1205	R3	2	CCN51	9.72	7.88	8.8	B	Jennifer	P. theobromicola sp. nov.	38_F	987	Sucupira
613	1205	R3	3	CCN51	33.22	52.17	42.695	B	Jennifer	P. theobromicola sp. nov.	38_F	987	Sucupira
614	1205	R3	4	CCN51	50.39	66.7	58.545	B	Jennifer	P. theobromicola sp. nov.	38_F	987	Sucupira
615	1205	R3	5	CCN51	78.24	104.68	91.46	B	Jennifer	P. theobromicola sp. nov.	38_F	987	Sucupira
616	1205	R1	1	Cepec_2004	0	0	0	B	Jennifer	P. theobromicola sp. nov.	38_F	987	Sucupira
617	1205	R1	2	Cepec_2004	0	0	0	B	Jennifer	P. theobromicola sp. nov.	38_F	987	Sucupira
618	1205	R1	3	Cepec_2004	28.35	29.46	28.905	B	Jennifer	P. theobromicola sp. nov.	38_F	987	Sucupira
619	1205	R1	4	Cepec_2004	42.65	46.21	44.43	B	Jennifer	P. theobromicola sp. nov.	38_F	987	Sucupira
620	1205	R1	5	Cepec_2004	72.68	69.44	71.06	B	Jennifer	P. theobromicola sp. nov.	38_F	987	Sucupira
621	1205	R2	1	Cepec_2004	9.51	7.25	8.38	B	Jennifer	P. theobromicola sp. nov.	38_F	987	Sucupira
622	1205	R2	2	Cepec_2004	20.84	18.11	19.475	B	Jennifer	P. theobromicola sp. nov.	38_F	987	Sucupira
623	1205	R2	3	Cepec_2004	42.77	46.89	44.83	B	Jennifer	P. theobromicola sp. nov.	38_F	987	Sucupira
624	1205	R2	4	Cepec_2004	58.28	59.28	58.78	B	Jennifer	P. theobromicola sp. nov.	38_F	987	Sucupira
625	1205	R2	5	Cepec_2004	86.66	120.15	103.405	B	Jennifer	P. theobromicola sp. nov.	38_F	987	Sucupira
626	1205	R3	1	Cepec_2004	0	0	0	B	Jennifer	P. theobromicola sp. nov.	38_F	987	Sucupira
627	1205	R3	2	Cepec_2004	0	0	0	B	Jennifer	P. theobromicola sp. nov.	38_F	987	Sucupira
628	1205	R3	3	Cepec_2004	0	0	0	B	Jennifer	P. theobromicola sp. nov.	38_F	987	Sucupira
629	1205	R3	4	Cepec_2004	0	9.85	4.925	B	Jennifer	P. theobromicola sp. nov.	38_F	987	Sucupira
630	1205	R3	5	Cepec_2004	0	12.33	6.165	B	Jennifer	P. theobromicola sp. nov.	38_F	987	Sucupira
631	1205	R1	1	CP49	16.52	12.89	14.705	B	Jennifer	P. theobromicola sp. nov.	38_F	987	Sucupira
632	1205	R1	2	CP49	29.73	26.18	27.955	B	Jennifer	P. theobromicola sp. nov.	38_F	987	Sucupira
633	1205	R1	3	CP49	46.06	46.34	46.2	B	Jennifer	P. theobromicola sp. nov.	38_F	987	Sucupira
634	1205	R1	4	CP49	62.58	83.35	72.965	B	Jennifer	P. theobromicola sp. nov.	38_F	987	Sucupira
635	1205	R1	5	CP49	97.58	116.95	107.265	B	Jennifer	P. theobromicola sp. nov.	38_F	987	Sucupira
636	1205	R2	1	CP49	0	0	0	B	Jennifer	P. theobromicola sp. nov.	38_F	987	Sucupira
637	1205	R2	2	CP49	0	0	0	B	Jennifer	P. theobromicola sp. nov.	38_F	987	Sucupira
638	1205	R2	3	CP49	0	0	0	B	Jennifer	P. theobromicola sp. nov.	38_F	987	Sucupira
639	1205	R2	4	CP49	0	0	0	B	Jennifer	P. theobromicola sp. nov.	38_F	987	Sucupira
640	1205	R2	5	CP49	0	0	0	B	Jennifer	P. theobromicola sp. nov.	38_F	987	Sucupira
641	1205	R3	1	CP49	11.74	11.27	11.505	B	Jennifer	P. theobromicola sp. nov.	38_F	987	Sucupira
642	1205	R3	2	CP49	34.05	39.57	36.81	B	Jennifer	P. theobromicola sp. nov.	38_F	987	Sucupira
643	1205	R3	3	CP49	57.44	61.15	59.295	B	Jennifer	P. theobromicola sp. nov.	38_F	987	Sucupira
644	1205	R3	4	CP49	75.19	96.42	85.805	B	Jennifer	P. theobromicola sp. nov.	38_F	987	Sucupira
645	1205	R3	5	CP49	102.72	129.9	116.31	B	Jennifer	P. theobromicola sp. nov.	38_F	987	Sucupira
646	1205	R1	1	PS1319	11.48	9.5	10.49	B	Jennifer	P. theobromicola sp. nov.	38_F	987	Sucupira
647	1205	R1	2	PS1319	21.93	15.37	18.65	B	Jennifer	P. theobromicola sp. nov.	38_F	987	Sucupira
648	1205	R1	3	PS1319	35.08	44.48	39.78	B	Jennifer	P. theobromicola sp. nov.	38_F	987	Sucupira
649	1205	R1	4	PS1319	35.08	45.43	40.255	B	Jennifer	P. theobromicola sp. nov.	38_F	987	Sucupira
650	1205	R1	5	PS1319	82.97	108.41	95.69	B	Jennifer	P. theobromicola sp. nov.	38_F	987	Sucupira
651	1205	R2	1	PS1319	0	13.3	6.65	B	Jennifer	P. theobromicola sp. nov.	38_F	987	Sucupira
652	1205	R2	2	PS1319	12.96	14.47	13.715	B	Jennifer	P. theobromicola sp. nov.	38_F	987	Sucupira
653	1205	R2	3	PS1319	23.88	24.26	24.07	B	Jennifer	P. theobromicola sp. nov.	38_F	987	Sucupira
654	1205	R2	4	PS1319	31.96	43.35	37.655	B	Jennifer	P. theobromicola sp. nov.	38_F	987	Sucupira
655	1205	R2	5	PS1319	57.33	86.31	71.82	B	Jennifer	P. theobromicola sp. nov.	38_F	987	Sucupira
656	1205	R3	1	PS1319	9.37	10.14	9.755	B	Jennifer	P. theobromicola sp. nov.	38_F	987	Sucupira
657	1205	R3	2	PS1319	13.58	17.5	15.54	B	Jennifer	P. theobromicola sp. nov.	38_F	987	Sucupira
658	1205	R3	3	PS1319	19.96	20.6	20.28	B	Jennifer	P. theobromicola sp. nov.	38_F	987	Sucupira
659	1205	R3	4	PS1319	21.33	22.07	21.7	B	Jennifer	P. theobromicola sp. nov.	38_F	987	Sucupira
660	1205	R3	5	PS1319	48.27	30.22	39.245	B	Jennifer	P. theobromicola sp. nov.	38_F	987	Sucupira
661	1285	R1	1	CCN51	0	0	0	B	Jennifer	P. theobromicola sp. nov.	925F_II_SD	1021	Bom Sossego
662	1285	R1	2	CCN51	39.52	40.59	40.055	B	Jennifer	P. theobromicola sp. nov.	925F_II_SD	1021	Bom Sossego
663	1285	R1	3	CCN51	60.81	59.89	60.35	B	Jennifer	P. theobromicola sp. nov.	925F_II_SD	1021	Bom Sossego
664	1285	R1	4	CCN51	68.19	85.81	77	B	Jennifer	P. theobromicola sp. nov.	925F_II_SD	1021	Bom Sossego
665	1285	R1	5	CCN51	102.23	113.19	107.71	B	Jennifer	P. theobromicola sp. nov.	925F_II_SD	1021	Bom Sossego
666	1285	R2	1	CCN51	9.18	6.92	8.05	B	Jennifer	P. theobromicola sp. nov.	925F_II_SD	1021	Bom Sossego
667	1285	R2	2	CCN51	11.55	9.34	10.445	B	Jennifer	P. theobromicola sp. nov.	925F_II_SD	1021	Bom Sossego
668	1285	R2	3	CCN51	24.94	26.46	25.7	B	Jennifer	P. theobromicola sp. nov.	925F_II_SD	1021	Bom Sossego
669	1285	R2	4	CCN51	45.1	49.3	47.2	B	Jennifer	P. theobromicola sp. nov.	925F_II_SD	1021	Bom Sossego
670	1285	R2	5	CCN51	70.07	87.01	78.54	B	Jennifer	P. theobromicola sp. nov.	925F_II_SD	1021	Bom Sossego
671	1285	R3	1	CCN51	7.56	8.44	8	B	Jennifer	P. theobromicola sp. nov.	925F_II_SD	1021	Bom Sossego
672	1285	R3	2	CCN51	39.98	43.16	41.57	B	Jennifer	P. theobromicola sp. nov.	925F_II_SD	1021	Bom Sossego
673	1285	R3	3	CCN51	59.58	63.93	61.755	B	Jennifer	P. theobromicola sp. nov.	925F_II_SD	1021	Bom Sossego
674	1285	R3	4	CCN51	77.33	98.41	87.87	B	Jennifer	P. theobromicola sp. nov.	925F_II_SD	1021	Bom Sossego
675	1285	R3	5	CCN51	101.74	138.13	119.935	B	Jennifer	P. theobromicola sp. nov.	925F_II_SD	1021	Bom Sossego
676	1285	R1	1	Cepec_2004	0	0	0	B	Jennifer	P. theobromicola sp. nov.	925F_II_SD	1021	Bom Sossego
677	1285	R1	2	Cepec_2004	0	0	0	B	Jennifer	P. theobromicola sp. nov.	925F_II_SD	1021	Bom Sossego
678	1285	R1	3	Cepec_2004	0	0	0	B	Jennifer	P. theobromicola sp. nov.	925F_II_SD	1021	Bom Sossego
679	1285	R1	4	Cepec_2004	0	0	0	B	Jennifer	P. theobromicola sp. nov.	925F_II_SD	1021	Bom Sossego
680	1285	R1	5	Cepec_2004	0	0	0	B	Jennifer	P. theobromicola sp. nov.	925F_II_SD	1021	Bom Sossego
681	1285	R2	1	Cepec_2004	7.7	9.23	8.465	B	Jennifer	P. theobromicola sp. nov.	925F_II_SD	1021	Bom Sossego
682	1285	R2	2	Cepec_2004	17.57	20.76	19.165	B	Jennifer	P. theobromicola sp. nov.	925F_II_SD	1021	Bom Sossego
683	1285	R2	3	Cepec_2004	39.95	42.31	41.13	B	Jennifer	P. theobromicola sp. nov.	925F_II_SD	1021	Bom Sossego
684	1285	R2	4	Cepec_2004	55.34	59.56	57.45	B	Jennifer	P. theobromicola sp. nov.	925F_II_SD	1021	Bom Sossego
685	1285	R2	5	Cepec_2004	78.66	109.19	93.925	B	Jennifer	P. theobromicola sp. nov.	925F_II_SD	1021	Bom Sossego
686	1285	R3	1	Cepec_2004	19.78	33.39	26.585	B	Jennifer	P. theobromicola sp. nov.	925F_II_SD	1021	Bom Sossego
687	1285	R3	2	Cepec_2004	32.76	36.61	34.685	B	Jennifer	P. theobromicola sp. nov.	925F_II_SD	1021	Bom Sossego
688	1285	R3	3	Cepec_2004	52.47	51.46	51.965	B	Jennifer	P. theobromicola sp. nov.	925F_II_SD	1021	Bom Sossego
689	1285	R3	4	Cepec_2004	66.81	76.84	71.825	B	Jennifer	P. theobromicola sp. nov.	925F_II_SD	1021	Bom Sossego
690	1285	R3	5	Cepec_2004	92.22	127.66	109.94	B	Jennifer	P. theobromicola sp. nov.	925F_II_SD	1021	Bom Sossego
691	1285	R1	1	CP49	0	0	0	B	Jennifer	P. theobromicola sp. nov.	925F_II_SD	1021	Bom Sossego
692	1285	R1	2	CP49	29.8	35.85	32.825	B	Jennifer	P. theobromicola sp. nov.	925F_II_SD	1021	Bom Sossego
693	1285	R1	3	CP49	51.22	57.3	54.26	B	Jennifer	P. theobromicola sp. nov.	925F_II_SD	1021	Bom Sossego
694	1285	R1	4	CP49	68.08	92.69	80.385	B	Jennifer	P. theobromicola sp. nov.	925F_II_SD	1021	Bom Sossego
695	1285	R1	5	CP49	94.86	138.33	116.595	B	Jennifer	P. theobromicola sp. nov.	925F_II_SD	1021	Bom Sossego
696	1285	R2	1	CP49	9.11	11.49	10.3	B	Jennifer	P. theobromicola sp. nov.	925F_II_SD	1021	Bom Sossego
697	1285	R2	2	CP49	11.94	16.03	13.985	B	Jennifer	P. theobromicola sp. nov.	925F_II_SD	1021	Bom Sossego
698	1285	R2	3	CP49	21.88	23.34	22.61	B	Jennifer	P. theobromicola sp. nov.	925F_II_SD	1021	Bom Sossego
699	1285	R2	4	CP49	37.17	41.72	39.445	B	Jennifer	P. theobromicola sp. nov.	925F_II_SD	1021	Bom Sossego
700	1285	R2	5	CP49	64.49	88.61	76.55	B	Jennifer	P. theobromicola sp. nov.	925F_II_SD	1021	Bom Sossego
701	1285	R3	1	CP49	0	0	0	B	Jennifer	P. theobromicola sp. nov.	925F_II_SD	1021	Bom Sossego
702	1285	R3	2	CP49	0	0	0	B	Jennifer	P. theobromicola sp. nov.	925F_II_SD	1021	Bom Sossego
703	1285	R3	3	CP49	7.01	6.09	6.55	B	Jennifer	P. theobromicola sp. nov.	925F_II_SD	1021	Bom Sossego
704	1285	R3	4	CP49	12.56	9.05	10.805	B	Jennifer	P. theobromicola sp. nov.	925F_II_SD	1021	Bom Sossego
705	1285	R3	5	CP49	18.2	11.02	14.61	B	Jennifer	P. theobromicola sp. nov.	925F_II_SD	1021	Bom Sossego
706	1285	R1	1	PS1319	12.55	13.77	13.16	B	Jennifer	P. theobromicola sp. nov.	925F_II_SD	1021	Bom Sossego
707	1285	R1	2	PS1319	17	19.63	18.315	B	Jennifer	P. theobromicola sp. nov.	925F_II_SD	1021	Bom Sossego
708	1285	R1	3	PS1319	39.98	47.7	43.84	B	Jennifer	P. theobromicola sp. nov.	925F_II_SD	1021	Bom Sossego
709	1285	R1	4	PS1319	54.81	63.1	58.955	B	Jennifer	P. theobromicola sp. nov.	925F_II_SD	1021	Bom Sossego
710	1285	R1	5	PS1319	82.36	101.89	92.125	B	Jennifer	P. theobromicola sp. nov.	925F_II_SD	1021	Bom Sossego
711	1285	R2	1	PS1319	8.95	7.19	8.07	B	Jennifer	P. theobromicola sp. nov.	925F_II_SD	1021	Bom Sossego
712	1285	R2	2	PS1319	15.22	21.2	18.21	B	Jennifer	P. theobromicola sp. nov.	925F_II_SD	1021	Bom Sossego
713	1285	R2	3	PS1319	40.61	50.58	45.595	B	Jennifer	P. theobromicola sp. nov.	925F_II_SD	1021	Bom Sossego
714	1285	R2	4	PS1319	53.08	64.59	58.835	B	Jennifer	P. theobromicola sp. nov.	925F_II_SD	1021	Bom Sossego
715	1285	R2	5	PS1319	80.37	105.41	92.89	B	Jennifer	P. theobromicola sp. nov.	925F_II_SD	1021	Bom Sossego
716	1285	R3	1	PS1319	9.55	9.94	9.745	B	Jennifer	P. theobromicola sp. nov.	925F_II_SD	1021	Bom Sossego
717	1285	R3	2	PS1319	21.6	27.72	24.66	B	Jennifer	P. theobromicola sp. nov.	925F_II_SD	1021	Bom Sossego
718	1285	R3	3	PS1319	44.19	56.09	50.14	B	Jennifer	P. theobromicola sp. nov.	925F_II_SD	1021	Bom Sossego
719	1285	R3	4	PS1319	57.29	81.52	69.405	B	Jennifer	P. theobromicola sp. nov.	925F_II_SD	1021	Bom Sossego
720	1285	R3	5	PS1319	83.86	119.94	101.9	B	Jennifer	P. theobromicola sp. nov.	925F_II_SD	1021	Bom Sossego
721	1151	R1	1	CCN51	0	8.35	4.175	B	Jennifer	P. theobromicola sp. nov.	937F2_R2	1038	MCCS
722	1151	R1	2	CCN51	13.34	17.3	15.32	B	Jennifer	P. theobromicola sp. nov.	937F2_R2	1038	MCCS
723	1151	R1	3	CCN51	41.84	38.83	40.335	B	Jennifer	P. theobromicola sp. nov.	937F2_R2	1038	MCCS
724	1151	R1	4	CCN51	57.87	68.87	63.37	B	Jennifer	P. theobromicola sp. nov.	937F2_R2	1038	MCCS
725	1151	R1	5	CCN51	84.58	109.05	96.815	B	Jennifer	P. theobromicola sp. nov.	937F2_R2	1038	MCCS
726	1151	R2	1	CCN51	0	0	0	B	Jennifer	P. theobromicola sp. nov.	937F2_R2	1038	MCCS
727	1151	R2	2	CCN51	0	0	0	B	Jennifer	P. theobromicola sp. nov.	937F2_R2	1038	MCCS
728	1151	R2	3	CCN51	0	0	0	B	Jennifer	P. theobromicola sp. nov.	937F2_R2	1038	MCCS
729	1151	R2	4	CCN51	0	0	0	B	Jennifer	P. theobromicola sp. nov.	937F2_R2	1038	MCCS
730	1151	R2	5	CCN51	0	0	0	B	Jennifer	P. theobromicola sp. nov.	937F2_R2	1038	MCCS
731	1151	R3	1	CCN51	15.73	11.27	13.5	B	Jennifer	P. theobromicola sp. nov.	937F2_R2	1038	MCCS
732	1151	R3	2	CCN51	41.42	40.3	40.86	B	Jennifer	P. theobromicola sp. nov.	937F2_R2	1038	MCCS
733	1151	R3	3	CCN51	63.4	59.73	61.565	B	Jennifer	P. theobromicola sp. nov.	937F2_R2	1038	MCCS
734	1151	R3	4	CCN51	79.63	94.47	87.05	B	Jennifer	P. theobromicola sp. nov.	937F2_R2	1038	MCCS
735	1151	R3	5	CCN51	105.17	123.37	114.27	B	Jennifer	P. theobromicola sp. nov.	937F2_R2	1038	MCCS
736	1151	R1	1	Cepec_2004	0	0	0	B	Jennifer	P. theobromicola sp. nov.	937F2_R2	1038	MCCS
737	1151	R1	2	Cepec_2004	15.23	11.03	13.13	B	Jennifer	P. theobromicola sp. nov.	937F2_R2	1038	MCCS
738	1151	R1	3	Cepec_2004	24.59	30.73	27.66	B	Jennifer	P. theobromicola sp. nov.	937F2_R2	1038	MCCS
739	1151	R1	4	Cepec_2004	48.55	57.54	53.045	B	Jennifer	P. theobromicola sp. nov.	937F2_R2	1038	MCCS
740	1151	R1	5	Cepec_2004	71.86	102.31	87.085	B	Jennifer	P. theobromicola sp. nov.	937F2_R2	1038	MCCS
741	1151	R2	1	Cepec_2004	17.99	9.94	13.965	B	Jennifer	P. theobromicola sp. nov.	937F2_R2	1038	MCCS
742	1151	R2	2	Cepec_2004	32.69	27.69	30.19	B	Jennifer	P. theobromicola sp. nov.	937F2_R2	1038	MCCS
743	1151	R2	3	Cepec_2004	52.8	46.11	49.455	B	Jennifer	P. theobromicola sp. nov.	937F2_R2	1038	MCCS
744	1151	R2	4	Cepec_2004	64.97	83.47	74.22	B	Jennifer	P. theobromicola sp. nov.	937F2_R2	1038	MCCS
745	1151	R2	5	Cepec_2004	91.52	135.91	113.715	B	Jennifer	P. theobromicola sp. nov.	937F2_R2	1038	MCCS
746	1151	R3	1	Cepec_2004	0	0	0	B	Jennifer	P. theobromicola sp. nov.	937F2_R2	1038	MCCS
747	1151	R3	2	Cepec_2004	31.67	34.7	33.185	B	Jennifer	P. theobromicola sp. nov.	937F2_R2	1038	MCCS
748	1151	R3	3	Cepec_2004	54.82	52.14	53.48	B	Jennifer	P. theobromicola sp. nov.	937F2_R2	1038	MCCS
749	1151	R3	4	Cepec_2004	78.17	78.87	78.52	B	Jennifer	P. theobromicola sp. nov.	937F2_R2	1038	MCCS
750	1151	R3	5	Cepec_2004	97.51	120.39	108.95	B	Jennifer	P. theobromicola sp. nov.	937F2_R2	1038	MCCS
751	1151	R1	1	CP49	9.09	8.83	8.96	B	Jennifer	P. theobromicola sp. nov.	937F2_R2	1038	MCCS
752	1151	R1	2	CP49	10.73	9.05	9.89	B	Jennifer	P. theobromicola sp. nov.	937F2_R2	1038	MCCS
753	1151	R1	3	CP49	13.67	9.69	11.68	B	Jennifer	P. theobromicola sp. nov.	937F2_R2	1038	MCCS
754	1151	R1	4	CP49	14.31	10.85	12.58	B	Jennifer	P. theobromicola sp. nov.	937F2_R2	1038	MCCS
755	1151	R1	5	CP49	16.66	14.74	15.7	B	Jennifer	P. theobromicola sp. nov.	937F2_R2	1038	MCCS
756	1151	R2	1	CP49	16.28	12.3	14.29	B	Jennifer	P. theobromicola sp. nov.	937F2_R2	1038	MCCS
757	1151	R2	2	CP49	25.2	22.3	23.75	B	Jennifer	P. theobromicola sp. nov.	937F2_R2	1038	MCCS
758	1151	R2	3	CP49	40.13	34.89	37.51	B	Jennifer	P. theobromicola sp. nov.	937F2_R2	1038	MCCS
759	1151	R2	4	CP49	52.08	48.67	50.375	B	Jennifer	P. theobromicola sp. nov.	937F2_R2	1038	MCCS
760	1151	R2	5	CP49	81.03	98.91	89.97	B	Jennifer	P. theobromicola sp. nov.	937F2_R2	1038	MCCS
761	1151	R3	1	CP49	18.7	23.71	21.205	B	Jennifer	P. theobromicola sp. nov.	937F2_R2	1038	MCCS
762	1151	R3	2	CP49	41.68	47.07	44.375	B	Jennifer	P. theobromicola sp. nov.	937F2_R2	1038	MCCS
763	1151	R3	3	CP49	62.74	83.21	72.975	B	Jennifer	P. theobromicola sp. nov.	937F2_R2	1038	MCCS
764	1151	R3	4	CP49	79.1	99.04	89.07	B	Jennifer	P. theobromicola sp. nov.	937F2_R2	1038	MCCS
765	1151	R3	5	CP49	109.2	161.17	135.185	B	Jennifer	P. theobromicola sp. nov.	937F2_R2	1038	MCCS
766	1151	R1	1	PS1319	23.74	17.63	20.685	B	Jennifer	P. theobromicola sp. nov.	937F2_R2	1038	MCCS
767	1151	R1	2	PS1319	37.82	34.47	36.145	B	Jennifer	P. theobromicola sp. nov.	937F2_R2	1038	MCCS
768	1151	R1	3	PS1319	57.64	52.32	54.98	B	Jennifer	P. theobromicola sp. nov.	937F2_R2	1038	MCCS
769	1151	R1	4	PS1319	71.76	77.22	74.49	B	Jennifer	P. theobromicola sp. nov.	937F2_R2	1038	MCCS
770	1151	R1	5	PS1319	97.44	111.34	104.39	B	Jennifer	P. theobromicola sp. nov.	937F2_R2	1038	MCCS
771	1151	R2	1	PS1319	11.02	13.14	12.08	B	Jennifer	P. theobromicola sp. nov.	937F2_R2	1038	MCCS
772	1151	R2	2	PS1319	17.86	19.92	18.89	B	Jennifer	P. theobromicola sp. nov.	937F2_R2	1038	MCCS
773	1151	R2	3	PS1319	31.57	33.43	32.5	B	Jennifer	P. theobromicola sp. nov.	937F2_R2	1038	MCCS
774	1151	R2	4	PS1319	46.77	46.71	46.74	B	Jennifer	P. theobromicola sp. nov.	937F2_R2	1038	MCCS
775	1151	R2	5	PS1319	74.21	81.57	77.89	B	Jennifer	P. theobromicola sp. nov.	937F2_R2	1038	MCCS
776	1151	R3	1	PS1319	0	0	0	B	Jennifer	P. theobromicola sp. nov.	937F2_R2	1038	MCCS
777	1151	R3	2	PS1319	7.67	7.9	7.785	B	Jennifer	P. theobromicola sp. nov.	937F2_R2	1038	MCCS
778	1151	R3	3	PS1319	10.1	9.59	9.845	B	Jennifer	P. theobromicola sp. nov.	937F2_R2	1038	MCCS
779	1151	R3	4	PS1319	12.71	11.16	11.935	B	Jennifer	P. theobromicola sp. nov.	937F2_R2	1038	MCCS
780	1151	R3	5	PS1319	53.7	60.64	57.17	B	Jennifer	P. theobromicola sp. nov.	937F2_R2	1038	MCCS
781	920	R1	1	CCN51	0	0	0	B	Jennifer	P. palmivora	29_F	1703	Sucupira
782	920	R1	2	CCN51	0	0	0	B	Jennifer	P. palmivora	29_F	1703	Sucupira
783	920	R1	3	CCN51	0	9.04	4.52	B	Jennifer	P. palmivora	29_F	1703	Sucupira
784	920	R1	4	CCN51	9.8	13.7	11.75	B	Jennifer	P. palmivora	29_F	1703	Sucupira
785	920	R1	5	CCN51	23.74	26.6	25.17	B	Jennifer	P. palmivora	29_F	1703	Sucupira
786	920	R2	1	CCN51	0	0	0	B	Jennifer	P. palmivora	29_F	1703	Sucupira
787	920	R2	2	CCN51	0	0	0	B	Jennifer	P. palmivora	29_F	1703	Sucupira
788	920	R2	3	CCN51	0	0	0	B	Jennifer	P. palmivora	29_F	1703	Sucupira
789	920	R2	4	CCN51	0	0	0	B	Jennifer	P. palmivora	29_F	1703	Sucupira
790	920	R2	5	CCN51	0	0	0	B	Jennifer	P. palmivora	29_F	1703	Sucupira
791	920	R3	1	CCN51	0	0	0	B	Jennifer	P. palmivora	29_F	1703	Sucupira
792	920	R3	2	CCN51	0	0	0	B	Jennifer	P. palmivora	29_F	1703	Sucupira
793	920	R3	3	CCN51	19.79	23	21.395	B	Jennifer	P. palmivora	29_F	1703	Sucupira
794	920	R3	4	CCN51	36.95	28.31	32.63	B	Jennifer	P. palmivora	29_F	1703	Sucupira
795	920	R3	5	CCN51	57.95	58.53	58.24	B	Jennifer	P. palmivora	29_F	1703	Sucupira
796	920	R1	1	Cepec_2004	0	0	0	B	Jennifer	P. palmivora	29_F	1703	Sucupira
797	920	R1	2	Cepec_2004	0	0	0	B	Jennifer	P. palmivora	29_F	1703	Sucupira
798	920	R1	3	Cepec_2004	0	0	0	B	Jennifer	P. palmivora	29_F	1703	Sucupira
799	920	R1	4	Cepec_2004	0	0	0	B	Jennifer	P. palmivora	29_F	1703	Sucupira
800	920	R1	5	Cepec_2004	0	0	0	B	Jennifer	P. palmivora	29_F	1703	Sucupira
801	920	R2	1	Cepec_2004	13.89	9.66	11.775	B	Jennifer	P. palmivora	29_F	1703	Sucupira
802	920	R2	2	Cepec_2004	27.24	22.68	24.96	B	Jennifer	P. palmivora	29_F	1703	Sucupira
803	920	R2	3	Cepec_2004	41.99	36.54	39.265	B	Jennifer	P. palmivora	29_F	1703	Sucupira
804	920	R2	4	Cepec_2004	54.83	42.06	48.445	B	Jennifer	P. palmivora	29_F	1703	Sucupira
805	920	R2	5	Cepec_2004	77.2	82.61	79.905	B	Jennifer	P. palmivora	29_F	1703	Sucupira
806	920	R3	1	Cepec_2004	0	0	0	B	Jennifer	P. palmivora	29_F	1703	Sucupira
807	920	R3	2	Cepec_2004	0	0	0	B	Jennifer	P. palmivora	29_F	1703	Sucupira
808	920	R3	3	Cepec_2004	0	0	0	B	Jennifer	P. palmivora	29_F	1703	Sucupira
809	920	R3	4	Cepec_2004	0	0	0	B	Jennifer	P. palmivora	29_F	1703	Sucupira
810	920	R3	5	Cepec_2004	0	0	0	B	Jennifer	P. palmivora	29_F	1703	Sucupira
811	920	R1	1	CP49	0	0	0	B	Jennifer	P. palmivora	29_F	1703	Sucupira
812	920	R1	2	CP49	0	0	0	B	Jennifer	P. palmivora	29_F	1703	Sucupira
813	920	R1	3	CP49	0	0	0	B	Jennifer	P. palmivora	29_F	1703	Sucupira
814	920	R1	4	CP49	0	0	0	B	Jennifer	P. palmivora	29_F	1703	Sucupira
815	920	R1	5	CP49	0	0	0	B	Jennifer	P. palmivora	29_F	1703	Sucupira
816	920	R2	1	CP49	0	0	0	B	Jennifer	P. palmivora	29_F	1703	Sucupira
817	920	R2	2	CP49	0	0	0	B	Jennifer	P. palmivora	29_F	1703	Sucupira
818	920	R2	3	CP49	0	0	0	B	Jennifer	P. palmivora	29_F	1703	Sucupira
819	920	R2	4	CP49	0	0	0	B	Jennifer	P. palmivora	29_F	1703	Sucupira
820	920	R2	5	CP49	0	0	0	B	Jennifer	P. palmivora	29_F	1703	Sucupira
821	920	R3	1	CP49	0	0	0	B	Jennifer	P. palmivora	29_F	1703	Sucupira
822	920	R3	2	CP49	0	0	0	B	Jennifer	P. palmivora	29_F	1703	Sucupira
823	920	R3	3	CP49	0	0	0	B	Jennifer	P. palmivora	29_F	1703	Sucupira
824	920	R3	4	CP49	0	0	0	B	Jennifer	P. palmivora	29_F	1703	Sucupira
825	920	R3	5	CP49	0	0	0	B	Jennifer	P. palmivora	29_F	1703	Sucupira
826	920	R1	1	PS1319	0	0	0	B	Jennifer	P. palmivora	29_F	1703	Sucupira
827	920	R1	2	PS1319	0	0	0	B	Jennifer	P. palmivora	29_F	1703	Sucupira
828	920	R1	3	PS1319	0	0	0	B	Jennifer	P. palmivora	29_F	1703	Sucupira
829	920	R1	4	PS1319	0	0	0	B	Jennifer	P. palmivora	29_F	1703	Sucupira
830	920	R1	5	PS1319	0	0	0	B	Jennifer	P. palmivora	29_F	1703	Sucupira
831	920	R2	1	PS1319	0	0	0	B	Jennifer	P. palmivora	29_F	1703	Sucupira
832	920	R2	2	PS1319	0	0	0	B	Jennifer	P. palmivora	29_F	1703	Sucupira
833	920	R2	3	PS1319	0	0	0	B	Jennifer	P. palmivora	29_F	1703	Sucupira
834	920	R2	4	PS1319	15.87	0	7.935	B	Jennifer	P. palmivora	29_F	1703	Sucupira
835	920	R2	5	PS1319	19.45	7.54	13.495	B	Jennifer	P. palmivora	29_F	1703	Sucupira
836	920	R3	1	PS1319	0	0	0	B	Jennifer	P. palmivora	29_F	1703	Sucupira
837	920	R3	2	PS1319	0	0	0	B	Jennifer	P. palmivora	29_F	1703	Sucupira
838	920	R3	3	PS1319	0	8.95	4.475	B	Jennifer	P. palmivora	29_F	1703	Sucupira
839	920	R3	4	PS1319	0	10.2	5.1	B	Jennifer	P. palmivora	29_F	1703	Sucupira
840	920	R3	5	PS1319	10.13	10.31	10.22	B	Jennifer	P. palmivora	29_F	1703	Sucupira
841	1102	R1	1	CCN51	0	0	0	B	Jennifer	P. palmivora	895F_II_SD	997	Lembrance
842	1102	R1	2	CCN51	0	0	0	B	Jennifer	P. palmivora	895F_II_SD	997	Lembrance
843	1102	R1	3	CCN51	0	0	0	B	Jennifer	P. palmivora	895F_II_SD	997	Lembrance
844	1102	R1	4	CCN51	0	0	0	B	Jennifer	P. palmivora	895F_II_SD	997	Lembrance
845	1102	R1	5	CCN51	0	0	0	B	Jennifer	P. palmivora	895F_II_SD	997	Lembrance
846	1102	R2	1	CCN51	0	0	0	B	Jennifer	P. palmivora	895F_II_SD	997	Lembrance
847	1102	R2	2	CCN51	0	0	0	B	Jennifer	P. palmivora	895F_II_SD	997	Lembrance
848	1102	R2	3	CCN51	19.61	20.72	20.165	B	Jennifer	P. palmivora	895F_II_SD	997	Lembrance
849	1102	R2	4	CCN51	38.77	35.27	37.02	B	Jennifer	P. palmivora	895F_II_SD	997	Lembrance
850	1102	R2	5	CCN51	62	63.55	62.775	B	Jennifer	P. palmivora	895F_II_SD	997	Lembrance
851	1102	R3	1	CCN51	0	0	0	B	Jennifer	P. palmivora	895F_II_SD	997	Lembrance
852	1102	R3	2	CCN51	0	0	0	B	Jennifer	P. palmivora	895F_II_SD	997	Lembrance
853	1102	R3	3	CCN51	0	0	0	B	Jennifer	P. palmivora	895F_II_SD	997	Lembrance
854	1102	R3	4	CCN51	0	0	0	B	Jennifer	P. palmivora	895F_II_SD	997	Lembrance
855	1102	R3	5	CCN51	0	0	0	B	Jennifer	P. palmivora	895F_II_SD	997	Lembrance
856	1102	R1	1	Cepec_2004	0	0	0	B	Jennifer	P. palmivora	895F_II_SD	997	Lembrance
857	1102	R1	2	Cepec_2004	0	0	0	B	Jennifer	P. palmivora	895F_II_SD	997	Lembrance
858	1102	R1	3	Cepec_2004	17.97	15.74	16.855	B	Jennifer	P. palmivora	895F_II_SD	997	Lembrance
859	1102	R1	4	Cepec_2004	32.87	23.87	28.37	B	Jennifer	P. palmivora	895F_II_SD	997	Lembrance
860	1102	R1	5	Cepec_2004	63.14	55.62	59.38	B	Jennifer	P. palmivora	895F_II_SD	997	Lembrance
861	1102	R2	1	Cepec_2004	0	0	0	B	Jennifer	P. palmivora	895F_II_SD	997	Lembrance
862	1102	R2	2	Cepec_2004	0	0	0	B	Jennifer	P. palmivora	895F_II_SD	997	Lembrance
863	1102	R2	3	Cepec_2004	0	0	0	B	Jennifer	P. palmivora	895F_II_SD	997	Lembrance
864	1102	R2	4	Cepec_2004	0	0	0	B	Jennifer	P. palmivora	895F_II_SD	997	Lembrance
865	1102	R2	5	Cepec_2004	26.34	19.39	22.865	B	Jennifer	P. palmivora	895F_II_SD	997	Lembrance
866	1102	R3	1	Cepec_2004	0	0	0	B	Jennifer	P. palmivora	895F_II_SD	997	Lembrance
867	1102	R3	2	Cepec_2004	0	0	0	B	Jennifer	P. palmivora	895F_II_SD	997	Lembrance
868	1102	R3	3	Cepec_2004	0	0	0	B	Jennifer	P. palmivora	895F_II_SD	997	Lembrance
869	1102	R3	4	Cepec_2004	0	0	0	B	Jennifer	P. palmivora	895F_II_SD	997	Lembrance
870	1102	R3	5	Cepec_2004	0	0	0	B	Jennifer	P. palmivora	895F_II_SD	997	Lembrance
871	1102	R1	1	CP49	0	0	0	B	Jennifer	P. palmivora	895F_II_SD	997	Lembrance
872	1102	R1	2	CP49	0	0	0	B	Jennifer	P. palmivora	895F_II_SD	997	Lembrance
873	1102	R1	3	CP49	0	11.97	5.985	B	Jennifer	P. palmivora	895F_II_SD	997	Lembrance
874	1102	R1	4	CP49	32.76	45.82	39.29	B	Jennifer	P. palmivora	895F_II_SD	997	Lembrance
875	1102	R1	5	CP49	64.01	87.83	75.92	B	Jennifer	P. palmivora	895F_II_SD	997	Lembrance
876	1102	R2	1	CP49	0	0	0	B	Jennifer	P. palmivora	895F_II_SD	997	Lembrance
877	1102	R2	2	CP49	0	0	0	B	Jennifer	P. palmivora	895F_II_SD	997	Lembrance
878	1102	R2	3	CP49	0	0	0	B	Jennifer	P. palmivora	895F_II_SD	997	Lembrance
879	1102	R2	4	CP49	0	0	0	B	Jennifer	P. palmivora	895F_II_SD	997	Lembrance
880	1102	R2	5	CP49	7.85	6.95	7.4	B	Jennifer	P. palmivora	895F_II_SD	997	Lembrance
881	1102	R3	1	CP49	0	0	0	B	Jennifer	P. palmivora	895F_II_SD	997	Lembrance
882	1102	R3	2	CP49	0	0	0	B	Jennifer	P. palmivora	895F_II_SD	997	Lembrance
883	1102	R3	3	CP49	33.41	27.99	30.7	B	Jennifer	P. palmivora	895F_II_SD	997	Lembrance
884	1102	R3	4	CP49	45.4	43.72	44.56	B	Jennifer	P. palmivora	895F_II_SD	997	Lembrance
885	1102	R3	5	CP49	69.47	64.7	67.085	B	Jennifer	P. palmivora	895F_II_SD	997	Lembrance
886	1102	R1	1	PS1319	0	0	0	B	Jennifer	P. palmivora	895F_II_SD	997	Lembrance
887	1102	R1	2	PS1319	0	0	0	B	Jennifer	P. palmivora	895F_II_SD	997	Lembrance
888	1102	R1	3	PS1319	0	0	0	B	Jennifer	P. palmivora	895F_II_SD	997	Lembrance
889	1102	R1	4	PS1319	0	0	0	B	Jennifer	P. palmivora	895F_II_SD	997	Lembrance
890	1102	R1	5	PS1319	0	0	0	B	Jennifer	P. palmivora	895F_II_SD	997	Lembrance
891	1102	R2	1	PS1319	0	0	0	B	Jennifer	P. palmivora	895F_II_SD	997	Lembrance
892	1102	R2	2	PS1319	0	0	0	B	Jennifer	P. palmivora	895F_II_SD	997	Lembrance
893	1102	R2	3	PS1319	0	0	0	B	Jennifer	P. palmivora	895F_II_SD	997	Lembrance
894	1102	R2	4	PS1319	0	0	0	B	Jennifer	P. palmivora	895F_II_SD	997	Lembrance
895	1102	R2	5	PS1319	0	0	0	B	Jennifer	P. palmivora	895F_II_SD	997	Lembrance
896	1102	R3	1	PS1319	0	0	0	B	Jennifer	P. palmivora	895F_II_SD	997	Lembrance
897	1102	R3	2	PS1319	7.84	6.49	7.165	B	Jennifer	P. palmivora	895F_II_SD	997	Lembrance
898	1102	R3	3	PS1319	9.41	7.95	8.68	B	Jennifer	P. palmivora	895F_II_SD	997	Lembrance
899	1102	R3	4	PS1319	10.97	9.41	10.19	B	Jennifer	P. palmivora	895F_II_SD	997	Lembrance
900	1102	R3	5	PS1319	12.63	11.42	12.025	B	Jennifer	P. palmivora	895F_II_SD	997	Lembrance
901	1158	R1	1	CCN51	0	0	0	B	Jennifer	P. palmivora	939F2	1042	MCCS
902	1158	R1	2	CCN51	0	0	0	B	Jennifer	P. palmivora	939F2	1042	MCCS
903	1158	R1	3	CCN51	0	0	0	B	Jennifer	P. palmivora	939F2	1042	MCCS
904	1158	R1	4	CCN51	24.94	22.6	23.77	B	Jennifer	P. palmivora	939F2	1042	MCCS
905	1158	R1	5	CCN51	51.08	54.89	52.985	B	Jennifer	P. palmivora	939F2	1042	MCCS
906	1158	R2	1	CCN51	0	0	0	B	Jennifer	P. palmivora	939F2	1042	MCCS
907	1158	R2	2	CCN51	0	0	0	B	Jennifer	P. palmivora	939F2	1042	MCCS
908	1158	R2	3	CCN51	24.63	22.79	23.71	B	Jennifer	P. palmivora	939F2	1042	MCCS
909	1158	R2	4	CCN51	37.76	36.07	36.915	B	Jennifer	P. palmivora	939F2	1042	MCCS
910	1158	R2	5	CCN51	64.03	86.77	75.4	B	Jennifer	P. palmivora	939F2	1042	MCCS
911	1158	R3	1	CCN51	0	0	0	B	Jennifer	P. palmivora	939F2	1042	MCCS
912	1158	R3	2	CCN51	0	0	0	B	Jennifer	P. palmivora	939F2	1042	MCCS
913	1158	R3	3	CCN51	17.81	26.25	22.03	B	Jennifer	P. palmivora	939F2	1042	MCCS
914	1158	R3	4	CCN51	33.22	40.31	36.765	B	Jennifer	P. palmivora	939F2	1042	MCCS
915	1158	R3	5	CCN51	56.76	78.52	67.64	B	Jennifer	P. palmivora	939F2	1042	MCCS
916	1158	R1	1	Cepec_2004	0	0	0	B	Jennifer	P. palmivora	939F2	1042	MCCS
917	1158	R1	2	Cepec_2004	10.46	14.87	12.665	B	Jennifer	P. palmivora	939F2	1042	MCCS
918	1158	R1	3	Cepec_2004	34.31	22.78	28.545	B	Jennifer	P. palmivora	939F2	1042	MCCS
919	1158	R1	4	Cepec_2004	53.13	52.41	52.77	B	Jennifer	P. palmivora	939F2	1042	MCCS
920	1158	R1	5	Cepec_2004	71.66	83.03	77.345	B	Jennifer	P. palmivora	939F2	1042	MCCS
921	1158	R2	1	Cepec_2004	0	0	0	B	Jennifer	P. palmivora	939F2	1042	MCCS
922	1158	R2	2	Cepec_2004	0	0	0	B	Jennifer	P. palmivora	939F2	1042	MCCS
923	1158	R2	3	Cepec_2004	0	0	0	B	Jennifer	P. palmivora	939F2	1042	MCCS
924	1158	R2	4	Cepec_2004	0	0	0	B	Jennifer	P. palmivora	939F2	1042	MCCS
925	1158	R2	5	Cepec_2004	0	0	0	B	Jennifer	P. palmivora	939F2	1042	MCCS
926	1158	R3	1	Cepec_2004	0	0	0	B	Jennifer	P. palmivora	939F2	1042	MCCS
927	1158	R3	2	Cepec_2004	0	0	0	B	Jennifer	P. palmivora	939F2	1042	MCCS
928	1158	R3	3	Cepec_2004	0	0	0	B	Jennifer	P. palmivora	939F2	1042	MCCS
929	1158	R3	4	Cepec_2004	0	0	0	B	Jennifer	P. palmivora	939F2	1042	MCCS
930	1158	R3	5	Cepec_2004	121.21	21.71	71.46	B	Jennifer	P. palmivora	939F2	1042	MCCS
931	1158	R1	1	CP49	0	0	0	B	Jennifer	P. palmivora	939F2	1042	MCCS
932	1158	R1	2	CP49	0	0	0	B	Jennifer	P. palmivora	939F2	1042	MCCS
933	1158	R1	3	CP49	0	0	0	B	Jennifer	P. palmivora	939F2	1042	MCCS
934	1158	R1	4	CP49	9.47	0	4.735	B	Jennifer	P. palmivora	939F2	1042	MCCS
935	1158	R1	5	CP49	10.1	9.05	9.575	B	Jennifer	P. palmivora	939F2	1042	MCCS
936	1158	R2	1	CP49	0	0	0	B	Jennifer	P. palmivora	939F2	1042	MCCS
937	1158	R2	2	CP49	0	0	0	B	Jennifer	P. palmivora	939F2	1042	MCCS
938	1158	R2	3	CP49	0	0	0	B	Jennifer	P. palmivora	939F2	1042	MCCS
939	1158	R2	4	CP49	0	0	0	B	Jennifer	P. palmivora	939F2	1042	MCCS
940	1158	R2	5	CP49	11.13	8.92	10.025	B	Jennifer	P. palmivora	939F2	1042	MCCS
941	1158	R3	1	CP49	0	0	0	B	Jennifer	P. palmivora	939F2	1042	MCCS
942	1158	R3	2	CP49	7.74	9.13	8.435	B	Jennifer	P. palmivora	939F2	1042	MCCS
943	1158	R3	3	CP49	8.27	9.77	9.02	B	Jennifer	P. palmivora	939F2	1042	MCCS
944	1158	R3	4	CP49	9.62	10.41	10.015	B	Jennifer	P. palmivora	939F2	1042	MCCS
945	1158	R3	5	CP49	11.34	12.77	12.055	B	Jennifer	P. palmivora	939F2	1042	MCCS
946	1158	R1	1	PS1319	0	0	0	B	Jennifer	P. palmivora	939F2	1042	MCCS
947	1158	R1	2	PS1319	0	0	0	B	Jennifer	P. palmivora	939F2	1042	MCCS
948	1158	R1	3	PS1319	0	0	0	B	Jennifer	P. palmivora	939F2	1042	MCCS
949	1158	R1	4	PS1319	15.21	9.91	12.56	B	Jennifer	P. palmivora	939F2	1042	MCCS
950	1158	R1	5	PS1319	24.39	24.97	24.68	B	Jennifer	P. palmivora	939F2	1042	MCCS
951	1158	R2	1	PS1319	0	0	0	B	Jennifer	P. palmivora	939F2	1042	MCCS
952	1158	R2	2	PS1319	7.61	8.19	7.9	B	Jennifer	P. palmivora	939F2	1042	MCCS
953	1158	R2	3	PS1319	15.81	12.44	14.125	B	Jennifer	P. palmivora	939F2	1042	MCCS
954	1158	R2	4	PS1319	22.63	18.79	20.71	B	Jennifer	P. palmivora	939F2	1042	MCCS
955	1158	R2	5	PS1319	34.33	28.66	31.495	B	Jennifer	P. palmivora	939F2	1042	MCCS
956	1158	R3	1	PS1319	0	0	0	B	Jennifer	P. palmivora	939F2	1042	MCCS
957	1158	R3	2	PS1319	0	0	0	B	Jennifer	P. palmivora	939F2	1042	MCCS
958	1158	R3	3	PS1319	0	0	0	B	Jennifer	P. palmivora	939F2	1042	MCCS
959	1158	R3	4	PS1319	9.54	0	4.77	B	Jennifer	P. palmivora	939F2	1042	MCCS
960	1158	R3	5	PS1319	15.45	18.03	16.74	B	Jennifer	P. palmivora	939F2	1042	MCCS
961	906	R1	1	CCN51	9.18	0	4.59	B	Jennifer	P. palmivora	985_F	1767	Bom Sossego
962	906	R1	2	CCN51	14.57	10.07	12.32	B	Jennifer	P. palmivora	985_F	1767	Bom Sossego
963	906	R1	3	CCN51	19.05	19.35	19.2	B	Jennifer	P. palmivora	985_F	1767	Bom Sossego
964	906	R1	4	CCN51	26.11	28.18	27.145	B	Jennifer	P. palmivora	985_F	1767	Bom Sossego
965	906	R1	5	CCN51	52.06	55.37	53.715	B	Jennifer	P. palmivora	985_F	1767	Bom Sossego
966	906	R2	1	CCN51	0	0	0	B	Jennifer	P. palmivora	985_F	1767	Bom Sossego
967	906	R2	2	CCN51	0	0	0	B	Jennifer	P. palmivora	985_F	1767	Bom Sossego
968	906	R2	3	CCN51	0	0	0	B	Jennifer	P. palmivora	985_F	1767	Bom Sossego
969	906	R2	4	CCN51	0	0	0	B	Jennifer	P. palmivora	985_F	1767	Bom Sossego
970	906	R2	5	CCN51	0	0	0	B	Jennifer	P. palmivora	985_F	1767	Bom Sossego
971	906	R3	1	CCN51	0	0	0	B	Jennifer	P. palmivora	985_F	1767	Bom Sossego
972	906	R3	2	CCN51	0	0	0	B	Jennifer	P. palmivora	985_F	1767	Bom Sossego
973	906	R3	3	CCN51	0	0	0	B	Jennifer	P. palmivora	985_F	1767	Bom Sossego
974	906	R3	4	CCN51	0	0	0	B	Jennifer	P. palmivora	985_F	1767	Bom Sossego
975	906	R3	5	CCN51	0	0	0	B	Jennifer	P. palmivora	985_F	1767	Bom Sossego
976	906	R1	1	Cepec_2004	0	0	0	B	Jennifer	P. palmivora	985_F	1767	Bom Sossego
977	906	R1	2	Cepec_2004	0	0	0	B	Jennifer	P. palmivora	985_F	1767	Bom Sossego
978	906	R1	3	Cepec_2004	0	0	0	B	Jennifer	P. palmivora	985_F	1767	Bom Sossego
979	906	R1	4	Cepec_2004	34.67	52.56	43.615	B	Jennifer	P. palmivora	985_F	1767	Bom Sossego
980	906	R1	5	Cepec_2004	65.77	92.76	79.265	B	Jennifer	P. palmivora	985_F	1767	Bom Sossego
981	906	R2	1	Cepec_2004	0	0	0	B	Jennifer	P. palmivora	985_F	1767	Bom Sossego
982	906	R2	2	Cepec_2004	0	0	0	B	Jennifer	P. palmivora	985_F	1767	Bom Sossego
983	906	R2	3	Cepec_2004	0	0	0	B	Jennifer	P. palmivora	985_F	1767	Bom Sossego
984	906	R2	4	Cepec_2004	0	0	0	B	Jennifer	P. palmivora	985_F	1767	Bom Sossego
985	906	R2	5	Cepec_2004	0	0	0	B	Jennifer	P. palmivora	985_F	1767	Bom Sossego
986	906	R3	1	Cepec_2004	11.044	16.388	13.716	B	Jennifer	P. palmivora	985_F	1767	Bom Sossego
987	906	R3	2	Cepec_2004	12.17	18.903	15.5365	B	Jennifer	P. palmivora	985_F	1767	Bom Sossego
988	906	R3	3	Cepec_2004	13.559	18.903	16.231	B	Jennifer	P. palmivora	985_F	1767	Bom Sossego
989	906	R3	4	Cepec_2004	14.132	18.903	16.5175	B	Jennifer	P. palmivora	985_F	1767	Bom Sossego
990	906	R3	5	Cepec_2004				B	Jennifer	P. palmivora	985_F	1767	Bom Sossego
991	906	R1	1	CP49	0	0	0	B	Jennifer	P. palmivora	985_F	1767	Bom Sossego
992	906	R1	2	CP49	0	0	0	B	Jennifer	P. palmivora	985_F	1767	Bom Sossego
993	906	R1	3	CP49	15.98	10.97	13.475	B	Jennifer	P. palmivora	985_F	1767	Bom Sossego
994	906	R1	4	CP49	20.87	17.01	18.94	B	Jennifer	P. palmivora	985_F	1767	Bom Sossego
995	906	R1	5	CP49	35.75	43.53	39.64	B	Jennifer	P. palmivora	985_F	1767	Bom Sossego
996	906	R2	1	CP49	0	0	0	B	Jennifer	P. palmivora	985_F	1767	Bom Sossego
997	906	R2	2	CP49	0	0	0	B	Jennifer	P. palmivora	985_F	1767	Bom Sossego
998	906	R2	3	CP49	0	0	0	B	Jennifer	P. palmivora	985_F	1767	Bom Sossego
999	906	R2	4	CP49	0	0	0	B	Jennifer	P. palmivora	985_F	1767	Bom Sossego
1000	906	R2	5	CP49	0	0	0	B	Jennifer	P. palmivora	985_F	1767	Bom Sossego
1001	906	R3	1	CP49	0	0	0	B	Jennifer	P. palmivora	985_F	1767	Bom Sossego
1002	906	R3	2	CP49	0	0	0	B	Jennifer	P. palmivora	985_F	1767	Bom Sossego
1003	906	R3	3	CP49	0	0	0	B	Jennifer	P. palmivora	985_F	1767	Bom Sossego
1004	906	R3	4	CP49	0	0	0	B	Jennifer	P. palmivora	985_F	1767	Bom Sossego
1005	906	R3	5	CP49	0	0	0	B	Jennifer	P. palmivora	985_F	1767	Bom Sossego
1006	906	R1	1	PS1319	0	0	0	B	Jennifer	P. palmivora	985_F	1767	Bom Sossego
1007	906	R1	2	PS1319	0	0	0	B	Jennifer	P. palmivora	985_F	1767	Bom Sossego
1008	906	R1	3	PS1319	8.53	10.19	9.36	B	Jennifer	P. palmivora	985_F	1767	Bom Sossego
1009	906	R1	4	PS1319	8.84	12.02	10.43	B	Jennifer	P. palmivora	985_F	1767	Bom Sossego
1010	906	R1	5	PS1319	13.27	13.14	13.205	B	Jennifer	P. palmivora	985_F	1767	Bom Sossego
1011	906	R2	1	PS1319	0	0	0	B	Jennifer	P. palmivora	985_F	1767	Bom Sossego
1012	906	R2	2	PS1319	0	0	0	B	Jennifer	P. palmivora	985_F	1767	Bom Sossego
1013	906	R2	3	PS1319	0	0	0	B	Jennifer	P. palmivora	985_F	1767	Bom Sossego
1014	906	R2	4	PS1319	0	0	0	B	Jennifer	P. palmivora	985_F	1767	Bom Sossego
1015	906	R2	5	PS1319	0	0	0	B	Jennifer	P. palmivora	985_F	1767	Bom Sossego
1016	906	R3	1	PS1319	0	0	0	B	Jennifer	P. palmivora	985_F	1767	Bom Sossego
1017	906	R3	2	PS1319	0	0	0	B	Jennifer	P. palmivora	985_F	1767	Bom Sossego
1018	906	R3	3	PS1319	0	0	0	B	Jennifer	P. palmivora	985_F	1767	Bom Sossego
1019	906	R3	4	PS1319	0	0	0	B	Jennifer	P. palmivora	985_F	1767	Bom Sossego
1020	906	R3	5	PS1319	0	0	0	B	Jennifer	P. palmivora	985_F	1767	Bom Sossego
1021	Control	R1	1	CCN51	0	0	0	B	Jennifer	Control	Control	Control	Control
1022	Control	R1	2	CCN51	0	0	0	B	Jennifer	Control	Control	Control	Control
1023	Control	R1	3	CCN51	0	0	0	B	Jennifer	Control	Control	Control	Control
1024	Control	R1	4	CCN51	0	0	0	B	Jennifer	Control	Control	Control	Control
1025	Control	R1	5	CCN51	0	0	0	B	Jennifer	Control	Control	Control	Control
1026	Control	R2	1	CCN51	0	0	0	B	Jennifer	Control	Control	Control	Control
1027	Control	R2	2	CCN51	0	0	0	B	Jennifer	Control	Control	Control	Control
1028	Control	R2	3	CCN51	0	0	0	B	Jennifer	Control	Control	Control	Control
1029	Control	R2	4	CCN51	0	0	0	B	Jennifer	Control	Control	Control	Control
1030	Control	R2	5	CCN51	0	0	0	B	Jennifer	Control	Control	Control	Control
1031	Control	R3	1	CCN51	0	0	0	B	Jennifer	Control	Control	Control	Control
1032	Control	R3	2	CCN51	0	0	0	B	Jennifer	Control	Control	Control	Control
1033	Control	R3	3	CCN51	0	0	0	B	Jennifer	Control	Control	Control	Control
1034	Control	R3	4	CCN51	0	0	0	B	Jennifer	Control	Control	Control	Control
1035	Control	R3	5	CCN51	0	0	0	B	Jennifer	Control	Control	Control	Control
1036	Control	R1	1	Cepec_2004	0	0	0	B	Jennifer	Control	Control	Control	Control
1037	Control	R1	2	Cepec_2004	0	0	0	B	Jennifer	Control	Control	Control	Control
1038	Control	R1	3	Cepec_2004	0	0	0	B	Jennifer	Control	Control	Control	Control
1039	Control	R1	4	Cepec_2004	0	0	0	B	Jennifer	Control	Control	Control	Control
1040	Control	R1	5	Cepec_2004	0	0	0	B	Jennifer	Control	Control	Control	Control
1041	Control	R2	1	Cepec_2004	0	0	0	B	Jennifer	Control	Control	Control	Control
1042	Control	R2	2	Cepec_2004	0	0	0	B	Jennifer	Control	Control	Control	Control
1043	Control	R2	3	Cepec_2004	0	0	0	B	Jennifer	Control	Control	Control	Control
1044	Control	R2	4	Cepec_2004	0	0	0	B	Jennifer	Control	Control	Control	Control
1045	Control	R2	5	Cepec_2004	0	0	0	B	Jennifer	Control	Control	Control	Control
1046	Control	R3	1	Cepec_2004	0	0	0	B	Jennifer	Control	Control	Control	Control
1047	Control	R3	2	Cepec_2004	0	0	0	B	Jennifer	Control	Control	Control	Control
1048	Control	R3	3	Cepec_2004	0	0	0	B	Jennifer	Control	Control	Control	Control
1049	Control	R3	4	Cepec_2004	0	0	0	B	Jennifer	Control	Control	Control	Control
1050	Control	R3	5	Cepec_2004	0	0	0	B	Jennifer	Control	Control	Control	Control
1051	Control	R1	1	CP49	0	0	0	B	Jennifer	Control	Control	Control	Control
1052	Control	R1	2	CP49	0	0	0	B	Jennifer	Control	Control	Control	Control
1053	Control	R1	3	CP49	0	0	0	B	Jennifer	Control	Control	Control	Control
1054	Control	R1	4	CP49	0	0	0	B	Jennifer	Control	Control	Control	Control
1055	Control	R1	5	CP49	0	0	0	B	Jennifer	Control	Control	Control	Control
1056	Control	R2	1	CP49	0	0	0	B	Jennifer	Control	Control	Control	Control
1057	Control	R2	2	CP49	0	0	0	B	Jennifer	Control	Control	Control	Control
1058	Control	R2	3	CP49	0	0	0	B	Jennifer	Control	Control	Control	Control
1059	Control	R2	4	CP49	0	0	0	B	Jennifer	Control	Control	Control	Control
1060	Control	R2	5	CP49	0	0	0	B	Jennifer	Control	Control	Control	Control
1061	Control	R3	1	CP49	0	0	0	B	Jennifer	Control	Control	Control	Control
1062	Control	R3	2	CP49	0	0	0	B	Jennifer	Control	Control	Control	Control
1063	Control	R3	3	CP49	0	0	0	B	Jennifer	Control	Control	Control	Control
1064	Control	R3	4	CP49	0	0	0	B	Jennifer	Control	Control	Control	Control
1065	Control	R3	5	CP49	0	0	0	B	Jennifer	Control	Control	Control	Control
1066	Control	R1	1	PS1319	0	0	0	B	Jennifer	Control	Control	Control	Control
1067	Control	R1	2	PS1319	0	0	0	B	Jennifer	Control	Control	Control	Control
1068	Control	R1	3	PS1319	0	0	0	B	Jennifer	Control	Control	Control	Control
1069	Control	R1	4	PS1319	0	0	0	B	Jennifer	Control	Control	Control	Control
1070	Control	R1	5	PS1319	0	0	0	B	Jennifer	Control	Control	Control	Control
1071	Control	R2	1	PS1319	0	0	0	B	Jennifer	Control	Control	Control	Control
1072	Control	R2	2	PS1319	0	0	0	B	Jennifer	Control	Control	Control	Control
1073	Control	R2	3	PS1319	0	0	0	B	Jennifer	Control	Control	Control	Control
1074	Control	R2	4	PS1319	0	0	0	B	Jennifer	Control	Control	Control	Control
1075	Control	R2	5	PS1319	0	0	0	B	Jennifer	Control	Control	Control	Control
1076	Control	R3	1	PS1319	0	0	0	B	Jennifer	Control	Control	Control	Control
1077	Control	R3	2	PS1319	0	0	0	B	Jennifer	Control	Control	Control	Control
1078	Control	R3	3	PS1319	0	0	0	B	Jennifer	Control	Control	Control	Control
1079	Control	R3	4	PS1319	0	0	0	B	Jennifer	Control	Control	Control	Control
1080	Control	R3	5	PS1319	0	0	0	B	Jennifer	Control	Control	Control	Control
1081	2718	R1	1	CCN51	6	6	6	B	Jennifer	P. citrophthora
1082	2718	R2	1	CCN51	6	6	6	B	Jennifer	P. citrophthora
1083	2718	R3	1	CCN51	6	6	6	B	Jennifer	P. citrophthora
1084	2718	R4	1	CCN51	6	6	6	B	Jennifer	P. citrophthora
1085	2718	R1	1	PS1319	6	6	6	B	Jennifer	P. citrophthora
1086	2718	R2	1	PS1319	6	6	6	B	Jennifer	P. citrophthora
1087	2718	R3	1	PS1319	6	6	6	B	Jennifer	P. citrophthora
1088	2718	R4	1	PS1319	6	6	6	B	Jennifer	P. citrophthora
1089	2718	R1	1	CP49	6	6	6	B	Jennifer	P. citrophthora
1090	2718	R2	1	CP49	6	6	6	B	Jennifer	P. citrophthora
1091	2718	R3	1	CP49	6	6	6	B	Jennifer	P. citrophthora
1092	2718	R4	1	CP49	6	6	6	B	Jennifer	P. citrophthora
1093	2718	R1	1	Cepec_2004	6	6	6	B	Jennifer	P. citrophthora
1094	2718	R2	1	Cepec_2004	6	6	6	B	Jennifer	P. citrophthora
1095	2718	R3	1	Cepec_2004	6	6	6	B	Jennifer	P. citrophthora
1096	2718	R4	1	Cepec_2004	6	6	6	B	Jennifer	P. citrophthora
1097	2718	R1	1	CCN51	6	6	6	A	Jennifer	P. citrophthora
1098	2718	R2	1	CCN51	6	6	6	A	Jennifer	P. citrophthora
1099	2718	R3	1	CCN51	6	6	6	A	Jennifer	P. citrophthora
1100	2718	R4	1	CCN51	6	6	6	A	Jennifer	P. citrophthora
1101	2718	R1	1	PS1319	6	6	6	A	Jennifer	P. citrophthora
1102	2718	R2	1	PS1319	6	6	6	A	Jennifer	P. citrophthora
1103	2718	R3	1	PS1319	6	6	6	A	Jennifer	P. citrophthora
1104	2718	R4	1	PS1319	6	6	6	A	Jennifer	P. citrophthora
1105	2718	R1	1	CP49	6	6	6	A	Jennifer	P. citrophthora
1106	2718	R2	1	CP49	6	6	6	A	Jennifer	P. citrophthora
1107	2718	R3	1	CP49	6	6	6	A	Jennifer	P. citrophthora
1108	2718	R4	1	CP49	6	6	6	A	Jennifer	P. citrophthora
1109	2718	R1	1	Cepec_2004	6	6	6	A	Jennifer	P. citrophthora
1110	2718	R2	1	Cepec_2004	6	6	6	A	Jennifer	P. citrophthora
1111	2718	R3	1	Cepec_2004	6	6	6	A	Jennifer	P. citrophthora
1112	2718	R4	1	Cepec_2004	6	6	6	A	Jennifer	P. citrophthora
1113	2718	R1	2	CCN51	6	6	6	B	Jennifer	P. citrophthora
1114	2718	R2	2	CCN51	6	6	6	B	Jennifer	P. citrophthora
1115	2718	R3	2	CCN51	6	6	6	B	Jennifer	P. citrophthora
1116	2718	R4	2	CCN51	6	6	6	B	Jennifer	P. citrophthora
1117	2718	R1	2	PS1319	6	6	6	B	Jennifer	P. citrophthora
1118	2718	R2	2	PS1319	6	6	6	B	Jennifer	P. citrophthora
1119	2718	R3	2	PS1319	6	6	6	B	Jennifer	P. citrophthora
1120	2718	R4	2	PS1319	6	6	6	B	Jennifer	P. citrophthora
1121	2718	R1	2	CP49	6	6	6	B	Jennifer	P. citrophthora
1122	2718	R2	2	CP49	6	6	6	B	Jennifer	P. citrophthora
1123	2718	R3	2	CP49	6	6	6	B	Jennifer	P. citrophthora
1124	2718	R4	2	CP49	6	6	6	B	Jennifer	P. citrophthora
1125	2718	R1	2	Cepec_2004	6	6	6	B	Jennifer	P. citrophthora
1126	2718	R2	2	Cepec_2004	6	6	6	B	Jennifer	P. citrophthora
1127	2718	R3	2	Cepec_2004	6	6	6	B	Jennifer	P. citrophthora
1128	2718	R4	2	Cepec_2004	6	6	6	B	Jennifer	P. citrophthora
1129	2718	R1	2	CCN51	6	6	6	A	Jennifer	P. citrophthora
1130	2718	R2	2	CCN51	6	6	6	A	Jennifer	P. citrophthora
1131	2718	R3	2	CCN51	6	6	6	A	Jennifer	P. citrophthora
1132	2718	R4	2	CCN51	6	6	6	A	Jennifer	P. citrophthora
1133	2718	R1	2	PS1319	6	6	6	A	Jennifer	P. citrophthora
1134	2718	R2	2	PS1319	6	6	6	A	Jennifer	P. citrophthora
1135	2718	R3	2	PS1319	6	6	6	A	Jennifer	P. citrophthora
1136	2718	R4	2	PS1319	6	6	6	A	Jennifer	P. citrophthora
1137	2718	R1	2	CP49	6	6	6	A	Jennifer	P. citrophthora
1138	2718	R2	2	CP49	6	6	6	A	Jennifer	P. citrophthora
1139	2718	R3	2	CP49	6	6	6	A	Jennifer	P. citrophthora
1140	2718	R4	2	CP49	6	6	6	A	Jennifer	P. citrophthora
1141	2718	R1	2	Cepec_2004	6	6	6	A	Jennifer	P. citrophthora
1142	2718	R2	2	Cepec_2004	6	6	6	A	Jennifer	P. citrophthora
1143	2718	R3	2	Cepec_2004	6	6	6	A	Jennifer	P. citrophthora
1144	2718	R4	2	Cepec_2004	6	6	6	A	Jennifer	P. citrophthora
1145	2718	R1	3	CCN51	6	6	6	B	Jennifer	P. citrophthora
1146	2718	R2	3	CCN51	6	6	6	B	Jennifer	P. citrophthora
1147	2718	R3	3	CCN51	6	6	6	B	Jennifer	P. citrophthora
1148	2718	R4	3	CCN51	6	6	6	B	Jennifer	P. citrophthora
1149	2718	R1	3	PS1319	6	6	6	B	Jennifer	P. citrophthora
1150	2718	R2	3	PS1319	6	6	6	B	Jennifer	P. citrophthora
1151	2718	R3	3	PS1319	6	6	6	B	Jennifer	P. citrophthora
1152	2718	R4	3	PS1319	6	6	6	B	Jennifer	P. citrophthora
1153	2718	R1	3	CP49	6	6	6	B	Jennifer	P. citrophthora
1154	2718	R2	3	CP49	6	6	6	B	Jennifer	P. citrophthora
1155	2718	R3	3	CP49	6	6	6	B	Jennifer	P. citrophthora
1156	2718	R4	3	CP49	6	6	6	B	Jennifer	P. citrophthora
1157	2718	R1	3	Cepec_2004	6	6	6	B	Jennifer	P. citrophthora
1158	2718	R2	3	Cepec_2004	6	6	6	B	Jennifer	P. citrophthora
1159	2718	R3	3	Cepec_2004	6	6	6	B	Jennifer	P. citrophthora
1160	2718	R4	3	Cepec_2004	6	6	6	B	Jennifer	P. citrophthora
1161	2718	R1	3	CCN51	6	6	6	A	Jennifer	P. citrophthora
1162	2718	R2	3	CCN51	6	6	6	A	Jennifer	P. citrophthora
1163	2718	R3	3	CCN51	6	6	6	A	Jennifer	P. citrophthora
1164	2718	R4	3	CCN51	6	6	6	A	Jennifer	P. citrophthora
1165	2718	R1	3	PS1319	6	6	6	A	Jennifer	P. citrophthora
1166	2718	R2	3	PS1319	6	6	6	A	Jennifer	P. citrophthora
1167	2718	R3	3	PS1319	6	6	6	A	Jennifer	P. citrophthora
1168	2718	R4	3	PS1319	6	6	6	A	Jennifer	P. citrophthora
1169	2718	R1	3	CP49	6	6	6	A	Jennifer	P. citrophthora
1170	2718	R2	3	CP49	6	6	6	A	Jennifer	P. citrophthora
1171	2718	R3	3	CP49	6	6	6	A	Jennifer	P. citrophthora
1172	2718	R4	3	CP49	6	6	6	A	Jennifer	P. citrophthora
1173	2718	R1	3	Cepec_2004	6	6	6	A	Jennifer	P. citrophthora
1174	2718	R2	3	Cepec_2004	6	6	6	A	Jennifer	P. citrophthora
1175	2718	R3	3	Cepec_2004	6	6	6	A	Jennifer	P. citrophthora
1176	2718	R4	3	Cepec_2004	6	6	6	A	Jennifer	P. citrophthora
1177	2718	R1	4	CCN51	6	6	6	B	Jennifer	P. citrophthora
1178	2718	R2	4	CCN51	6	6	6	B	Jennifer	P. citrophthora
1179	2718	R3	4	CCN51	6	6	6	B	Jennifer	P. citrophthora
1180	2718	R4	4	CCN51	6	6	6	B	Jennifer	P. citrophthora
1181	2718	R1	4	PS1319	6	6	6	B	Jennifer	P. citrophthora
1182	2718	R2	4	PS1319	6	6	6	B	Jennifer	P. citrophthora
1183	2718	R3	4	PS1319	6	6	6	B	Jennifer	P. citrophthora
1184	2718	R4	4	PS1319	6	6	6	B	Jennifer	P. citrophthora
1185	2718	R1	4	CP49	6	6	6	B	Jennifer	P. citrophthora
1186	2718	R2	4	CP49	6	6	6	B	Jennifer	P. citrophthora
1187	2718	R3	4	CP49	6	6	6	B	Jennifer	P. citrophthora
1188	2718	R4	4	CP49	6	6	6	B	Jennifer	P. citrophthora
1189	2718	R1	4	Cepec_2004	6	6	6	B	Jennifer	P. citrophthora
1190	2718	R2	4	Cepec_2004	8.84	10.27	9.555	B	Jennifer	P. citrophthora
1191	2718	R3	4	Cepec_2004	9.08	9.51	9.295	B	Jennifer	P. citrophthora
1192	2718	R4	4	Cepec_2004	6	6	6	B	Jennifer	P. citrophthora
1193	2718	R1	4	CCN51	6	6	6	A	Jennifer	P. citrophthora
1194	2718	R2	4	CCN51	6	6	6	A	Jennifer	P. citrophthora
1195	2718	R3	4	CCN51	6	6	6	A	Jennifer	P. citrophthora
1196	2718	R4	4	CCN51	6	6	6	A	Jennifer	P. citrophthora
1197	2718	R1	4	PS1319	6	6	6	A	Jennifer	P. citrophthora
1198	2718	R2	4	PS1319	6	6	6	A	Jennifer	P. citrophthora
1199	2718	R3	4	PS1319	6	6	6	A	Jennifer	P. citrophthora
1200	2718	R4	4	PS1319	6	6	6	A	Jennifer	P. citrophthora
1201	2718	R1	4	CP49	6	6	6	A	Jennifer	P. citrophthora
1202	2718	R2	4	CP49	6	6	6	A	Jennifer	P. citrophthora
1203	2718	R3	4	CP49	6	6	6	A	Jennifer	P. citrophthora
1204	2718	R4	4	CP49	6	6	6	A	Jennifer	P. citrophthora
1205	2718	R1	4	Cepec_2004	6	6	6	A	Jennifer	P. citrophthora
1206	2718	R2	4	Cepec_2004	9.62	10.46	10.04	A	Jennifer	P. citrophthora
1207	2718	R3	4	Cepec_2004	9.35	10.4	9.875	A	Jennifer	P. citrophthora
1208	2718	R4	4	Cepec_2004	6	6	6	A	Jennifer	P. citrophthora
1209	2718	R1	5	CCN51	6	6	6	B	Jennifer	P. citrophthora
1210	2718	R2	5	CCN51	6	6	6	B	Jennifer	P. citrophthora
1211	2718	R3	5	CCN51	6	6	6	B	Jennifer	P. citrophthora
1212	2718	R4	5	CCN51	6	6	6	B	Jennifer	P. citrophthora
1213	2718	R1	5	PS1319	6	6	6	B	Jennifer	P. citrophthora
1214	2718	R2	5	PS1319	6	6	6	B	Jennifer	P. citrophthora
1215	2718	R3	5	PS1319	6	6	6	B	Jennifer	P. citrophthora
1216	2718	R4	5	PS1319	6	6	6	B	Jennifer	P. citrophthora
1217	2718	R1	5	CP49	6	6	6	B	Jennifer	P. citrophthora
1218	2718	R2	5	CP49	6	6	6	B	Jennifer	P. citrophthora
1219	2718	R3	5	CP49	6	6	6	B	Jennifer	P. citrophthora
1220	2718	R4	5	CP49	6	6	6	B	Jennifer	P. citrophthora
1221	2718	R1	5	Cepec_2004	6	6	6	B	Jennifer	P. citrophthora
1222	2718	R2	5	Cepec_2004	10.33	11.24	10.785	B	Jennifer	P. citrophthora
1223	2718	R3	5	Cepec_2004	10.77	11.44	11.105	B	Jennifer	P. citrophthora
1224	2718	R4	5	Cepec_2004	6	6	6	B	Jennifer	P. citrophthora
1225	2718	R1	5	CCN51	6	6	6	A	Jennifer	P. citrophthora
1226	2718	R2	5	CCN51	6	6	6	A	Jennifer	P. citrophthora
1227	2718	R3	5	CCN51	6	6	6	A	Jennifer	P. citrophthora
1228	2718	R4	5	CCN51	6	6	6	A	Jennifer	P. citrophthora
1229	2718	R1	5	PS1319	6	6	6	A	Jennifer	P. citrophthora
1230	2718	R2	5	PS1319	6	6	6	A	Jennifer	P. citrophthora
1231	2718	R3	5	PS1319	6	6	6	A	Jennifer	P. citrophthora
1232	2718	R4	5	PS1319	6	6	6	A	Jennifer	P. citrophthora
1233	2718	R1	5	CP49	6	6	6	A	Jennifer	P. citrophthora
1234	2718	R2	5	CP49	6	6	6	A	Jennifer	P. citrophthora
1235	2718	R3	5	CP49	6	6	6	A	Jennifer	P. citrophthora
1236	2718	R4	5	CP49	6	6	6	A	Jennifer	P. citrophthora
1237	2718	R1	5	Cepec_2004	6	6	6	A	Jennifer	P. citrophthora
1238	2718	R2	5	Cepec_2004	12.46	13.02	12.74	A	Jennifer	P. citrophthora
1239	2718	R3	5	Cepec_2004	12.77	12.98	12.875	A	Jennifer	P. citrophthora
1240	2718	R4	5	Cepec_2004	6	6	6	A	Jennifer	P. citrophthora
1241	1151	R1	1	CCN51	24.24	22.8	23.52	B	Danilo	P. theobromicola sp. nov.
1242	1151	R2	1	CCN51	28.87	23.76	26.315	B	Danilo	P. theobromicola sp. nov.
1243	1151	R3	1	CCN51	26.73	28.24	27.485	B	Danilo	P. theobromicola sp. nov.
1244	1151	R4	1	CCN51	28.76	25.71	27.235	B	Danilo	P. theobromicola sp. nov.
1245	1285	R1	1	CCN51	24.08	27.63	25.855	B	Danilo	P. theobromicola sp. nov.
1246	1285	R2	1	CCN51	29.93	32.27	31.1	B	Danilo	P. theobromicola sp. nov.
1247	1285	R3	1	CCN51	22.84	24.68	23.76	B	Danilo	P. theobromicola sp. nov.
1248	1285	R4	1	CCN51	23.94	27.33	25.635	B	Danilo	P. theobromicola sp. nov.
1249	1158	R1	1	CCN51	26.97	29.41	28.19	B	Danilo	P. palmivora
1250	1158	R2	1	CCN51	25.33	24.06	24.695	B	Danilo	P. palmivora
1251	1158	R3	1	CCN51	31.18	27.94	29.56	B	Danilo	P. palmivora
1252	1158	R4	1	CCN51	28.38	21.26	24.82	B	Danilo	P. palmivora
1253	1091	R1	1	CCN51	29.44	27.51	28.475	B	Danilo	P. theobromicola sp. nov.
1254	1091	R2	1	CCN51	34.48	28.85	31.665	B	Danilo	P. theobromicola sp. nov.
1255	1091	R3	1	CCN51	29.49	28.96	29.225	B	Danilo	P. theobromicola sp. nov.
1256	1091	R4	1	CCN51	30.02	24.1	27.06	B	Danilo	P. theobromicola sp. nov.
1257	920	R1	1	CCN51	13.86	13.24	13.55	B	Danilo	P. palmivora
1258	920	R2	1	CCN51	21.3	18.47	19.885	B	Danilo	P. palmivora
1259	920	R3	1	CCN51	16.41	18.93	17.67	B	Danilo	P. palmivora
1260	920	R4	1	CCN51	6	6	6	B	Danilo	P. palmivora
1261	1102	R1	1	CCN51	24.63	24.72	24.675	B	Danilo	P. palmivora
1262	1102	R2	1	CCN51	23.15	24.22	23.685	B	Danilo	P. palmivora
1263	1102	R3	1	CCN51	26.94	24.86	25.9	B	Danilo	P. palmivora
1264	1102	R4	1	CCN51	21.35	21.82	21.585	B	Danilo	P. palmivora
1265	1205	R1	1	CCN51	31.57	27.79	29.68	B	Danilo	P. theobromicola sp. nov.
1266	1205	R2	1	CCN51	25.51	20.37	22.94	B	Danilo	P. theobromicola sp. nov.
1267	1205	R3	1	CCN51	30.09	26.77	28.43	B	Danilo	P. theobromicola sp. nov.
1268	1205	R4	1	CCN51	28.52	25.12	26.82	B	Danilo	P. theobromicola sp. nov.
1269	906	R1	1	CCN51	6	6	6	B	Danilo	P. palmivora
1270	906	R2	1	CCN51	6	6	6	B	Danilo	P. palmivora
1271	906	R3	1	CCN51	6	6	6	B	Danilo	P. palmivora
1272	906	R4	1	CCN51	6	6	6	B	Danilo	P. palmivora
1273	2718	R1	1	CCN51	6	6	6	B	Danilo	P. citrophthora
1274	2718	R2	1	CCN51	6	6	6	B	Danilo	P. citrophthora
1275	2718	R3	1	CCN51	6	6	6	B	Danilo	P. citrophthora
1276	2718	R4	1	CCN51	6	6	6	B	Danilo	P. citrophthora
1277	1151	R1	1	PS1319	20.77	24.98	22.875	B	Danilo	P. theobromicola sp. nov.
1278	1151	R2	1	PS1319	26.76	28.97	27.865	B	Danilo	P. theobromicola sp. nov.
1279	1151	R3	1	PS1319	26.56	27.28	26.92	B	Danilo	P. theobromicola sp. nov.
1280	1151	R4	1	PS1319	29.54	28.66	29.1	B	Danilo	P. theobromicola sp. nov.
1281	1285	R1	1	PS1319	25.25	28.36	26.805	B	Danilo	P. theobromicola sp. nov.
1282	1285	R2	1	PS1319	26.01	30.98	28.495	B	Danilo	P. theobromicola sp. nov.
1283	1285	R3	1	PS1319	25.7	28.75	27.225	B	Danilo	P. theobromicola sp. nov.
1284	1285	R4	1	PS1319	22.03	24.51	23.27	B	Danilo	P. theobromicola sp. nov.
1285	1158	R1	1	PS1319	27.27	24.51	25.89	B	Danilo	P. palmivora
1286	1158	R2	1	PS1319	23.24	25.39	24.315	B	Danilo	P. palmivora
1287	1158	R3	1	PS1319	31.09	25.93	28.51	B	Danilo	P. palmivora
1288	1158	R4	1	PS1319	24.49	23.85	24.17	B	Danilo	P. palmivora
1289	1091	R1	1	PS1319	28.05	29.87	28.96	B	Danilo	P. theobromicola sp. nov.
1290	1091	R2	1	PS1319	23.32	26.75	25.035	B	Danilo	P. theobromicola sp. nov.
1291	1091	R3	1	PS1319	24.74	28.44	26.59	B	Danilo	P. theobromicola sp. nov.
1292	1091	R4	1	PS1319	30.35	29.16	29.755	B	Danilo	P. theobromicola sp. nov.
1293	920	R1	1	PS1319	14.86	18.69	16.775	B	Danilo	P. palmivora
1294	920	R2	1	PS1319	10.77	11.16	10.965	B	Danilo	P. palmivora
1295	920	R3	1	PS1319	9.57	9.85	9.71	B	Danilo	P. palmivora
1296	920	R4	1	PS1319	14.24	13.77	14.005	B	Danilo	P. palmivora
1297	1102	R1	1	PS1319	26.08	26.68	26.38	B	Danilo	P. palmivora
1298	1102	R2	1	PS1319	27.87	28.83	28.35	B	Danilo	P. palmivora
1299	1102	R3	1	PS1319	23.68	26.12	24.9	B	Danilo	P. palmivora
1300	1102	R4	1	PS1319	22.27	22.93	22.6	B	Danilo	P. palmivora
1301	1205	R1	1	PS1319	30.82	35.89	33.355	B	Danilo	P. theobromicola sp. nov.
1302	1205	R2	1	PS1319	27.95	32.21	30.08	B	Danilo	P. theobromicola sp. nov.
1303	1205	R3	1	PS1319	32.22	31.57	31.895	B	Danilo	P. theobromicola sp. nov.
1304	1205	R4	1	PS1319	29.73	30.05	29.89	B	Danilo	P. theobromicola sp. nov.
1305	906	R1	1	PS1319	6	6	6	B	Danilo	P. palmivora
1306	906	R2	1	PS1319	6	6	6	B	Danilo	P. palmivora
1307	906	R3	1	PS1319	6	6	6	B	Danilo	P. palmivora
1308	906	R4	1	PS1319	6	6	6	B	Danilo	P. palmivora
1309	2718	R1	1	PS1319	6	6	6	B	Danilo	P. citrophthora
1310	2718	R2	1	PS1319	6	6	6	B	Danilo	P. citrophthora
1311	2718	R3	1	PS1319	6	6	6	B	Danilo	P. citrophthora
1312	2718	R4	1	PS1319	6	6	6	B	Danilo	P. citrophthora
1313	1151	R1	1	CP49	28.28	33.25	30.765	B	Danilo	P. theobromicola sp. nov.
1314	1151	R2	1	CP49	25.37	32.9	29.135	B	Danilo	P. theobromicola sp. nov.
1315	1151	R3	1	CP49	32.29	33.65	32.97	B	Danilo	P. theobromicola sp. nov.
1316	1151	R4	1	CP49	15.84	20.15	17.995	B	Danilo	P. theobromicola sp. nov.
1317	1285	R1	1	CP49	33.68	33.18	33.43	B	Danilo	P. theobromicola sp. nov.
1318	1285	R2	1	CP49	28.33	28.68	28.505	B	Danilo	P. theobromicola sp. nov.
1319	1285	R3	1	CP49	33.05	30.81	31.93	B	Danilo	P. theobromicola sp. nov.
1320	1285	R4	1	CP49	33.8	34.86	34.33	B	Danilo	P. theobromicola sp. nov.
1321	1158	R1	1	CP49	25.9	27.65	26.775	B	Danilo	P. palmivora
1322	1158	R2	1	CP49	19.41	33.36	26.385	B	Danilo	P. palmivora
1323	1158	R3	1	CP49	27.48	28.82	28.15	B	Danilo	P. palmivora
1324	1158	R4	1	CP49	21.02	23.15	22.085	B	Danilo	P. palmivora
1325	1091	R1	1	CP49	29.04	31.08	30.06	B	Danilo	P. theobromicola sp. nov.
1326	1091	R2	1	CP49	31.57	32.92	32.245	B	Danilo	P. theobromicola sp. nov.
1327	1091	R3	1	CP49	26.08	26.94	26.51	B	Danilo	P. theobromicola sp. nov.
1328	1091	R4	1	CP49	31.75	32.58	32.165	B	Danilo	P. theobromicola sp. nov.
1329	920	R1	1	CP49	6	6	6	B	Danilo	P. palmivora
1330	920	R2	1	CP49	6	6	6	B	Danilo	P. palmivora
1331	920	R3	1	CP49	11.87	13.26	12.565	B	Danilo	P. palmivora
1332	920	R4	1	CP49	12.41	15.81	14.11	B	Danilo	P. palmivora
1333	1102	R1	1	CP49	28.5	25.1	26.8	B	Danilo	P. palmivora
1334	1102	R2	1	CP49	26.35	28.31	27.33	B	Danilo	P. palmivora
1335	1102	R3	1	CP49	25.87	32.1	28.985	B	Danilo	P. palmivora
1336	1102	R4	1	CP49	19.68	21.35	20.515	B	Danilo	P. palmivora
1337	1205	R1	1	CP49	34.96	37.34	36.15	B	Danilo	P. theobromicola sp. nov.
1338	1205	R2	1	CP49	26.05	28.47	27.26	B	Danilo	P. theobromicola sp. nov.
1339	1205	R3	1	CP49	34.9	35.15	35.025	B	Danilo	P. theobromicola sp. nov.
1340	1205	R4	1	CP49	33.13	36.13	34.63	B	Danilo	P. theobromicola sp. nov.
1341	906	R1	1	CP49	6	6	6	B	Danilo	P. palmivora
1342	906	R2	1	CP49	6	6	6	B	Danilo	P. palmivora
1343	906	R3	1	CP49	6	6	6	B	Danilo	P. palmivora
1344	906	R4	1	CP49	6	6	6	B	Danilo	P. palmivora
1345	2718	R1	1	CP49	6	6	6	B	Danilo	P. citrophthora
1346	2718	R2	1	CP49	6	6	6	B	Danilo	P. citrophthora
1347	2718	R3	1	CP49	6	6	6	B	Danilo	P. citrophthora
1348	2718	R4	1	CP49	6	6	6	B	Danilo	P. citrophthora
1349	1151	R1	1	Cepec_2004	32.36	22.9	27.63	B	Danilo	P. theobromicola sp. nov.
1350	1151	R2	1	Cepec_2004	30.11	24.55	27.33	B	Danilo	P. theobromicola sp. nov.
1351	1151	R3	1	Cepec_2004	28.07	25.92	26.995	B	Danilo	P. theobromicola sp. nov.
1352	1151	R4	1	Cepec_2004	29.5	21	25.25	B	Danilo	P. theobromicola sp. nov.
1353	1285	R1	1	Cepec_2004	28.57	22.33	25.45	B	Danilo	P. theobromicola sp. nov.
1354	1285	R2	1	Cepec_2004	25.46	20.43	22.945	B	Danilo	P. theobromicola sp. nov.
1355	1285	R3	1	Cepec_2004	26.42	21.54	23.98	B	Danilo	P. theobromicola sp. nov.
1356	1285	R4	1	Cepec_2004	29.72	21.37	25.545	B	Danilo	P. theobromicola sp. nov.
1357	1158	R1	1	Cepec_2004	22.45	19.76	21.105	B	Danilo	P. palmivora
1358	1158	R2	1	Cepec_2004	16.89	17.3	17.095	B	Danilo	P. palmivora
1359	1158	R3	1	Cepec_2004	25.81	22.28	24.045	B	Danilo	P. palmivora
1360	1158	R4	1	Cepec_2004	23.3	21.88	22.59	B	Danilo	P. palmivora
1361	1091	R1	1	Cepec_2004	26.88	22.21	24.545	B	Danilo	P. theobromicola sp. nov.
1362	1091	R2	1	Cepec_2004	29.84	23.34	26.59	B	Danilo	P. theobromicola sp. nov.
1363	1091	R3	1	Cepec_2004	24.06	21.48	22.77	B	Danilo	P. theobromicola sp. nov.
1364	1091	R4	1	Cepec_2004	26.55	21.23	23.89	B	Danilo	P. theobromicola sp. nov.
1365	920	R1	1	Cepec_2004	10.82	10.64	10.73	B	Danilo	P. palmivora
1366	920	R2	1	Cepec_2004	14.9	15.42	15.16	B	Danilo	P. palmivora
1367	920	R3	1	Cepec_2004	11.25	10.67	10.96	B	Danilo	P. palmivora
1368	920	R4	1	Cepec_2004	12.8	14.49	13.645	B	Danilo	P. palmivora
1369	1102	R1	1	Cepec_2004	18.1	15.9	17	B	Danilo	P. palmivora
1370	1102	R2	1	Cepec_2004	25.87	19.7	22.785	B	Danilo	P. palmivora
1371	1102	R3	1	Cepec_2004	30.28	23.87	27.075	B	Danilo	P. palmivora
1372	1102	R4	1	Cepec_2004	27.76	22.35	25.055	B	Danilo	P. palmivora
1373	1205	R1	1	Cepec_2004	34.06	27.09	30.575	B	Danilo	P. theobromicola sp. nov.
1374	1205	R2	1	Cepec_2004	34.44	23.11	28.775	B	Danilo	P. theobromicola sp. nov.
1375	1205	R3	1	Cepec_2004	29.4	23.11	26.255	B	Danilo	P. theobromicola sp. nov.
1376	1205	R4	1	Cepec_2004	33.85	24.41	29.13	B	Danilo	P. theobromicola sp. nov.
1377	906	R1	1	Cepec_2004	6	6	6	B	Danilo	P. palmivora
1378	906	R2	1	Cepec_2004	6	6	6	B	Danilo	P. palmivora
1379	906	R3	1	Cepec_2004	6	6	6	B	Danilo	P. palmivora
1380	906	R4	1	Cepec_2004	6	6	6	B	Danilo	P. palmivora
1381	2718	R1	1	Cepec_2004	6	6	6	B	Danilo	P. citrophthora
1382	2718	R2	1	Cepec_2004	6	6	6	B	Danilo	P. citrophthora
1383	2718	R3	1	Cepec_2004	6	6	6	B	Danilo	P. citrophthora
1384	2718	R4	1	Cepec_2004	6	6	6	B	Danilo	P. citrophthora
1385	1151	R1	1	CCN51	23.22	27.22	25.22	A	Danilo	P. theobromicola sp. nov.
1386	1151	R2	1	CCN51	27	27.58	27.29	A	Danilo	P. theobromicola sp. nov.
1387	1151	R3	1	CCN51	30.61	25.24	27.925	A	Danilo	P. theobromicola sp. nov.
1388	1151	R4	1	CCN51	23.33	27.78	25.555	A	Danilo	P. theobromicola sp. nov.
1389	1285	R1	1	CCN51	22.21	29.21	25.71	A	Danilo	P. theobromicola sp. nov.
1390	1285	R2	1	CCN51	25.84	28.9	27.37	A	Danilo	P. theobromicola sp. nov.
1391	1285	R3	1	CCN51	24.11	23.44	23.775	A	Danilo	P. theobromicola sp. nov.
1392	1285	R4	1	CCN51	23.34	25.77	24.555	A	Danilo	P. theobromicola sp. nov.
1393	1158	R1	1	CCN51	28.4	27.01	27.705	A	Danilo	P. palmivora
1394	1158	R2	1	CCN51	20.11	24.13	22.12	A	Danilo	P. palmivora
1395	1158	R3	1	CCN51	16.23	18.64	17.435	A	Danilo	P. palmivora
1396	1158	R4	1	CCN51	25.05	28.84	26.945	A	Danilo	P. palmivora
1397	1091	R1	1	CCN51	32.38	31.78	32.08	A	Danilo	P. theobromicola sp. nov.
1398	1091	R2	1	CCN51	27.03	28.03	27.53	A	Danilo	P. theobromicola sp. nov.
1399	1091	R3	1	CCN51	35.37	30.64	33.005	A	Danilo	P. theobromicola sp. nov.
1400	1091	R4	1	CCN51	25.84	23.66	24.75	A	Danilo	P. theobromicola sp. nov.
1401	920	R1	1	CCN51	9.84	11.57	10.705	A	Danilo	P. palmivora
1402	920	R2	1	CCN51	14.7	16.52	15.61	A	Danilo	P. palmivora
1403	920	R3	1	CCN51	9.94	11.23	10.585	A	Danilo	P. palmivora
1404	920	R4	1	CCN51	18.97	20.34	19.655	A	Danilo	P. palmivora
1405	1102	R1	1	CCN51	24.21	23.3	23.755	A	Danilo	P. palmivora
1406	1102	R2	1	CCN51	25.33	24.16	24.745	A	Danilo	P. palmivora
1407	1102	R3	1	CCN51	24.26	23.68	23.97	A	Danilo	P. palmivora
1408	1102	R4	1	CCN51	19.87	18.64	19.255	A	Danilo	P. palmivora
1409	1205	R1	1	CCN51	28.5	28.84	28.67	A	Danilo	P. theobromicola sp. nov.
1410	1205	R2	1	CCN51	27.22	25.98	26.6	A	Danilo	P. theobromicola sp. nov.
1411	1205	R3	1	CCN51	22.55	23.34	22.945	A	Danilo	P. theobromicola sp. nov.
1412	1205	R4	1	CCN51	24.51	24.65	24.58	A	Danilo	P. theobromicola sp. nov.
1413	906	R1	1	CCN51	6	6	6	A	Danilo	P. palmivora
1414	906	R2	1	CCN51	6	6	6	A	Danilo	P. palmivora
1415	906	R3	1	CCN51	6	6	6	A	Danilo	P. palmivora
1416	906	R4	1	CCN51	6	6	6	A	Danilo	P. palmivora
1417	2718	R1	1	CCN51	6	6	6	A	Danilo	P. citrophthora
1418	2718	R2	1	CCN51	6	6	6	A	Danilo	P. citrophthora
1419	2718	R3	1	CCN51	6	6	6	A	Danilo	P. citrophthora
1420	2718	R4	1	CCN51	6	6	6	A	Danilo	P. citrophthora
1421	1151	R1	1	PS1319	22.31	25.39	23.85	A	Danilo	P. theobromicola sp. nov.
1422	1151	R2	1	PS1319	25.33	29.04	27.185	A	Danilo	P. theobromicola sp. nov.
1423	1151	R3	1	PS1319	24.49	28.39	26.44	A	Danilo	P. theobromicola sp. nov.
1424	1151	R4	1	PS1319	27.77	29.57	28.67	A	Danilo	P. theobromicola sp. nov.
1425	1285	R1	1	PS1319	28.22	29.02	28.62	A	Danilo	P. theobromicola sp. nov.
1426	1285	R2	1	PS1319	25.9	29.04	27.47	A	Danilo	P. theobromicola sp. nov.
1427	1285	R3	1	PS1319	29.05	28.66	28.855	A	Danilo	P. theobromicola sp. nov.
1428	1285	R4	1	PS1319	27.52	28.06	27.79	A	Danilo	P. theobromicola sp. nov.
1429	1158	R1	1	PS1319	26.14	25.91	26.025	A	Danilo	P. palmivora
1430	1158	R2	1	PS1319	26.82	23.41	25.115	A	Danilo	P. palmivora
1431	1158	R3	1	PS1319	22.91	18.36	20.635	A	Danilo	P. palmivora
1432	1158	R4	1	PS1319	21.29	23.29	22.29	A	Danilo	P. palmivora
1433	1091	R1	1	PS1319	24.66	27.62	26.14	A	Danilo	P. theobromicola sp. nov.
1434	1091	R2	1	PS1319	24.7	27.99	26.345	A	Danilo	P. theobromicola sp. nov.
1435	1091	R3	1	PS1319	26.85	28.42	27.635	A	Danilo	P. theobromicola sp. nov.
1436	1091	R4	1	PS1319	28.54	29.72	29.13	A	Danilo	P. theobromicola sp. nov.
1437	920	R1	1	PS1319	13.39	17.67	15.53	A	Danilo	P. palmivora
1438	920	R2	1	PS1319	7.62	7.92	7.77	A	Danilo	P. palmivora
1439	920	R3	1	PS1319	12.59	13.46	13.025	A	Danilo	P. palmivora
1440	920	R4	1	PS1319	10.55	12.3	11.425	A	Danilo	P. palmivora
1441	1102	R1	1	PS1319	23.58	27.25	25.415	A	Danilo	P. palmivora
1442	1102	R2	1	PS1319	32.41	30.4	31.405	A	Danilo	P. palmivora
1443	1102	R3	1	PS1319	27.56	28.91	28.235	A	Danilo	P. palmivora
1444	1102	R4	1	PS1319	23.27	26.13	24.7	A	Danilo	P. palmivora
1445	1205	R1	1	PS1319	28.42	33.95	31.185	A	Danilo	P. theobromicola sp. nov.
1446	1205	R2	1	PS1319	33.04	29.98	31.51	A	Danilo	P. theobromicola sp. nov.
1447	1205	R3	1	PS1319	29.99	32.2	31.095	A	Danilo	P. theobromicola sp. nov.
1448	1205	R4	1	PS1319	25.38	29.35	27.365	A	Danilo	P. theobromicola sp. nov.
1449	906	R1	1	PS1319	6	6	6	A	Danilo	P. palmivora
1450	906	R2	1	PS1319	6	6	6	A	Danilo	P. palmivora
1451	906	R3	1	PS1319	6	6	6	A	Danilo	P. palmivora
1452	906	R4	1	PS1319	6	6	6	A	Danilo	P. palmivora
1453	2718	R1	1	PS1319	6	6	6	A	Danilo	P. citrophthora
1454	2718	R2	1	PS1319	6	6	6	A	Danilo	P. citrophthora
1455	2718	R3	1	PS1319	6	6	6	A	Danilo	P. citrophthora
1456	2718	R4	1	PS1319	6	6	6	A	Danilo	P. citrophthora
1457	1151	R1	1	CP49	25	28.32	26.66	A	Danilo	P. theobromicola sp. nov.
1458	1151	R2	1	CP49	29.31	36.67	32.99	A	Danilo	P. theobromicola sp. nov.
1459	1151	R3	1	CP49	33.95	35.33	34.64	A	Danilo	P. theobromicola sp. nov.
1460	1151	R4	1	CP49	26.88	30.34	28.61	A	Danilo	P. theobromicola sp. nov.
1461	1285	R1	1	CP49	33.66	34.96	34.31	A	Danilo	P. theobromicola sp. nov.
1462	1285	R2	1	CP49	27.38	32.87	30.125	A	Danilo	P. theobromicola sp. nov.
1463	1285	R3	1	CP49	31.85	32.21	32.03	A	Danilo	P. theobromicola sp. nov.
1464	1285	R4	1	CP49	36	38.3	37.15	A	Danilo	P. theobromicola sp. nov.
1465	1158	R1	1	CP49	28.39	29.53	28.96	A	Danilo	P. palmivora
1466	1158	R2	1	CP49	25.53	31.71	28.62	A	Danilo	P. palmivora
1467	1158	R3	1	CP49	22.83	24.51	23.67	A	Danilo	P. palmivora
1468	1158	R4	1	CP49	26.74	31.64	29.19	A	Danilo	P. palmivora
1469	1091	R1	1	CP49	26.31	31.29	28.8	A	Danilo	P. theobromicola sp. nov.
1470	1091	R2	1	CP49	31.1	32.44	31.77	A	Danilo	P. theobromicola sp. nov.
1471	1091	R3	1	CP49	27.97	27.81	27.89	A	Danilo	P. theobromicola sp. nov.
1472	1091	R4	1	CP49	29.76	35.41	32.585	A	Danilo	P. theobromicola sp. nov.
1473	920	R1	1	CP49	6	6	6	A	Danilo	P. palmivora
1474	920	R2	1	CP49	6	6	6	A	Danilo	P. palmivora
1475	920	R3	1	CP49	6	6	6	A	Danilo	P. palmivora
1476	920	R4	1	CP49	12.44	13.14	12.79	A	Danilo	P. palmivora
1477	1102	R1	1	CP49	24.65	25.93	25.29	A	Danilo	P. palmivora
1478	1102	R2	1	CP49	28.89	29.27	29.08	A	Danilo	P. palmivora
1479	1102	R3	1	CP49	26.62	29.58	28.1	A	Danilo	P. palmivora
1480	1102	R4	1	CP49	22.4	25.9	24.15	A	Danilo	P. palmivora
1481	1205	R1	1	CP49	36.27	39.82	38.045	A	Danilo	P. theobromicola sp. nov.
1482	1205	R2	1	CP49	25.21	27.8	26.505	A	Danilo	P. theobromicola sp. nov.
1483	1205	R3	1	CP49	33.88	35.51	34.695	A	Danilo	P. theobromicola sp. nov.
1484	1205	R4	1	CP49	33.47	35.74	34.605	A	Danilo	P. theobromicola sp. nov.
1485	906	R1	1	CP49	6	6	6	A	Danilo	P. palmivora
1486	906	R2	1	CP49	6	6	6	A	Danilo	P. palmivora
1487	906	R3	1	CP49	6	6	6	A	Danilo	P. palmivora
1488	906	R4	1	CP49	6	6	6	A	Danilo	P. palmivora
1489	2718	R1	1	CP49	6	6	6	A	Danilo	P. citrophthora
1490	2718	R2	1	CP49	6	6	6	A	Danilo	P. citrophthora
1491	2718	R3	1	CP49	6	6	6	A	Danilo	P. citrophthora
1492	2718	R4	1	CP49	6	6	6	A	Danilo	P. citrophthora
1493	1151	R1	1	Cepec_2004	30.91	23.92	27.415	A	Danilo	P. theobromicola sp. nov.
1494	1151	R2	1	Cepec_2004	27.76	23.87	25.815	A	Danilo	P. theobromicola sp. nov.
1495	1151	R3	1	Cepec_2004	30.02	29.01	29.515	A	Danilo	P. theobromicola sp. nov.
1496	1151	R4	1	Cepec_2004	27.92	24.24	26.08	A	Danilo	P. theobromicola sp. nov.
1497	1285	R1	1	Cepec_2004	28.96	26.33	27.645	A	Danilo	P. theobromicola sp. nov.
1498	1285	R2	1	Cepec_2004	25.31	22.12	23.715	A	Danilo	P. theobromicola sp. nov.
1499	1285	R3	1	Cepec_2004	27.27	25.42	26.345	A	Danilo	P. theobromicola sp. nov.
1500	1285	R4	1	Cepec_2004	29.82	27.56	28.69	A	Danilo	P. theobromicola sp. nov.
1501	1158	R1	1	Cepec_2004	20.47	23.45	21.96	A	Danilo	P. palmivora
1502	1158	R2	1	Cepec_2004	24.81	18.44	21.625	A	Danilo	P. palmivora
1503	1158	R3	1	Cepec_2004	22.91	21.76	22.335	A	Danilo	P. palmivora
1504	1158	R4	1	Cepec_2004	23.41	24.27	23.84	A	Danilo	P. palmivora
1505	1091	R1	1	Cepec_2004	27.64	25.76	26.7	A	Danilo	P. theobromicola sp. nov.
1506	1091	R2	1	Cepec_2004	20.92	19.84	20.38	A	Danilo	P. theobromicola sp. nov.
1507	1091	R3	1	Cepec_2004	24.24	19.56	21.9	A	Danilo	P. theobromicola sp. nov.
1508	1091	R4	1	Cepec_2004	28.91	24.52	26.715	A	Danilo	P. theobromicola sp. nov.
1509	920	R1	1	Cepec_2004	10.84	9.3	10.07	A	Danilo	P. palmivora
1510	920	R2	1	Cepec_2004	18.48	17.88	18.18	A	Danilo	P. palmivora
1511	920	R3	1	Cepec_2004	6	6	6	A	Danilo	P. palmivora
1512	920	R4	1	Cepec_2004	6	6	6	A	Danilo	P. palmivora
1513	1102	R1	1	Cepec_2004	23.14	19.56	21.35	A	Danilo	P. palmivora
1514	1102	R2	1	Cepec_2004	21.88	21.6	21.74	A	Danilo	P. palmivora
1515	1102	R3	1	Cepec_2004	27.36	29.04	28.2	A	Danilo	P. palmivora
1516	1102	R4	1	Cepec_2004	22.4	21	21.7	A	Danilo	P. palmivora
1517	1205	R1	1	Cepec_2004	34.16	30.67	32.415	A	Danilo	P. theobromicola sp. nov.
1518	1205	R2	1	Cepec_2004	29.3	23.35	26.325	A	Danilo	P. theobromicola sp. nov.
1519	1205	R3	1	Cepec_2004	31.51	28.05	29.78	A	Danilo	P. theobromicola sp. nov.
1520	1205	R4	1	Cepec_2004	32.25	28.66	30.455	A	Danilo	P. theobromicola sp. nov.
1521	906	R1	1	Cepec_2004	6	6	6	A	Danilo	P. palmivora
1522	906	R2	1	Cepec_2004	6	6	6	A	Danilo	P. palmivora
1523	906	R3	1	Cepec_2004	6	6	6	A	Danilo	P. palmivora
1524	906	R4	1	Cepec_2004	6	6	6	A	Danilo	P. palmivora
1525	2718	R1	1	Cepec_2004	6	6	6	A	Danilo	P. citrophthora
1526	2718	R2	1	Cepec_2004	6	6	6	A	Danilo	P. citrophthora
1527	2718	R3	1	Cepec_2004	6	6	6	A	Danilo	P. citrophthora
1528	2718	R4	1	Cepec_2004	6	6	6	A	Danilo	P. citrophthora
1529	1151	R1	2	CCN51	42.51	35.59	39.05	B	Danilo	P. theobromicola sp. nov.
1530	1151	R2	2	CCN51	44.78	35.84	40.31	B	Danilo	P. theobromicola sp. nov.
1531	1151	R3	2	CCN51	47.75	43.76	45.755	B	Danilo	P. theobromicola sp. nov.
1532	1151	R4	2	CCN51	38.79	40.97	39.88	B	Danilo	P. theobromicola sp. nov.
1533	1285	R1	2	CCN51	43.4	37.26	40.33	B	Danilo	P. theobromicola sp. nov.
1534	1285	R2	2	CCN51	47.36	48.4	47.88	B	Danilo	P. theobromicola sp. nov.
1535	1285	R3	2	CCN51	38.27	37.57	37.92	B	Danilo	P. theobromicola sp. nov.
1536	1285	R4	2	CCN51	39.11	38.41	38.76	B	Danilo	P. theobromicola sp. nov.
1537	1158	R1	2	CCN51	42.16	36.06	39.11	B	Danilo	P. palmivora
1538	1158	R2	2	CCN51	43.1	31.13	37.115	B	Danilo	P. palmivora
1539	1158	R3	2	CCN51	48.9	39.96	44.43	B	Danilo	P. palmivora
1540	1158	R4	2	CCN51	40.46	28.51	34.485	B	Danilo	P. palmivora
1541	1091	R1	2	CCN51	48.14	45.64	46.89	B	Danilo	P. theobromicola sp. nov.
1542	1091	R2	2	CCN51	48.02	41.02	44.52	B	Danilo	P. theobromicola sp. nov.
1543	1091	R3	2	CCN51	48.65	39.3	43.975	B	Danilo	P. theobromicola sp. nov.
1544	1091	R4	2	CCN51	45.93	41.15	43.54	B	Danilo	P. theobromicola sp. nov.
1545	920	R1	2	CCN51	21.85	19.57	20.71	B	Danilo	P. palmivora
1546	920	R2	2	CCN51	33.9	28.08	30.99	B	Danilo	P. palmivora
1547	920	R3	2	CCN51	22.75	27.03	24.89	B	Danilo	P. palmivora
1548	920	R4	2	CCN51	6	6	6	B	Danilo	P. palmivora
1549	1102	R1	2	CCN51	44.71	33.93	39.32	B	Danilo	P. palmivora
1550	1102	R2	2	CCN51	41.89	36.48	39.185	B	Danilo	P. palmivora
1551	1102	R3	2	CCN51	42.64	43.94	43.29	B	Danilo	P. palmivora
1552	1102	R4	2	CCN51	41.49	33.59	37.54	B	Danilo	P. palmivora
1553	1205	R1	2	CCN51	47.17	46.87	47.02	B	Danilo	P. theobromicola sp. nov.
1554	1205	R2	2	CCN51	42.15	37.16	39.655	B	Danilo	P. theobromicola sp. nov.
1555	1205	R3	2	CCN51	48.8	37.65	43.225	B	Danilo	P. theobromicola sp. nov.
1556	1205	R4	2	CCN51	40.56	32.95	36.755	B	Danilo	P. theobromicola sp. nov.
1557	906	R1	2	CCN51	6	6	6	B	Danilo	P. palmivora
1558	906	R2	2	CCN51	6	6	6	B	Danilo	P. palmivora
1559	906	R3	2	CCN51	6	6	6	B	Danilo	P. palmivora
1560	906	R4	2	CCN51	6	6	6	B	Danilo	P. palmivora
1561	2718	R1	2	CCN51	6	6	6	B	Danilo	P. citrophthora
1562	2718	R2	2	CCN51	6	6	6	B	Danilo	P. citrophthora
1563	2718	R3	2	CCN51	6	6	6	B	Danilo	P. citrophthora
1564	2718	R4	2	CCN51	6	6	6	B	Danilo	P. citrophthora
1565	1151	R1	2	PS1319	41.04	45.07	43.055	B	Danilo	P. theobromicola sp. nov.
1566	1151	R2	2	PS1319	46.8	45.54	46.17	B	Danilo	P. theobromicola sp. nov.
1567	1151	R3	2	PS1319	41.12	44.21	42.665	B	Danilo	P. theobromicola sp. nov.
1568	1151	R4	2	PS1319	46.07	48.05	47.06	B	Danilo	P. theobromicola sp. nov.
1569	1285	R1	2	PS1319	41.25	47.03	44.14	B	Danilo	P. theobromicola sp. nov.
1570	1285	R2	2	PS1319	44.3	54.06	49.18	B	Danilo	P. theobromicola sp. nov.
1571	1285	R3	2	PS1319	40.23	44.05	42.14	B	Danilo	P. theobromicola sp. nov.
1572	1285	R4	2	PS1319	36.75	38.45	37.6	B	Danilo	P. theobromicola sp. nov.
1573	1158	R1	2	PS1319	46.23	39.78	43.005	B	Danilo	P. palmivora
1574	1158	R2	2	PS1319	41.55	39.62	40.585	B	Danilo	P. palmivora
1575	1158	R3	2	PS1319	53.6	42.91	48.255	B	Danilo	P. palmivora
1576	1158	R4	2	PS1319	41.35	37.91	39.63	B	Danilo	P. palmivora
1577	1091	R1	2	PS1319	47.42	45.95	46.685	B	Danilo	P. theobromicola sp. nov.
1578	1091	R2	2	PS1319	42.14	44.94	43.54	B	Danilo	P. theobromicola sp. nov.
1579	1091	R3	2	PS1319	43.52	44.34	43.93	B	Danilo	P. theobromicola sp. nov.
1580	1091	R4	2	PS1319	48.17	49.18	48.675	B	Danilo	P. theobromicola sp. nov.
1581	920	R1	2	PS1319	28.14	34.34	31.24	B	Danilo	P. palmivora
1582	920	R2	2	PS1319	9.09	10.55	9.82	B	Danilo	P. palmivora
1583	920	R3	2	PS1319	18.82	17.08	17.95	B	Danilo	P. palmivora
1584	920	R4	2	PS1319	18.11	22.49	20.3	B	Danilo	P. palmivora
1585	1102	R1	2	PS1319	42.69	42.14	42.415	B	Danilo	P. palmivora
1586	1102	R2	2	PS1319	50.76	45.18	47.97	B	Danilo	P. palmivora
1587	1102	R3	2	PS1319	38.16	40.68	39.42	B	Danilo	P. palmivora
1588	1102	R4	2	PS1319	40.01	37.75	38.88	B	Danilo	P. palmivora
1589	1205	R1	2	PS1319	48.06	54.07	51.065	B	Danilo	P. theobromicola sp. nov.
1590	1205	R2	2	PS1319	47.2	51.87	49.535	B	Danilo	P. theobromicola sp. nov.
1591	1205	R3	2	PS1319	51.58	49.8	50.69	B	Danilo	P. theobromicola sp. nov.
1592	1205	R4	2	PS1319	47.34	48.37	47.855	B	Danilo	P. theobromicola sp. nov.
1593	906	R1	2	PS1319	6	6	6	B	Danilo	P. palmivora
1594	906	R2	2	PS1319	6	6	6	B	Danilo	P. palmivora
1595	906	R3	2	PS1319	6	6	6	B	Danilo	P. palmivora
1596	906	R4	2	PS1319	6	6	6	B	Danilo	P. palmivora
1597	2718	R1	2	PS1319	6	6	6	B	Danilo	P. citrophthora
1598	2718	R2	2	PS1319	6	6	6	B	Danilo	P. citrophthora
1599	2718	R3	2	PS1319	6	6	6	B	Danilo	P. citrophthora
1600	2718	R4	2	PS1319	6	6	6	B	Danilo	P. citrophthora
1601	1151	R1	2	CP49	46.3	50.42	48.36	B	Danilo	P. theobromicola sp. nov.
1602	1151	R2	2	CP49	45.89	53.98	49.935	B	Danilo	P. theobromicola sp. nov.
1603	1151	R3	2	CP49	52.24	55.88	54.06	B	Danilo	P. theobromicola sp. nov.
1604	1151	R4	2	CP49	40.8	46.22	43.51	B	Danilo	P. theobromicola sp. nov.
1605	1285	R1	2	CP49	53.7	56.21	54.955	B	Danilo	P. theobromicola sp. nov.
1606	1285	R2	2	CP49	48.32	46.75	47.535	B	Danilo	P. theobromicola sp. nov.
1607	1285	R3	2	CP49	51.23	48.28	49.755	B	Danilo	P. theobromicola sp. nov.
1608	1285	R4	2	CP49	53.33	54.02	53.675	B	Danilo	P. theobromicola sp. nov.
1609	1158	R1	2	CP49	41.04	43.98	42.51	B	Danilo	P. palmivora
1610	1158	R2	2	CP49	38.29	53.36	45.825	B	Danilo	P. palmivora
1611	1158	R3	2	CP49	48.45	46.42	47.435	B	Danilo	P. palmivora
1612	1158	R4	2	CP49	39.14	45.84	42.49	B	Danilo	P. palmivora
1613	1091	R1	2	CP49	47.7	54.3	51	B	Danilo	P. theobromicola sp. nov.
1614	1091	R2	2	CP49	52.1	54.2	53.15	B	Danilo	P. theobromicola sp. nov.
1615	1091	R3	2	CP49	41.39	45.49	43.44	B	Danilo	P. theobromicola sp. nov.
1616	1091	R4	2	CP49	51.58	52.01	51.795	B	Danilo	P. theobromicola sp. nov.
1617	920	R1	2	CP49	12.55	14.72	13.635	B	Danilo	P. palmivora
1618	920	R2	2	CP49	6	6	6	B	Danilo	P. palmivora
1619	920	R3	2	CP49	21.01	22.54	21.775	B	Danilo	P. palmivora
1620	920	R4	2	CP49	19.78	22.48	21.13	B	Danilo	P. palmivora
1621	1102	R1	2	CP49	46.49	47.51	47	B	Danilo	P. palmivora
1622	1102	R2	2	CP49	47.09	48.24	47.665	B	Danilo	P. palmivora
1623	1102	R3	2	CP49	42.58	49.37	45.975	B	Danilo	P. palmivora
1624	1102	R4	2	CP49	39.53	39.68	39.605	B	Danilo	P. palmivora
1625	1205	R1	2	CP49	55.1	59.85	57.475	B	Danilo	P. theobromicola sp. nov.
1626	1205	R2	2	CP49	41.7	48.57	45.135	B	Danilo	P. theobromicola sp. nov.
1627	1205	R3	2	CP49	55.14	57.28	56.21	B	Danilo	P. theobromicola sp. nov.
1628	1205	R4	2	CP49	53.72	60.08	56.9	B	Danilo	P. theobromicola sp. nov.
1629	906	R1	2	CP49	6	6	6	B	Danilo	P. palmivora
1630	906	R2	2	CP49	6	6	6	B	Danilo	P. palmivora
1631	906	R3	2	CP49	6	6	6	B	Danilo	P. palmivora
1632	906	R4	2	CP49	6	6	6	B	Danilo	P. palmivora
1633	2718	R1	2	CP49	6	6	6	B	Danilo	P. citrophthora
1634	2718	R2	2	CP49	6	6	6	B	Danilo	P. citrophthora
1635	2718	R3	2	CP49	6	6	6	B	Danilo	P. citrophthora
1636	2718	R4	2	CP49	6	6	6	B	Danilo	P. citrophthora
1637	1151	R1	2	Cepec_2004	51.19	42.89	47.04	B	Danilo	P. theobromicola sp. nov.
1638	1151	R2	2	Cepec_2004	46.18	29.11	37.645	B	Danilo	P. theobromicola sp. nov.
1639	1151	R3	2	Cepec_2004	46.13	42.55	44.34	B	Danilo	P. theobromicola sp. nov.
1640	1151	R4	2	Cepec_2004	46.38	36.29	41.335	B	Danilo	P. theobromicola sp. nov.
1641	1285	R1	2	Cepec_2004	45.13	40.63	42.88	B	Danilo	P. theobromicola sp. nov.
1642	1285	R2	2	Cepec_2004	41.01	31.41	36.21	B	Danilo	P. theobromicola sp. nov.
1643	1285	R3	2	Cepec_2004	43.2	35.23	39.215	B	Danilo	P. theobromicola sp. nov.
1644	1285	R4	2	Cepec_2004	47.85	42.31	45.08	B	Danilo	P. theobromicola sp. nov.
1645	1158	R1	2	Cepec_2004	38.05	32.47	35.26	B	Danilo	P. palmivora
1646	1158	R2	2	Cepec_2004	30.05	22.76	26.405	B	Danilo	P. palmivora
1647	1158	R3	2	Cepec_2004	42.17	26.37	34.27	B	Danilo	P. palmivora
1648	1158	R4	2	Cepec_2004	37.62	31.33	34.475	B	Danilo	P. palmivora
1649	1091	R1	2	Cepec_2004	47.82	41.74	44.78	B	Danilo	P. theobromicola sp. nov.
1650	1091	R2	2	Cepec_2004	49.36	41.77	45.565	B	Danilo	P. theobromicola sp. nov.
1651	1091	R3	2	Cepec_2004	41.6	33.15	37.375	B	Danilo	P. theobromicola sp. nov.
1652	1091	R4	2	Cepec_2004	45.45	31.31	38.38	B	Danilo	P. theobromicola sp. nov.
1653	920	R1	2	Cepec_2004	15.48	13.37	14.425	B	Danilo	P. palmivora
1654	920	R2	2	Cepec_2004	23.02	21.29	22.155	B	Danilo	P. palmivora
1655	920	R3	2	Cepec_2004	20.62	13.97	17.295	B	Danilo	P. palmivora
1656	920	R4	2	Cepec_2004	15.64	19.29	17.465	B	Danilo	P. palmivora
1657	1102	R1	2	Cepec_2004	31.39	40.36	35.875	B	Danilo	P. palmivora
1658	1102	R2	2	Cepec_2004	42	28.93	35.465	B	Danilo	P. palmivora
1659	1102	R3	2	Cepec_2004	45.43	39.51	42.47	B	Danilo	P. palmivora
1660	1102	R4	2	Cepec_2004	43.75	39.24	41.495	B	Danilo	P. palmivora
1661	1205	R1	2	Cepec_2004	51.49	51.12	51.305	B	Danilo	P. theobromicola sp. nov.
1662	1205	R2	2	Cepec_2004	50.22	41	45.61	B	Danilo	P. theobromicola sp. nov.
1663	1205	R3	2	Cepec_2004	46.39	40.63	43.51	B	Danilo	P. theobromicola sp. nov.
1664	1205	R4	2	Cepec_2004	49.94	45.26	47.6	B	Danilo	P. theobromicola sp. nov.
1665	906	R1	2	Cepec_2004	6	6	6	B	Danilo	P. palmivora
1666	906	R2	2	Cepec_2004	6	6	6	B	Danilo	P. palmivora
1667	906	R3	2	Cepec_2004	6	6	6	B	Danilo	P. palmivora
1668	906	R4	2	Cepec_2004	6	6	6	B	Danilo	P. palmivora
1669	2718	R1	2	Cepec_2004	6	6	6	B	Danilo	P. citrophthora
1670	2718	R2	2	Cepec_2004	6	6	6	B	Danilo	P. citrophthora
1671	2718	R3	2	Cepec_2004	6	6	6	B	Danilo	P. citrophthora
1672	2718	R4	2	Cepec_2004	6	6	6	B	Danilo	P. citrophthora
1673	1151	R1	2	CCN51	38.32	40.65	39.485	A	Danilo	P. theobromicola sp. nov.
1674	1151	R2	2	CCN51	45.06	48.29	46.675	A	Danilo	P. theobromicola sp. nov.
1675	1151	R3	2	CCN51	46.05	33.47	39.76	A	Danilo	P. theobromicola sp. nov.
1676	1151	R4	2	CCN51	44.51	32.78	38.645	A	Danilo	P. theobromicola sp. nov.
1677	1285	R1	2	CCN51	42.43	40.91	41.67	A	Danilo	P. theobromicola sp. nov.
1678	1285	R2	2	CCN51	40.32	44.05	42.185	A	Danilo	P. theobromicola sp. nov.
1679	1285	R3	2	CCN51	41.51	43.64	42.575	A	Danilo	P. theobromicola sp. nov.
1680	1285	R4	2	CCN51	36.87	39.01	37.94	A	Danilo	P. theobromicola sp. nov.
1681	1158	R1	2	CCN51	39.9	42	40.95	A	Danilo	P. palmivora
1682	1158	R2	2	CCN51	24.57	31.5	28.035	A	Danilo	P. palmivora
1683	1158	R3	2	CCN51	31.9	32.75	32.325	A	Danilo	P. palmivora
1684	1158	R4	2	CCN51	41.57	43.97	42.77	A	Danilo	P. palmivora
1685	1091	R1	2	CCN51	48.84	51.15	49.995	A	Danilo	P. theobromicola sp. nov.
1686	1091	R2	2	CCN51	42.87	46.27	44.57	A	Danilo	P. theobromicola sp. nov.
1687	1091	R3	2	CCN51	48.28	48.86	48.57	A	Danilo	P. theobromicola sp. nov.
1688	1091	R4	2	CCN51	42.89	42.01	42.45	A	Danilo	P. theobromicola sp. nov.
1689	920	R1	2	CCN51	10.05	13.71	11.88	A	Danilo	P. palmivora
1690	920	R2	2	CCN51	26.53	32.32	29.425	A	Danilo	P. palmivora
1691	920	R3	2	CCN51	24.23	24.06	24.145	A	Danilo	P. palmivora
1692	920	R4	2	CCN51	27.52	30.82	29.17	A	Danilo	P. palmivora
1693	1102	R1	2	CCN51	40.18	40.44	40.31	A	Danilo	P. palmivora
1694	1102	R2	2	CCN51	42.21	36.98	39.595	A	Danilo	P. palmivora
1695	1102	R3	2	CCN51	40.85	44.14	42.495	A	Danilo	P. palmivora
1696	1102	R4	2	CCN51	34.8	33.29	34.045	A	Danilo	P. palmivora
1697	1205	R1	2	CCN51	47.68	50.92	49.3	A	Danilo	P. theobromicola sp. nov.
1698	1205	R2	2	CCN51	42.07	43.92	42.995	A	Danilo	P. theobromicola sp. nov.
1699	1205	R3	2	CCN51	38.16	39.2	38.68	A	Danilo	P. theobromicola sp. nov.
1700	1205	R4	2	CCN51	40.21	37.46	38.835	A	Danilo	P. theobromicola sp. nov.
1701	906	R1	2	CCN51	6	6	6	A	Danilo	P. palmivora
1702	906	R2	2	CCN51	6	6	6	A	Danilo	P. palmivora
1703	906	R3	2	CCN51	6	6	6	A	Danilo	P. palmivora
1704	906	R4	2	CCN51	6	6	6	A	Danilo	P. palmivora
1705	2718	R1	2	CCN51	6	6	6	A	Danilo	P. citrophthora
1706	2718	R2	2	CCN51	6	6	6	A	Danilo	P. citrophthora
1707	2718	R3	2	CCN51	6	6	6	A	Danilo	P. citrophthora
1708	2718	R4	2	CCN51	6	6	6	A	Danilo	P. citrophthora
1709	1151	R1	2	PS1319	39.99	44.53	42.26	A	Danilo	P. theobromicola sp. nov.
1710	1151	R2	2	PS1319	45.96	51.44	48.7	A	Danilo	P. theobromicola sp. nov.
1711	1151	R3	2	PS1319	41.23	50.33	45.78	A	Danilo	P. theobromicola sp. nov.
1712	1151	R4	2	PS1319	46.49	48.83	47.66	A	Danilo	P. theobromicola sp. nov.
1713	1285	R1	2	PS1319	45.56	47.07	46.315	A	Danilo	P. theobromicola sp. nov.
1714	1285	R2	2	PS1319	43.04	52.79	47.915	A	Danilo	P. theobromicola sp. nov.
1715	1285	R3	2	PS1319	42.81	47.26	45.035	A	Danilo	P. theobromicola sp. nov.
1716	1285	R4	2	PS1319	44.19	47.79	45.99	A	Danilo	P. theobromicola sp. nov.
1717	1158	R1	2	PS1319	45.26	44.37	44.815	A	Danilo	P. palmivora
1718	1158	R2	2	PS1319	46.82	44.08	45.45	A	Danilo	P. palmivora
1719	1158	R3	2	PS1319	45.81	40.29	43.05	A	Danilo	P. palmivora
1720	1158	R4	2	PS1319	41.05	42.09	41.57	A	Danilo	P. palmivora
1721	1091	R1	2	PS1319	43.71	46.75	45.23	A	Danilo	P. theobromicola sp. nov.
1722	1091	R2	2	PS1319	40.4	45.47	42.935	A	Danilo	P. theobromicola sp. nov.
1723	1091	R3	2	PS1319	43.52	46.38	44.95	A	Danilo	P. theobromicola sp. nov.
1724	1091	R4	2	PS1319	45.25	52.39	48.82	A	Danilo	P. theobromicola sp. nov.
1725	920	R1	2	PS1319	28.26	30.16	29.21	A	Danilo	P. palmivora
1726	920	R2	2	PS1319	14.27	14.67	14.47	A	Danilo	P. palmivora
1727	920	R3	2	PS1319	21.97	22.21	22.09	A	Danilo	P. palmivora
1728	920	R4	2	PS1319	17.5	19.27	18.385	A	Danilo	P. palmivora
1729	1102	R1	2	PS1319	44.15	42.64	43.395	A	Danilo	P. palmivora
1730	1102	R2	2	PS1319	48.65	46.44	47.545	A	Danilo	P. palmivora
1731	1102	R3	2	PS1319	44.82	44.21	44.515	A	Danilo	P. palmivora
1732	1102	R4	2	PS1319	41.48	39.16	40.32	A	Danilo	P. palmivora
1733	1205	R1	2	PS1319	46.95	51.82	49.385	A	Danilo	P. theobromicola sp. nov.
1734	1205	R2	2	PS1319	53.94	49.65	51.795	A	Danilo	P. theobromicola sp. nov.
1735	1205	R3	2	PS1319	48.44	51.38	49.91	A	Danilo	P. theobromicola sp. nov.
1736	1205	R4	2	PS1319	43.23	50.91	47.07	A	Danilo	P. theobromicola sp. nov.
1737	906	R1	2	PS1319	6	6	6	A	Danilo	P. palmivora
1738	906	R2	2	PS1319	14.83	14.88	14.855	A	Danilo	P. palmivora
1739	906	R3	2	PS1319	6	6	6	A	Danilo	P. palmivora
1740	906	R4	2	PS1319	6	6	6	A	Danilo	P. palmivora
1741	2718	R1	2	PS1319	6	6	6	A	Danilo	P. citrophthora
1742	2718	R2	2	PS1319	6	6	6	A	Danilo	P. citrophthora
1743	2718	R3	2	PS1319	6	6	6	A	Danilo	P. citrophthora
1744	2718	R4	2	PS1319	6	6	6	A	Danilo	P. citrophthora
1745	1151	R1	2	CP49	47.57	49.97	48.77	A	Danilo	P. theobromicola sp. nov.
1746	1151	R2	2	CP49	51.04	56.05	53.545	A	Danilo	P. theobromicola sp. nov.
1747	1151	R3	2	CP49	51.81	56.29	54.05	A	Danilo	P. theobromicola sp. nov.
1748	1151	R4	2	CP49	45.71	47.7	46.705	A	Danilo	P. theobromicola sp. nov.
1749	1285	R1	2	CP49	51.19	57.28	54.235	A	Danilo	P. theobromicola sp. nov.
1750	1285	R2	2	CP49	46.57	50.42	48.495	A	Danilo	P. theobromicola sp. nov.
1751	1285	R3	2	CP49	48.49	55.53	52.01	A	Danilo	P. theobromicola sp. nov.
1752	1285	R4	2	CP49	54.08	57.33	55.705	A	Danilo	P. theobromicola sp. nov.
1753	1158	R1	2	CP49	42.43	46.24	44.335	A	Danilo	P. palmivora
1754	1158	R2	2	CP49	42.63	49.37	46	A	Danilo	P. palmivora
1755	1158	R3	2	CP49	37.83	40.32	39.075	A	Danilo	P. palmivora
1756	1158	R4	2	CP49	43.87	50.87	47.37	A	Danilo	P. palmivora
1757	1091	R1	2	CP49	47.05	51.68	49.365	A	Danilo	P. theobromicola sp. nov.
1758	1091	R2	2	CP49	46.33	54.08	50.205	A	Danilo	P. theobromicola sp. nov.
1759	1091	R3	2	CP49	44.46	49.51	46.985	A	Danilo	P. theobromicola sp. nov.
1760	1091	R4	2	CP49	48.81	55.15	51.98	A	Danilo	P. theobromicola sp. nov.
1761	920	R1	2	CP49	6	6	6	A	Danilo	P. palmivora
1762	920	R2	2	CP49	16.63	17.12	16.875	A	Danilo	P. palmivora
1763	920	R3	2	CP49	12.9	13.6	13.25	A	Danilo	P. palmivora
1764	920	R4	2	CP49	21.17	22.07	21.62	A	Danilo	P. palmivora
1765	1102	R1	2	CP49	41.66	46.67	44.165	A	Danilo	P. palmivora
1766	1102	R2	2	CP49	47.54	47.32	47.43	A	Danilo	P. palmivora
1767	1102	R3	2	CP49	43.47	49.54	46.505	A	Danilo	P. palmivora
1768	1102	R4	2	CP49	35.62	39.49	37.555	A	Danilo	P. palmivora
1769	1205	R1	2	CP49	55.46	59.57	57.515	A	Danilo	P. theobromicola sp. nov.
1770	1205	R2	2	CP49	44.43	48.51	46.47	A	Danilo	P. theobromicola sp. nov.
1771	1205	R3	2	CP49	52.78	58.81	55.795	A	Danilo	P. theobromicola sp. nov.
1772	1205	R4	2	CP49	53.14	57.92	55.53	A	Danilo	P. theobromicola sp. nov.
1773	906	R1	2	CP49	6	6	6	A	Danilo	P. palmivora
1774	906	R2	2	CP49	6	6	6	A	Danilo	P. palmivora
1775	906	R3	2	CP49	6	6	6	A	Danilo	P. palmivora
1776	906	R4	2	CP49	6	6	6	A	Danilo	P. palmivora
1777	2718	R1	2	CP49	6	6	6	A	Danilo	P. citrophthora
1778	2718	R2	2	CP49	6	6	6	A	Danilo	P. citrophthora
1779	2718	R3	2	CP49	6	6	6	A	Danilo	P. citrophthora
1780	2718	R4	2	CP49	6	6	6	A	Danilo	P. citrophthora
1781	1151	R1	2	Cepec_2004	46.72	43.42	45.07	A	Danilo	P. theobromicola sp. nov.
1782	1151	R2	2	Cepec_2004	45.29	40.73	43.01	A	Danilo	P. theobromicola sp. nov.
1783	1151	R3	2	Cepec_2004	46.25	49.12	47.685	A	Danilo	P. theobromicola sp. nov.
1784	1151	R4	2	Cepec_2004	43.74	45.74	44.74	A	Danilo	P. theobromicola sp. nov.
1785	1285	R1	2	Cepec_2004	45.64	47.88	46.76	A	Danilo	P. theobromicola sp. nov.
1786	1285	R2	2	Cepec_2004	41.52	40.06	40.79	A	Danilo	P. theobromicola sp. nov.
1787	1285	R3	2	Cepec_2004	43.48	42.34	42.91	A	Danilo	P. theobromicola sp. nov.
1788	1285	R4	2	Cepec_2004	47.18	48.06	47.62	A	Danilo	P. theobromicola sp. nov.
1789	1158	R1	2	Cepec_2004	38.02	42.42	40.22	A	Danilo	P. palmivora
1790	1158	R2	2	Cepec_2004	37.88	31.9	34.89	A	Danilo	P. palmivora
1791	1158	R3	2	Cepec_2004	38.3	29.83	34.065	A	Danilo	P. palmivora
1792	1158	R4	2	Cepec_2004	38.18	36.74	37.46	A	Danilo	P. palmivora
1793	1091	R1	2	Cepec_2004	47.03	45.9	46.465	A	Danilo	P. theobromicola sp. nov.
1794	1091	R2	2	Cepec_2004	43.25	36.74	39.995	A	Danilo	P. theobromicola sp. nov.
1795	1091	R3	2	Cepec_2004	``	37.37	37.37	A	Danilo	P. theobromicola sp. nov.
1796	1091	R4	2	Cepec_2004	46.62	43.94	45.28	A	Danilo	P. theobromicola sp. nov.
1797	920	R1	2	Cepec_2004	10.32	7.94	9.13	A	Danilo	P. palmivora
1798	920	R2	2	Cepec_2004	28.44	26.25	27.345	A	Danilo	P. palmivora
1799	920	R3	2	Cepec_2004	6	6	6	A	Danilo	P. palmivora
1800	920	R4	2	Cepec_2004	6	6	6	A	Danilo	P. palmivora
1801	1102	R1	2	Cepec_2004	35.24	29.13	32.185	A	Danilo	P. palmivora
1802	1102	R2	2	Cepec_2004	38.54	36.79	37.665	A	Danilo	P. palmivora
1803	1102	R3	2	Cepec_2004	42.4	44	43.2	A	Danilo	P. palmivora
1804	1102	R4	2	Cepec_2004	36.88	37.61	37.245	A	Danilo	P. palmivora
1805	1205	R1	2	Cepec_2004	49.55	48.88	49.215	A	Danilo	P. theobromicola sp. nov.
1806	1205	R2	2	Cepec_2004	47.54	44.65	46.095	A	Danilo	P. theobromicola sp. nov.
1807	1205	R3	2	Cepec_2004	46.94	46.93	46.935	A	Danilo	P. theobromicola sp. nov.
1808	1205	R4	2	Cepec_2004	51.77	47.46	49.615	A	Danilo	P. theobromicola sp. nov.
1809	906	R1	2	Cepec_2004	6	6	6	A	Danilo	P. palmivora
1810	906	R2	2	Cepec_2004	6	6	6	A	Danilo	P. palmivora
1811	906	R3	2	Cepec_2004	6	6	6	A	Danilo	P. palmivora
1812	906	R4	2	Cepec_2004	6	6	6	A	Danilo	P. palmivora
1813	2718	R1	2	Cepec_2004	6	6	6	A	Danilo	P. citrophthora
1814	2718	R2	2	Cepec_2004	6	6	6	A	Danilo	P. citrophthora
1815	2718	R3	2	Cepec_2004	6	6	6	A	Danilo	P. citrophthora
1816	2718	R4	2	Cepec_2004	6	6	6	A	Danilo	P. citrophthora
1817	1151	R1	3	CCN51	62.01	51.71	56.86	B	Danilo	P. theobromicola sp. nov.
1818	1151	R2	3	CCN51	64.94	59.94	62.44	B	Danilo	P. theobromicola sp. nov.
1819	1151	R3	3	CCN51	66.19	59.63	62.91	B	Danilo	P. theobromicola sp. nov.
1820	1151	R4	3	CCN51	62.74	53.71	58.225	B	Danilo	P. theobromicola sp. nov.
1821	1285	R1	3	CCN51	63.19	58.8	60.995	B	Danilo	P. theobromicola sp. nov.
1822	1285	R2	3	CCN51	65.1	60.25	62.675	B	Danilo	P. theobromicola sp. nov.
1823	1285	R3	3	CCN51	59.11	59.11	59.11	B	Danilo	P. theobromicola sp. nov.
1824	1285	R4	3	CCN51	59	59.99	59.495	B	Danilo	P. theobromicola sp. nov.
1825	1158	R1	3	CCN51	45.15	58.81	51.98	B	Danilo	P. palmivora
1826	1158	R2	3	CCN51	45.59	51.12	48.355	B	Danilo	P. palmivora
1827	1158	R3	3	CCN51	70.98	62.89	66.935	B	Danilo	P. palmivora
1828	1158	R4	3	CCN51	54.9	44.1	49.5	B	Danilo	P. palmivora
1829	1091	R1	3	CCN51	66.88	63.27	65.075	B	Danilo	P. theobromicola sp. nov.
1830	1091	R2	3	CCN51	68.43	63.8	66.115	B	Danilo	P. theobromicola sp. nov.
1831	1091	R3	3	CCN51	66.84	60.18	63.51	B	Danilo	P. theobromicola sp. nov.
1832	1091	R4	3	CCN51	61.36	63.91	62.635	B	Danilo	P. theobromicola sp. nov.
1833	920	R1	3	CCN51	27.89	25.1	26.495	B	Danilo	P. palmivora
1834	920	R2	3	CCN51	44.61	38.81	41.71	B	Danilo	P. palmivora
1835	920	R3	3	CCN51	34.36	35.2	34.78	B	Danilo	P. palmivora
1836	920	R4	3	CCN51	6	6	6	B	Danilo	P. palmivora
1837	1102	R1	3	CCN51	62.83	60.22	61.525	B	Danilo	P. palmivora
1838	1102	R2	3	CCN51	57.47	52.91	55.19	B	Danilo	P. palmivora
1839	1102	R3	3	CCN51	59.1	58.89	58.995	B	Danilo	P. palmivora
1840	1102	R4	3	CCN51	57.34	52.87	55.105	B	Danilo	P. palmivora
1841	1205	R1	3	CCN51	63.32	65.44	64.38	B	Danilo	P. theobromicola sp. nov.
1842	1205	R2	3	CCN51	57.82	57.09	57.455	B	Danilo	P. theobromicola sp. nov.
1843	1205	R3	3	CCN51	63.91	62.93	63.42	B	Danilo	P. theobromicola sp. nov.
1844	1205	R4	3	CCN51	57.46	53.49	55.475	B	Danilo	P. theobromicola sp. nov.
1845	906	R1	3	CCN51	6	6	6	B	Danilo	P. palmivora
1846	906	R2	3	CCN51	6	6	6	B	Danilo	P. palmivora
1847	906	R3	3	CCN51	6	6	6	B	Danilo	P. palmivora
1848	906	R4	3	CCN51	6	6	6	B	Danilo	P. palmivora
1849	2718	R1	3	CCN51	6	6	6	B	Danilo	P. citrophthora
1850	2718	R2	3	CCN51	6	6	6	B	Danilo	P. citrophthora
1851	2718	R3	3	CCN51	6	6	6	B	Danilo	P. citrophthora
1852	2718	R4	3	CCN51	6	6	6	B	Danilo	P. citrophthora
1853	1151	R1	3	PS1319	60.26	67.1	63.68	B	Danilo	P. theobromicola sp. nov.
1854	1151	R2	3	PS1319	66.94	67.95	67.445	B	Danilo	P. theobromicola sp. nov.
1855	1151	R3	3	PS1319	57.76	65.05	61.405	B	Danilo	P. theobromicola sp. nov.
1856	1151	R4	3	PS1319	61.98	65.57	63.775	B	Danilo	P. theobromicola sp. nov.
1857	1285	R1	3	PS1319	58.78	65.53	62.155	B	Danilo	P. theobromicola sp. nov.
1858	1285	R2	3	PS1319	60.78	72.42	66.6	B	Danilo	P. theobromicola sp. nov.
1859	1285	R3	3	PS1319	56.4	63.63	60.015	B	Danilo	P. theobromicola sp. nov.
1860	1285	R4	3	PS1319	53.87	59.84	56.855	B	Danilo	P. theobromicola sp. nov.
1861	1158	R1	3	PS1319	63.79	57.1	60.445	B	Danilo	P. palmivora
1862	1158	R2	3	PS1319	65.89	56.14	61.015	B	Danilo	P. palmivora
1863	1158	R3	3	PS1319	71.14	57.49	64.315	B	Danilo	P. palmivora
1864	1158	R4	3	PS1319	55.42	56.31	55.865	B	Danilo	P. palmivora
1865	1091	R1	3	PS1319	64.8	67.02	65.91	B	Danilo	P. theobromicola sp. nov.
1866	1091	R2	3	PS1319	58.59	65	61.795	B	Danilo	P. theobromicola sp. nov.
1867	1091	R3	3	PS1319	59.97	66.85	63.41	B	Danilo	P. theobromicola sp. nov.
1868	1091	R4	3	PS1319	67.41	68.46	67.935	B	Danilo	P. theobromicola sp. nov.
1869	920	R1	3	PS1319	44.31	45.93	45.12	B	Danilo	P. palmivora
1870	920	R2	3	PS1319	9.32	11.24	10.28	B	Danilo	P. palmivora
1871	920	R3	3	PS1319	23.44	20.86	22.15	B	Danilo	P. palmivora
1872	920	R4	3	PS1319	22.56	26.51	24.535	B	Danilo	P. palmivora
1873	1102	R1	3	PS1319	62.06	58.88	60.47	B	Danilo	P. palmivora
1874	1102	R2	3	PS1319	67.02	65.27	66.145	B	Danilo	P. palmivora
1875	1102	R3	3	PS1319	53.65	59.36	56.505	B	Danilo	P. palmivora
1876	1102	R4	3	PS1319	60.88	57.32	59.1	B	Danilo	P. palmivora
1877	1205	R1	3	PS1319	65.16	73.92	69.54	B	Danilo	P. theobromicola sp. nov.
1878	1205	R2	3	PS1319	61.87	68.09	64.98	B	Danilo	P. theobromicola sp. nov.
1879	1205	R3	3	PS1319	69.57	68.61	69.09	B	Danilo	P. theobromicola sp. nov.
1880	1205	R4	3	PS1319	66.97	70.8	68.885	B	Danilo	P. theobromicola sp. nov.
1881	906	R1	3	PS1319	6	6	6	B	Danilo	P. palmivora
1882	906	R2	3	PS1319	6	6	6	B	Danilo	P. palmivora
1883	906	R3	3	PS1319	6	6	6	B	Danilo	P. palmivora
1884	906	R4	3	PS1319	6	6	6	B	Danilo	P. palmivora
1885	2718	R1	3	PS1319	6	6	6	B	Danilo	P. citrophthora
1886	2718	R2	3	PS1319	6	6	6	B	Danilo	P. citrophthora
1887	2718	R3	3	PS1319	6	6	6	B	Danilo	P. citrophthora
1888	2718	R4	3	PS1319	6	6	6	B	Danilo	P. citrophthora
1889	1151	R1	3	CP49	63.56	64.62	64.09	B	Danilo	P. theobromicola sp. nov.
1890	1151	R2	3	CP49	65.71	72.11	68.91	B	Danilo	P. theobromicola sp. nov.
1891	1151	R3	3	CP49	72.32	68.39	70.355	B	Danilo	P. theobromicola sp. nov.
1892	1151	R4	3	CP49	56.79	63.39	60.09	B	Danilo	P. theobromicola sp. nov.
1893	1285	R1	3	CP49	71.49	73.5	72.495	B	Danilo	P. theobromicola sp. nov.
1894	1285	R2	3	CP49	66.67	63.4	65.035	B	Danilo	P. theobromicola sp. nov.
1895	1285	R3	3	CP49	70.63	70.49	70.56	B	Danilo	P. theobromicola sp. nov.
1896	1285	R4	3	CP49	73.64	71.99	72.815	B	Danilo	P. theobromicola sp. nov.
1897	1158	R1	3	CP49	56.21	60.54	58.375	B	Danilo	P. palmivora
1898	1158	R2	3	CP49	57.22	69.5	63.36	B	Danilo	P. palmivora
1899	1158	R3	3	CP49	65.72	65.52	65.62	B	Danilo	P. palmivora
1900	1158	R4	3	CP49	56.91	63.54	60.225	B	Danilo	P. palmivora
1901	1091	R1	3	CP49	65.94	69.26	67.6	B	Danilo	P. theobromicola sp. nov.
1902	1091	R2	3	CP49	70.3	68.44	69.37	B	Danilo	P. theobromicola sp. nov.
1903	1091	R3	3	CP49	60.4	66.82	63.61	B	Danilo	P. theobromicola sp. nov.
1904	1091	R4	3	CP49	71.26	70.74	71	B	Danilo	P. theobromicola sp. nov.
1905	920	R1	3	CP49	13.35	16.17	14.76	B	Danilo	P. palmivora
1906	920	R2	3	CP49	9.6	11.62	10.61	B	Danilo	P. palmivora
1907	920	R3	3	CP49	34.34	32.39	33.365	B	Danilo	P. palmivora
1908	920	R4	3	CP49	34.34	38.82	36.58	B	Danilo	P. palmivora
1909	1102	R1	3	CP49	62.29	62.6	62.445	B	Danilo	P. palmivora
1910	1102	R2	3	CP49	64.84	61.3	63.07	B	Danilo	P. palmivora
1911	1102	R3	3	CP49	56.49	63.48	59.985	B	Danilo	P. palmivora
1912	1102	R4	3	CP49	54.98	49.97	52.475	B	Danilo	P. palmivora
1913	1205	R1	3	CP49	75.7	75.7	75.7	B	Danilo	P. theobromicola sp. nov.
1914	1205	R2	3	CP49	61.73	63.7	62.715	B	Danilo	P. theobromicola sp. nov.
1915	1205	R3	3	CP49	74.74	72.49	73.615	B	Danilo	P. theobromicola sp. nov.
1916	1205	R4	3	CP49	71.15	72.76	71.955	B	Danilo	P. theobromicola sp. nov.
1917	906	R1	3	CP49	6	6	6	B	Danilo	P. palmivora
1918	906	R2	3	CP49	6	6	6	B	Danilo	P. palmivora
1919	906	R3	3	CP49	6	6	6	B	Danilo	P. palmivora
1920	906	R4	3	CP49	6	6	6	B	Danilo	P. palmivora
1921	2718	R1	3	CP49	6	6	6	B	Danilo	P. citrophthora
1922	2718	R2	3	CP49	6	6	6	B	Danilo	P. citrophthora
1923	2718	R3	3	CP49	6	6	6	B	Danilo	P. citrophthora
1924	2718	R4	3	CP49	6	6	6	B	Danilo	P. citrophthora
1925	1151	R1	3	Cepec_2004	70.54	61.25	65.895	B	Danilo	P. theobromicola sp. nov.
1926	1151	R2	3	Cepec_2004	65.47	53.8	59.635	B	Danilo	P. theobromicola sp. nov.
1927	1151	R3	3	Cepec_2004	64.45	59.7	62.075	B	Danilo	P. theobromicola sp. nov.
1928	1151	R4	3	Cepec_2004	64.66	59.3	61.98	B	Danilo	P. theobromicola sp. nov.
1929	1285	R1	3	Cepec_2004	61.95	60.89	61.42	B	Danilo	P. theobromicola sp. nov.
1930	1285	R2	3	Cepec_2004	61.55	52.44	56.995	B	Danilo	P. theobromicola sp. nov.
1931	1285	R3	3	Cepec_2004	63.05	55.12	59.085	B	Danilo	P. theobromicola sp. nov.
1932	1285	R4	3	Cepec_2004	64.36	59.46	61.91	B	Danilo	P. theobromicola sp. nov.
1933	1158	R1	3	Cepec_2004	53.36	56.61	54.985	B	Danilo	P. palmivora
1934	1158	R2	3	Cepec_2004	43.15	35.29	39.22	B	Danilo	P. palmivora
1935	1158	R3	3	Cepec_2004	57.35	46.36	51.855	B	Danilo	P. palmivora
1936	1158	R4	3	Cepec_2004	54.37	48.75	51.56	B	Danilo	P. palmivora
1937	1091	R1	3	Cepec_2004	62.08	69.79	65.935	B	Danilo	P. theobromicola sp. nov.
1938	1091	R2	3	Cepec_2004	72.02	63.32	67.67	B	Danilo	P. theobromicola sp. nov.
1939	1091	R3	3	Cepec_2004	57.51	55.7	56.605	B	Danilo	P. theobromicola sp. nov.
1940	1091	R4	3	Cepec_2004	62.7	55.23	58.965	B	Danilo	P. theobromicola sp. nov.
1941	920	R1	3	Cepec_2004	19.95	21.42	20.685	B	Danilo	P. palmivora
1942	920	R2	3	Cepec_2004	32.9	31.06	31.98	B	Danilo	P. palmivora
1943	920	R3	3	Cepec_2004	32.21	25.46	28.835	B	Danilo	P. palmivora
1944	920	R4	3	Cepec_2004	28.1	27.04	27.57	B	Danilo	P. palmivora
1945	1102	R1	3	Cepec_2004	50.01	42.17	46.09	B	Danilo	P. palmivora
1946	1102	R2	3	Cepec_2004	57.99	52.96	55.475	B	Danilo	P. palmivora
1947	1102	R3	3	Cepec_2004	64.7	55.83	60.265	B	Danilo	P. palmivora
1948	1102	R4	3	Cepec_2004	60.61	59.02	59.815	B	Danilo	P. palmivora
1949	1205	R1	3	Cepec_2004	71.45	65.26	68.355	B	Danilo	P. theobromicola sp. nov.
1950	1205	R2	3	Cepec_2004	69.1	59.2	64.15	B	Danilo	P. theobromicola sp. nov.
1951	1205	R3	3	Cepec_2004	62.25	58.14	60.195	B	Danilo	P. theobromicola sp. nov.
1952	1205	R4	3	Cepec_2004	70.66	60.5	65.58	B	Danilo	P. theobromicola sp. nov.
1953	906	R1	3	Cepec_2004	6	6	6	B	Danilo	P. palmivora
1954	906	R2	3	Cepec_2004	6	6	6	B	Danilo	P. palmivora
1955	906	R3	3	Cepec_2004	6	6	6	B	Danilo	P. palmivora
1956	906	R4	3	Cepec_2004	6	6	6	B	Danilo	P. palmivora
1957	2718	R1	3	Cepec_2004	6	6	6	B	Danilo	P. citrophthora
1958	2718	R2	3	Cepec_2004	6	6	6	B	Danilo	P. citrophthora
1959	2718	R3	3	Cepec_2004	6	6	6	B	Danilo	P. citrophthora
1960	2718	R4	3	Cepec_2004	6	6	6	B	Danilo	P. citrophthora
1961	1151	R1	3	CCN51	53.74	60.42	57.08	A	Danilo	P. theobromicola sp. nov.
1962	1151	R2	3	CCN51	62.47	61.58	62.025	A	Danilo	P. theobromicola sp. nov.
1963	1151	R3	3	CCN51	62.82	62.74	62.78	A	Danilo	P. theobromicola sp. nov.
1964	1151	R4	3	CCN51	58.78	63.17	60.975	A	Danilo	P. theobromicola sp. nov.
1965	1285	R1	3	CCN51	59.77	62.19	60.98	A	Danilo	P. theobromicola sp. nov.
1966	1285	R2	3	CCN51	63.27	62.89	63.08	A	Danilo	P. theobromicola sp. nov.
1967	1285	R3	3	CCN51	57.66	60.63	59.145	A	Danilo	P. theobromicola sp. nov.
1968	1285	R4	3	CCN51	51.56	60.77	56.165	A	Danilo	P. theobromicola sp. nov.
1969	1158	R1	3	CCN51	59.72	57.43	58.575	A	Danilo	P. palmivora
1970	1158	R2	3	CCN51	59.9	53.16	56.53	A	Danilo	P. palmivora
1971	1158	R3	3	CCN51	67.97	52.49	60.23	A	Danilo	P. palmivora
1972	1158	R4	3	CCN51	56.44	63.09	59.765	A	Danilo	P. palmivora
1973	1091	R1	3	CCN51	68.64	63.65	66.145	A	Danilo	P. theobromicola sp. nov.
1974	1091	R2	3	CCN51	60.53	63.41	61.97	A	Danilo	P. theobromicola sp. nov.
1975	1091	R3	3	CCN51	66.56	64.89	65.725	A	Danilo	P. theobromicola sp. nov.
1976	1091	R4	3	CCN51	58.32	57.05	57.685	A	Danilo	P. theobromicola sp. nov.
1977	920	R1	3	CCN51	11.4	15.52	13.46	A	Danilo	P. palmivora
1978	920	R2	3	CCN51	37.56	43.38	40.47	A	Danilo	P. palmivora
1979	920	R3	3	CCN51	27	30.81	28.905	A	Danilo	P. palmivora
1980	920	R4	3	CCN51	35.88	41.44	38.66	A	Danilo	P. palmivora
1981	1102	R1	3	CCN51	55.06	57.05	56.055	A	Danilo	P. palmivora
1982	1102	R2	3	CCN51	56.5	56.45	56.475	A	Danilo	P. palmivora
1983	1102	R3	3	CCN51	57.87	57.12	57.495	A	Danilo	P. palmivora
1984	1102	R4	3	CCN51	50.26	47.99	49.125	A	Danilo	P. palmivora
1985	1205	R1	3	CCN51	64.11	62.56	63.335	A	Danilo	P. theobromicola sp. nov.
1986	1205	R2	3	CCN51	61.97	63.05	62.51	A	Danilo	P. theobromicola sp. nov.
1987	1205	R3	3	CCN51	59.02	59.46	59.24	A	Danilo	P. theobromicola sp. nov.
1988	1205	R4	3	CCN51	55.92	59.82	57.87	A	Danilo	P. theobromicola sp. nov.
1989	906	R1	3	CCN51	6	6	6	A	Danilo	P. palmivora
1990	906	R2	3	CCN51	6	6	6	A	Danilo	P. palmivora
1991	906	R3	3	CCN51	6	6	6	A	Danilo	P. palmivora
1992	906	R4	3	CCN51	6	6	6	A	Danilo	P. palmivora
1993	2718	R1	3	CCN51	6	6	6	A	Danilo	P. citrophthora
1994	2718	R2	3	CCN51	6	6	6	A	Danilo	P. citrophthora
1995	2718	R3	3	CCN51	6	6	6	A	Danilo	P. citrophthora
1996	2718	R4	3	CCN51	6	6	6	A	Danilo	P. citrophthora
1997	1151	R1	3	PS1319	59.44	65.37	62.405	A	Danilo	P. theobromicola sp. nov.
1998	1151	R2	3	PS1319	66.67	70.2	68.435	A	Danilo	P. theobromicola sp. nov.
1999	1151	R3	3	PS1319	67.79	65.84	66.815	A	Danilo	P. theobromicola sp. nov.
[truncated: 681 more rows]
