# Supplementary material for: Phytophthora theobromicola sp. nov.: A New Species Causing Black Pod Disease on Cacao in Brazil
Source: Front Microbiol. 2021 Mar 15;12:537399. doi: 10.3389/fmicb.2021.537399 (PMC8015942; doi:10.3389/fmicb.2021.537399)
Supplement: Supplementary file 2 [file Data_Sheet_1.ZIP › data/temperature-essay.xlsx]

## Sheet: temperature
id	temperatureCategorical	temperatureCD	strain	replicate	day	length	width	average	observation	essay	species
1	T1	5	CCUB 1151	R1	1	6	6	6		Jennifer	P. theobromicola sp. nov.
2	T1	5	CCUB 1151	R2	1	6	6	6		Jennifer	P. theobromicola sp. nov.
3	T1	5	CCUB 1151	R3	1	6	6	6		Jennifer	P. theobromicola sp. nov.
4	T1	5	CCUB 1151	R4	1	6	6	6		Jennifer	P. theobromicola sp. nov.
5	T1	5	CCUB 1285	R1	1	6	6	6		Jennifer	P. theobromicola sp. nov.
6	T1	5	CCUB 1285	R2	1	6	6	6		Jennifer	P. theobromicola sp. nov.
7	T1	5	CCUB 1285	R3	1	6	6	6		Jennifer	P. theobromicola sp. nov.
8	T1	5	CCUB 1285	R4	1	6	6	6		Jennifer	P. theobromicola sp. nov.
9	T1	5	CCUB 1158	R1	1	6	6	6		Jennifer	P. palmivora
10	T1	5	CCUB 1158	R2	1	6	6	6		Jennifer	P. palmivora
11	T1	5	CCUB 1158	R3	1	6	6	6		Jennifer	P. palmivora
12	T1	5	CCUB 1158	R4	1	6	6	6		Jennifer	P. palmivora
13	T1	5	CCUB 1091	R1	1	6	6	6		Jennifer	P. theobromicola sp. nov.
14	T1	5	CCUB 1091	R2	1	6	6	6		Jennifer	P. theobromicola sp. nov.
15	T1	5	CCUB 1091	R3	1	6	6	6		Jennifer	P. theobromicola sp. nov.
16	T1	5	CCUB 1091	R4	1	6	6	6		Jennifer	P. theobromicola sp. nov.
17	T1	5	CCUB 920	R1	1	6	6	6		Jennifer	P. palmivora
18	T1	5	CCUB 920	R2	1	6	6	6		Jennifer	P. palmivora
19	T1	5	CCUB 920	R3	1	6	6	6		Jennifer	P. palmivora
20	T1	5	CCUB 920	R4	1	6	6	6		Jennifer	P. palmivora
21	T1	5	CCUB 1102	R1	1	6	6	6		Jennifer	P. palmivora
22	T1	5	CCUB 1102	R2	1	6	6	6		Jennifer	P. palmivora
23	T1	5	CCUB 1102	R3	1	6	6	6		Jennifer	P. palmivora
24	T1	5	CCUB 1102	R4	1	6	6	6		Jennifer	P. palmivora
25	T1	5	CCUB 1205	R1	1	6	6	6		Jennifer	P. theobromicola sp. nov.
26	T1	5	CCUB 1205	R2	1	6	6	6		Jennifer	P. theobromicola sp. nov.
27	T1	5	CCUB 1205	R3	1	6	6	6		Jennifer	P. theobromicola sp. nov.
28	T1	5	CCUB 1205	R4	1	6	6	6		Jennifer	P. theobromicola sp. nov.
29	T1	5	CCUB 906	R1	1	6	6	6		Jennifer	P. palmivora
30	T1	5	CCUB 906	R2	1	6	6	6		Jennifer	P. palmivora
31	T1	5	CCUB 906	R3	1	6	6	6		Jennifer	P. palmivora
32	T1	5	CCUB 906	R4	1	6	6	6		Jennifer	P. palmivora
33	T1	5	P0479	R1	1	6	6	6		Jennifer	P. citrophthora
34	T1	5	P0479	R2	1	6	6	6		Jennifer	P. citrophthora
35	T1	5	P0479	R3	1	6	6	6		Jennifer	P. citrophthora
36	T1	5	P0479	R4	1	6	6	6		Jennifer	P. citrophthora
37	T2	10	CCUB 1151	R1	1	8.45	7.92	8.185		Jennifer	P. theobromicola sp. nov.
38	T2	10	CCUB 1151	R2	1	9.19	7.56	8.375		Jennifer	P. theobromicola sp. nov.
39	T2	10	CCUB 1151	R3	1	8.66	8.3	8.48		Jennifer	P. theobromicola sp. nov.
40	T2	10	CCUB 1151	R4	1	8.81	8.81	8.81		Jennifer	P. theobromicola sp. nov.
41	T2	10	CCUB 1285	R1	1	7.37	7.37	7.37		Jennifer	P. theobromicola sp. nov.
42	T2	10	CCUB 1285	R2	1	6	6	6		Jennifer	P. theobromicola sp. nov.
43	T2	10	CCUB 1285	R3	1	7.11	6	6.555		Jennifer	P. theobromicola sp. nov.
44	T2	10	CCUB 1285	R4	1	6	7.26	6.63		Jennifer	P. theobromicola sp. nov.
45	T2	10	CCUB 1158	R1	1	8.08	7.49	7.785		Jennifer	P. palmivora
46	T2	10	CCUB 1158	R2	1	8.3	8	8.15		Jennifer	P. palmivora
47	T2	10	CCUB 1158	R3	1	7.29	7.3	7.295		Jennifer	P. palmivora
48	T2	10	CCUB 1158	R4	1	9.15	8.26	8.705		Jennifer	P. palmivora
49	T2	10	CCUB 1091	R1	1	8.96	8.79	8.875		Jennifer	P. theobromicola sp. nov.
50	T2	10	CCUB 1091	R2	1	10.09	9.42	9.755		Jennifer	P. theobromicola sp. nov.
51	T2	10	CCUB 1091	R3	1	8.5	8.95	8.725		Jennifer	P. theobromicola sp. nov.
52	T2	10	CCUB 1091	R4	1	8.38	9.51	8.945		Jennifer	P. theobromicola sp. nov.
53	T2	10	CCUB 920	R1	1	6	6	6		Jennifer	P. palmivora
54	T2	10	CCUB 920	R2	1	8.37	6	7.185		Jennifer	P. palmivora
55	T2	10	CCUB 920	R3	1	6	6	6		Jennifer	P. palmivora
56	T2	10	CCUB 920	R4	1	6	6	6		Jennifer	P. palmivora
57	T2	10	CCUB 1102	R1	1	8.37	7.76	8.065		Jennifer	P. palmivora
58	T2	10	CCUB 1102	R2	1	9.4	7.51	8.455		Jennifer	P. palmivora
59	T2	10	CCUB 1102	R3	1	8.47	7.84	8.155		Jennifer	P. palmivora
60	T2	10	CCUB 1102	R4	1	6	6	6		Jennifer	P. palmivora
61	T2	10	CCUB 1205	R1	1	10.3	11.5	10.9		Jennifer	P. theobromicola sp. nov.
62	T2	10	CCUB 1205	R2	1	12.31	10.73	11.52		Jennifer	P. theobromicola sp. nov.
63	T2	10	CCUB 1205	R3	1	11.37	10.97	11.17		Jennifer	P. theobromicola sp. nov.
64	T2	10	CCUB 1205	R4	1	11.19	8.82	10.005		Jennifer	P. theobromicola sp. nov.
65	T2	10	CCUB 906	R1	1	9.1	8.89	8.995		Jennifer	P. palmivora
66	T2	10	CCUB 906	R2	1	10.15	10.12	10.135		Jennifer	P. palmivora
67	T2	10	CCUB 906	R3	1	8.22	8.03	8.125		Jennifer	P. palmivora
68	T2	10	CCUB 906	R4	1	8.56	8.23	8.395		Jennifer	P. palmivora
69	T2	10	P0479	R1	1	6	6	6		Jennifer	P. citrophthora
70	T2	10	P0479	R2	1	6	6	6		Jennifer	P. citrophthora
71	T2	10	P0479	R3	1	6	6	6		Jennifer	P. citrophthora
72	T2	10	P0479	R4	1	6	6	6		Jennifer	P. citrophthora
73	T3	15	CCUB 1151	R1	1	13.89	13.83	13.86		Jennifer	P. theobromicola sp. nov.
74	T3	15	CCUB 1151	R2	1	12.75	12.37	12.56		Jennifer	P. theobromicola sp. nov.
75	T3	15	CCUB 1151	R3	1	12.19	12.18	12.185		Jennifer	P. theobromicola sp. nov.
76	T3	15	CCUB 1151	R4	1	13.22	13.22	13.22		Jennifer	P. theobromicola sp. nov.
77	T3	15	CCUB 1285	R1	1	11.65	10.79	11.22		Jennifer	P. theobromicola sp. nov.
78	T3	15	CCUB 1285	R2	1	12.95	12.78	12.865		Jennifer	P. theobromicola sp. nov.
79	T3	15	CCUB 1285	R3	1	12.12	11.79	11.955		Jennifer	P. theobromicola sp. nov.
80	T3	15	CCUB 1285	R4	1	13.08	12.37	12.725		Jennifer	P. theobromicola sp. nov.
81	T3	15	CCUB 1158	R1	1	10.78	11.49	11.135		Jennifer	P. palmivora
82	T3	15	CCUB 1158	R2	1				Red filled	Jennifer	P. palmivora
83	T3	15	CCUB 1158	R3	1	12.41	12.85	12.63		Jennifer	P. palmivora
84	T3	15	CCUB 1158	R4	1	12.03	10.89	11.46		Jennifer	P. palmivora
85	T3	15	CCUB 1091	R1	1	13.56	13.07	13.315		Jennifer	P. theobromicola sp. nov.
86	T3	15	CCUB 1091	R2	1	11.69	12.8	12.245		Jennifer	P. theobromicola sp. nov.
87	T3	15	CCUB 1091	R3	1	12.53	12.98	12.755		Jennifer	P. theobromicola sp. nov.
88	T3	15	CCUB 1091	R4	1	12.38	12.03	12.205		Jennifer	P. theobromicola sp. nov.
89	T3	15	CCUB 920	R1	1	9.67	8.72	9.195		Jennifer	P. palmivora
90	T3	15	CCUB 920	R2	1	8.59	9.15	8.87		Jennifer	P. palmivora
91	T3	15	CCUB 920	R3	1	8.99	9.19	9.09		Jennifer	P. palmivora
92	T3	15	CCUB 920	R4	1	9.54	9.98	9.76		Jennifer	P. palmivora
93	T3	15	CCUB 1102	R1	1	11.21	9.53	10.37		Jennifer	P. palmivora
94	T3	15	CCUB 1102	R2	1	10.05	11.38	10.715		Jennifer	P. palmivora
95	T3	15	CCUB 1102	R3	1	10.13	9.49	9.81		Jennifer	P. palmivora
96	T3	15	CCUB 1102	R4	1	9.18	8.81	8.995		Jennifer	P. palmivora
97	T3	15	CCUB 1205	R1	1	13.57	14.28	13.925		Jennifer	P. theobromicola sp. nov.
98	T3	15	CCUB 1205	R2	1	15.45	14.62	15.035		Jennifer	P. theobromicola sp. nov.
99	T3	15	CCUB 1205	R3	1	14.08	14.55	14.315		Jennifer	P. theobromicola sp. nov.
100	T3	15	CCUB 1205	R4	1	13.91	14.22	14.065		Jennifer	P. theobromicola sp. nov.
101	T3	15	CCUB 906	R1	1	12.28	11.81	12.045		Jennifer	P. palmivora
102	T3	15	CCUB 906	R2	1	11.22	11.02	11.12		Jennifer	P. palmivora
103	T3	15	CCUB 906	R3	1	11.36	10.88	11.12		Jennifer	P. palmivora
104	T3	15	CCUB 906	R4	1	10.47	10.65	10.56		Jennifer	P. palmivora
105	T3	15	P0479	R1	1	10.23	10.02	10.125		Jennifer	P. citrophthora
106	T3	15	P0479	R2	1	10.34	9.05	9.695		Jennifer	P. citrophthora
107	T3	15	P0479	R3	1	9.8	11.15	10.475		Jennifer	P. citrophthora
108	T3	15	P0479	R4	1	9.59	10.16	9.875		Jennifer	P. citrophthora
109	T4	20	CCUB 1151	R1	1	16.01	16.61	16.31		Jennifer	P. theobromicola sp. nov.
110	T4	20	CCUB 1151	R2	1	16.18	14.91	15.545		Jennifer	P. theobromicola sp. nov.
111	T4	20	CCUB 1151	R3	1	15.6	14.81	15.205		Jennifer	P. theobromicola sp. nov.
112	T4	20	CCUB 1151	R4	1	17.11	16.42	16.765		Jennifer	P. theobromicola sp. nov.
113	T4	20	CCUB 1285	R1	1	18.44	16.59	17.515		Jennifer	P. theobromicola sp. nov.
114	T4	20	CCUB 1285	R2	1	16.53	18.14	17.335		Jennifer	P. theobromicola sp. nov.
115	T4	20	CCUB 1285	R3	1	16.96	17.13	17.045		Jennifer	P. theobromicola sp. nov.
116	T4	20	CCUB 1285	R4	1	17.49	18.18	17.835		Jennifer	P. theobromicola sp. nov.
117	T4	20	CCUB 1158	R1	1	15.06	14.64	14.85		Jennifer	P. palmivora
118	T4	20	CCUB 1158	R2	1	15.51	16.42	15.965		Jennifer	P. palmivora
119	T4	20	CCUB 1158	R3	1	14.79	13.72	14.255		Jennifer	P. palmivora
120	T4	20	CCUB 1158	R4	1	14.45	13.64	14.045		Jennifer	P. palmivora
121	T4	20	CCUB 1091	R1	1	17.06	17.74	17.4		Jennifer	P. theobromicola sp. nov.
122	T4	20	CCUB 1091	R2	1	15.71	16.45	16.08		Jennifer	P. theobromicola sp. nov.
123	T4	20	CCUB 1091	R3	1	16.84	17.37	17.105		Jennifer	P. theobromicola sp. nov.
124	T4	20	CCUB 1091	R4	1	16.7	17.5	17.1		Jennifer	P. theobromicola sp. nov.
125	T4	20	CCUB 920	R1	1	13.08	12.48	12.78		Jennifer	P. palmivora
126	T4	20	CCUB 920	R2	1	12.65	12.82	12.735		Jennifer	P. palmivora
127	T4	20	CCUB 920	R3	1	11.74	11.92	11.83		Jennifer	P. palmivora
128	T4	20	CCUB 920	R4	1	11.91	12.17	12.04		Jennifer	P. palmivora
129	T4	20	CCUB 1102	R1	1	12.83	12.84	12.835		Jennifer	P. palmivora
130	T4	20	CCUB 1102	R2	1	16.11	14.06	15.085		Jennifer	P. palmivora
131	T4	20	CCUB 1102	R3	1	15.69	15.7	15.695		Jennifer	P. palmivora
132	T4	20	CCUB 1102	R4	1	14.76	14.84	14.8		Jennifer	P. palmivora
133	T4	20	CCUB 1205	R1	1	19.27	19.25	19.26		Jennifer	P. theobromicola sp. nov.
134	T4	20	CCUB 1205	R2	1	17.78	18.96	18.37		Jennifer	P. theobromicola sp. nov.
135	T4	20	CCUB 1205	R3	1	20.23	19.44	19.835		Jennifer	P. theobromicola sp. nov.
136	T4	20	CCUB 1205	R4	1	18.22	19.3	18.76		Jennifer	P. theobromicola sp. nov.
137	T4	20	CCUB 906	R1	1	13.31	14.61	13.96		Jennifer	P. palmivora
138	T4	20	CCUB 906	R2	1	14.01	13.94	13.975		Jennifer	P. palmivora
139	T4	20	CCUB 906	R3	1	14.75	15.91	15.33		Jennifer	P. palmivora
140	T4	20	CCUB 906	R4	1	14.45	14.31	14.38		Jennifer	P. palmivora
141	T4	20	P0479	R1	1	12.96	13.34	13.15		Jennifer	P. citrophthora
142	T4	20	P0479	R2	1	12.81	12.78	12.795		Jennifer	P. citrophthora
143	T4	20	P0479	R3	1	11.85	11.43	11.64		Jennifer	P. citrophthora
144	T4	20	P0479	R4	1	12.32	12.05	12.185		Jennifer	P. citrophthora
145	T5	25	CCUB 1151	R1	1	22.51	21.7	22.105		Jennifer	P. theobromicola sp. nov.
146	T5	25	CCUB 1151	R2	1	22.3	21.61	21.955		Jennifer	P. theobromicola sp. nov.
147	T5	25	CCUB 1151	R3	1	22.64	21.55	22.095		Jennifer	P. theobromicola sp. nov.
148	T5	25	CCUB 1151	R4	1	22.56	21.73	22.145		Jennifer	P. theobromicola sp. nov.
149	T5	25	CCUB 1285	R1	1	25.99	22.03	24.01		Jennifer	P. theobromicola sp. nov.
150	T5	25	CCUB 1285	R2	1	20.46	23	21.73		Jennifer	P. theobromicola sp. nov.
151	T5	25	CCUB 1285	R3	1	24.18	23	23.59		Jennifer	P. theobromicola sp. nov.
152	T5	25	CCUB 1285	R4	1	21.99	23.44	22.715		Jennifer	P. theobromicola sp. nov.
153	T5	25	CCUB 1158	R1	1	22.48	20.57	21.525		Jennifer	P. palmivora
154	T5	25	CCUB 1158	R2	1	20.8	10.52	15.66		Jennifer	P. palmivora
155	T5	25	CCUB 1158	R3	1	22.15	20.35	21.25		Jennifer	P. palmivora
156	T5	25	CCUB 1158	R4	1	19.13	21.59	20.36		Jennifer	P. palmivora
157	T5	25	CCUB 1091	R1	1	23.23	22.88	23.055		Jennifer	P. theobromicola sp. nov.
158	T5	25	CCUB 1091	R2	1	24.65	24.13	24.39		Jennifer	P. theobromicola sp. nov.
159	T5	25	CCUB 1091	R3	1	23.36	22.91	23.135		Jennifer	P. theobromicola sp. nov.
160	T5	25	CCUB 1091	R4	1	21.71	24.17	22.94		Jennifer	P. theobromicola sp. nov.
161	T5	25	CCUB 920	R1	1	21.18	20.6	20.89		Jennifer	P. palmivora
162	T5	25	CCUB 920	R2	1	20.59	20.61	20.6		Jennifer	P. palmivora
163	T5	25	CCUB 920	R3	1	20.75	19.83	20.29		Jennifer	P. palmivora
164	T5	25	CCUB 920	R4	1	20.43	19.67	20.05		Jennifer	P. palmivora
165	T5	25	CCUB 1102	R1	1	21.66	21.03	21.345		Jennifer	P. palmivora
166	T5	25	CCUB 1102	R2	1	21.47	21.3	21.385		Jennifer	P. palmivora
167	T5	25	CCUB 1102	R3	1	22.78	22.1	22.44		Jennifer	P. palmivora
168	T5	25	CCUB 1102	R4	1	20.91	21.68	21.295		Jennifer	P. palmivora
169	T5	25	CCUB 1205	R1	1	24.79	25.12	24.955		Jennifer	P. theobromicola sp. nov.
170	T5	25	CCUB 1205	R2	1	25.73	24.83	25.28		Jennifer	P. theobromicola sp. nov.
171	T5	25	CCUB 1205	R3	1	23.3	23.61	23.455		Jennifer	P. theobromicola sp. nov.
172	T5	25	CCUB 1205	R4	1	23.37	23.75	23.56		Jennifer	P. theobromicola sp. nov.
173	T5	25	CCUB 906	R1	1	18.98	20.67	19.825		Jennifer	P. palmivora
174	T5	25	CCUB 906	R2	1	20.01	20.83	20.42		Jennifer	P. palmivora
175	T5	25	CCUB 906	R3	1	16.01	18.48	17.245		Jennifer	P. palmivora
176	T5	25	CCUB 906	R4	1	21.15	21.15	21.15		Jennifer	P. palmivora
177	T5	25	P0479	R1	1	14.76	15.19	14.975		Jennifer	P. citrophthora
178	T5	25	P0479	R2	1	15.24	15.08	15.16		Jennifer	P. citrophthora
179	T5	25	P0479	R3	1	16.34	15.32	15.83		Jennifer	P. citrophthora
180	T5	25	P0479	R4	1	16.46	14.77	15.615		Jennifer	P. citrophthora
181	T6	30	CCUB 1151	R1	1	21.79	21.03	21.41		Jennifer	P. theobromicola sp. nov.
182	T6	30	CCUB 1151	R2	1	21.13	19.97	20.55		Jennifer	P. theobromicola sp. nov.
183	T6	30	CCUB 1151	R3	1	21.03	20.9	20.965		Jennifer	P. theobromicola sp. nov.
184	T6	30	CCUB 1151	R4	1	21.06	20.34	20.7		Jennifer	P. theobromicola sp. nov.
185	T6	30	CCUB 1285	R1	1	20.34	19.14	19.74		Jennifer	P. theobromicola sp. nov.
186	T6	30	CCUB 1285	R2	1	20.54	20.84	20.69		Jennifer	P. theobromicola sp. nov.
187	T6	30	CCUB 1285	R3	1	21.95	20.82	21.385		Jennifer	P. theobromicola sp. nov.
188	T6	30	CCUB 1285	R4	1	19.99	19.3	19.645		Jennifer	P. theobromicola sp. nov.
189	T6	30	CCUB 1158	R1	1	24.12	23.87	23.995		Jennifer	P. palmivora
190	T6	30	CCUB 1158	R2	1	24.42	24.06	24.24		Jennifer	P. palmivora
191	T6	30	CCUB 1158	R3	1	24.08	23.9	23.99		Jennifer	P. palmivora
192	T6	30	CCUB 1158	R4	1	23.57	23.04	23.305		Jennifer	P. palmivora
193	T6	30	CCUB 1091	R1	1	21.52	20.58	21.05		Jennifer	P. theobromicola sp. nov.
194	T6	30	CCUB 1091	R2	1	21.07	20.77	20.92		Jennifer	P. theobromicola sp. nov.
195	T6	30	CCUB 1091	R3	1	21.13	20.04	20.585		Jennifer	P. theobromicola sp. nov.
196	T6	30	CCUB 1091	R4	1	20.84	19.39	20.115		Jennifer	P. theobromicola sp. nov.
197	T6	30	CCUB 920	R1	1	22.01	21.07	21.54		Jennifer	P. palmivora
198	T6	30	CCUB 920	R2	1	19.08	21.91	20.495		Jennifer	P. palmivora
199	T6	30	CCUB 920	R3	1	22.98	22.21	22.595		Jennifer	P. palmivora
200	T6	30	CCUB 920	R4	1	21.06	22.44	21.75		Jennifer	P. palmivora
201	T6	30	CCUB 1102	R1	1	22.5	23.58	23.04		Jennifer	P. palmivora
202	T6	30	CCUB 1102	R2	1	21.88	21.41	21.645		Jennifer	P. palmivora
203	T6	30	CCUB 1102	R3	1	23.16	23.51	23.335		Jennifer	P. palmivora
204	T6	30	CCUB 1102	R4	1	23.71	23.03	23.37		Jennifer	P. palmivora
205	T6	30	CCUB 1205	R1	1	25.4	24.12	24.76		Jennifer	P. theobromicola sp. nov.
206	T6	30	CCUB 1205	R2	1	25.08	22.97	24.025		Jennifer	P. theobromicola sp. nov.
207	T6	30	CCUB 1205	R3	1	22.75	22.75	22.75		Jennifer	P. theobromicola sp. nov.
208	T6	30	CCUB 1205	R4	1	22.28	21.76	22.02		Jennifer	P. theobromicola sp. nov.
209	T6	30	CCUB 906	R1	1	23.56	22.95	23.255		Jennifer	P. palmivora
210	T6	30	CCUB 906	R2	1	23.11	21.73	22.42		Jennifer	P. palmivora
211	T6	30	CCUB 906	R3	1	22.53	21.55	22.04		Jennifer	P. palmivora
212	T6	30	CCUB 906	R4	1	24.2	22.59	23.395		Jennifer	P. palmivora
213	T6	30	P0479	R1	1	15.94	15.32	15.63		Jennifer	P. citrophthora
214	T6	30	P0479	R2	1	14.61	15.88	15.245		Jennifer	P. citrophthora
215	T6	30	P0479	R3	1	15.81	16.3	16.055		Jennifer	P. citrophthora
216	T6	30	P0479	R4	1	16.48	14.41	15.445		Jennifer	P. citrophthora
217	T7	35	CCUB 1151	R1	1	6	6	6		Jennifer	P. theobromicola sp. nov.
218	T7	35	CCUB 1151	R2	1	6	6	6		Jennifer	P. theobromicola sp. nov.
219	T7	35	CCUB 1151	R3	1	6	6	6		Jennifer	P. theobromicola sp. nov.
220	T7	35	CCUB 1151	R4	1	6	6	6		Jennifer	P. theobromicola sp. nov.
221	T7	35	CCUB 1285	R1	1	6	6	6		Jennifer	P. theobromicola sp. nov.
222	T7	35	CCUB 1285	R2	1	6	6	6		Jennifer	P. theobromicola sp. nov.
223	T7	35	CCUB 1285	R3	1	6	6	6		Jennifer	P. theobromicola sp. nov.
224	T7	35	CCUB 1285	R4	1	6	6	6		Jennifer	P. theobromicola sp. nov.
225	T7	35	CCUB 1158	R1	1	6	6	6		Jennifer	P. palmivora
226	T7	35	CCUB 1158	R2	1	6	6	6		Jennifer	P. palmivora
227	T7	35	CCUB 1158	R3	1	6	6	6		Jennifer	P. palmivora
228	T7	35	CCUB 1158	R4	1	6	6	6		Jennifer	P. palmivora
229	T7	35	CCUB 1091	R1	1	6	6	6		Jennifer	P. theobromicola sp. nov.
230	T7	35	CCUB 1091	R2	1	6	6	6		Jennifer	P. theobromicola sp. nov.
231	T7	35	CCUB 1091	R3	1	6	6	6		Jennifer	P. theobromicola sp. nov.
232	T7	35	CCUB 1091	R4	1	6	6	6		Jennifer	P. theobromicola sp. nov.
233	T7	35	CCUB 920	R1	1	6	6	6		Jennifer	P. palmivora
234	T7	35	CCUB 920	R2	1	6	6	6		Jennifer	P. palmivora
235	T7	35	CCUB 920	R3	1	6	6	6		Jennifer	P. palmivora
236	T7	35	CCUB 920	R4	1	6	6	6		Jennifer	P. palmivora
237	T7	35	CCUB 1102	R1	1	6	6	6		Jennifer	P. palmivora
238	T7	35	CCUB 1102	R2	1	6	6	6		Jennifer	P. palmivora
239	T7	35	CCUB 1102	R3	1	6	6	6		Jennifer	P. palmivora
240	T7	35	CCUB 1102	R4	1	6	6	6		Jennifer	P. palmivora
241	T7	35	CCUB 1205	R1	1	6	6	6		Jennifer	P. theobromicola sp. nov.
242	T7	35	CCUB 1205	R2	1	6	6	6		Jennifer	P. theobromicola sp. nov.
243	T7	35	CCUB 1205	R3	1	6	6	6		Jennifer	P. theobromicola sp. nov.
244	T7	35	CCUB 1205	R4	1	6	6	6		Jennifer	P. theobromicola sp. nov.
245	T7	35	CCUB 906	R1	1	6	6	6		Jennifer	P. palmivora
246	T7	35	CCUB 906	R2	1	6	6	6		Jennifer	P. palmivora
247	T7	35	CCUB 906	R3	1	6	6	6		Jennifer	P. palmivora
248	T7	35	CCUB 906	R4	1	6	6	6		Jennifer	P. palmivora
249	T7	35	P0479	R1	1	6	6	6		Jennifer	P. citrophthora
250	T7	35	P0479	R2	1	6	6	6		Jennifer	P. citrophthora
251	T7	35	P0479	R3	1	6	6	6		Jennifer	P. citrophthora
252	T7	35	P0479	R4	1	6	6	6		Jennifer	P. citrophthora
253	T8	40	CCUB 1151	R1	1	6	6	6		Jennifer	P. theobromicola sp. nov.
254	T8	40	CCUB 1151	R2	1	6	6	6		Jennifer	P. theobromicola sp. nov.
255	T8	40	CCUB 1151	R3	1	6	6	6		Jennifer	P. theobromicola sp. nov.
256	T8	40	CCUB 1151	R4	1	6	6	6		Jennifer	P. theobromicola sp. nov.
257	T8	40	CCUB 1285	R1	1	6	6	6		Jennifer	P. theobromicola sp. nov.
258	T8	40	CCUB 1285	R2	1	6	6	6		Jennifer	P. theobromicola sp. nov.
259	T8	40	CCUB 1285	R3	1	6	6	6		Jennifer	P. theobromicola sp. nov.
260	T8	40	CCUB 1285	R4	1	6	6	6		Jennifer	P. theobromicola sp. nov.
261	T8	40	CCUB 1158	R1	1	6	6	6		Jennifer	P. palmivora
262	T8	40	CCUB 1158	R2	1	6	6	6		Jennifer	P. palmivora
263	T8	40	CCUB 1158	R3	1	6	6	6		Jennifer	P. palmivora
264	T8	40	CCUB 1158	R4	1	6	6	6		Jennifer	P. palmivora
265	T8	40	CCUB 1091	R1	1	6	6	6		Jennifer	P. theobromicola sp. nov.
266	T8	40	CCUB 1091	R2	1	6	6	6		Jennifer	P. theobromicola sp. nov.
267	T8	40	CCUB 1091	R3	1	6	6	6		Jennifer	P. theobromicola sp. nov.
268	T8	40	CCUB 1091	R4	1	6	6	6		Jennifer	P. theobromicola sp. nov.
269	T8	40	CCUB 920	R1	1	6	6	6		Jennifer	P. palmivora
270	T8	40	CCUB 920	R2	1	6	6	6		Jennifer	P. palmivora
271	T8	40	CCUB 920	R3	1	6	6	6		Jennifer	P. palmivora
272	T8	40	CCUB 920	R4	1	6	6	6		Jennifer	P. palmivora
273	T8	40	CCUB 1102	R1	1	6	6	6		Jennifer	P. palmivora
274	T8	40	CCUB 1102	R2	1	6	6	6		Jennifer	P. palmivora
275	T8	40	CCUB 1102	R3	1	6	6	6		Jennifer	P. palmivora
276	T8	40	CCUB 1102	R4	1	6	6	6		Jennifer	P. palmivora
277	T8	40	CCUB 1205	R1	1	6	6	6		Jennifer	P. theobromicola sp. nov.
278	T8	40	CCUB 1205	R2	1	6	6	6		Jennifer	P. theobromicola sp. nov.
279	T8	40	CCUB 1205	R3	1	6	6	6		Jennifer	P. theobromicola sp. nov.
280	T8	40	CCUB 1205	R4	1	6	6	6		Jennifer	P. theobromicola sp. nov.
281	T8	40	CCUB 906	R1	1	6	6	6		Jennifer	P. palmivora
282	T8	40	CCUB 906	R2	1	6	6	6		Jennifer	P. palmivora
283	T8	40	CCUB 906	R3	1	6	6	6		Jennifer	P. palmivora
284	T8	40	CCUB 906	R4	1	6	6	6		Jennifer	P. palmivora
285	T8	40	P0479	R1	1	6	6	6		Jennifer	P. citrophthora
286	T8	40	P0479	R2	1	6	6	6		Jennifer	P. citrophthora
287	T8	40	P0479	R3	1	6	6	6		Jennifer	P. citrophthora
288	T8	40	P0479	R4	1	6	6	6		Jennifer	P. citrophthora
289	T1	5	CCUB 1151	R1	2	6	6	6		Jennifer	P. theobromicola sp. nov.
290	T1	5	CCUB 1151	R2	2	6	6	6		Jennifer	P. theobromicola sp. nov.
291	T1	5	CCUB 1151	R3	2	6	6	6		Jennifer	P. theobromicola sp. nov.
292	T1	5	CCUB 1151	R4	2	6	6	6		Jennifer	P. theobromicola sp. nov.
293	T1	5	CCUB 1285	R1	2	6	6	6		Jennifer	P. theobromicola sp. nov.
294	T1	5	CCUB 1285	R2	2	6	6	6		Jennifer	P. theobromicola sp. nov.
295	T1	5	CCUB 1285	R3	2	6	6	6		Jennifer	P. theobromicola sp. nov.
296	T1	5	CCUB 1285	R4	2	6	6	6		Jennifer	P. theobromicola sp. nov.
297	T1	5	CCUB 1158	R1	2	6	6	6		Jennifer	P. palmivora
298	T1	5	CCUB 1158	R2	2	6	6	6		Jennifer	P. palmivora
299	T1	5	CCUB 1158	R3	2	6	6	6		Jennifer	P. palmivora
300	T1	5	CCUB 1158	R4	2	6	6	6		Jennifer	P. palmivora
301	T1	5	CCUB 1091	R1	2	6	6	6		Jennifer	P. theobromicola sp. nov.
302	T1	5	CCUB 1091	R2	2	6	6	6		Jennifer	P. theobromicola sp. nov.
303	T1	5	CCUB 1091	R3	2	6	6	6		Jennifer	P. theobromicola sp. nov.
304	T1	5	CCUB 1091	R4	2	6	6	6		Jennifer	P. theobromicola sp. nov.
305	T1	5	CCUB 920	R1	2	6	6	6		Jennifer	P. palmivora
306	T1	5	CCUB 920	R2	2	6	6	6		Jennifer	P. palmivora
307	T1	5	CCUB 920	R3	2	6	6	6		Jennifer	P. palmivora
308	T1	5	CCUB 920	R4	2	6	6	6		Jennifer	P. palmivora
309	T1	5	CCUB 1102	R1	2	6	6	6		Jennifer	P. palmivora
310	T1	5	CCUB 1102	R2	2	6	6	6		Jennifer	P. palmivora
311	T1	5	CCUB 1102	R3	2	6	6	6		Jennifer	P. palmivora
312	T1	5	CCUB 1102	R4	2	6	6	6		Jennifer	P. palmivora
313	T1	5	CCUB 1205	R1	2	6	6	6		Jennifer	P. theobromicola sp. nov.
314	T1	5	CCUB 1205	R2	2	6	6	6		Jennifer	P. theobromicola sp. nov.
315	T1	5	CCUB 1205	R3	2	6	6	6		Jennifer	P. theobromicola sp. nov.
316	T1	5	CCUB 1205	R4	2	6	6	6		Jennifer	P. theobromicola sp. nov.
317	T1	5	CCUB 906	R1	2	6	6	6		Jennifer	P. palmivora
318	T1	5	CCUB 906	R2	2	6	6	6		Jennifer	P. palmivora
319	T1	5	CCUB 906	R3	2	6	6	6		Jennifer	P. palmivora
320	T1	5	CCUB 906	R4	2	6	6	6		Jennifer	P. palmivora
321	T1	5	P0479	R1	2	6	6	6		Jennifer	P. citrophthora
322	T1	5	P0479	R2	2	6	6	6		Jennifer	P. citrophthora
323	T1	5	P0479	R3	2	6	6	6		Jennifer	P. citrophthora
324	T1	5	P0479	R4	2	6	6	6		Jennifer	P. citrophthora
325	T2	10	CCUB 1151	R1	2	12.27	11.99	12.13		Jennifer	P. theobromicola sp. nov.
326	T2	10	CCUB 1151	R2	2	10.91	12.32	11.615		Jennifer	P. theobromicola sp. nov.
327	T2	10	CCUB 1151	R3	2	11.8	11.25	11.525		Jennifer	P. theobromicola sp. nov.
328	T2	10	CCUB 1151	R4	2	11.47	11.39	11.43		Jennifer	P. theobromicola sp. nov.
329	T2	10	CCUB 1285	R1	2	12.15	12.32	12.235		Jennifer	P. theobromicola sp. nov.
330	T2	10	CCUB 1285	R2	2	12.14	11.48	11.81		Jennifer	P. theobromicola sp. nov.
331	T2	10	CCUB 1285	R3	2	11.85	10.87	11.36		Jennifer	P. theobromicola sp. nov.
332	T2	10	CCUB 1285	R4	2	9.81	9.77	9.79		Jennifer	P. theobromicola sp. nov.
333	T2	10	CCUB 1158	R1	2	9.01	8.85	8.93		Jennifer	P. palmivora
334	T2	10	CCUB 1158	R2	2	9.08	9.89	9.485		Jennifer	P. palmivora
335	T2	10	CCUB 1158	R3	2	9.14	8.98	9.06		Jennifer	P. palmivora
336	T2	10	CCUB 1158	R4	2	9.73	9.61	9.67		Jennifer	P. palmivora
337	T2	10	CCUB 1091	R1	2	13.32	13.63	13.475		Jennifer	P. theobromicola sp. nov.
338	T2	10	CCUB 1091	R2	2	12.68	13.56	13.12		Jennifer	P. theobromicola sp. nov.
339	T2	10	CCUB 1091	R3	2	11.61	12.58	12.095		Jennifer	P. theobromicola sp. nov.
340	T2	10	CCUB 1091	R4	2	13	11.34	12.17		Jennifer	P. theobromicola sp. nov.
341	T2	10	CCUB 920	R1	2	6	6	6		Jennifer	P. palmivora
342	T2	10	CCUB 920	R2	2	7.29	8.45	7.87		Jennifer	P. palmivora
343	T2	10	CCUB 920	R3	2	6	6	6		Jennifer	P. palmivora
344	T2	10	CCUB 920	R4	2	7.7	8.06	7.88		Jennifer	P. palmivora
345	T2	10	CCUB 1102	R1	2	9.3	8.03	8.665		Jennifer	P. palmivora
346	T2	10	CCUB 1102	R2	2	7.5	9.66	8.58		Jennifer	P. palmivora
347	T2	10	CCUB 1102	R3	2	8.97	8.26	8.615		Jennifer	P. palmivora
348	T2	10	CCUB 1102	R4	2	6	6	6		Jennifer	P. palmivora
349	T2	10	CCUB 1205	R1	2	15.23	14.68	14.955		Jennifer	P. theobromicola sp. nov.
350	T2	10	CCUB 1205	R2	2	14.8	15.89	15.345		Jennifer	P. theobromicola sp. nov.
351	T2	10	CCUB 1205	R3	2	16.04	14.95	15.495		Jennifer	P. theobromicola sp. nov.
352	T2	10	CCUB 1205	R4	2	13.38	14.14	13.76		Jennifer	P. theobromicola sp. nov.
353	T2	10	CCUB 906	R1	2	10.12	9.48	9.8		Jennifer	P. palmivora
354	T2	10	CCUB 906	R2	2	11.24	10.24	10.74		Jennifer	P. palmivora
355	T2	10	CCUB 906	R3	2	9.63	9.42	9.525		Jennifer	P. palmivora
356	T2	10	CCUB 906	R4	2	9.53	9.77	9.65		Jennifer	P. palmivora
357	T2	10	P0479	R1	2	6	6	6		Jennifer	P. citrophthora
358	T2	10	P0479	R2	2	6	6	6		Jennifer	P. citrophthora
359	T2	10	P0479	R3	2	6	6	6		Jennifer	P. citrophthora
360	T2	10	P0479	R4	2	6	6	6		Jennifer	P. citrophthora
361	T3	15	CCUB 1151	R1	2	21.88	22.46	22.17		Jennifer	P. theobromicola sp. nov.
362	T3	15	CCUB 1151	R2	2	21.96	22.14	22.05		Jennifer	P. theobromicola sp. nov.
363	T3	15	CCUB 1151	R3	2	21.65	21.93	21.79		Jennifer	P. theobromicola sp. nov.
364	T3	15	CCUB 1151	R4	2	22.75	22.79	22.77		Jennifer	P. theobromicola sp. nov.
365	T3	15	CCUB 1285	R1	2	20.97	21.1	21.035		Jennifer	P. theobromicola sp. nov.
366	T3	15	CCUB 1285	R2	2	21.48	21.8	21.64		Jennifer	P. theobromicola sp. nov.
367	T3	15	CCUB 1285	R3	2	21.77	21.9	21.835		Jennifer	P. theobromicola sp. nov.
368	T3	15	CCUB 1285	R4	2	21.35	20.96	21.155		Jennifer	P. theobromicola sp. nov.
369	T3	15	CCUB 1158	R1	2	15.23	15.73	15.48		Jennifer	P. palmivora
370	T3	15	CCUB 1158	R2	2				Red filled	Jennifer	P. palmivora
371	T3	15	CCUB 1158	R3	2	16.13	17.1	16.615		Jennifer	P. palmivora
372	T3	15	CCUB 1158	R4	2	14.82	15.54	15.18		Jennifer	P. palmivora
373	T3	15	CCUB 1091	R1	2	21.74	22.65	22.195		Jennifer	P. theobromicola sp. nov.
374	T3	15	CCUB 1091	R2	2	20.54	20.39	20.465		Jennifer	P. theobromicola sp. nov.
375	T3	15	CCUB 1091	R3	2	22.32	21.92	22.12		Jennifer	P. theobromicola sp. nov.
376	T3	15	CCUB 1091	R4	2	20.94	20.29	20.615		Jennifer	P. theobromicola sp. nov.
377	T3	15	CCUB 920	R1	2	13.02	13.11	13.065		Jennifer	P. palmivora
378	T3	15	CCUB 920	R2	2	12.28	12.45	12.365		Jennifer	P. palmivora
379	T3	15	CCUB 920	R3	2	12.29	13.61	12.95		Jennifer	P. palmivora
380	T3	15	CCUB 920	R4	2	13.15	14.76	13.955		Jennifer	P. palmivora
381	T3	15	CCUB 1102	R1	2	14.93	13.42	14.175		Jennifer	P. palmivora
382	T3	15	CCUB 1102	R2	2	14.75	14.03	14.39		Jennifer	P. palmivora
383	T3	15	CCUB 1102	R3	2	14.14	13.86	14		Jennifer	P. palmivora
384	T3	15	CCUB 1102	R4	2	13.26	12.86	13.06		Jennifer	P. palmivora
385	T3	15	CCUB 1205	R1	2	24.83	23.24	24.035		Jennifer	P. theobromicola sp. nov.
386	T3	15	CCUB 1205	R2	2	24.23	25.26	24.745		Jennifer	P. theobromicola sp. nov.
387	T3	15	CCUB 1205	R3	2	23.68	24.12	23.9		Jennifer	P. theobromicola sp. nov.
388	T3	15	CCUB 1205	R4	2	24.64	24.48	24.56		Jennifer	P. theobromicola sp. nov.
389	T3	15	CCUB 906	R1	2	15.58	14.37	14.975		Jennifer	P. palmivora
390	T3	15	CCUB 906	R2	2	14.35	14.35	14.35		Jennifer	P. palmivora
391	T3	15	CCUB 906	R3	2	14.48	13.89	14.185		Jennifer	P. palmivora
392	T3	15	CCUB 906	R4	2	13.99	14.16	14.075		Jennifer	P. palmivora
393	T3	15	P0479	R1	2	19.96	19.06	19.51		Jennifer	P. citrophthora
394	T3	15	P0479	R2	2	19.2	17.67	18.435		Jennifer	P. citrophthora
395	T3	15	P0479	R3	2	17.96	20.3	19.13		Jennifer	P. citrophthora
396	T3	15	P0479	R4	2	19.41	18.79	19.1		Jennifer	P. citrophthora
397	T4	20	CCUB 1151	R1	2	28.7	29.52	29.11		Jennifer	P. theobromicola sp. nov.
398	T4	20	CCUB 1151	R2	2	27.85	27.45	27.65		Jennifer	P. theobromicola sp. nov.
399	T4	20	CCUB 1151	R3	2	27.49	27.49	27.49		Jennifer	P. theobromicola sp. nov.
400	T4	20	CCUB 1151	R4	2	29.2	29.73	29.465		Jennifer	P. theobromicola sp. nov.
401	T4	20	CCUB 1285	R1	2	30.11	31.81	30.96		Jennifer	P. theobromicola sp. nov.
402	T4	20	CCUB 1285	R2	2	32.33	31.94	32.135		Jennifer	P. theobromicola sp. nov.
403	T4	20	CCUB 1285	R3	2	31.42	31.29	31.355		Jennifer	P. theobromicola sp. nov.
404	T4	20	CCUB 1285	R4	2	31.8	31.13	31.465		Jennifer	P. theobromicola sp. nov.
405	T4	20	CCUB 1158	R1	2	22.46	21.3	21.88		Jennifer	P. palmivora
406	T4	20	CCUB 1158	R2	2	23.37	21.67	22.52		Jennifer	P. palmivora
407	T4	20	CCUB 1158	R3	2	21.49	21.29	21.39		Jennifer	P. palmivora
408	T4	20	CCUB 1158	R4	2	21.15	20.65	20.9		Jennifer	P. palmivora
409	T4	20	CCUB 1091	R1	2	29.35	29.25	29.3		Jennifer	P. theobromicola sp. nov.
410	T4	20	CCUB 1091	R2	2	28.38	27.53	27.955		Jennifer	P. theobromicola sp. nov.
411	T4	20	CCUB 1091	R3	2	30.15	29.72	29.935		Jennifer	P. theobromicola sp. nov.
412	T4	20	CCUB 1091	R4	2	29.15	29.32	29.235		Jennifer	P. theobromicola sp. nov.
413	T4	20	CCUB 920	R1	2	18.27	18.97	18.62		Jennifer	P. palmivora
414	T4	20	CCUB 920	R2	2	20.21	17.92	19.065		Jennifer	P. palmivora
415	T4	20	CCUB 920	R3	2	18.66	19.56	19.11		Jennifer	P. palmivora
416	T4	20	CCUB 920	R4	2	19.27	19.24	19.255		Jennifer	P. palmivora
417	T4	20	CCUB 1102	R1	2	18.75	18.89	18.82		Jennifer	P. palmivora
418	T4	20	CCUB 1102	R2	2	19.63	21.12	20.375		Jennifer	P. palmivora
419	T4	20	CCUB 1102	R3	2	22.27	21.66	21.965		Jennifer	P. palmivora
420	T4	20	CCUB 1102	R4	2	21.29	22.77	22.03		Jennifer	P. palmivora
421	T4	20	CCUB 1205	R1	2	33.57	33.93	33.75		Jennifer	P. theobromicola sp. nov.
422	T4	20	CCUB 1205	R2	2	32.67	32.31	32.49		Jennifer	P. theobromicola sp. nov.
423	T4	20	CCUB 1205	R3	2	34.7	33.47	34.085		Jennifer	P. theobromicola sp. nov.
424	T4	20	CCUB 1205	R4	2	33.89	32.17	33.03		Jennifer	P. theobromicola sp. nov.
425	T4	20	CCUB 906	R1	2	18.37	19.67	19.02		Jennifer	P. palmivora
426	T4	20	CCUB 906	R2	2	18.63	20.01	19.32		Jennifer	P. palmivora
427	T4	20	CCUB 906	R3	2	20.39	20.12	20.255		Jennifer	P. palmivora
428	T4	20	CCUB 906	R4	2	20.29	20.21	20.25		Jennifer	P. palmivora
429	T4	20	P0479	R1	2	25.14	25.12	25.13		Jennifer	P. citrophthora
430	T4	20	P0479	R2	2	24.08	24.11	24.095		Jennifer	P. citrophthora
431	T4	20	P0479	R3	2	23.67	23.38	23.525		Jennifer	P. citrophthora
432	T4	20	P0479	R4	2	23.49	24.2	23.845		Jennifer	P. citrophthora
433	T5	25	CCUB 1151	R1	2	37.11	36.36	36.735		Jennifer	P. theobromicola sp. nov.
434	T5	25	CCUB 1151	R2	2	36.53	37.25	36.89		Jennifer	P. theobromicola sp. nov.
435	T5	25	CCUB 1151	R3	2	36.79	36.65	36.72		Jennifer	P. theobromicola sp. nov.
436	T5	25	CCUB 1151	R4	2	37.72	36.07	36.895		Jennifer	P. theobromicola sp. nov.
437	T5	25	CCUB 1285	R1	2	39.22	37.57	38.395		Jennifer	P. theobromicola sp. nov.
438	T5	25	CCUB 1285	R2	2	34.3	37.25	35.775		Jennifer	P. theobromicola sp. nov.
439	T5	25	CCUB 1285	R3	2	38.38	37.99	38.185		Jennifer	P. theobromicola sp. nov.
440	T5	25	CCUB 1285	R4	2	37.11	37.08	37.095		Jennifer	P. theobromicola sp. nov.
441	T5	25	CCUB 1158	R1	2	32.45	31.87	32.16		Jennifer	P. palmivora
442	T5	25	CCUB 1158	R2	2	29.73	32.24	30.985		Jennifer	P. palmivora
443	T5	25	CCUB 1158	R3	2	32.41	31.19	31.8		Jennifer	P. palmivora
444	T5	25	CCUB 1158	R4	2	31.05	33.09	32.07		Jennifer	P. palmivora
445	T5	25	CCUB 1091	R1	2	39.28	38.08	38.68		Jennifer	P. theobromicola sp. nov.
446	T5	25	CCUB 1091	R2	2	39.38	38	38.69		Jennifer	P. theobromicola sp. nov.
447	T5	25	CCUB 1091	R3	2	38.48	36.2	37.34		Jennifer	P. theobromicola sp. nov.
448	T5	25	CCUB 1091	R4	2	37.85	35.19	36.52		Jennifer	P. theobromicola sp. nov.
449	T5	25	CCUB 920	R1	2	31.11	31.85	31.48		Jennifer	P. palmivora
450	T5	25	CCUB 920	R2	2	31.6	30.68	31.14		Jennifer	P. palmivora
451	T5	25	CCUB 920	R3	2	29.6	30.31	29.955		Jennifer	P. palmivora
452	T5	25	CCUB 920	R4	2	29.09	29.16	29.125		Jennifer	P. palmivora
453	T5	25	CCUB 1102	R1	2	29.66	29.68	29.67		Jennifer	P. palmivora
454	T5	25	CCUB 1102	R2	2	31.71	30.53	31.12		Jennifer	P. palmivora
455	T5	25	CCUB 1102	R3	2	31.8	33	32.4		Jennifer	P. palmivora
456	T5	25	CCUB 1102	R4	2	30.17	32.27	31.22		Jennifer	P. palmivora
457	T5	25	CCUB 1205	R1	2	41.95	41.91	41.93		Jennifer	P. theobromicola sp. nov.
458	T5	25	CCUB 1205	R2	2	40.22	41.72	40.97		Jennifer	P. theobromicola sp. nov.
459	T5	25	CCUB 1205	R3	2	40.34	40.02	40.18		Jennifer	P. theobromicola sp. nov.
460	T5	25	CCUB 1205	R4	2	40.06	38.95	39.505		Jennifer	P. theobromicola sp. nov.
461	T5	25	CCUB 906	R1	2	29.12	32.27	30.695		Jennifer	P. palmivora
462	T5	25	CCUB 906	R2	2	31.82	29.51	30.665		Jennifer	P. palmivora
463	T5	25	CCUB 906	R3	2	24.25	27.47	25.86		Jennifer	P. palmivora
464	T5	25	CCUB 906	R4	2	32.12	31.92	32.02		Jennifer	P. palmivora
465	T5	25	P0479	R1	2	31.93	31.63	31.78		Jennifer	P. citrophthora
466	T5	25	P0479	R2	2	31.56	31.45	31.505		Jennifer	P. citrophthora
467	T5	25	P0479	R3	2	32.33	32.23	32.28		Jennifer	P. citrophthora
468	T5	25	P0479	R4	2	32.37	32.2	32.285		Jennifer	P. citrophthora
469	T6	30	CCUB 1151	R1	2	36.65	37.66	37.155		Jennifer	P. theobromicola sp. nov.
470	T6	30	CCUB 1151	R2	2	35.56	35.4	35.48		Jennifer	P. theobromicola sp. nov.
471	T6	30	CCUB 1151	R3	2	37.4	36.56	36.98		Jennifer	P. theobromicola sp. nov.
472	T6	30	CCUB 1151	R4	2	35.06	36.08	35.57		Jennifer	P. theobromicola sp. nov.
473	T6	30	CCUB 1285	R1	2	34.04	34.09	34.065		Jennifer	P. theobromicola sp. nov.
474	T6	30	CCUB 1285	R2	2	35.16	35.17	35.165		Jennifer	P. theobromicola sp. nov.
475	T6	30	CCUB 1285	R3	2	35.86	35.55	35.705		Jennifer	P. theobromicola sp. nov.
476	T6	30	CCUB 1285	R4	2	34.47	34.63	34.55		Jennifer	P. theobromicola sp. nov.
477	T6	30	CCUB 1158	R1	2	38.83	39.55	39.19		Jennifer	P. palmivora
478	T6	30	CCUB 1158	R2	2	39.34	38.43	38.885		Jennifer	P. palmivora
479	T6	30	CCUB 1158	R3	2	39.15	38.93	39.04		Jennifer	P. palmivora
480	T6	30	CCUB 1158	R4	2	38.96	39.1	39.03		Jennifer	P. palmivora
481	T6	30	CCUB 1091	R1	2	34.08	34.37	34.225		Jennifer	P. theobromicola sp. nov.
482	T6	30	CCUB 1091	R2	2	35.27	34.71	34.99		Jennifer	P. theobromicola sp. nov.
483	T6	30	CCUB 1091	R3	2	34.61	34.75	34.68		Jennifer	P. theobromicola sp. nov.
484	T6	30	CCUB 1091	R4	2	33.94	34.36	34.15		Jennifer	P. theobromicola sp. nov.
485	T6	30	CCUB 920	R1	2	32.83	35.06	33.945		Jennifer	P. palmivora
486	T6	30	CCUB 920	R2	2	30.76	33.29	32.025		Jennifer	P. palmivora
487	T6	30	CCUB 920	R3	2	35.37	34.9	35.135		Jennifer	P. palmivora
488	T6	30	CCUB 920	R4	2	35.12	33.79	34.455		Jennifer	P. palmivora
489	T6	30	CCUB 1102	R1	2	34.38	35.33	34.855		Jennifer	P. palmivora
490	T6	30	CCUB 1102	R2	2	31.95	31.81	31.88		Jennifer	P. palmivora
491	T6	30	CCUB 1102	R3	2	35.35	36.35	35.85		Jennifer	P. palmivora
492	T6	30	CCUB 1102	R4	2	36.09	35.84	35.965		Jennifer	P. palmivora
493	T6	30	CCUB 1205	R1	2	40.06	40.85	40.455		Jennifer	P. theobromicola sp. nov.
494	T6	30	CCUB 1205	R2	2	40.78	39.79	40.285		Jennifer	P. theobromicola sp. nov.
495	T6	30	CCUB 1205	R3	2	37.73	39.19	38.46		Jennifer	P. theobromicola sp. nov.
496	T6	30	CCUB 1205	R4	2	38.74	38.42	38.58		Jennifer	P. theobromicola sp. nov.
497	T6	30	CCUB 906	R1	2	33.9	34.37	34.135		Jennifer	P. palmivora
498	T6	30	CCUB 906	R2	2	35.14	36.2	35.67		Jennifer	P. palmivora
499	T6	30	CCUB 906	R3	2	34.32	34.65	34.485		Jennifer	P. palmivora
500	T6	30	CCUB 906	R4	2	34.55	35.05	34.8		Jennifer	P. palmivora
501	T6	30	P0479	R1	2	29.18	28.15	28.665		Jennifer	P. citrophthora
502	T6	30	P0479	R2	2	26.8	28	27.4		Jennifer	P. citrophthora
503	T6	30	P0479	R3	2	28.76	29.18	28.97		Jennifer	P. citrophthora
504	T6	30	P0479	R4	2	28.84	28.24	28.54		Jennifer	P. citrophthora
505	T7	35	CCUB 1151	R1	2	6	6	6		Jennifer	P. theobromicola sp. nov.
506	T7	35	CCUB 1151	R2	2	6	6	6		Jennifer	P. theobromicola sp. nov.
507	T7	35	CCUB 1151	R3	2	6	6	6		Jennifer	P. theobromicola sp. nov.
508	T7	35	CCUB 1151	R4	2	6	6	6		Jennifer	P. theobromicola sp. nov.
509	T7	35	CCUB 1285	R1	2	6	6	6		Jennifer	P. theobromicola sp. nov.
510	T7	35	CCUB 1285	R2	2	6	6	6		Jennifer	P. theobromicola sp. nov.
511	T7	35	CCUB 1285	R3	2	6	6	6		Jennifer	P. theobromicola sp. nov.
512	T7	35	CCUB 1285	R4	2	6	6	6		Jennifer	P. theobromicola sp. nov.
513	T7	35	CCUB 1158	R1	2	6	6	6		Jennifer	P. palmivora
514	T7	35	CCUB 1158	R2	2	6	6	6		Jennifer	P. palmivora
515	T7	35	CCUB 1158	R3	2	6	6	6		Jennifer	P. palmivora
516	T7	35	CCUB 1158	R4	2	6	6	6		Jennifer	P. palmivora
517	T7	35	CCUB 1091	R1	2	6	6	6		Jennifer	P. theobromicola sp. nov.
518	T7	35	CCUB 1091	R2	2	6	6	6		Jennifer	P. theobromicola sp. nov.
519	T7	35	CCUB 1091	R3	2	6	6	6		Jennifer	P. theobromicola sp. nov.
520	T7	35	CCUB 1091	R4	2	6	6	6		Jennifer	P. theobromicola sp. nov.
521	T7	35	CCUB 920	R1	2	6	6	6		Jennifer	P. palmivora
522	T7	35	CCUB 920	R2	2	6	6	6		Jennifer	P. palmivora
523	T7	35	CCUB 920	R3	2	6	6	6		Jennifer	P. palmivora
524	T7	35	CCUB 920	R4	2	6	6	6		Jennifer	P. palmivora
525	T7	35	CCUB 1102	R1	2	6	6	6		Jennifer	P. palmivora
526	T7	35	CCUB 1102	R2	2	6	6	6		Jennifer	P. palmivora
527	T7	35	CCUB 1102	R3	2	6	6	6		Jennifer	P. palmivora
528	T7	35	CCUB 1102	R4	2	6	6	6		Jennifer	P. palmivora
529	T7	35	CCUB 1205	R1	2	6	6	6		Jennifer	P. theobromicola sp. nov.
530	T7	35	CCUB 1205	R2	2	6	6	6		Jennifer	P. theobromicola sp. nov.
531	T7	35	CCUB 1205	R3	2	6	6	6		Jennifer	P. theobromicola sp. nov.
532	T7	35	CCUB 1205	R4	2	6	6	6		Jennifer	P. theobromicola sp. nov.
533	T7	35	CCUB 906	R1	2	6	6	6		Jennifer	P. palmivora
534	T7	35	CCUB 906	R2	2	6	6	6		Jennifer	P. palmivora
535	T7	35	CCUB 906	R3	2	6	6	6		Jennifer	P. palmivora
536	T7	35	CCUB 906	R4	2	6	6	6		Jennifer	P. palmivora
537	T7	35	P0479	R1	2	6	6	6		Jennifer	P. citrophthora
538	T7	35	P0479	R2	2	6	6	6		Jennifer	P. citrophthora
539	T7	35	P0479	R3	2	6	6	6		Jennifer	P. citrophthora
540	T7	35	P0479	R4	2	6	6	6		Jennifer	P. citrophthora
541	T8	40	CCUB 1151	R1	2	6	6	6		Jennifer	P. theobromicola sp. nov.
542	T8	40	CCUB 1151	R2	2	6	6	6		Jennifer	P. theobromicola sp. nov.
543	T8	40	CCUB 1151	R3	2	6	6	6		Jennifer	P. theobromicola sp. nov.
544	T8	40	CCUB 1151	R4	2	6	6	6		Jennifer	P. theobromicola sp. nov.
545	T8	40	CCUB 1285	R1	2	6	6	6		Jennifer	P. theobromicola sp. nov.
546	T8	40	CCUB 1285	R2	2	6	6	6		Jennifer	P. theobromicola sp. nov.
547	T8	40	CCUB 1285	R3	2	6	6	6		Jennifer	P. theobromicola sp. nov.
548	T8	40	CCUB 1285	R4	2	6	6	6		Jennifer	P. theobromicola sp. nov.
549	T8	40	CCUB 1158	R1	2	6	6	6		Jennifer	P. palmivora
550	T8	40	CCUB 1158	R2	2	6	6	6		Jennifer	P. palmivora
551	T8	40	CCUB 1158	R3	2	6	6	6		Jennifer	P. palmivora
552	T8	40	CCUB 1158	R4	2	6	6	6		Jennifer	P. palmivora
553	T8	40	CCUB 1091	R1	2	6	6	6		Jennifer	P. theobromicola sp. nov.
554	T8	40	CCUB 1091	R2	2	6	6	6		Jennifer	P. theobromicola sp. nov.
555	T8	40	CCUB 1091	R3	2	6	6	6		Jennifer	P. theobromicola sp. nov.
556	T8	40	CCUB 1091	R4	2	6	6	6		Jennifer	P. theobromicola sp. nov.
557	T8	40	CCUB 920	R1	2	6	6	6		Jennifer	P. palmivora
558	T8	40	CCUB 920	R2	2	6	6	6		Jennifer	P. palmivora
559	T8	40	CCUB 920	R3	2	6	6	6		Jennifer	P. palmivora
560	T8	40	CCUB 920	R4	2	6	6	6		Jennifer	P. palmivora
561	T8	40	CCUB 1102	R1	2	6	6	6		Jennifer	P. palmivora
562	T8	40	CCUB 1102	R2	2	6	6	6		Jennifer	P. palmivora
563	T8	40	CCUB 1102	R3	2	6	6	6		Jennifer	P. palmivora
564	T8	40	CCUB 1102	R4	2	6	6	6		Jennifer	P. palmivora
565	T8	40	CCUB 1205	R1	2	6	6	6		Jennifer	P. theobromicola sp. nov.
566	T8	40	CCUB 1205	R2	2	6	6	6		Jennifer	P. theobromicola sp. nov.
567	T8	40	CCUB 1205	R3	2	6	6	6		Jennifer	P. theobromicola sp. nov.
568	T8	40	CCUB 1205	R4	2	6	6	6		Jennifer	P. theobromicola sp. nov.
569	T8	40	CCUB 906	R1	2	6	6	6		Jennifer	P. palmivora
570	T8	40	CCUB 906	R2	2	6	6	6		Jennifer	P. palmivora
571	T8	40	CCUB 906	R3	2	6	6	6		Jennifer	P. palmivora
572	T8	40	CCUB 906	R4	2	6	6	6		Jennifer	P. palmivora
573	T8	40	P0479	R1	2	6	6	6		Jennifer	P. citrophthora
574	T8	40	P0479	R2	2	6	6	6		Jennifer	P. citrophthora
575	T8	40	P0479	R3	2	6	6	6		Jennifer	P. citrophthora
576	T8	40	P0479	R4	2	6	6	6		Jennifer	P. citrophthora
577	T1	5	CCUB 1151	R1	3	6	6	6		Jennifer	P. theobromicola sp. nov.
578	T1	5	CCUB 1151	R2	3	6	6	6		Jennifer	P. theobromicola sp. nov.
579	T1	5	CCUB 1151	R3	3	6	6	6		Jennifer	P. theobromicola sp. nov.
580	T1	5	CCUB 1151	R4	3	6	6	6		Jennifer	P. theobromicola sp. nov.
581	T1	5	CCUB 1285	R1	3	6	6	6		Jennifer	P. theobromicola sp. nov.
582	T1	5	CCUB 1285	R2	3	6	6	6		Jennifer	P. theobromicola sp. nov.
583	T1	5	CCUB 1285	R3	3	6	6	6		Jennifer	P. theobromicola sp. nov.
584	T1	5	CCUB 1285	R4	3	6	6	6		Jennifer	P. theobromicola sp. nov.
585	T1	5	CCUB 1158	R1	3	6	6	6		Jennifer	P. palmivora
586	T1	5	CCUB 1158	R2	3	6	6	6		Jennifer	P. palmivora
587	T1	5	CCUB 1158	R3	3	6	6	6		Jennifer	P. palmivora
588	T1	5	CCUB 1158	R4	3	6	6	6		Jennifer	P. palmivora
589	T1	5	CCUB 1091	R1	3	6	6	6		Jennifer	P. theobromicola sp. nov.
590	T1	5	CCUB 1091	R2	3	6	6	6		Jennifer	P. theobromicola sp. nov.
591	T1	5	CCUB 1091	R3	3	6	6	6		Jennifer	P. theobromicola sp. nov.
592	T1	5	CCUB 1091	R4	3	6	6	6		Jennifer	P. theobromicola sp. nov.
593	T1	5	CCUB 920	R1	3	6	6	6		Jennifer	P. palmivora
594	T1	5	CCUB 920	R2	3	6	6	6		Jennifer	P. palmivora
595	T1	5	CCUB 920	R3	3	6	6	6		Jennifer	P. palmivora
596	T1	5	CCUB 920	R4	3	6	6	6		Jennifer	P. palmivora
597	T1	5	CCUB 1102	R1	3	6	6	6		Jennifer	P. palmivora
598	T1	5	CCUB 1102	R2	3	6	6	6		Jennifer	P. palmivora
599	T1	5	CCUB 1102	R3	3	6	6	6		Jennifer	P. palmivora
600	T1	5	CCUB 1102	R4	3	6	6	6		Jennifer	P. palmivora
601	T1	5	CCUB 1205	R1	3	6	6	6		Jennifer	P. theobromicola sp. nov.
602	T1	5	CCUB 1205	R2	3	6	6	6		Jennifer	P. theobromicola sp. nov.
603	T1	5	CCUB 1205	R3	3	6	6	6		Jennifer	P. theobromicola sp. nov.
604	T1	5	CCUB 1205	R4	3	6	6	6		Jennifer	P. theobromicola sp. nov.
605	T1	5	CCUB 906	R1	3	6	6	6		Jennifer	P. palmivora
606	T1	5	CCUB 906	R2	3	6	6	6		Jennifer	P. palmivora
607	T1	5	CCUB 906	R3	3	6	6	6		Jennifer	P. palmivora
608	T1	5	CCUB 906	R4	3	6	6	6		Jennifer	P. palmivora
609	T1	5	P0479	R1	3	6	6	6		Jennifer	P. citrophthora
610	T1	5	P0479	R2	3	6	6	6		Jennifer	P. citrophthora
611	T1	5	P0479	R3	3	6	6	6		Jennifer	P. citrophthora
612	T1	5	P0479	R4	3	6	6	6		Jennifer	P. citrophthora
613	T2	10	CCUB 1151	R1	3	17.17	17.01	17.09		Jennifer	P. theobromicola sp. nov.
614	T2	10	CCUB 1151	R2	3	16.29	16.43	16.36		Jennifer	P. theobromicola sp. nov.
615	T2	10	CCUB 1151	R3	3	15.99	14.92	15.455		Jennifer	P. theobromicola sp. nov.
616	T2	10	CCUB 1151	R4	3	16.25	16.37	16.31		Jennifer	P. theobromicola sp. nov.
617	T2	10	CCUB 1285	R1	3	16.4	16.28	16.34		Jennifer	P. theobromicola sp. nov.
618	T2	10	CCUB 1285	R2	3	16.85	16.17	16.51		Jennifer	P. theobromicola sp. nov.
619	T2	10	CCUB 1285	R3	3	16.55	16.76	16.655		Jennifer	P. theobromicola sp. nov.
620	T2	10	CCUB 1285	R4	3	14.06	16.13	15.095		Jennifer	P. theobromicola sp. nov.
621	T2	10	CCUB 1158	R1	3	9.97	10.58	10.275		Jennifer	P. palmivora
622	T2	10	CCUB 1158	R2	3	10.43	11.29	10.86		Jennifer	P. palmivora
623	T2	10	CCUB 1158	R3	3	10.74	10.92	10.83		Jennifer	P. palmivora
624	T2	10	CCUB 1158	R4	3	11.34	10.56	10.95		Jennifer	P. palmivora
625	T2	10	CCUB 1091	R1	3	17.34	17.79	17.565		Jennifer	P. theobromicola sp. nov.
626	T2	10	CCUB 1091	R2	3	17.47	17.27	17.37		Jennifer	P. theobromicola sp. nov.
627	T2	10	CCUB 1091	R3	3	16.5	15.64	16.07		Jennifer	P. theobromicola sp. nov.
628	T2	10	CCUB 1091	R4	3	15.32	17.18	16.25		Jennifer	P. theobromicola sp. nov.
629	T2	10	CCUB 920	R1	3	6	6	6		Jennifer	P. palmivora
630	T2	10	CCUB 920	R2	3	7.87	8.64	8.255		Jennifer	P. palmivora
631	T2	10	CCUB 920	R3	3	6	6	6		Jennifer	P. palmivora
632	T2	10	CCUB 920	R4	3	8.16	8.01	8.085		Jennifer	P. palmivora
633	T2	10	CCUB 1102	R1	3	9.56	9.31	9.435		Jennifer	P. palmivora
634	T2	10	CCUB 1102	R2	3	9.81	7.58	8.695		Jennifer	P. palmivora
635	T2	10	CCUB 1102	R3	3	9.49	8.53	9.01		Jennifer	P. palmivora
636	T2	10	CCUB 1102	R4	3	6	6	6		Jennifer	P. palmivora
637	T2	10	CCUB 1205	R1	3	19.25	19.05	19.15		Jennifer	P. theobromicola sp. nov.
638	T2	10	CCUB 1205	R2	3	20.14	19.9	20.02		Jennifer	P. theobromicola sp. nov.
639	T2	10	CCUB 1205	R3	3	19.7	20.55	20.125		Jennifer	P. theobromicola sp. nov.
640	T2	10	CCUB 1205	R4	3	18.2	18.28	18.24		Jennifer	P. theobromicola sp. nov.
641	T2	10	CCUB 906	R1	3	11.78	10.84	11.31		Jennifer	P. palmivora
642	T2	10	CCUB 906	R2	3	10.86	10.69	10.775		Jennifer	P. palmivora
643	T2	10	CCUB 906	R3	3	9.75	11.43	10.59		Jennifer	P. palmivora
644	T2	10	CCUB 906	R4	3	10.39	10.73	10.56		Jennifer	P. palmivora
645	T2	10	P0479	R1	3	6	6	6		Jennifer	P. citrophthora
646	T2	10	P0479	R2	3	6	6	6		Jennifer	P. citrophthora
647	T2	10	P0479	R3	3	6	6	6		Jennifer	P. citrophthora
648	T2	10	P0479	R4	3	6	6	6		Jennifer	P. citrophthora
649	T3	15	CCUB 1151	R1	3	31.22	31.78	31.5		Jennifer	P. theobromicola sp. nov.
650	T3	15	CCUB 1151	R2	3	30.32	30.81	30.565		Jennifer	P. theobromicola sp. nov.
651	T3	15	CCUB 1151	R3	3	30.61	30.44	30.525		Jennifer	P. theobromicola sp. nov.
652	T3	15	CCUB 1151	R4	3	31.79	32.04	31.915		Jennifer	P. theobromicola sp. nov.
653	T3	15	CCUB 1285	R1	3	31.42	32.05	31.735		Jennifer	P. theobromicola sp. nov.
654	T3	15	CCUB 1285	R2	3	31.64	32.01	31.825		Jennifer	P. theobromicola sp. nov.
655	T3	15	CCUB 1285	R3	3	32.72	31.58	32.15		Jennifer	P. theobromicola sp. nov.
656	T3	15	CCUB 1285	R4	3	31.65	30.8	31.225		Jennifer	P. theobromicola sp. nov.
657	T3	15	CCUB 1158	R1	3	17.66	17.95	17.805		Jennifer	P. palmivora
658	T3	15	CCUB 1158	R2	3				Red filled	Jennifer	P. palmivora
659	T3	15	CCUB 1158	R3	3	19.81	19.13	19.47		Jennifer	P. palmivora
660	T3	15	CCUB 1158	R4	3	18.42	18.01	18.215		Jennifer	P. palmivora
661	T3	15	CCUB 1091	R1	3	31.11	31.37	31.24		Jennifer	P. theobromicola sp. nov.
662	T3	15	CCUB 1091	R2	3	30.12	31.56	30.84		Jennifer	P. theobromicola sp. nov.
663	T3	15	CCUB 1091	R3	3	32.51	32.12	32.315		Jennifer	P. theobromicola sp. nov.
664	T3	15	CCUB 1091	R4	3	30.55	31.27	30.91		Jennifer	P. theobromicola sp. nov.
665	T3	15	CCUB 920	R1	3	16.02	15.94	15.98		Jennifer	P. palmivora
666	T3	15	CCUB 920	R2	3	15.45	16.17	15.81		Jennifer	P. palmivora
667	T3	15	CCUB 920	R3	3	14.5	15.39	14.945		Jennifer	P. palmivora
668	T3	15	CCUB 920	R4	3	17.32	15.99	16.655		Jennifer	P. palmivora
669	T3	15	CCUB 1102	R1	3	16.14	17.86	17		Jennifer	P. palmivora
670	T3	15	CCUB 1102	R2	3	16.38	16.95	16.665		Jennifer	P. palmivora
671	T3	15	CCUB 1102	R3	3	17.33	16.32	16.825		Jennifer	P. palmivora
672	T3	15	CCUB 1102	R4	3	15.49	16.16	15.825		Jennifer	P. palmivora
673	T3	15	CCUB 1205	R1	3	36.34	35.17	35.755		Jennifer	P. theobromicola sp. nov.
674	T3	15	CCUB 1205	R2	3	35.54	35.42	35.48		Jennifer	P. theobromicola sp. nov.
675	T3	15	CCUB 1205	R3	3	34.91	34.97	34.94		Jennifer	P. theobromicola sp. nov.
676	T3	15	CCUB 1205	R4	3	34.88	34.07	34.475		Jennifer	P. theobromicola sp. nov.
677	T3	15	CCUB 906	R1	3	16.9	17.7	17.3		Jennifer	P. palmivora
678	T3	15	CCUB 906	R2	3	16.63	16.93	16.78		Jennifer	P. palmivora
679	T3	15	CCUB 906	R3	3	17.65	17.39	17.52		Jennifer	P. palmivora
680	T3	15	CCUB 906	R4	3	16.81	16.17	16.49		Jennifer	P. palmivora
681	T3	15	P0479	R1	3	29.65	28.46	29.055		Jennifer	P. citrophthora
682	T3	15	P0479	R2	3	28.36	27.7	28.03		Jennifer	P. citrophthora
683	T3	15	P0479	R3	3	27.25	29.56	28.405		Jennifer	P. citrophthora
684	T3	15	P0479	R4	3	28.08	28.72	28.4		Jennifer	P. citrophthora
685	T4	20	CCUB 1151	R1	3	41.73	41.33	41.53		Jennifer	P. theobromicola sp. nov.
686	T4	20	CCUB 1151	R2	3	39.58	39.15	39.365		Jennifer	P. theobromicola sp. nov.
687	T4	20	CCUB 1151	R3	3	39.6	39.73	39.665		Jennifer	P. theobromicola sp. nov.
688	T4	20	CCUB 1151	R4	3	40.84	41.16	41		Jennifer	P. theobromicola sp. nov.
689	T4	20	CCUB 1285	R1	3	43.98	41.62	42.8		Jennifer	P. theobromicola sp. nov.
690	T4	20	CCUB 1285	R2	3	44.38	45.2	44.79		Jennifer	P. theobromicola sp. nov.
691	T4	20	CCUB 1285	R3	3	44.72	45.13	44.925		Jennifer	P. theobromicola sp. nov.
692	T4	20	CCUB 1285	R4	3	44.79	44.71	44.75		Jennifer	P. theobromicola sp. nov.
693	T4	20	CCUB 1158	R1	3	26.94	27.9	27.42		Jennifer	P. palmivora
694	T4	20	CCUB 1158	R2	3	27.32	28.16	27.74		Jennifer	P. palmivora
695	T4	20	CCUB 1158	R3	3	28.46	27.3	27.88		Jennifer	P. palmivora
696	T4	20	CCUB 1158	R4	3	27.46	26.57	27.015		Jennifer	P. palmivora
697	T4	20	CCUB 1091	R1	3	40.73	40.85	40.79		Jennifer	P. theobromicola sp. nov.
698	T4	20	CCUB 1091	R2	3	38.9	41.23	40.065		Jennifer	P. theobromicola sp. nov.
699	T4	20	CCUB 1091	R3	3	40.85	41.88	41.365		Jennifer	P. theobromicola sp. nov.
700	T4	20	CCUB 1091	R4	3	41.3	42.19	41.745		Jennifer	P. theobromicola sp. nov.
701	T4	20	CCUB 920	R1	3	24.51	23.13	23.82		Jennifer	P. palmivora
702	T4	20	CCUB 920	R2	3	25.28	22.62	23.95		Jennifer	P. palmivora
703	T4	20	CCUB 920	R3	3	23.48	23.75	23.615		Jennifer	P. palmivora
704	T4	20	CCUB 920	R4	3	24.23	24.38	24.305		Jennifer	P. palmivora
705	T4	20	CCUB 1102	R1	3	23.31	23.18	23.245		Jennifer	P. palmivora
706	T4	20	CCUB 1102	R2	3	23.66	25.28	24.47		Jennifer	P. palmivora
707	T4	20	CCUB 1102	R3	3	26.65	26.61	26.63		Jennifer	P. palmivora
708	T4	20	CCUB 1102	R4	3	25.39	26.87	26.13		Jennifer	P. palmivora
709	T4	20	CCUB 1205	R1	3	45.95	46.72	46.335		Jennifer	P. theobromicola sp. nov.
710	T4	20	CCUB 1205	R2	3	46.38	45.44	45.91		Jennifer	P. theobromicola sp. nov.
711	T4	20	CCUB 1205	R3	3	46.87	46.36	46.615		Jennifer	P. theobromicola sp. nov.
712	T4	20	CCUB 1205	R4	3	46.07	46.52	46.295		Jennifer	P. theobromicola sp. nov.
713	T4	20	CCUB 906	R1	3	25.49	24.8	25.145		Jennifer	P. palmivora
714	T4	20	CCUB 906	R2	3	24.63	25.61	25.12		Jennifer	P. palmivora
715	T4	20	CCUB 906	R3	3	25.82	24.77	25.295		Jennifer	P. palmivora
716	T4	20	CCUB 906	R4	3	25.89	26.11	26		Jennifer	P. palmivora
717	T4	20	P0479	R1	3	39.75	39.31	39.53		Jennifer	P. citrophthora
718	T4	20	P0479	R2	3	38.46	37.99	38.225		Jennifer	P. citrophthora
719	T4	20	P0479	R3	3	37.36	37.08	37.22		Jennifer	P. citrophthora
720	T4	20	P0479	R4	3	37.13	36.7	36.915		Jennifer	P. citrophthora
721	T5	25	CCUB 1151	R1	3	50.57	50.89	50.73		Jennifer	P. theobromicola sp. nov.
722	T5	25	CCUB 1151	R2	3	50.46	52.07	51.265		Jennifer	P. theobromicola sp. nov.
723	T5	25	CCUB 1151	R3	3	48.48	49.93	49.205		Jennifer	P. theobromicola sp. nov.
724	T5	25	CCUB 1151	R4	3	52.92	50.63	51.775		Jennifer	P. theobromicola sp. nov.
725	T5	25	CCUB 1285	R1	3	50.07	51.11	50.59		Jennifer	P. theobromicola sp. nov.
726	T5	25	CCUB 1285	R2	3	49.36	45.9	47.63		Jennifer	P. theobromicola sp. nov.
727	T5	25	CCUB 1285	R3	3	49.43	50.15	49.79		Jennifer	P. theobromicola sp. nov.
728	T5	25	CCUB 1285	R4	3	50.39	50.47	50.43		Jennifer	P. theobromicola sp. nov.
729	T5	25	CCUB 1158	R1	3	43.2	44.36	43.78		Jennifer	P. palmivora
730	T5	25	CCUB 1158	R2	3	41.02	42.87	41.945		Jennifer	P. palmivora
731	T5	25	CCUB 1158	R3	3	45.46	43.41	44.435		Jennifer	P. palmivora
732	T5	25	CCUB 1158	R4	3	43.95	41.73	42.84		Jennifer	P. palmivora
733	T5	25	CCUB 1091	R1	3	52.35	49.99	51.17		Jennifer	P. theobromicola sp. nov.
734	T5	25	CCUB 1091	R2	3	50.63	52.34	51.485		Jennifer	P. theobromicola sp. nov.
735	T5	25	CCUB 1091	R3	3	48.69	50.96	49.825		Jennifer	P. theobromicola sp. nov.
736	T5	25	CCUB 1091	R4	3	47.3	49.93	48.615		Jennifer	P. theobromicola sp. nov.
737	T5	25	CCUB 920	R1	3	40.11	40.13	40.12		Jennifer	P. palmivora
738	T5	25	CCUB 920	R2	3	40.47	40.34	40.405		Jennifer	P. palmivora
739	T5	25	CCUB 920	R3	3	39.89	39.91	39.9		Jennifer	P. palmivora
740	T5	25	CCUB 920	R4	3	38.82	40.18	39.5		Jennifer	P. palmivora
741	T5	25	CCUB 1102	R1	3	38.09	38.43	38.26		Jennifer	P. palmivora
742	T5	25	CCUB 1102	R2	3	40.77	40.98	40.875		Jennifer	P. palmivora
743	T5	25	CCUB 1102	R3	3	40.68	40.8	40.74		Jennifer	P. palmivora
744	T5	25	CCUB 1102	R4	3	39.52	40.05	39.785		Jennifer	P. palmivora
745	T5	25	CCUB 1205	R1	3	56.17	56.55	56.36		Jennifer	P. theobromicola sp. nov.
746	T5	25	CCUB 1205	R2	3	56.36	53.92	55.14		Jennifer	P. theobromicola sp. nov.
747	T5	25	CCUB 1205	R3	3	55.14	55.25	55.195		Jennifer	P. theobromicola sp. nov.
748	T5	25	CCUB 1205	R4	3	54.79	54.2	54.495		Jennifer	P. theobromicola sp. nov.
749	T5	25	CCUB 906	R1	3	39.57	41.9	40.735		Jennifer	P. palmivora
750	T5	25	CCUB 906	R2	3	40.91	40.73	40.82		Jennifer	P. palmivora
751	T5	25	CCUB 906	R3	3	31.9	34.15	33.025		Jennifer	P. palmivora
752	T5	25	CCUB 906	R4	3	41.53	41.78	41.655		Jennifer	P. palmivora
753	T5	25	P0479	R1	3	49.09	48.47	48.78		Jennifer	P. citrophthora
754	T5	25	P0479	R2	3	46.97	47.95	47.46		Jennifer	P. citrophthora
755	T5	25	P0479	R3	3	50.5	47.83	49.165		Jennifer	P. citrophthora
756	T5	25	P0479	R4	3	49.89	49.4	49.645		Jennifer	P. citrophthora
757	T6	30	CCUB 1151	R1	3	52.23	52.5	52.365		Jennifer	P. theobromicola sp. nov.
758	T6	30	CCUB 1151	R2	3	50.17	52.03	51.1		Jennifer	P. theobromicola sp. nov.
759	T6	30	CCUB 1151	R3	3	52.75	53.75	53.25		Jennifer	P. theobromicola sp. nov.
760	T6	30	CCUB 1151	R4	3	51.51	51.34	51.425		Jennifer	P. theobromicola sp. nov.
761	T6	30	CCUB 1285	R1	3	47.67	47.97	47.82		Jennifer	P. theobromicola sp. nov.
762	T6	30	CCUB 1285	R2	3	49.14	48.85	48.995		Jennifer	P. theobromicola sp. nov.
763	T6	30	CCUB 1285	R3	3	49.33	49.52	49.425		Jennifer	P. theobromicola sp. nov.
764	T6	30	CCUB 1285	R4	3	47.91	48.03	47.97		Jennifer	P. theobromicola sp. nov.
765	T6	30	CCUB 1158	R1	3	55.86	55.38	55.62		Jennifer	P. palmivora
766	T6	30	CCUB 1158	R2	3	54.98	55	54.99		Jennifer	P. palmivora
767	T6	30	CCUB 1158	R3	3	55.21	55.42	55.315		Jennifer	P. palmivora
768	T6	30	CCUB 1158	R4	3	55.27	55.46	55.365		Jennifer	P. palmivora
769	T6	30	CCUB 1091	R1	3	48.44	46.87	47.655		Jennifer	P. theobromicola sp. nov.
770	T6	30	CCUB 1091	R2	3	48.62	48.11	48.365		Jennifer	P. theobromicola sp. nov.
771	T6	30	CCUB 1091	R3	3	48.98	49.53	49.255		Jennifer	P. theobromicola sp. nov.
772	T6	30	CCUB 1091	R4	3	47.58	47.86	47.72		Jennifer	P. theobromicola sp. nov.
773	T6	30	CCUB 920	R1	3	47.7	47.2	47.45		Jennifer	P. palmivora
774	T6	30	CCUB 920	R2	3	44.37	45.7	45.035		Jennifer	P. palmivora
775	T6	30	CCUB 920	R3	3	47.5	47.78	47.64		Jennifer	P. palmivora
776	T6	30	CCUB 920	R4	3	48.11	47.15	47.63		Jennifer	P. palmivora
777	T6	30	CCUB 1102	R1	3	48.27	48.83	48.55		Jennifer	P. palmivora
778	T6	30	CCUB 1102	R2	3	42.58	42.52	42.55		Jennifer	P. palmivora
779	T6	30	CCUB 1102	R3	3	48.9	49.37	49.135		Jennifer	P. palmivora
780	T6	30	CCUB 1102	R4	3	49.23	50.26	49.745		Jennifer	P. palmivora
781	T6	30	CCUB 1205	R1	3	57.43	57.12	57.275		Jennifer	P. theobromicola sp. nov.
782	T6	30	CCUB 1205	R2	3	56.24	57.14	56.69		Jennifer	P. theobromicola sp. nov.
783	T6	30	CCUB 1205	R3	3	56.34	53.94	55.14		Jennifer	P. theobromicola sp. nov.
784	T6	30	CCUB 1205	R4	3	54.79	54.96	54.875		Jennifer	P. theobromicola sp. nov.
785	T6	30	CCUB 906	R1	3	45.58	46.08	45.83		Jennifer	P. palmivora
786	T6	30	CCUB 906	R2	3	48.63	47.44	48.035		Jennifer	P. palmivora
787	T6	30	CCUB 906	R3	3	45.6	46.04	45.82		Jennifer	P. palmivora
788	T6	30	CCUB 906	R4	3	47.14	46.33	46.735		Jennifer	P. palmivora
789	T6	30	P0479	R1	3	44.38	42.46	43.42		Jennifer	P. citrophthora
790	T6	30	P0479	R2	3	41.94	41.4	41.67		Jennifer	P. citrophthora
791	T6	30	P0479	R3	3	43.78	44.05	43.915		Jennifer	P. citrophthora
792	T6	30	P0479	R4	3	43.78	43.71	43.745		Jennifer	P. citrophthora
793	T7	35	CCUB 1151	R1	3	6	6	6		Jennifer	P. theobromicola sp. nov.
794	T7	35	CCUB 1151	R2	3	6	6	6		Jennifer	P. theobromicola sp. nov.
795	T7	35	CCUB 1151	R3	3	6	6	6		Jennifer	P. theobromicola sp. nov.
796	T7	35	CCUB 1151	R4	3	6	6	6		Jennifer	P. theobromicola sp. nov.
797	T7	35	CCUB 1285	R1	3	6	6	6		Jennifer	P. theobromicola sp. nov.
798	T7	35	CCUB 1285	R2	3	6	6	6		Jennifer	P. theobromicola sp. nov.
799	T7	35	CCUB 1285	R3	3	6	6	6		Jennifer	P. theobromicola sp. nov.
800	T7	35	CCUB 1285	R4	3	6	6	6		Jennifer	P. theobromicola sp. nov.
801	T7	35	CCUB 1158	R1	3	6	6	6		Jennifer	P. palmivora
802	T7	35	CCUB 1158	R2	3	6	6	6		Jennifer	P. palmivora
803	T7	35	CCUB 1158	R3	3	6	6	6		Jennifer	P. palmivora
804	T7	35	CCUB 1158	R4	3	6	6	6		Jennifer	P. palmivora
805	T7	35	CCUB 1091	R1	3	6	6	6		Jennifer	P. theobromicola sp. nov.
806	T7	35	CCUB 1091	R2	3	6	6	6		Jennifer	P. theobromicola sp. nov.
807	T7	35	CCUB 1091	R3	3	6	6	6		Jennifer	P. theobromicola sp. nov.
808	T7	35	CCUB 1091	R4	3	6	6	6		Jennifer	P. theobromicola sp. nov.
809	T7	35	CCUB 920	R1	3	6	6	6		Jennifer	P. palmivora
810	T7	35	CCUB 920	R2	3	6	6	6		Jennifer	P. palmivora
811	T7	35	CCUB 920	R3	3	6	6	6		Jennifer	P. palmivora
812	T7	35	CCUB 920	R4	3	6	6	6		Jennifer	P. palmivora
813	T7	35	CCUB 1102	R1	3	6	6	6		Jennifer	P. palmivora
814	T7	35	CCUB 1102	R2	3	6	6	6		Jennifer	P. palmivora
815	T7	35	CCUB 1102	R3	3	6	6	6		Jennifer	P. palmivora
816	T7	35	CCUB 1102	R4	3	6	6	6		Jennifer	P. palmivora
817	T7	35	CCUB 1205	R1	3	6	6	6		Jennifer	P. theobromicola sp. nov.
818	T7	35	CCUB 1205	R2	3	6	6	6		Jennifer	P. theobromicola sp. nov.
819	T7	35	CCUB 1205	R3	3	6	6	6		Jennifer	P. theobromicola sp. nov.
820	T7	35	CCUB 1205	R4	3	6	6	6		Jennifer	P. theobromicola sp. nov.
821	T7	35	CCUB 906	R1	3	6	6	6		Jennifer	P. palmivora
822	T7	35	CCUB 906	R2	3	6	6	6		Jennifer	P. palmivora
823	T7	35	CCUB 906	R3	3	6	6	6		Jennifer	P. palmivora
824	T7	35	CCUB 906	R4	3	6	6	6		Jennifer	P. palmivora
825	T7	35	P0479	R1	3	6	6	6		Jennifer	P. citrophthora
826	T7	35	P0479	R2	3	6	6	6		Jennifer	P. citrophthora
827	T7	35	P0479	R3	3	6	6	6		Jennifer	P. citrophthora
828	T7	35	P0479	R4	3	6	6	6		Jennifer	P. citrophthora
829	T8	40	CCUB 1151	R1	3	6	6	6		Jennifer	P. theobromicola sp. nov.
830	T8	40	CCUB 1151	R2	3	6	6	6		Jennifer	P. theobromicola sp. nov.
831	T8	40	CCUB 1151	R3	3	6	6	6		Jennifer	P. theobromicola sp. nov.
832	T8	40	CCUB 1151	R4	3	6	6	6		Jennifer	P. theobromicola sp. nov.
833	T8	40	CCUB 1285	R1	3	6	6	6		Jennifer	P. theobromicola sp. nov.
834	T8	40	CCUB 1285	R2	3	6	6	6		Jennifer	P. theobromicola sp. nov.
835	T8	40	CCUB 1285	R3	3	6	6	6		Jennifer	P. theobromicola sp. nov.
836	T8	40	CCUB 1285	R4	3	6	6	6		Jennifer	P. theobromicola sp. nov.
837	T8	40	CCUB 1158	R1	3	6	6	6		Jennifer	P. palmivora
838	T8	40	CCUB 1158	R2	3	6	6	6		Jennifer	P. palmivora
839	T8	40	CCUB 1158	R3	3	6	6	6		Jennifer	P. palmivora
840	T8	40	CCUB 1158	R4	3	6	6	6		Jennifer	P. palmivora
841	T8	40	CCUB 1091	R1	3	6	6	6		Jennifer	P. theobromicola sp. nov.
842	T8	40	CCUB 1091	R2	3	6	6	6		Jennifer	P. theobromicola sp. nov.
843	T8	40	CCUB 1091	R3	3	6	6	6		Jennifer	P. theobromicola sp. nov.
844	T8	40	CCUB 1091	R4	3	6	6	6		Jennifer	P. theobromicola sp. nov.
845	T8	40	CCUB 920	R1	3	6	6	6		Jennifer	P. palmivora
846	T8	40	CCUB 920	R2	3	6	6	6		Jennifer	P. palmivora
847	T8	40	CCUB 920	R3	3	6	6	6		Jennifer	P. palmivora
848	T8	40	CCUB 920	R4	3	6	6	6		Jennifer	P. palmivora
849	T8	40	CCUB 1102	R1	3	6	6	6		Jennifer	P. palmivora
850	T8	40	CCUB 1102	R2	3	6	6	6		Jennifer	P. palmivora
851	T8	40	CCUB 1102	R3	3	6	6	6		Jennifer	P. palmivora
852	T8	40	CCUB 1102	R4	3	6	6	6		Jennifer	P. palmivora
853	T8	40	CCUB 1205	R1	3	6	6	6		Jennifer	P. theobromicola sp. nov.
854	T8	40	CCUB 1205	R2	3	6	6	6		Jennifer	P. theobromicola sp. nov.
855	T8	40	CCUB 1205	R3	3	6	6	6		Jennifer	P. theobromicola sp. nov.
856	T8	40	CCUB 1205	R4	3	6	6	6		Jennifer	P. theobromicola sp. nov.
857	T8	40	CCUB 906	R1	3	6	6	6		Jennifer	P. palmivora
858	T8	40	CCUB 906	R2	3	6	6	6		Jennifer	P. palmivora
859	T8	40	CCUB 906	R3	3	6	6	6		Jennifer	P. palmivora
860	T8	40	CCUB 906	R4	3	6	6	6		Jennifer	P. palmivora
861	T8	40	P0479	R1	3	6	6	6		Jennifer	P. citrophthora
862	T8	40	P0479	R2	3	6	6	6		Jennifer	P. citrophthora
863	T8	40	P0479	R3	3	6	6	6		Jennifer	P. citrophthora
864	T8	40	P0479	R4	3	6	6	6		Jennifer	P. citrophthora
865	T1	5	CCUB 1151	R1	4	6	6	6		Jennifer	P. theobromicola sp. nov.
866	T1	5	CCUB 1151	R2	4	6	6	6		Jennifer	P. theobromicola sp. nov.
867	T1	5	CCUB 1151	R3	4	6	6	6		Jennifer	P. theobromicola sp. nov.
868	T1	5	CCUB 1151	R4	4	6	6	6		Jennifer	P. theobromicola sp. nov.
869	T1	5	CCUB 1285	R1	4	6	6	6		Jennifer	P. theobromicola sp. nov.
870	T1	5	CCUB 1285	R2	4	6	6	6		Jennifer	P. theobromicola sp. nov.
871	T1	5	CCUB 1285	R3	4	6	6	6		Jennifer	P. theobromicola sp. nov.
872	T1	5	CCUB 1285	R4	4	6	6	6		Jennifer	P. theobromicola sp. nov.
873	T1	5	CCUB 1158	R1	4	6	6	6		Jennifer	P. palmivora
874	T1	5	CCUB 1158	R2	4	6	6	6		Jennifer	P. palmivora
875	T1	5	CCUB 1158	R3	4	6	6	6		Jennifer	P. palmivora
876	T1	5	CCUB 1158	R4	4	6	6	6		Jennifer	P. palmivora
877	T1	5	CCUB 1091	R1	4	6	6	6		Jennifer	P. theobromicola sp. nov.
878	T1	5	CCUB 1091	R2	4	6	6	6		Jennifer	P. theobromicola sp. nov.
879	T1	5	CCUB 1091	R3	4	6	6	6		Jennifer	P. theobromicola sp. nov.
880	T1	5	CCUB 1091	R4	4	6	6	6		Jennifer	P. theobromicola sp. nov.
881	T1	5	CCUB 920	R1	4	6	6	6		Jennifer	P. palmivora
882	T1	5	CCUB 920	R2	4	6	6	6		Jennifer	P. palmivora
883	T1	5	CCUB 920	R3	4	6	6	6		Jennifer	P. palmivora
884	T1	5	CCUB 920	R4	4	6	6	6		Jennifer	P. palmivora
885	T1	5	CCUB 1102	R1	4	6	6	6		Jennifer	P. palmivora
886	T1	5	CCUB 1102	R2	4	6	6	6		Jennifer	P. palmivora
887	T1	5	CCUB 1102	R3	4	6	6	6		Jennifer	P. palmivora
888	T1	5	CCUB 1102	R4	4	6	6	6		Jennifer	P. palmivora
889	T1	5	CCUB 1205	R1	4	6	6	6		Jennifer	P. theobromicola sp. nov.
890	T1	5	CCUB 1205	R2	4	6	6	6		Jennifer	P. theobromicola sp. nov.
891	T1	5	CCUB 1205	R3	4	6	6	6		Jennifer	P. theobromicola sp. nov.
892	T1	5	CCUB 1205	R4	4	6	6	6		Jennifer	P. theobromicola sp. nov.
893	T1	5	CCUB 906	R1	4	6	6	6		Jennifer	P. palmivora
894	T1	5	CCUB 906	R2	4	6	6	6		Jennifer	P. palmivora
895	T1	5	CCUB 906	R3	4	6	6	6		Jennifer	P. palmivora
896	T1	5	CCUB 906	R4	4	6	6	6		Jennifer	P. palmivora
897	T1	5	P0479	R1	4	6	6	6		Jennifer	P. citrophthora
898	T1	5	P0479	R2	4	6	6	6		Jennifer	P. citrophthora
899	T1	5	P0479	R3	4	6	6	6		Jennifer	P. citrophthora
900	T1	5	P0479	R4	4	6	6	6		Jennifer	P. citrophthora
901	T2	10	CCUB 1151	R1	4	21.22	21.09	21.155		Jennifer	P. theobromicola sp. nov.
902	T2	10	CCUB 1151	R2	4	20.75	22.21	21.48		Jennifer	P. theobromicola sp. nov.
903	T2	10	CCUB 1151	R3	4	21.67	20.8	21.235		Jennifer	P. theobromicola sp. nov.
904	T2	10	CCUB 1151	R4	4	20.84	20.6	20.72		Jennifer	P. theobromicola sp. nov.
905	T2	10	CCUB 1285	R1	4	21.66	22.85	22.255		Jennifer	P. theobromicola sp. nov.
906	T2	10	CCUB 1285	R2	4	22.42	21.43	21.925		Jennifer	P. theobromicola sp. nov.
907	T2	10	CCUB 1285	R3	4	21.19	20.92	21.055		Jennifer	P. theobromicola sp. nov.
908	T2	10	CCUB 1285	R4	4	20.03	20.3	20.165		Jennifer	P. theobromicola sp. nov.
909	T2	10	CCUB 1158	R1	4	11.11	10.99	11.05		Jennifer	P. palmivora
910	T2	10	CCUB 1158	R2	4	11.51	11.97	11.74		Jennifer	P. palmivora
911	T2	10	CCUB 1158	R3	4	10.91	11.75	11.33		Jennifer	P. palmivora
912	T2	10	CCUB 1158	R4	4	12.45	11.64	12.045		Jennifer	P. palmivora
913	T2	10	CCUB 1091	R1	4	21.92	22.79	22.355		Jennifer	P. theobromicola sp. nov.
914	T2	10	CCUB 1091	R2	4	21.96	21.69	21.825		Jennifer	P. theobromicola sp. nov.
915	T2	10	CCUB 1091	R3	4	21.33	19.79	20.56		Jennifer	P. theobromicola sp. nov.
916	T2	10	CCUB 1091	R4	4	20.38	20.41	20.395		Jennifer	P. theobromicola sp. nov.
917	T2	10	CCUB 920	R1	4	8.33	8.27	8.3		Jennifer	P. palmivora
918	T2	10	CCUB 920	R2	4	9	9.3	9.15		Jennifer	P. palmivora
919	T2	10	CCUB 920	R3	4	6	6	6		Jennifer	P. palmivora
920	T2	10	CCUB 920	R4	4	8.37	9.59	8.98		Jennifer	P. palmivora
921	T2	10	CCUB 1102	R1	4	10.65	10.02	10.335		Jennifer	P. palmivora
922	T2	10	CCUB 1102	R2	4	8.87	10.81	9.84		Jennifer	P. palmivora
923	T2	10	CCUB 1102	R3	4	9.5	10.12	9.81		Jennifer	P. palmivora
924	T2	10	CCUB 1102	R4	4	7.32	7.2	7.26		Jennifer	P. palmivora
925	T2	10	CCUB 1205	R1	4	23.12	23.1	23.11		Jennifer	P. theobromicola sp. nov.
926	T2	10	CCUB 1205	R2	4	24.45	24.15	24.3		Jennifer	P. theobromicola sp. nov.
927	T2	10	CCUB 1205	R3	4	24.77	25.35	25.06		Jennifer	P. theobromicola sp. nov.
928	T2	10	CCUB 1205	R4	4	23.31	22.83	23.07		Jennifer	P. theobromicola sp. nov.
929	T2	10	CCUB 906	R1	4	11.99	11.79	11.89		Jennifer	P. palmivora
930	T2	10	CCUB 906	R2	4	11.89	11.35	11.62		Jennifer	P. palmivora
931	T2	10	CCUB 906	R3	4	10.71	11.87	11.29		Jennifer	P. palmivora
932	T2	10	CCUB 906	R4	4	12.35	11.55	11.95		Jennifer	P. palmivora
933	T2	10	P0479	R1	4	7.11	6.87	6.99		Jennifer	P. citrophthora
934	T2	10	P0479	R2	4	7.12	6.29	6.705		Jennifer	P. citrophthora
935	T2	10	P0479	R3	4	7.06	7.16	7.11		Jennifer	P. citrophthora
936	T2	10	P0479	R4	4	5.82	7.03	6.425		Jennifer	P. citrophthora
937	T3	15	CCUB 1151	R1	4	38.71	39.72	39.215		Jennifer	P. theobromicola sp. nov.
938	T3	15	CCUB 1151	R2	4	39	37.7	38.35		Jennifer	P. theobromicola sp. nov.
939	T3	15	CCUB 1151	R3	4	39.1	38.81	38.955		Jennifer	P. theobromicola sp. nov.
940	T3	15	CCUB 1151	R4	4	41.23	40.15	40.69		Jennifer	P. theobromicola sp. nov.
941	T3	15	CCUB 1285	R1	4	40.18	41.25	40.715		Jennifer	P. theobromicola sp. nov.
942	T3	15	CCUB 1285	R2	4	42.1	42.03	42.065		Jennifer	P. theobromicola sp. nov.
943	T3	15	CCUB 1285	R3	4	41.56	41.72	41.64		Jennifer	P. theobromicola sp. nov.
944	T3	15	CCUB 1285	R4	4	41.05	39.83	40.44		Jennifer	P. theobromicola sp. nov.
945	T3	15	CCUB 1158	R1	4	20.92	19.75	20.335		Jennifer	P. palmivora
946	T3	15	CCUB 1158	R2	4				Red filled	Jennifer	P. palmivora
947	T3	15	CCUB 1158	R3	4	22.42	22.12	22.27		Jennifer	P. palmivora
948	T3	15	CCUB 1158	R4	4	21.19	21.85	21.52		Jennifer	P. palmivora
949	T3	15	CCUB 1091	R1	4	40.01	39.83	39.92		Jennifer	P. theobromicola sp. nov.
950	T3	15	CCUB 1091	R2	4	39.64	38.1	38.87		Jennifer	P. theobromicola sp. nov.
951	T3	15	CCUB 1091	R3	4	41.71	42	41.855		Jennifer	P. theobromicola sp. nov.
952	T3	15	CCUB 1091	R4	4	38.08	38.78	38.43		Jennifer	P. theobromicola sp. nov.
953	T3	15	CCUB 920	R1	4	17.78	17.43	17.605		Jennifer	P. palmivora
954	T3	15	CCUB 920	R2	4	17.66	17.11	17.385		Jennifer	P. palmivora
955	T3	15	CCUB 920	R3	4	17.77	16.95	17.36		Jennifer	P. palmivora
956	T3	15	CCUB 920	R4	4	18.43	19.13	18.78		Jennifer	P. palmivora
957	T3	15	CCUB 1102	R1	4	19.54	18.15	18.845		Jennifer	P. palmivora
958	T3	15	CCUB 1102	R2	4	19.31	18.63	18.97		Jennifer	P. palmivora
959	T3	15	CCUB 1102	R3	4	19.87	18.89	19.38		Jennifer	P. palmivora
960	T3	15	CCUB 1102	R4	4	17.19	18.24	17.715		Jennifer	P. palmivora
961	T3	15	CCUB 1205	R1	4	44.44	44.02	44.23		Jennifer	P. theobromicola sp. nov.
962	T3	15	CCUB 1205	R2	4	44.38	42.96	43.67		Jennifer	P. theobromicola sp. nov.
963	T3	15	CCUB 1205	R3	4	43.29	43.58	43.435		Jennifer	P. theobromicola sp. nov.
964	T3	15	CCUB 1205	R4	4	43.9	43.48	43.69		Jennifer	P. theobromicola sp. nov.
965	T3	15	CCUB 906	R1	4	19.54	19.36	19.45		Jennifer	P. palmivora
966	T3	15	CCUB 906	R2	4	19.56	18.69	19.125		Jennifer	P. palmivora
967	T3	15	CCUB 906	R3	4	19.37	19.94	19.655		Jennifer	P. palmivora
968	T3	15	CCUB 906	R4	4	18.91	18.19	18.55		Jennifer	P. palmivora
969	T3	15	P0479	R1	4	38.41	37.3	37.855		Jennifer	P. citrophthora
970	T3	15	P0479	R2	4	38.17	36.21	37.19		Jennifer	P. citrophthora
971	T3	15	P0479	R3	4	35.89	37.57	36.73		Jennifer	P. citrophthora
972	T3	15	P0479	R4	4	36.17	36.79	36.48		Jennifer	P. citrophthora
973	T4	20	CCUB 1151	R1	4	52.09	52.14	52.115		Jennifer	P. theobromicola sp. nov.
974	T4	20	CCUB 1151	R2	4	50.1	50.25	50.175		Jennifer	P. theobromicola sp. nov.
975	T4	20	CCUB 1151	R3	4	51.03	50.79	50.91		Jennifer	P. theobromicola sp. nov.
976	T4	20	CCUB 1151	R4	4	52.22	52.55	52.385		Jennifer	P. theobromicola sp. nov.
977	T4	20	CCUB 1285	R1	4	51.35	52.6	51.975		Jennifer	P. theobromicola sp. nov.
978	T4	20	CCUB 1285	R2	4	56.93	55.8	56.365		Jennifer	P. theobromicola sp. nov.
979	T4	20	CCUB 1285	R3	4	55.61	55.89	55.75		Jennifer	P. theobromicola sp. nov.
980	T4	20	CCUB 1285	R4	4	55.61	54.74	55.175		Jennifer	P. theobromicola sp. nov.
981	T4	20	CCUB 1158	R1	4	34.59	35.22	34.905		Jennifer	P. palmivora
982	T4	20	CCUB 1158	R2	4	34.95	33.99	34.47		Jennifer	P. palmivora
983	T4	20	CCUB 1158	R3	4	33.14	34.87	34.005		Jennifer	P. palmivora
984	T4	20	CCUB 1158	R4	4	34.18	33.97	34.075		Jennifer	P. palmivora
985	T4	20	CCUB 1091	R1	4	51.18	50.55	50.865		Jennifer	P. theobromicola sp. nov.
986	T4	20	CCUB 1091	R2	4	50.87	48.88	49.875		Jennifer	P. theobromicola sp. nov.
987	T4	20	CCUB 1091	R3	4	51.3	50.18	50.74		Jennifer	P. theobromicola sp. nov.
988	T4	20	CCUB 1091	R4	4	52.73	52.39	52.56		Jennifer	P. theobromicola sp. nov.
989	T4	20	CCUB 920	R1	4	28.39	28.87	28.63		Jennifer	P. palmivora
990	T4	20	CCUB 920	R2	4	30.41	29.74	30.075		Jennifer	P. palmivora
991	T4	20	CCUB 920	R3	4	28.78	28.8	28.79		Jennifer	P. palmivora
992	T4	20	CCUB 920	R4	4	29.48	30.7	30.09		Jennifer	P. palmivora
993	T4	20	CCUB 1102	R1	4	26.99	28.32	27.655		Jennifer	P. palmivora
994	T4	20	CCUB 1102	R2	4	31.05	28.98	30.015		Jennifer	P. palmivora
995	T4	20	CCUB 1102	R3	4	31.55	32.48	32.015		Jennifer	P. palmivora
996	T4	20	CCUB 1102	R4	4	31.55	30.64	31.095		Jennifer	P. palmivora
997	T4	20	CCUB 1205	R1	4	57.21	56.85	57.03		Jennifer	P. theobromicola sp. nov.
998	T4	20	CCUB 1205	R2	4	56.37	56.67	56.52		Jennifer	P. theobromicola sp. nov.
999	T4	20	CCUB 1205	R3	4	56.86	57.93	57.395		Jennifer	P. theobromicola sp. nov.
1000	T4	20	CCUB 1205	R4	4	56.99	56.06	56.525		Jennifer	P. theobromicola sp. nov.
1001	T4	20	CCUB 906	R1	4	32.07	32.28	32.175		Jennifer	P. palmivora
1002	T4	20	CCUB 906	R2	4	30.84	32.44	31.64		Jennifer	P. palmivora
1003	T4	20	CCUB 906	R3	4	32.4	31.14	31.77		Jennifer	P. palmivora
1004	T4	20	CCUB 906	R4	4	32.9	33.94	33.42		Jennifer	P. palmivora
1005	T4	20	P0479	R1	4	53.31	53.16	53.235		Jennifer	P. citrophthora
1006	T4	20	P0479	R2	4	50.11	50.3	50.205		Jennifer	P. citrophthora
1007	T4	20	P0479	R3	4	51.37	51.35	51.36		Jennifer	P. citrophthora
1008	T4	20	P0479	R4	4	52.06	51.76	51.91		Jennifer	P. citrophthora
1009	T5	25	CCUB 1151	R1	4	63.93	63.65	63.79		Jennifer	P. theobromicola sp. nov.
1010	T5	25	CCUB 1151	R2	4	64.03	64.3	64.165		Jennifer	P. theobromicola sp. nov.
1011	T5	25	CCUB 1151	R3	4	65.39	63.34	64.365		Jennifer	P. theobromicola sp. nov.
1012	T5	25	CCUB 1151	R4	4	66.52	64.85	65.685		Jennifer	P. theobromicola sp. nov.
1013	T5	25	CCUB 1285	R1	4	65.69	61.95	63.82		Jennifer	P. theobromicola sp. nov.
1014	T5	25	CCUB 1285	R2	4	60.33	61.46	60.895		Jennifer	P. theobromicola sp. nov.
1015	T5	25	CCUB 1285	R3	4	62.78	61.65	62.215		Jennifer	P. theobromicola sp. nov.
1016	T5	25	CCUB 1285	R4	4	62.8	62.85	62.825		Jennifer	P. theobromicola sp. nov.
1017	T5	25	CCUB 1158	R1	4	54.59	56.64	55.615		Jennifer	P. palmivora
1018	T5	25	CCUB 1158	R2	4	52.76	56.51	54.635		Jennifer	P. palmivora
1019	T5	25	CCUB 1158	R3	4	57.06	57.9	57.48		Jennifer	P. palmivora
1020	T5	25	CCUB 1158	R4	4	54.79	55.71	55.25		Jennifer	P. palmivora
1021	T5	25	CCUB 1091	R1	4	66.27	62.33	64.3		Jennifer	P. theobromicola sp. nov.
1022	T5	25	CCUB 1091	R2	4	63.37	64.8	64.085		Jennifer	P. theobromicola sp. nov.
1023	T5	25	CCUB 1091	R3	4	59.85	61.49	60.67		Jennifer	P. theobromicola sp. nov.
1024	T5	25	CCUB 1091	R4	4	58.44	61.5	59.97		Jennifer	P. theobromicola sp. nov.
1025	T5	25	CCUB 920	R1	4	52.08	50.9	51.49		Jennifer	P. palmivora
1026	T5	25	CCUB 920	R2	4	51.44	50.18	50.81		Jennifer	P. palmivora
1027	T5	25	CCUB 920	R3	4	50.66	49.99	50.325		Jennifer	P. palmivora
1028	T5	25	CCUB 920	R4	4	49.67	51.65	50.66		Jennifer	P. palmivora
1029	T5	25	CCUB 1102	R1	4	48.36	48.23	48.295		Jennifer	P. palmivora
1030	T5	25	CCUB 1102	R2	4	50.27	49.43	49.85		Jennifer	P. palmivora
1031	T5	25	CCUB 1102	R3	4	51.1	50.93	51.015		Jennifer	P. palmivora
1032	T5	25	CCUB 1102	R4	4	52.28	50.63	51.455		Jennifer	P. palmivora
1033	T5	25	CCUB 1205	R1	4	70.46	71.61	71.035		Jennifer	P. theobromicola sp. nov.
1034	T5	25	CCUB 1205	R2	4	68.41	69.95	69.18		Jennifer	P. theobromicola sp. nov.
1035	T5	25	CCUB 1205	R3	4	68.68	69.29	68.985		Jennifer	P. theobromicola sp. nov.
1036	T5	25	CCUB 1205	R4	4	68.27	68.55	68.41		Jennifer	P. theobromicola sp. nov.
1037	T5	25	CCUB 906	R1	4	51.75	51.5	51.625		Jennifer	P. palmivora
1038	T5	25	CCUB 906	R2	4	52.1	52.75	52.425		Jennifer	P. palmivora
1039	T5	25	CCUB 906	R3	4	41.39	43.05	42.22		Jennifer	P. palmivora
1040	T5	25	CCUB 906	R4	4	50.85	51.35	51.1		Jennifer	P. palmivora
1041	T5	25	P0479	R1	4	66.29	63.9	65.095		Jennifer	P. citrophthora
1042	T5	25	P0479	R2	4	61.73	61.45	61.59		Jennifer	P. citrophthora
1043	T5	25	P0479	R3	4	65.73	64.91	65.32		Jennifer	P. citrophthora
1044	T5	25	P0479	R4	4	64.7	63.73	64.215		Jennifer	P. citrophthora
1045	T6	30	CCUB 1151	R1	4	67.32	67.67	67.495		Jennifer	P. theobromicola sp. nov.
1046	T6	30	CCUB 1151	R2	4	67.1	66.21	66.655		Jennifer	P. theobromicola sp. nov.
1047	T6	30	CCUB 1151	R3	4	68.68	69.14	68.91		Jennifer	P. theobromicola sp. nov.
1048	T6	30	CCUB 1151	R4	4	65.41	65.64	65.525		Jennifer	P. theobromicola sp. nov.
1049	T6	30	CCUB 1285	R1	4	63.45	63.04	63.245		Jennifer	P. theobromicola sp. nov.
1050	T6	30	CCUB 1285	R2	4	63.59	63.04	63.315		Jennifer	P. theobromicola sp. nov.
1051	T6	30	CCUB 1285	R3	4	63.76	64.38	64.07		Jennifer	P. theobromicola sp. nov.
1052	T6	30	CCUB 1285	R4	4	61.98	62.53	62.255		Jennifer	P. theobromicola sp. nov.
1053	T6	30	CCUB 1158	R1	4	70.45	72.12	71.285		Jennifer	P. palmivora
1054	T6	30	CCUB 1158	R2	4	71.91	72.88	72.395		Jennifer	P. palmivora
1055	T6	30	CCUB 1158	R3	4	71.66	72.14	71.9		Jennifer	P. palmivora
1056	T6	30	CCUB 1158	R4	4	72.46	71.1	71.78		Jennifer	P. palmivora
1057	T6	30	CCUB 1091	R1	4	58.7	60.57	59.635		Jennifer	P. theobromicola sp. nov.
1058	T6	30	CCUB 1091	R2	4	62.79	60.95	61.87		Jennifer	P. theobromicola sp. nov.
1059	T6	30	CCUB 1091	R3	4	62.22	62.44	62.33		Jennifer	P. theobromicola sp. nov.
1060	T6	30	CCUB 1091	R4	4	61.9	61.41	61.655		Jennifer	P. theobromicola sp. nov.
1061	T6	30	CCUB 920	R1	4	60.33	61.66	60.995		Jennifer	P. palmivora
1062	T6	30	CCUB 920	R2	4	60.75	59.04	59.895		Jennifer	P. palmivora
1063	T6	30	CCUB 920	R3	4	61.97	62.09	62.03		Jennifer	P. palmivora
1064	T6	30	CCUB 920	R4	4	62.23	61.14	61.685		Jennifer	P. palmivora
1065	T6	30	CCUB 1102	R1	4	63.27	62.63	62.95		Jennifer	P. palmivora
1066	T6	30	CCUB 1102	R2	4	53.2	52.94	53.07		Jennifer	P. palmivora
1067	T6	30	CCUB 1102	R3	4	61.81	64.04	62.925		Jennifer	P. palmivora
1068	T6	30	CCUB 1102	R4	4	63.71	61.45	62.58		Jennifer	P. palmivora
1069	T6	30	CCUB 1205	R1	4	73.97	74.13	74.05		Jennifer	P. theobromicola sp. nov.
1070	T6	30	CCUB 1205	R2	4	73.85	74.28	74.065		Jennifer	P. theobromicola sp. nov.
1071	T6	30	CCUB 1205	R3	4	70.76	73.54	72.15		Jennifer	P. theobromicola sp. nov.
1072	T6	30	CCUB 1205	R4	4	71.6	71.88	71.74		Jennifer	P. theobromicola sp. nov.
1073	T6	30	CCUB 906	R1	4	60.13	58.84	59.485		Jennifer	P. palmivora
1074	T6	30	CCUB 906	R2	4	61.59	61.99	61.79		Jennifer	P. palmivora
1075	T6	30	CCUB 906	R3	4	59.25	59.27	59.26		Jennifer	P. palmivora
1076	T6	30	CCUB 906	R4	4	59.95	60.65	60.3		Jennifer	P. palmivora
1077	T6	30	P0479	R1	4	58.48	56.52	57.5		Jennifer	P. citrophthora
1078	T6	30	P0479	R2	4	54.42	53.87	54.145		Jennifer	P. citrophthora
1079	T6	30	P0479	R3	4	56.51	57.1	56.805		Jennifer	P. citrophthora
1080	T6	30	P0479	R4	4	56.93	57.79	57.36		Jennifer	P. citrophthora
1081	T7	35	CCUB 1151	R1	4	6	6	6		Jennifer	P. theobromicola sp. nov.
1082	T7	35	CCUB 1151	R2	4	6	6	6		Jennifer	P. theobromicola sp. nov.
1083	T7	35	CCUB 1151	R3	4	6	6	6		Jennifer	P. theobromicola sp. nov.
1084	T7	35	CCUB 1151	R4	4	6	6	6		Jennifer	P. theobromicola sp. nov.
1085	T7	35	CCUB 1285	R1	4	6	6	6		Jennifer	P. theobromicola sp. nov.
1086	T7	35	CCUB 1285	R2	4	6	6	6		Jennifer	P. theobromicola sp. nov.
1087	T7	35	CCUB 1285	R3	4	6	6	6		Jennifer	P. theobromicola sp. nov.
1088	T7	35	CCUB 1285	R4	4	6	6	6		Jennifer	P. theobromicola sp. nov.
1089	T7	35	CCUB 1158	R1	4	6	6	6		Jennifer	P. palmivora
1090	T7	35	CCUB 1158	R2	4	6	6	6		Jennifer	P. palmivora
1091	T7	35	CCUB 1158	R3	4	6	6	6		Jennifer	P. palmivora
1092	T7	35	CCUB 1158	R4	4	6	6	6		Jennifer	P. palmivora
1093	T7	35	CCUB 1091	R1	4	6	6	6		Jennifer	P. theobromicola sp. nov.
1094	T7	35	CCUB 1091	R2	4	6	6	6		Jennifer	P. theobromicola sp. nov.
1095	T7	35	CCUB 1091	R3	4	6	6	6		Jennifer	P. theobromicola sp. nov.
1096	T7	35	CCUB 1091	R4	4	6	6	6		Jennifer	P. theobromicola sp. nov.
1097	T7	35	CCUB 920	R1	4	6	6	6		Jennifer	P. palmivora
1098	T7	35	CCUB 920	R2	4	6	6	6		Jennifer	P. palmivora
1099	T7	35	CCUB 920	R3	4	6	6	6		Jennifer	P. palmivora
1100	T7	35	CCUB 920	R4	4	6	6	6		Jennifer	P. palmivora
1101	T7	35	CCUB 1102	R1	4	6	6	6		Jennifer	P. palmivora
1102	T7	35	CCUB 1102	R2	4	6	6	6		Jennifer	P. palmivora
1103	T7	35	CCUB 1102	R3	4	6	6	6		Jennifer	P. palmivora
1104	T7	35	CCUB 1102	R4	4	6	6	6		Jennifer	P. palmivora
1105	T7	35	CCUB 1205	R1	4	6	6	6		Jennifer	P. theobromicola sp. nov.
1106	T7	35	CCUB 1205	R2	4	6	6	6		Jennifer	P. theobromicola sp. nov.
1107	T7	35	CCUB 1205	R3	4	6	6	6		Jennifer	P. theobromicola sp. nov.
1108	T7	35	CCUB 1205	R4	4	6	6	6		Jennifer	P. theobromicola sp. nov.
1109	T7	35	CCUB 906	R1	4	6	6	6		Jennifer	P. palmivora
1110	T7	35	CCUB 906	R2	4	6	6	6		Jennifer	P. palmivora
1111	T7	35	CCUB 906	R3	4	6	6	6		Jennifer	P. palmivora
1112	T7	35	CCUB 906	R4	4	6	6	6		Jennifer	P. palmivora
1113	T7	35	P0479	R1	4	6	6	6		Jennifer	P. citrophthora
1114	T7	35	P0479	R2	4	6	6	6		Jennifer	P. citrophthora
1115	T7	35	P0479	R3	4	6	6	6		Jennifer	P. citrophthora
1116	T7	35	P0479	R4	4	6	6	6		Jennifer	P. citrophthora
1117	T8	40	CCUB 1151	R1	4	6	6	6		Jennifer	P. theobromicola sp. nov.
1118	T8	40	CCUB 1151	R2	4	6	6	6		Jennifer	P. theobromicola sp. nov.
1119	T8	40	CCUB 1151	R3	4	6	6	6		Jennifer	P. theobromicola sp. nov.
1120	T8	40	CCUB 1151	R4	4	6	6	6		Jennifer	P. theobromicola sp. nov.
1121	T8	40	CCUB 1285	R1	4	6	6	6		Jennifer	P. theobromicola sp. nov.
1122	T8	40	CCUB 1285	R2	4	6	6	6		Jennifer	P. theobromicola sp. nov.
1123	T8	40	CCUB 1285	R3	4	6	6	6		Jennifer	P. theobromicola sp. nov.
1124	T8	40	CCUB 1285	R4	4	6	6	6		Jennifer	P. theobromicola sp. nov.
1125	T8	40	CCUB 1158	R1	4	6	6	6		Jennifer	P. palmivora
1126	T8	40	CCUB 1158	R2	4	6	6	6		Jennifer	P. palmivora
1127	T8	40	CCUB 1158	R3	4	6	6	6		Jennifer	P. palmivora
1128	T8	40	CCUB 1158	R4	4	6	6	6		Jennifer	P. palmivora
1129	T8	40	CCUB 1091	R1	4	6	6	6		Jennifer	P. theobromicola sp. nov.
1130	T8	40	CCUB 1091	R2	4	6	6	6		Jennifer	P. theobromicola sp. nov.
1131	T8	40	CCUB 1091	R3	4	6	6	6		Jennifer	P. theobromicola sp. nov.
1132	T8	40	CCUB 1091	R4	4	6	6	6		Jennifer	P. theobromicola sp. nov.
1133	T8	40	CCUB 920	R1	4	6	6	6		Jennifer	P. palmivora
1134	T8	40	CCUB 920	R2	4	6	6	6		Jennifer	P. palmivora
1135	T8	40	CCUB 920	R3	4	6	6	6		Jennifer	P. palmivora
1136	T8	40	CCUB 920	R4	4	6	6	6		Jennifer	P. palmivora
1137	T8	40	CCUB 1102	R1	4	6	6	6		Jennifer	P. palmivora
1138	T8	40	CCUB 1102	R2	4	6	6	6		Jennifer	P. palmivora
1139	T8	40	CCUB 1102	R3	4	6	6	6		Jennifer	P. palmivora
1140	T8	40	CCUB 1102	R4	4	6	6	6		Jennifer	P. palmivora
1141	T8	40	CCUB 1205	R1	4	6	6	6		Jennifer	P. theobromicola sp. nov.
1142	T8	40	CCUB 1205	R2	4	6	6	6		Jennifer	P. theobromicola sp. nov.
1143	T8	40	CCUB 1205	R3	4	6	6	6		Jennifer	P. theobromicola sp. nov.
1144	T8	40	CCUB 1205	R4	4	6	6	6		Jennifer	P. theobromicola sp. nov.
1145	T8	40	CCUB 906	R1	4	6	6	6		Jennifer	P. palmivora
1146	T8	40	CCUB 906	R2	4	6	6	6		Jennifer	P. palmivora
1147	T8	40	CCUB 906	R3	4	6	6	6		Jennifer	P. palmivora
1148	T8	40	CCUB 906	R4	4	6	6	6		Jennifer	P. palmivora
1149	T8	40	P0479	R1	4	6	6	6		Jennifer	P. citrophthora
1150	T8	40	P0479	R2	4	6	6	6		Jennifer	P. citrophthora
1151	T8	40	P0479	R3	4	6	6	6		Jennifer	P. citrophthora
1152	T8	40	P0479	R4	4	6	6	6		Jennifer	P. citrophthora
1153	T1	5	CCUB 1151	R1	5	6	6	6		Jennifer	P. theobromicola sp. nov.
1154	T1	5	CCUB 1151	R2	5	6	6	6		Jennifer	P. theobromicola sp. nov.
1155	T1	5	CCUB 1151	R3	5	6	6	6		Jennifer	P. theobromicola sp. nov.
1156	T1	5	CCUB 1151	R4	5	6	6	6		Jennifer	P. theobromicola sp. nov.
1157	T1	5	CCUB 1285	R1	5	6	6	6		Jennifer	P. theobromicola sp. nov.
1158	T1	5	CCUB 1285	R2	5	6	6	6		Jennifer	P. theobromicola sp. nov.
1159	T1	5	CCUB 1285	R3	5	6	6	6		Jennifer	P. theobromicola sp. nov.
1160	T1	5	CCUB 1285	R4	5	6	6	6		Jennifer	P. theobromicola sp. nov.
1161	T1	5	CCUB 1158	R1	5	6	6	6		Jennifer	P. palmivora
1162	T1	5	CCUB 1158	R2	5	6	6	6		Jennifer	P. palmivora
1163	T1	5	CCUB 1158	R3	5	6	6	6		Jennifer	P. palmivora
1164	T1	5	CCUB 1158	R4	5	6	6	6		Jennifer	P. palmivora
1165	T1	5	CCUB 1091	R1	5	6	6	6		Jennifer	P. theobromicola sp. nov.
1166	T1	5	CCUB 1091	R2	5	6	6	6		Jennifer	P. theobromicola sp. nov.
1167	T1	5	CCUB 1091	R3	5	6	6	6		Jennifer	P. theobromicola sp. nov.
1168	T1	5	CCUB 1091	R4	5	6	6	6		Jennifer	P. theobromicola sp. nov.
1169	T1	5	CCUB 920	R1	5	6	6	6		Jennifer	P. palmivora
1170	T1	5	CCUB 920	R2	5	6	6	6		Jennifer	P. palmivora
1171	T1	5	CCUB 920	R3	5	6	6	6		Jennifer	P. palmivora
1172	T1	5	CCUB 920	R4	5	6	6	6		Jennifer	P. palmivora
1173	T1	5	CCUB 1102	R1	5	6	6	6		Jennifer	P. palmivora
1174	T1	5	CCUB 1102	R2	5	6	6	6		Jennifer	P. palmivora
1175	T1	5	CCUB 1102	R3	5	6	6	6		Jennifer	P. palmivora
1176	T1	5	CCUB 1102	R4	5	6	6	6		Jennifer	P. palmivora
1177	T1	5	CCUB 1205	R1	5	6	6	6		Jennifer	P. theobromicola sp. nov.
1178	T1	5	CCUB 1205	R2	5	6	6	6		Jennifer	P. theobromicola sp. nov.
1179	T1	5	CCUB 1205	R3	5	6	6	6		Jennifer	P. theobromicola sp. nov.
1180	T1	5	CCUB 1205	R4	5	6	6	6		Jennifer	P. theobromicola sp. nov.
1181	T1	5	CCUB 906	R1	5	6	6	6		Jennifer	P. palmivora
1182	T1	5	CCUB 906	R2	5	6	6	6		Jennifer	P. palmivora
1183	T1	5	CCUB 906	R3	5	6	6	6		Jennifer	P. palmivora
1184	T1	5	CCUB 906	R4	5	6	6	6		Jennifer	P. palmivora
1185	T1	5	P0479	R1	5	6	6	6		Jennifer	P. citrophthora
1186	T1	5	P0479	R2	5	6	6	6		Jennifer	P. citrophthora
1187	T1	5	P0479	R3	5	6	6	6		Jennifer	P. citrophthora
1188	T1	5	P0479	R4	5	6	6	6		Jennifer	P. citrophthora
1189	T2	10	CCUB 1151	R1	5	25.74	26.17	25.955		Jennifer	P. theobromicola sp. nov.
1190	T2	10	CCUB 1151	R2	5	26.41	26.72	26.565		Jennifer	P. theobromicola sp. nov.
1191	T2	10	CCUB 1151	R3	5	25.95	26.59	26.27		Jennifer	P. theobromicola sp. nov.
1192	T2	10	CCUB 1151	R4	5	26.44	26.12	26.28		Jennifer	P. theobromicola sp. nov.
1193	T2	10	CCUB 1285	R1	5	27.95	28.08	28.015		Jennifer	P. theobromicola sp. nov.
1194	T2	10	CCUB 1285	R2	5	28.41	27.38	27.895		Jennifer	P. theobromicola sp. nov.
1195	T2	10	CCUB 1285	R3	5	26.92	27.02	26.97		Jennifer	P. theobromicola sp. nov.
1196	T2	10	CCUB 1285	R4	5	25.73	25.03	25.38		Jennifer	P. theobromicola sp. nov.
1197	T2	10	CCUB 1158	R1	5	12.17	12.34	12.255		Jennifer	P. palmivora
1198	T2	10	CCUB 1158	R2	5	12.55	12.85	12.7		Jennifer	P. palmivora
1199	T2	10	CCUB 1158	R3	5	11.87	13.02	12.445		Jennifer	P. palmivora
1200	T2	10	CCUB 1158	R4	5	12.67	13.75	13.21		Jennifer	P. palmivora
1201	T2	10	CCUB 1091	R1	5	27.64	27.85	27.745		Jennifer	P. theobromicola sp. nov.
1202	T2	10	CCUB 1091	R2	5	26.23	27.15	26.69		Jennifer	P. theobromicola sp. nov.
1203	T2	10	CCUB 1091	R3	5	25.09	26.9	25.995		Jennifer	P. theobromicola sp. nov.
1204	T2	10	CCUB 1091	R4	5	26.22	25.1	25.66		Jennifer	P. theobromicola sp. nov.
1205	T2	10	CCUB 920	R1	5	10.09	8.75	9.42		Jennifer	P. palmivora
1206	T2	10	CCUB 920	R2	5	9.74	10.19	9.965		Jennifer	P. palmivora
1207	T2	10	CCUB 920	R3	5	8.5	8.8	8.65		Jennifer	P. palmivora
1208	T2	10	CCUB 920	R4	5	9.14	10.37	9.755		Jennifer	P. palmivora
1209	T2	10	CCUB 1102	R1	5	11.6	10.96	11.28		Jennifer	P. palmivora
1210	T2	10	CCUB 1102	R2	5	10.24	11.65	10.945		Jennifer	P. palmivora
1211	T2	10	CCUB 1102	R3	5	10.55	10.99	10.77		Jennifer	P. palmivora
1212	T2	10	CCUB 1102	R4	5	7.68	7.55	7.615		Jennifer	P. palmivora
1213	T2	10	CCUB 1205	R1	5	28.09	28.05	28.07		Jennifer	P. theobromicola sp. nov.
1214	T2	10	CCUB 1205	R2	5	29.11	29.19	29.15		Jennifer	P. theobromicola sp. nov.
1215	T2	10	CCUB 1205	R3	5	29.28	29.25	29.265		Jennifer	P. theobromicola sp. nov.
1216	T2	10	CCUB 1205	R4	5	27.13	27.23	27.18		Jennifer	P. theobromicola sp. nov.
1217	T2	10	CCUB 906	R1	5	12.32	12.8	12.56		Jennifer	P. palmivora
1218	T2	10	CCUB 906	R2	5	12.15	12.63	12.39		Jennifer	P. palmivora
1219	T2	10	CCUB 906	R3	5	11.37	12.98	12.175		Jennifer	P. palmivora
1220	T2	10	CCUB 906	R4	5	11.88	12.74	12.31		Jennifer	P. palmivora
1221	T2	10	P0479	R1	5	7.93	7.28	7.605		Jennifer	P. citrophthora
1222	T2	10	P0479	R2	5	8.18	7.34	7.76		Jennifer	P. citrophthora
1223	T2	10	P0479	R3	5	7.64	7.77	7.705		Jennifer	P. citrophthora
1224	T2	10	P0479	R4	5	7.13	7.42	7.275		Jennifer	P. citrophthora
1225	T3	15	CCUB 1151	R1	5	48.76	49.14	48.95		Jennifer	P. theobromicola sp. nov.
1226	T3	15	CCUB 1151	R2	5	47.69	48.67	48.18		Jennifer	P. theobromicola sp. nov.
1227	T3	15	CCUB 1151	R3	5	50.48	48.81	49.645		Jennifer	P. theobromicola sp. nov.
1228	T3	15	CCUB 1151	R4	5	50.29	50.98	50.635		Jennifer	P. theobromicola sp. nov.
1229	T3	15	CCUB 1285	R1	5	49.53	51.31	50.42		Jennifer	P. theobromicola sp. nov.
1230	T3	15	CCUB 1285	R2	5	51.82	50.72	51.27		Jennifer	P. theobromicola sp. nov.
1231	T3	15	CCUB 1285	R3	5	50.43	50.6	50.515		Jennifer	P. theobromicola sp. nov.
1232	T3	15	CCUB 1285	R4	5	50.61	49.36	49.985		Jennifer	P. theobromicola sp. nov.
1233	T3	15	CCUB 1158	R1	5	23.43	25.12	24.275		Jennifer	P. palmivora
1234	T3	15	CCUB 1158	R2	5				Red filled	Jennifer	P. palmivora
1235	T3	15	CCUB 1158	R3	5	25.77	26.52	26.145		Jennifer	P. palmivora
1236	T3	15	CCUB 1158	R4	5	25.21	25.38	25.295		Jennifer	P. palmivora
1237	T3	15	CCUB 1091	R1	5	50.06	48.34	49.2		Jennifer	P. theobromicola sp. nov.
1238	T3	15	CCUB 1091	R2	5	47.47	48.37	47.92		Jennifer	P. theobromicola sp. nov.
1239	T3	15	CCUB 1091	R3	5	50.67	50.88	50.775		Jennifer	P. theobromicola sp. nov.
1240	T3	15	CCUB 1091	R4	5	46.67	47.42	47.045		Jennifer	P. theobromicola sp. nov.
1241	T3	15	CCUB 920	R1	5	19.34	19.85	19.595		Jennifer	P. palmivora
1242	T3	15	CCUB 920	R2	5	20.5	19.11	19.805		Jennifer	P. palmivora
1243	T3	15	CCUB 920	R3	5	19.05	19.98	19.515		Jennifer	P. palmivora
1244	T3	15	CCUB 920	R4	5	21.68	21.18	21.43		Jennifer	P. palmivora
1245	T3	15	CCUB 1102	R1	5	19.99	21.98	20.985		Jennifer	P. palmivora
1246	T3	15	CCUB 1102	R2	5	21.61	22.27	21.94		Jennifer	P. palmivora
1247	T3	15	CCUB 1102	R3	5	21.5	21.82	21.66		Jennifer	P. palmivora
1248	T3	15	CCUB 1102	R4	5	20.68	21.18	20.93		Jennifer	P. palmivora
1249	T3	15	CCUB 1205	R1	5	54.53	52.67	53.6		Jennifer	P. theobromicola sp. nov.
1250	T3	15	CCUB 1205	R2	5	53.11	53.59	53.35		Jennifer	P. theobromicola sp. nov.
1251	T3	15	CCUB 1205	R3	5	52.59	51.96	52.275		Jennifer	P. theobromicola sp. nov.
1252	T3	15	CCUB 1205	R4	5	52.7	52.32	52.51		Jennifer	P. theobromicola sp. nov.
1253	T3	15	CCUB 906	R1	5	23.54	22.22	22.88		Jennifer	P. palmivora
1254	T3	15	CCUB 906	R2	5	21.51	21.95	21.73		Jennifer	P. palmivora
1255	T3	15	CCUB 906	R3	5	22.91	22.74	22.825		Jennifer	P. palmivora
1256	T3	15	CCUB 906	R4	5	21.21	22.27	21.74		Jennifer	P. palmivora
1257	T3	15	P0479	R1	5	47.45	46.33	46.89		Jennifer	P. citrophthora
1258	T3	15	P0479	R2	5	46.09	44.57	45.33		Jennifer	P. citrophthora
1259	T3	15	P0479	R3	5	44.22	47.43	45.825		Jennifer	P. citrophthora
1260	T3	15	P0479	R4	5	44.82	44.48	44.65		Jennifer	P. citrophthora
1261	T4	20	CCUB 1151	R1	5	62.93	63.77	63.35		Jennifer	P. theobromicola sp. nov.
1262	T4	20	CCUB 1151	R2	5	64.3	64.16	64.23		Jennifer	P. theobromicola sp. nov.
1263	T4	20	CCUB 1151	R3	5	61.82	63.05	62.435		Jennifer	P. theobromicola sp. nov.
1264	T4	20	CCUB 1151	R4	5	64.75	65.57	65.16		Jennifer	P. theobromicola sp. nov.
1265	T4	20	CCUB 1285	R1	5	62.38	65.02	63.7		Jennifer	P. theobromicola sp. nov.
1266	T4	20	CCUB 1285	R2	5	67.3	65.55	66.425		Jennifer	P. theobromicola sp. nov.
1267	T4	20	CCUB 1285	R3	5	65.72	66.76	66.24		Jennifer	P. theobromicola sp. nov.
1268	T4	20	CCUB 1285	R4	5	66.83	69.2	68.015		Jennifer	P. theobromicola sp. nov.
1269	T4	20	CCUB 1158	R1	5	42.47	42.58	42.525		Jennifer	P. palmivora
1270	T4	20	CCUB 1158	R2	5	42.94	43.1	43.02		Jennifer	P. palmivora
1271	T4	20	CCUB 1158	R3	5	42	43.85	42.925		Jennifer	P. palmivora
1272	T4	20	CCUB 1158	R4	5	42.35	42	42.175		Jennifer	P. palmivora
1273	T4	20	CCUB 1091	R1	5	61.03	60.65	60.84		Jennifer	P. theobromicola sp. nov.
1274	T4	20	CCUB 1091	R2	5	60.6	60.82	60.71		Jennifer	P. theobromicola sp. nov.
1275	T4	20	CCUB 1091	R3	5	61.95	62.17	62.06		Jennifer	P. theobromicola sp. nov.
1276	T4	20	CCUB 1091	R4	5	62.43	63.1	62.765		Jennifer	P. theobromicola sp. nov.
1277	T4	20	CCUB 920	R1	5	35.27	35.16	35.215		Jennifer	P. palmivora
1278	T4	20	CCUB 920	R2	5	38.22	37.4	37.81		Jennifer	P. palmivora
1279	T4	20	CCUB 920	R3	5	37.94	35.8	36.87		Jennifer	P. palmivora
1280	T4	20	CCUB 920	R4	5	35.37	35.67	35.52		Jennifer	P. palmivora
1281	T4	20	CCUB 1102	R1	5	34.43	34.36	34.395		Jennifer	P. palmivora
1282	T4	20	CCUB 1102	R2	5	34.79	36.12	35.455		Jennifer	P. palmivora
1283	T4	20	CCUB 1102	R3	5	36.85	39.18	38.015		Jennifer	P. palmivora
1284	T4	20	CCUB 1102	R4	5	38.07	38.13	38.1		Jennifer	P. palmivora
1285	T4	20	CCUB 1205	R1	5	70.69	67.47	69.08		Jennifer	P. theobromicola sp. nov.
1286	T4	20	CCUB 1205	R2	5	67.25	69.07	68.16		Jennifer	P. theobromicola sp. nov.
1287	T4	20	CCUB 1205	R3	5	69.26	69.5	69.38		Jennifer	P. theobromicola sp. nov.
1288	T4	20	CCUB 1205	R4	5	69.04	69.25	69.145		Jennifer	P. theobromicola sp. nov.
1289	T4	20	CCUB 906	R1	5	38.91	40.81	39.86		Jennifer	P. palmivora
1290	T4	20	CCUB 906	R2	5	39.85	38.72	39.285		Jennifer	P. palmivora
1291	T4	20	CCUB 906	R3	5	40.86	40.69	40.775		Jennifer	P. palmivora
1292	T4	20	CCUB 906	R4	5	41.16	40.86	41.01		Jennifer	P. palmivora
1293	T4	20	P0479	R1	5	65.86	65.74	65.8		Jennifer	P. citrophthora
1294	T4	20	P0479	R2	5	63.12	62.64	62.88		Jennifer	P. citrophthora
1295	T4	20	P0479	R3	5	63.7	64	63.85		Jennifer	P. citrophthora
1296	T4	20	P0479	R4	5	64.68	65.52	65.1		Jennifer	P. citrophthora
1297	T5	25	CCUB 1151	R1	5	77.91	75.95	76.93		Jennifer	P. theobromicola sp. nov.
1298	T5	25	CCUB 1151	R2	5	79.5	78.96	79.23		Jennifer	P. theobromicola sp. nov.
1299	T5	25	CCUB 1151	R3	5	77.7	81.75	79.725		Jennifer	P. theobromicola sp. nov.
1300	T5	25	CCUB 1151	R4	5	82	82	82		Jennifer	P. theobromicola sp. nov.
1301	T5	25	CCUB 1285	R1	5	74.98	75.55	75.265		Jennifer	P. theobromicola sp. nov.
1302	T5	25	CCUB 1285	R2	5	75.82	72.63	74.225		Jennifer	P. theobromicola sp. nov.
1303	T5	25	CCUB 1285	R3	5	74.4	76.93	75.665		Jennifer	P. theobromicola sp. nov.
1304	T5	25	CCUB 1285	R4	5	77.17	76.98	77.075		Jennifer	P. theobromicola sp. nov.
1305	T5	25	CCUB 1158	R1	5	68.82	69.96	69.39		Jennifer	P. palmivora
1306	T5	25	CCUB 1158	R2	5	70.38	65.46	67.92		Jennifer	P. palmivora
1307	T5	25	CCUB 1158	R3	5	69.81	71.77	70.79		Jennifer	P. palmivora
1308	T5	25	CCUB 1158	R4	5	69.27	67.44	68.355		Jennifer	P. palmivora
1309	T5	25	CCUB 1091	R1	5	76.33	80.19	78.26		Jennifer	P. theobromicola sp. nov.
1310	T5	25	CCUB 1091	R2	5	82.04	77.86	79.95		Jennifer	P. theobromicola sp. nov.
1311	T5	25	CCUB 1091	R3	5	72.76	74	73.38		Jennifer	P. theobromicola sp. nov.
1312	T5	25	CCUB 1091	R4	5	71.33	72.45	71.89		Jennifer	P. theobromicola sp. nov.
1313	T5	25	CCUB 920	R1	5	64.11	64.79	64.45		Jennifer	P. palmivora
1314	T5	25	CCUB 920	R2	5	62.56	63.15	62.855		Jennifer	P. palmivora
1315	T5	25	CCUB 920	R3	5	63.51	62.73	63.12		Jennifer	P. palmivora
1316	T5	25	CCUB 920	R4	5	61.9	64.04	62.97		Jennifer	P. palmivora
1317	T5	25	CCUB 1102	R1	5	59.78	59.98	59.88		Jennifer	P. palmivora
1318	T5	25	CCUB 1102	R2	5	60.48	61.12	60.8		Jennifer	P. palmivora
1319	T5	25	CCUB 1102	R3	5	59.71	60.19	59.95		Jennifer	P. palmivora
1320	T5	25	CCUB 1102	R4	5	59.78	62.04	60.91		Jennifer	P. palmivora
1321	T5	25	CCUB 1205	R1	5	82	82	82		Jennifer	P. theobromicola sp. nov.
1322	T5	25	CCUB 1205	R2	5	82	78.85	80.425		Jennifer	P. theobromicola sp. nov.
1323	T5	25	CCUB 1205	R3	5	82	82	82		Jennifer	P. theobromicola sp. nov.
1324	T5	25	CCUB 1205	R4	5	82	82	82		Jennifer	P. theobromicola sp. nov.
1325	T5	25	CCUB 906	R1	5	66.83	62.39	64.61		Jennifer	P. palmivora
1326	T5	25	CCUB 906	R2	5	63.72	64.72	64.22		Jennifer	P. palmivora
1327	T5	25	CCUB 906	R3	5	54.53	53.45	53.99		Jennifer	P. palmivora
1328	T5	25	CCUB 906	R4	5	63.6	64.36	63.98		Jennifer	P. palmivora
1329	T5	25	P0479	R1	5	82	82	82		Jennifer	P. citrophthora
1330	T5	25	P0479	R2	5	76.31	76.92	76.615		Jennifer	P. citrophthora
1331	T5	25	P0479	R3	5	82	82	82		Jennifer	P. citrophthora
1332	T5	25	P0479	R4	5	82	82	82		Jennifer	P. citrophthora
1333	T6	30	CCUB 1151	R1	5	82	82	82		Jennifer	P. theobromicola sp. nov.
1334	T6	30	CCUB 1151	R2	5	82	82	82		Jennifer	P. theobromicola sp. nov.
1335	T6	30	CCUB 1151	R3	5	82	82	82		Jennifer	P. theobromicola sp. nov.
1336	T6	30	CCUB 1151	R4	5	82	82	82		Jennifer	P. theobromicola sp. nov.
1337	T6	30	CCUB 1285	R1	5	76.83	75.8	76.315		Jennifer	P. theobromicola sp. nov.
1338	T6	30	CCUB 1285	R2	5	80.05	82	81.025		Jennifer	P. theobromicola sp. nov.
1339	T6	30	CCUB 1285	R3	5	82	82	82		Jennifer	P. theobromicola sp. nov.
1340	T6	30	CCUB 1285	R4	5	75.22	77.44	76.33		Jennifer	P. theobromicola sp. nov.
1341	T6	30	CCUB 1158	R1	5	82	82	82		Jennifer	P. palmivora
1342	T6	30	CCUB 1158	R2	5	82	82	82		Jennifer	P. palmivora
1343	T6	30	CCUB 1158	R3	5	82	82	82		Jennifer	P. palmivora
1344	T6	30	CCUB 1158	R4	5	82	82	82		Jennifer	P. palmivora
1345	T6	30	CCUB 1091	R1	5	75.34	73.47	74.405		Jennifer	P. theobromicola sp. nov.
1346	T6	30	CCUB 1091	R2	5	78.01	75.23	76.62		Jennifer	P. theobromicola sp. nov.
1347	T6	30	CCUB 1091	R3	5	78.32	82	80.16		Jennifer	P. theobromicola sp. nov.
1348	T6	30	CCUB 1091	R4	5	78.2	77.05	77.625		Jennifer	P. theobromicola sp. nov.
1349	T6	30	CCUB 920	R1	5	77.2	78.2	77.7		Jennifer	P. palmivora
1350	T6	30	CCUB 920	R2	5	74.1	78.45	76.275		Jennifer	P. palmivora
1351	T6	30	CCUB 920	R3	5	77.97	78.89	78.43		Jennifer	P. palmivora
1352	T6	30	CCUB 920	R4	5	77.49	77.72	77.605		Jennifer	P. palmivora
1353	T6	30	CCUB 1102	R1	5	79.8	77.44	78.62		Jennifer	P. palmivora
1354	T6	30	CCUB 1102	R2	5	65.18	65.78	65.48		Jennifer	P. palmivora
1355	T6	30	CCUB 1102	R3	5	79.32	80.77	80.045		Jennifer	P. palmivora
1356	T6	30	CCUB 1102	R4	5	78.44	78.85	78.645		Jennifer	P. palmivora
1357	T6	30	CCUB 1205	R1	5	82	82	82		Jennifer	P. theobromicola sp. nov.
1358	T6	30	CCUB 1205	R2	5	82	82	82		Jennifer	P. theobromicola sp. nov.
1359	T6	30	CCUB 1205	R3	5	82	82	82		Jennifer	P. theobromicola sp. nov.
1360	T6	30	CCUB 1205	R4	5	82	82	82		Jennifer	P. theobromicola sp. nov.
1361	T6	30	CCUB 906	R1	5	76.08	76.56	76.32		Jennifer	P. palmivora
1362	T6	30	CCUB 906	R2	5	79.01	78.73	78.87		Jennifer	P. palmivora
1363	T6	30	CCUB 906	R3	5	76.61	74.81	75.71		Jennifer	P. palmivora
1364	T6	30	CCUB 906	R4	5	76.18	76.84	76.51		Jennifer	P. palmivora
1365	T6	30	P0479	R1	5	72.53	70.43	71.48		Jennifer	P. citrophthora
1366	T6	30	P0479	R2	5	67.91	68.21	68.06		Jennifer	P. citrophthora
1367	T6	30	P0479	R3	5	71	71.08	71.04		Jennifer	P. citrophthora
1368	T6	30	P0479	R4	5	70.79	71.35	71.07		Jennifer	P. citrophthora
1369	T7	35	CCUB 1151	R1	5	6	6	6		Jennifer	P. theobromicola sp. nov.
1370	T7	35	CCUB 1151	R2	5	6	6	6		Jennifer	P. theobromicola sp. nov.
1371	T7	35	CCUB 1151	R3	5	6	6	6		Jennifer	P. theobromicola sp. nov.
1372	T7	35	CCUB 1151	R4	5	6	6	6		Jennifer	P. theobromicola sp. nov.
1373	T7	35	CCUB 1285	R1	5	6	6	6		Jennifer	P. theobromicola sp. nov.
1374	T7	35	CCUB 1285	R2	5	6	6	6		Jennifer	P. theobromicola sp. nov.
1375	T7	35	CCUB 1285	R3	5	6	6	6		Jennifer	P. theobromicola sp. nov.
1376	T7	35	CCUB 1285	R4	5	6	6	6		Jennifer	P. theobromicola sp. nov.
1377	T7	35	CCUB 1158	R1	5	6	6	6		Jennifer	P. palmivora
1378	T7	35	CCUB 1158	R2	5	6	6	6		Jennifer	P. palmivora
1379	T7	35	CCUB 1158	R3	5	6	6	6		Jennifer	P. palmivora
1380	T7	35	CCUB 1158	R4	5	6	6	6		Jennifer	P. palmivora
1381	T7	35	CCUB 1091	R1	5	6	6	6		Jennifer	P. theobromicola sp. nov.
1382	T7	35	CCUB 1091	R2	5	6	6	6		Jennifer	P. theobromicola sp. nov.
1383	T7	35	CCUB 1091	R3	5	6	6	6		Jennifer	P. theobromicola sp. nov.
1384	T7	35	CCUB 1091	R4	5	6	6	6		Jennifer	P. theobromicola sp. nov.
1385	T7	35	CCUB 920	R1	5	6	6	6		Jennifer	P. palmivora
1386	T7	35	CCUB 920	R2	5	6	6	6		Jennifer	P. palmivora
1387	T7	35	CCUB 920	R3	5	6	6	6		Jennifer	P. palmivora
1388	T7	35	CCUB 920	R4	5	6	6	6		Jennifer	P. palmivora
1389	T7	35	CCUB 1102	R1	5	6	6	6		Jennifer	P. palmivora
1390	T7	35	CCUB 1102	R2	5	6	6	6		Jennifer	P. palmivora
1391	T7	35	CCUB 1102	R3	5	6	6	6		Jennifer	P. palmivora
1392	T7	35	CCUB 1102	R4	5	6	6	6		Jennifer	P. palmivora
1393	T7	35	CCUB 1205	R1	5	6	6	6		Jennifer	P. theobromicola sp. nov.
1394	T7	35	CCUB 1205	R2	5	6	6	6		Jennifer	P. theobromicola sp. nov.
1395	T7	35	CCUB 1205	R3	5	6	6	6		Jennifer	P. theobromicola sp. nov.
1396	T7	35	CCUB 1205	R4	5	6	6	6		Jennifer	P. theobromicola sp. nov.
1397	T7	35	CCUB 906	R1	5	6	6	6		Jennifer	P. palmivora
1398	T7	35	CCUB 906	R2	5	6	6	6		Jennifer	P. palmivora
1399	T7	35	CCUB 906	R3	5	6	6	6		Jennifer	P. palmivora
1400	T7	35	CCUB 906	R4	5	6	6	6		Jennifer	P. palmivora
1401	T7	35	P0479	R1	5	6	6	6		Jennifer	P. citrophthora
1402	T7	35	P0479	R2	5	6	6	6		Jennifer	P. citrophthora
1403	T7	35	P0479	R3	5	6	6	6		Jennifer	P. citrophthora
1404	T7	35	P0479	R4	5	6	6	6		Jennifer	P. citrophthora
1405	T8	40	CCUB 1151	R1	5	6	6	6		Jennifer	P. theobromicola sp. nov.
1406	T8	40	CCUB 1151	R2	5	6	6	6		Jennifer	P. theobromicola sp. nov.
1407	T8	40	CCUB 1151	R3	5	6	6	6		Jennifer	P. theobromicola sp. nov.
1408	T8	40	CCUB 1151	R4	5	6	6	6		Jennifer	P. theobromicola sp. nov.
1409	T8	40	CCUB 1285	R1	5	6	6	6		Jennifer	P. theobromicola sp. nov.
1410	T8	40	CCUB 1285	R2	5	6	6	6		Jennifer	P. theobromicola sp. nov.
1411	T8	40	CCUB 1285	R3	5	6	6	6		Jennifer	P. theobromicola sp. nov.
1412	T8	40	CCUB 1285	R4	5	6	6	6		Jennifer	P. theobromicola sp. nov.
1413	T8	40	CCUB 1158	R1	5	6	6	6		Jennifer	P. palmivora
1414	T8	40	CCUB 1158	R2	5	6	6	6		Jennifer	P. palmivora
1415	T8	40	CCUB 1158	R3	5	6	6	6		Jennifer	P. palmivora
1416	T8	40	CCUB 1158	R4	5	6	6	6		Jennifer	P. palmivora
1417	T8	40	CCUB 1091	R1	5	6	6	6		Jennifer	P. theobromicola sp. nov.
1418	T8	40	CCUB 1091	R2	5	6	6	6		Jennifer	P. theobromicola sp. nov.
1419	T8	40	CCUB 1091	R3	5	6	6	6		Jennifer	P. theobromicola sp. nov.
1420	T8	40	CCUB 1091	R4	5	6	6	6		Jennifer	P. theobromicola sp. nov.
1421	T8	40	CCUB 920	R1	5	6	6	6		Jennifer	P. palmivora
1422	T8	40	CCUB 920	R2	5	6	6	6		Jennifer	P. palmivora
1423	T8	40	CCUB 920	R3	5	6	6	6		Jennifer	P. palmivora
1424	T8	40	CCUB 920	R4	5	6	6	6		Jennifer	P. palmivora
1425	T8	40	CCUB 1102	R1	5	6	6	6		Jennifer	P. palmivora
1426	T8	40	CCUB 1102	R2	5	6	6	6		Jennifer	P. palmivora
1427	T8	40	CCUB 1102	R3	5	6	6	6		Jennifer	P. palmivora
1428	T8	40	CCUB 1102	R4	5	6	6	6		Jennifer	P. palmivora
1429	T8	40	CCUB 1205	R1	5	6	6	6		Jennifer	P. theobromicola sp. nov.
1430	T8	40	CCUB 1205	R2	5	6	6	6		Jennifer	P. theobromicola sp. nov.
1431	T8	40	CCUB 1205	R3	5	6	6	6		Jennifer	P. theobromicola sp. nov.
1432	T8	40	CCUB 1205	R4	5	6	6	6		Jennifer	P. theobromicola sp. nov.
1433	T8	40	CCUB 906	R1	5	6	6	6		Jennifer	P. palmivora
1434	T8	40	CCUB 906	R2	5	6	6	6		Jennifer	P. palmivora
1435	T8	40	CCUB 906	R3	5	6	6	6		Jennifer	P. palmivora
1436	T8	40	CCUB 906	R4	5	6	6	6		Jennifer	P. palmivora
1437	T8	40	P0479	R1	5	6	6	6		Jennifer	P. citrophthora
1438	T8	40	P0479	R2	5	6	6	6		Jennifer	P. citrophthora
1439	T8	40	P0479	R3	5	6	6	6		Jennifer	P. citrophthora
1440	T8	40	P0479	R4	5	6	6	6		Jennifer	P. citrophthora
1441	T1	5	CCUB 1151	R1	6	6		6		Jennifer	P. theobromicola sp. nov.
1442	T1	5	CCUB 1151	R2	6	6		6		Jennifer	P. theobromicola sp. nov.
1443	T1	5	CCUB 1151	R3	6	6		6		Jennifer	P. theobromicola sp. nov.
1444	T1	5	CCUB 1151	R4	6	6		6		Jennifer	P. theobromicola sp. nov.
1445	T1	5	CCUB 1285	R1	6	6		6		Jennifer	P. theobromicola sp. nov.
1446	T1	5	CCUB 1285	R2	6	6		6		Jennifer	P. theobromicola sp. nov.
1447	T1	5	CCUB 1285	R3	6	6		6		Jennifer	P. theobromicola sp. nov.
1448	T1	5	CCUB 1285	R4	6	6		6		Jennifer	P. theobromicola sp. nov.
1449	T1	5	CCUB 1158	R1	6	6		6		Jennifer	P. palmivora
1450	T1	5	CCUB 1158	R2	6	6		6		Jennifer	P. palmivora
1451	T1	5	CCUB 1158	R3	6	6		6		Jennifer	P. palmivora
1452	T1	5	CCUB 1158	R4	6	6		6		Jennifer	P. palmivora
1453	T1	5	CCUB 1091	R1	6	6		6		Jennifer	P. theobromicola sp. nov.
1454	T1	5	CCUB 1091	R2	6	6		6		Jennifer	P. theobromicola sp. nov.
1455	T1	5	CCUB 1091	R3	6	6		6		Jennifer	P. theobromicola sp. nov.
1456	T1	5	CCUB 1091	R4	6	6		6		Jennifer	P. theobromicola sp. nov.
1457	T1	5	CCUB 920	R1	6	6		6		Jennifer	P. palmivora
1458	T1	5	CCUB 920	R2	6	6		6		Jennifer	P. palmivora
1459	T1	5	CCUB 920	R3	6	6		6		Jennifer	P. palmivora
1460	T1	5	CCUB 920	R4	6	6		6		Jennifer	P. palmivora
1461	T1	5	CCUB 1102	R1	6	6		6		Jennifer	P. palmivora
1462	T1	5	CCUB 1102	R2	6	6		6		Jennifer	P. palmivora
1463	T1	5	CCUB 1102	R3	6	6		6		Jennifer	P. palmivora
1464	T1	5	CCUB 1102	R4	6	6		6		Jennifer	P. palmivora
1465	T1	5	CCUB 1205	R1	6	6		6		Jennifer	P. theobromicola sp. nov.
1466	T1	5	CCUB 1205	R2	6	6		6		Jennifer	P. theobromicola sp. nov.
1467	T1	5	CCUB 1205	R3	6	6		6		Jennifer	P. theobromicola sp. nov.
1468	T1	5	CCUB 1205	R4	6	6		6		Jennifer	P. theobromicola sp. nov.
1469	T1	5	CCUB 906	R1	6	6		6		Jennifer	P. palmivora
1470	T1	5	CCUB 906	R2	6	6		6		Jennifer	P. palmivora
1471	T1	5	CCUB 906	R3	6	6		6		Jennifer	P. palmivora
1472	T1	5	CCUB 906	R4	6	6		6		Jennifer	P. palmivora
1473	T1	5	P0479	R1	6	6		6		Jennifer	P. citrophthora
1474	T1	5	P0479	R2	6	6		6		Jennifer	P. citrophthora
1475	T1	5	P0479	R3	6	6		6		Jennifer	P. citrophthora
1476	T1	5	P0479	R4	6	6		6		Jennifer	P. citrophthora
1477	T2	10	CCUB 1151	R1	6	29.81	30.13	29.97		Jennifer	P. theobromicola sp. nov.
1478	T2	10	CCUB 1151	R2	6	30.33	31.33	30.83		Jennifer	P. theobromicola sp. nov.
1479	T2	10	CCUB 1151	R3	6	30.27	30.76	30.515		Jennifer	P. theobromicola sp. nov.
1480	T2	10	CCUB 1151	R4	6	29.6	29.83	29.715		Jennifer	P. theobromicola sp. nov.
1481	T2	10	CCUB 1285	R1	6	32.23	32.42	32.325		Jennifer	P. theobromicola sp. nov.
1482	T2	10	CCUB 1285	R2	6	32.27	32.35	32.31		Jennifer	P. theobromicola sp. nov.
1483	T2	10	CCUB 1285	R3	6	31.42	30.23	30.825		Jennifer	P. theobromicola sp. nov.
1484	T2	10	CCUB 1285	R4	6	28.66	30.47	29.565		Jennifer	P. theobromicola sp. nov.
1485	T2	10	CCUB 1158	R1	6	12.98	12.17	12.575		Jennifer	P. palmivora
1486	T2	10	CCUB 1158	R2	6	14.04	12.58	13.31		Jennifer	P. palmivora
1487	T2	10	CCUB 1158	R3	6	13.73	12.86	13.295		Jennifer	P. palmivora
1488	T2	10	CCUB 1158	R4	6	14.41	13.35	13.88		Jennifer	P. palmivora
1489	T2	10	CCUB 1091	R1	6	31.34	30.79	31.065		Jennifer	P. theobromicola sp. nov.
1490	T2	10	CCUB 1091	R2	6	30.59	30.42	30.505		Jennifer	P. theobromicola sp. nov.
1491	T2	10	CCUB 1091	R3	6	30.16	29.88	30.02		Jennifer	P. theobromicola sp. nov.
1492	T2	10	CCUB 1091	R4	6	28.13	30.11	29.12		Jennifer	P. theobromicola sp. nov.
1493	T2	10	CCUB 920	R1	6	10.09	8.75	9.42		Jennifer	P. palmivora
1494	T2	10	CCUB 920	R2	6	10.73	10.19	10.46		Jennifer	P. palmivora
1495	T2	10	CCUB 920	R3	6	8.5	8.8	8.65		Jennifer	P. palmivora
1496	T2	10	CCUB 920	R4	6	9.45	10.41	9.93		Jennifer	P. palmivora
1497	T2	10	CCUB 1102	R1	6	12.61	11.7	12.155		Jennifer	P. palmivora
1498	T2	10	CCUB 1102	R2	6	10.46	13.43	11.945		Jennifer	P. palmivora
1499	T2	10	CCUB 1102	R3	6	11.33	12.72	12.025		Jennifer	P. palmivora
1500	T2	10	CCUB 1102	R4	6	7.98	7.64	7.81		Jennifer	P. palmivora
1501	T2	10	CCUB 1205	R1	6	31.71	30.71	31.21		Jennifer	P. theobromicola sp. nov.
1502	T2	10	CCUB 1205	R2	6	31.92	33.74	32.83		Jennifer	P. theobromicola sp. nov.
1503	T2	10	CCUB 1205	R3	6	33.27	33.67	33.47		Jennifer	P. theobromicola sp. nov.
1504	T2	10	CCUB 1205	R4	6	30.02	31.84	30.93		Jennifer	P. theobromicola sp. nov.
1505	T2	10	CCUB 906	R1	6	13.09	13.13	13.11		Jennifer	P. palmivora
1506	T2	10	CCUB 906	R2	6	14.06	13.65	13.855		Jennifer	P. palmivora
1507	T2	10	CCUB 906	R3	6	13.32	12.67	12.995		Jennifer	P. palmivora
1508	T2	10	CCUB 906	R4	6	13.22	13.02	13.12		Jennifer	P. palmivora
1509	T2	10	P0479	R1	6	7.93	7.28	7.605		Jennifer	P. citrophthora
1510	T2	10	P0479	R2	6	8.18	7.34	7.76		Jennifer	P. citrophthora
1511	T2	10	P0479	R3	6	7.64	7.77	7.705		Jennifer	P. citrophthora
1512	T2	10	P0479	R4	6	7.13	7.42	7.275		Jennifer	P. citrophthora
1513	T3	15	CCUB 1151	R1	6	57.44	56.71	57.075		Jennifer	P. theobromicola sp. nov.
1514	T3	15	CCUB 1151	R2	6	55.51	55.5	55.505		Jennifer	P. theobromicola sp. nov.
1515	T3	15	CCUB 1151	R3	6	56.29	56.57	56.43		Jennifer	P. theobromicola sp. nov.
1516	T3	15	CCUB 1151	R4	6	57.94	59.83	58.885		Jennifer	P. theobromicola sp. nov.
1517	T3	15	CCUB 1285	R1	6	61.67	57.36	59.515		Jennifer	P. theobromicola sp. nov.
1518	T3	15	CCUB 1285	R2	6	58.32	59.52	58.92		Jennifer	P. theobromicola sp. nov.
1519	T3	15	CCUB 1285	R3	6	59.63	58.62	59.125		Jennifer	P. theobromicola sp. nov.
1520	T3	15	CCUB 1285	R4	6	57.73	56.87	57.3		Jennifer	P. theobromicola sp. nov.
1521	T3	15	CCUB 1158	R1	6	28.11	28.76	28.435		Jennifer	P. palmivora
1522	T3	15	CCUB 1158	R2	6				Red filled	Jennifer	P. palmivora
1523	T3	15	CCUB 1158	R3	6	29.62	29.99	29.805		Jennifer	P. palmivora
1524	T3	15	CCUB 1158	R4	6	29.59	28.68	29.135		Jennifer	P. palmivora
1525	T3	15	CCUB 1091	R1	6	59.31	55.67	57.49		Jennifer	P. theobromicola sp. nov.
1526	T3	15	CCUB 1091	R2	6	56.37	55.86	56.115		Jennifer	P. theobromicola sp. nov.
1527	T3	15	CCUB 1091	R3	6	57.76	58.82	58.29		Jennifer	P. theobromicola sp. nov.
1528	T3	15	CCUB 1091	R4	6	53.49	56.28	54.885		Jennifer	P. theobromicola sp. nov.
1529	T3	15	CCUB 920	R1	6	21.36	22.17	21.765		Jennifer	P. palmivora
1530	T3	15	CCUB 920	R2	6	20.98	22.02	21.5		Jennifer	P. palmivora
1531	T3	15	CCUB 920	R3	6	21.43	22.7	22.065		Jennifer	P. palmivora
1532	T3	15	CCUB 920	R4	6	24.96	23.43	24.195		Jennifer	P. palmivora
1533	T3	15	CCUB 1102	R1	6	23.25	24.21	23.73		Jennifer	P. palmivora
1534	T3	15	CCUB 1102	R2	6	24.79	24.87	24.83		Jennifer	P. palmivora
1535	T3	15	CCUB 1102	R3	6	23.89	23.59	23.74		Jennifer	P. palmivora
1536	T3	15	CCUB 1102	R4	6	23.35	24.09	23.72		Jennifer	P. palmivora
1537	T3	15	CCUB 1205	R1	6	60.48	62.68	61.58		Jennifer	P. theobromicola sp. nov.
1538	T3	15	CCUB 1205	R2	6	61.22	61.21	61.215		Jennifer	P. theobromicola sp. nov.
1539	T3	15	CCUB 1205	R3	6	61.34	60.67	61.005		Jennifer	P. theobromicola sp. nov.
1540	T3	15	CCUB 1205	R4	6	59.79	61.25	60.52		Jennifer	P. theobromicola sp. nov.
1541	T3	15	CCUB 906	R1	6	23.98	25.69	24.835		Jennifer	P. palmivora
1542	T3	15	CCUB 906	R2	6	24.61	25.08	24.845		Jennifer	P. palmivora
1543	T3	15	CCUB 906	R3	6	24.61	25.7	25.155		Jennifer	P. palmivora
1544	T3	15	CCUB 906	R4	6	24.77	25.02	24.895		Jennifer	P. palmivora
1545	T3	15	P0479	R1	6	55.68	53.91	54.795		Jennifer	P. citrophthora
1546	T3	15	P0479	R2	6	54.43	52.74	53.585		Jennifer	P. citrophthora
1547	T3	15	P0479	R3	6	52.65	54.71	53.68		Jennifer	P. citrophthora
1548	T3	15	P0479	R4	6	52.24	52.07	52.155		Jennifer	P. citrophthora
1549	T4	20	CCUB 1151	R1	6	73.64	73.67	73.655		Jennifer	P. theobromicola sp. nov.
1550	T4	20	CCUB 1151	R2	6	73.65	71.99	72.82		Jennifer	P. theobromicola sp. nov.
1551	T4	20	CCUB 1151	R3	6	72.17	73.71	72.94		Jennifer	P. theobromicola sp. nov.
1552	T4	20	CCUB 1151	R4	6	76.6	74.02	75.31		Jennifer	P. theobromicola sp. nov.
1553	T4	20	CCUB 1285	R1	6	70.8	75.19	72.995		Jennifer	P. theobromicola sp. nov.
1554	T4	20	CCUB 1285	R2	6	73.34	75.35	74.345		Jennifer	P. theobromicola sp. nov.
1555	T4	20	CCUB 1285	R3	6	74.51	76.15	75.33		Jennifer	P. theobromicola sp. nov.
1556	T4	20	CCUB 1285	R4	6	80.65	79.85	80.25		Jennifer	P. theobromicola sp. nov.
1557	T4	20	CCUB 1158	R1	6	49.26	50.5	49.88		Jennifer	P. palmivora
1558	T4	20	CCUB 1158	R2	6	49.85	48.88	49.365		Jennifer	P. palmivora
1559	T4	20	CCUB 1158	R3	6	48.51	50.1	49.305		Jennifer	P. palmivora
1560	T4	20	CCUB 1158	R4	6	48.55	49.15	48.85		Jennifer	P. palmivora
1561	T4	20	CCUB 1091	R1	6	69.72	70.27	69.995		Jennifer	P. theobromicola sp. nov.
1562	T4	20	CCUB 1091	R2	6	72.88	67.77	70.325		Jennifer	P. theobromicola sp. nov.
1563	T4	20	CCUB 1091	R3	6	71.66	69.04	70.35		Jennifer	P. theobromicola sp. nov.
1564	T4	20	CCUB 1091	R4	6	70.08	71.55	70.815		Jennifer	P. theobromicola sp. nov.
1565	T4	20	CCUB 920	R1	6	43.43	42.61	43.02		Jennifer	P. palmivora
1566	T4	20	CCUB 920	R2	6	45.09	44.29	44.69		Jennifer	P. palmivora
1567	T4	20	CCUB 920	R3	6	42.83	43.16	42.995		Jennifer	P. palmivora
1568	T4	20	CCUB 920	R4	6	40.51	40.99	40.75		Jennifer	P. palmivora
1569	T4	20	CCUB 1102	R1	6	41.5	41.01	41.255		Jennifer	P. palmivora
1570	T4	20	CCUB 1102	R2	6	40.01	41.47	40.74		Jennifer	P. palmivora
1571	T4	20	CCUB 1102	R3	6	44.67	43.23	43.95		Jennifer	P. palmivora
1572	T4	20	CCUB 1102	R4	6	43.81	43.42	43.615		Jennifer	P. palmivora
1573	T4	20	CCUB 1205	R1	6	79.21	80.47	79.84		Jennifer	P. theobromicola sp. nov.
1574	T4	20	CCUB 1205	R2	6	76.51	77.02	76.765		Jennifer	P. theobromicola sp. nov.
1575	T4	20	CCUB 1205	R3	6	78.36	82	80.18		Jennifer	P. theobromicola sp. nov.
1576	T4	20	CCUB 1205	R4	6	78.76	76.69	77.725		Jennifer	P. theobromicola sp. nov.
1577	T4	20	CCUB 906	R1	6	45.77	45.81	45.79		Jennifer	P. palmivora
1578	T4	20	CCUB 906	R2	6	44.84	46	45.42		Jennifer	P. palmivora
1579	T4	20	CCUB 906	R3	6	46.4	45.72	46.06		Jennifer	P. palmivora
1580	T4	20	CCUB 906	R4	6	47.81	47.36	47.585		Jennifer	P. palmivora
1581	T4	20	P0479	R1	6	79.16	79.35	79.255		Jennifer	P. citrophthora
1582	T4	20	P0479	R2	6	75.84	76.16	76		Jennifer	P. citrophthora
1583	T4	20	P0479	R3	6	76.93	77.49	77.21		Jennifer	P. citrophthora
1584	T4	20	P0479	R4	6	82	82	82		Jennifer	P. citrophthora
1585	T5	25	CCUB 1151	R1	6	82	82	82		Jennifer	P. theobromicola sp. nov.
1586	T5	25	CCUB 1151	R2	6	82	82	82		Jennifer	P. theobromicola sp. nov.
1587	T5	25	CCUB 1151	R3	6	82	82	82		Jennifer	P. theobromicola sp. nov.
1588	T5	25	CCUB 1151	R4	6	82	82	82		Jennifer	P. theobromicola sp. nov.
1589	T5	25	CCUB 1285	R1	6	82	82	82		Jennifer	P. theobromicola sp. nov.
1590	T5	25	CCUB 1285	R2	6	82	82	82		Jennifer	P. theobromicola sp. nov.
1591	T5	25	CCUB 1285	R3	6	82	82	82		Jennifer	P. theobromicola sp. nov.
1592	T5	25	CCUB 1285	R4	6	82	82	82		Jennifer	P. theobromicola sp. nov.
1593	T5	25	CCUB 1158	R1	6	82	82	82		Jennifer	P. palmivora
1594	T5	25	CCUB 1158	R2	6	82	82	82		Jennifer	P. palmivora
1595	T5	25	CCUB 1158	R3	6	82	82	82		Jennifer	P. palmivora
1596	T5	25	CCUB 1158	R4	6	79.67	78.3	78.985		Jennifer	P. palmivora
1597	T5	25	CCUB 1091	R1	6	82	82	82		Jennifer	P. theobromicola sp. nov.
1598	T5	25	CCUB 1091	R2	6	82	82	82		Jennifer	P. theobromicola sp. nov.
1599	T5	25	CCUB 1091	R3	6	82	82	82		Jennifer	P. theobromicola sp. nov.
1600	T5	25	CCUB 1091	R4	6	82	82	82		Jennifer	P. theobromicola sp. nov.
1601	T5	25	CCUB 920	R1	6	76.8	75.91	76.355		Jennifer	P. palmivora
1602	T5	25	CCUB 920	R2	6	74.36	75.48	74.92		Jennifer	P. palmivora
1603	T5	25	CCUB 920	R3	6	75.38	74.02	74.7		Jennifer	P. palmivora
1604	T5	25	CCUB 920	R4	6	76.63	75.85	76.24		Jennifer	P. palmivora
1605	T5	25	CCUB 1102	R1	6	70.27	68.34	69.305		Jennifer	P. palmivora
1606	T5	25	CCUB 1102	R2	6	70.42	70.58	70.5		Jennifer	P. palmivora
1607	T5	25	CCUB 1102	R3	6	70.96	70.24	70.6		Jennifer	P. palmivora
1608	T5	25	CCUB 1102	R4	6	70.59	70.73	70.66		Jennifer	P. palmivora
1609	T5	25	CCUB 1205	R1	6	82	82	82		Jennifer	P. theobromicola sp. nov.
1610	T5	25	CCUB 1205	R2	6	82	82	82		Jennifer	P. theobromicola sp. nov.
1611	T5	25	CCUB 1205	R3	6	82	82	82		Jennifer	P. theobromicola sp. nov.
1612	T5	25	CCUB 1205	R4	6	82	82	82		Jennifer	P. theobromicola sp. nov.
1613	T5	25	CCUB 906	R1	6	76	75.88	75.94		Jennifer	P. palmivora
1614	T5	25	CCUB 906	R2	6	75.98	75.39	75.685		Jennifer	P. palmivora
1615	T5	25	CCUB 906	R3	6	64.13	63.71	63.92		Jennifer	P. palmivora
1616	T5	25	CCUB 906	R4	6	73.24	76.01	74.625		Jennifer	P. palmivora
1617	T5	25	P0479	R1	6	82	82	82		Jennifer	P. citrophthora
1618	T5	25	P0479	R2	6	82	82	82		Jennifer	P. citrophthora
1619	T5	25	P0479	R3	6	82	82	82		Jennifer	P. citrophthora
1620	T5	25	P0479	R4	6	82	82	82		Jennifer	P. citrophthora
1621	T6	30	CCUB 1151	R1	6	82	82	82		Jennifer	P. theobromicola sp. nov.
1622	T6	30	CCUB 1151	R2	6	82	82	82		Jennifer	P. theobromicola sp. nov.
1623	T6	30	CCUB 1151	R3	6	82	82	82		Jennifer	P. theobromicola sp. nov.
1624	T6	30	CCUB 1151	R4	6	82	82	82		Jennifer	P. theobromicola sp. nov.
1625	T6	30	CCUB 1285	R1	6	82	82	82		Jennifer	P. theobromicola sp. nov.
1626	T6	30	CCUB 1285	R2	6	82	82	82		Jennifer	P. theobromicola sp. nov.
1627	T6	30	CCUB 1285	R3	6	82	82	82		Jennifer	P. theobromicola sp. nov.
1628	T6	30	CCUB 1285	R4	6	82	82	82		Jennifer	P. theobromicola sp. nov.
1629	T6	30	CCUB 1158	R1	6	82	82	82		Jennifer	P. palmivora
1630	T6	30	CCUB 1158	R2	6	82	82	82		Jennifer	P. palmivora
1631	T6	30	CCUB 1158	R3	6	82	82	82		Jennifer	P. palmivora
1632	T6	30	CCUB 1158	R4	6	82	82	82		Jennifer	P. palmivora
1633	T6	30	CCUB 1091	R1	6	82	82	82		Jennifer	P. theobromicola sp. nov.
1634	T6	30	CCUB 1091	R2	6	82	82	82		Jennifer	P. theobromicola sp. nov.
1635	T6	30	CCUB 1091	R3	6	82	82	82		Jennifer	P. theobromicola sp. nov.
1636	T6	30	CCUB 1091	R4	6	82	82	82		Jennifer	P. theobromicola sp. nov.
1637	T6	30	CCUB 920	R1	6	82	82	82		Jennifer	P. palmivora
1638	T6	30	CCUB 920	R2	6	82	82	82		Jennifer	P. palmivora
1639	T6	30	CCUB 920	R3	6	82	82	82		Jennifer	P. palmivora
1640	T6	30	CCUB 920	R4	6	82	82	82		Jennifer	P. palmivora
1641	T6	30	CCUB 1102	R1	6	82	82	82		Jennifer	P. palmivora
1642	T6	30	CCUB 1102	R2	6	78.51	78.48	78.495		Jennifer	P. palmivora
1643	T6	30	CCUB 1102	R3	6	82	82	82		Jennifer	P. palmivora
1644	T6	30	CCUB 1102	R4	6	82	82	82		Jennifer	P. palmivora
1645	T6	30	CCUB 1205	R1	6	82	82	82		Jennifer	P. theobromicola sp. nov.
1646	T6	30	CCUB 1205	R2	6	82	82	82		Jennifer	P. theobromicola sp. nov.
1647	T6	30	CCUB 1205	R3	6	82	82	82		Jennifer	P. theobromicola sp. nov.
1648	T6	30	CCUB 1205	R4	6	82	82	82		Jennifer	P. theobromicola sp. nov.
1649	T6	30	CCUB 906	R1	6	82	82	82		Jennifer	P. palmivora
1650	T6	30	CCUB 906	R2	6	82	82	82		Jennifer	P. palmivora
1651	T6	30	CCUB 906	R3	6	82	82	82		Jennifer	P. palmivora
1652	T6	30	CCUB 906	R4	6	82	82	82		Jennifer	P. palmivora
1653	T6	30	P0479	R1	6	82	82	82		Jennifer	P. citrophthora
1654	T6	30	P0479	R2	6	82	82	82		Jennifer	P. citrophthora
1655	T6	30	P0479	R3	6	82	82	82		Jennifer	P. citrophthora
1656	T6	30	P0479	R4	6	82	82	82		Jennifer	P. citrophthora
1657	T7	35	CCUB 1151	R1	6	6	6	6		Jennifer	P. theobromicola sp. nov.
1658	T7	35	CCUB 1151	R2	6	6	6	6		Jennifer	P. theobromicola sp. nov.
1659	T7	35	CCUB 1151	R3	6	6	6	6		Jennifer	P. theobromicola sp. nov.
1660	T7	35	CCUB 1151	R4	6	6	6	6		Jennifer	P. theobromicola sp. nov.
1661	T7	35	CCUB 1285	R1	6	6	6	6		Jennifer	P. theobromicola sp. nov.
1662	T7	35	CCUB 1285	R2	6	6	6	6		Jennifer	P. theobromicola sp. nov.
1663	T7	35	CCUB 1285	R3	6	6	6	6		Jennifer	P. theobromicola sp. nov.
1664	T7	35	CCUB 1285	R4	6	6	6	6		Jennifer	P. theobromicola sp. nov.
1665	T7	35	CCUB 1158	R1	6	6	6	6		Jennifer	P. palmivora
1666	T7	35	CCUB 1158	R2	6	6	6	6		Jennifer	P. palmivora
1667	T7	35	CCUB 1158	R3	6	6	6	6		Jennifer	P. palmivora
1668	T7	35	CCUB 1158	R4	6	6	6	6		Jennifer	P. palmivora
1669	T7	35	CCUB 1091	R1	6	6	6	6		Jennifer	P. theobromicola sp. nov.
1670	T7	35	CCUB 1091	R2	6	6	6	6		Jennifer	P. theobromicola sp. nov.
1671	T7	35	CCUB 1091	R3	6	6	6	6		Jennifer	P. theobromicola sp. nov.
1672	T7	35	CCUB 1091	R4	6	6	6	6		Jennifer	P. theobromicola sp. nov.
1673	T7	35	CCUB 920	R1	6	6	6	6		Jennifer	P. palmivora
1674	T7	35	CCUB 920	R2	6	6	6	6		Jennifer	P. palmivora
1675	T7	35	CCUB 920	R3	6	6	6	6		Jennifer	P. palmivora
1676	T7	35	CCUB 920	R4	6	6	6	6		Jennifer	P. palmivora
1677	T7	35	CCUB 1102	R1	6	6	6	6		Jennifer	P. palmivora
1678	T7	35	CCUB 1102	R2	6	6	6	6		Jennifer	P. palmivora
1679	T7	35	CCUB 1102	R3	6	6	6	6		Jennifer	P. palmivora
1680	T7	35	CCUB 1102	R4	6	6	6	6		Jennifer	P. palmivora
1681	T7	35	CCUB 1205	R1	6	6	6	6		Jennifer	P. theobromicola sp. nov.
1682	T7	35	CCUB 1205	R2	6	6	6	6		Jennifer	P. theobromicola sp. nov.
1683	T7	35	CCUB 1205	R3	6	6	6	6		Jennifer	P. theobromicola sp. nov.
1684	T7	35	CCUB 1205	R4	6	6	6	6		Jennifer	P. theobromicola sp. nov.
1685	T7	35	CCUB 906	R1	6	6	6	6		Jennifer	P. palmivora
1686	T7	35	CCUB 906	R2	6	6	6	6		Jennifer	P. palmivora
1687	T7	35	CCUB 906	R3	6	6	6	6		Jennifer	P. palmivora
1688	T7	35	CCUB 906	R4	6	6	6	6		Jennifer	P. palmivora
1689	T7	35	P0479	R1	6	6	6	6		Jennifer	P. citrophthora
1690	T7	35	P0479	R2	6	6	6	6		Jennifer	P. citrophthora
1691	T7	35	P0479	R3	6	6	6	6		Jennifer	P. citrophthora
1692	T7	35	P0479	R4	6	6	6	6		Jennifer	P. citrophthora
1693	T8	40	CCUB 1151	R1	6	6	6	6		Jennifer	P. theobromicola sp. nov.
1694	T8	40	CCUB 1151	R2	6	6	6	6		Jennifer	P. theobromicola sp. nov.
1695	T8	40	CCUB 1151	R3	6	6	6	6		Jennifer	P. theobromicola sp. nov.
1696	T8	40	CCUB 1151	R4	6	6	6	6		Jennifer	P. theobromicola sp. nov.
1697	T8	40	CCUB 1285	R1	6	6	6	6		Jennifer	P. theobromicola sp. nov.
1698	T8	40	CCUB 1285	R2	6	6	6	6		Jennifer	P. theobromicola sp. nov.
1699	T8	40	CCUB 1285	R3	6	6	6	6		Jennifer	P. theobromicola sp. nov.
1700	T8	40	CCUB 1285	R4	6	6	6	6		Jennifer	P. theobromicola sp. nov.
1701	T8	40	CCUB 1158	R1	6	6	6	6		Jennifer	P. palmivora
1702	T8	40	CCUB 1158	R2	6	6	6	6		Jennifer	P. palmivora
1703	T8	40	CCUB 1158	R3	6	6	6	6		Jennifer	P. palmivora
1704	T8	40	CCUB 1158	R4	6	6	6	6		Jennifer	P. palmivora
1705	T8	40	CCUB 1091	R1	6	6	6	6		Jennifer	P. theobromicola sp. nov.
1706	T8	40	CCUB 1091	R2	6	6	6	6		Jennifer	P. theobromicola sp. nov.
1707	T8	40	CCUB 1091	R3	6	6	6	6		Jennifer	P. theobromicola sp. nov.
1708	T8	40	CCUB 1091	R4	6	6	6	6		Jennifer	P. theobromicola sp. nov.
1709	T8	40	CCUB 920	R1	6	6	6	6		Jennifer	P. palmivora
1710	T8	40	CCUB 920	R2	6	6	6	6		Jennifer	P. palmivora
1711	T8	40	CCUB 920	R3	6	6	6	6		Jennifer	P. palmivora
1712	T8	40	CCUB 920	R4	6	6	6	6		Jennifer	P. palmivora
1713	T8	40	CCUB 1102	R1	6	6	6	6		Jennifer	P. palmivora
1714	T8	40	CCUB 1102	R2	6	6	6	6		Jennifer	P. palmivora
1715	T8	40	CCUB 1102	R3	6	6	6	6		Jennifer	P. palmivora
1716	T8	40	CCUB 1102	R4	6	6	6	6		Jennifer	P. palmivora
1717	T8	40	CCUB 1205	R1	6	6	6	6		Jennifer	P. theobromicola sp. nov.
1718	T8	40	CCUB 1205	R2	6	6	6	6		Jennifer	P. theobromicola sp. nov.
1719	T8	40	CCUB 1205	R3	6	6	6	6		Jennifer	P. theobromicola sp. nov.
1720	T8	40	CCUB 1205	R4	6	6	6	6		Jennifer	P. theobromicola sp. nov.
1721	T8	40	CCUB 906	R1	6	6	6	6		Jennifer	P. palmivora
1722	T8	40	CCUB 906	R2	6	6	6	6		Jennifer	P. palmivora
1723	T8	40	CCUB 906	R3	6	6	6	6		Jennifer	P. palmivora
1724	T8	40	CCUB 906	R4	6	6	6	6		Jennifer	P. palmivora
1725	T8	40	P0479	R1	6	6	6	6		Jennifer	P. citrophthora
1726	T8	40	P0479	R2	6	6	6	6		Jennifer	P. citrophthora
1727	T8	40	P0479	R3	6	6	6	6		Jennifer	P. citrophthora
1728	T8	40	P0479	R4	6	6	6	6		Jennifer	P. citrophthora
1729	T1	5	CCUB 1151	R1	7	6	6	6		Jennifer	P. theobromicola sp. nov.
1730	T1	5	CCUB 1151	R2	7	6	6	6		Jennifer	P. theobromicola sp. nov.
1731	T1	5	CCUB 1151	R3	7	6	6	6		Jennifer	P. theobromicola sp. nov.
1732	T1	5	CCUB 1151	R4	7	6	6	6		Jennifer	P. theobromicola sp. nov.
1733	T1	5	CCUB 1285	R1	7	6	6	6		Jennifer	P. theobromicola sp. nov.
1734	T1	5	CCUB 1285	R2	7	6	6	6		Jennifer	P. theobromicola sp. nov.
1735	T1	5	CCUB 1285	R3	7	6	6	6		Jennifer	P. theobromicola sp. nov.
1736	T1	5	CCUB 1285	R4	7	6	6	6		Jennifer	P. theobromicola sp. nov.
1737	T1	5	CCUB 1158	R1	7	6	6	6		Jennifer	P. palmivora
1738	T1	5	CCUB 1158	R2	7	6	6	6		Jennifer	P. palmivora
1739	T1	5	CCUB 1158	R3	7	6	6	6		Jennifer	P. palmivora
1740	T1	5	CCUB 1158	R4	7	6	6	6		Jennifer	P. palmivora
1741	T1	5	CCUB 1091	R1	7	6	6	6		Jennifer	P. theobromicola sp. nov.
1742	T1	5	CCUB 1091	R2	7	6	6	6		Jennifer	P. theobromicola sp. nov.
1743	T1	5	CCUB 1091	R3	7	6	6	6		Jennifer	P. theobromicola sp. nov.
1744	T1	5	CCUB 1091	R4	7	6	6	6		Jennifer	P. theobromicola sp. nov.
1745	T1	5	CCUB 920	R1	7	6	6	6		Jennifer	P. palmivora
1746	T1	5	CCUB 920	R2	7	6	6	6		Jennifer	P. palmivora
1747	T1	5	CCUB 920	R3	7	6	6	6		Jennifer	P. palmivora
1748	T1	5	CCUB 920	R4	7	6	6	6		Jennifer	P. palmivora
1749	T1	5	CCUB 1102	R1	7	6	6	6		Jennifer	P. palmivora
1750	T1	5	CCUB 1102	R2	7	6	6	6		Jennifer	P. palmivora
1751	T1	5	CCUB 1102	R3	7	6	6	6		Jennifer	P. palmivora
1752	T1	5	CCUB 1102	R4	7	6	6	6		Jennifer	P. palmivora
1753	T1	5	CCUB 1205	R1	7	6	6	6		Jennifer	P. theobromicola sp. nov.
1754	T1	5	CCUB 1205	R2	7	6	6	6		Jennifer	P. theobromicola sp. nov.
1755	T1	5	CCUB 1205	R3	7	6	6	6		Jennifer	P. theobromicola sp. nov.
1756	T1	5	CCUB 1205	R4	7	6	6	6		Jennifer	P. theobromicola sp. nov.
1757	T1	5	CCUB 906	R1	7	6	6	6		Jennifer	P. palmivora
1758	T1	5	CCUB 906	R2	7	6	6	6		Jennifer	P. palmivora
1759	T1	5	CCUB 906	R3	7	6	6	6		Jennifer	P. palmivora
1760	T1	5	CCUB 906	R4	7	6	6	6		Jennifer	P. palmivora
1761	T1	5	P0479	R1	7	7.23	7.56	7.395		Jennifer	P. citrophthora
1762	T1	5	P0479	R2	7	7.04	7.3	7.17		Jennifer	P. citrophthora
1763	T1	5	P0479	R3	7	7.93	7.48	7.705		Jennifer	P. citrophthora
1764	T1	5	P0479	R4	7	7.63	7.01	7.32		Jennifer	P. citrophthora
1765	T2	10	CCUB 1151	R1	7	33.73	34.54	34.135		Jennifer	P. theobromicola sp. nov.
1766	T2	10	CCUB 1151	R2	7	35.37	34.85	35.11		Jennifer	P. theobromicola sp. nov.
1767	T2	10	CCUB 1151	R3	7	34.11	35.1	34.605		Jennifer	P. theobromicola sp. nov.
1768	T2	10	CCUB 1151	R4	7	33.54	34.38	33.96		Jennifer	P. theobromicola sp. nov.
1769	T2	10	CCUB 1285	R1	7	37.45	37	37.225		Jennifer	P. theobromicola sp. nov.
1770	T2	10	CCUB 1285	R2	7	38.12	36.89	37.505		Jennifer	P. theobromicola sp. nov.
1771	T2	10	CCUB 1285	R3	7	35.72	35.9	35.81		Jennifer	P. theobromicola sp. nov.
1772	T2	10	CCUB 1285	R4	7	34.04	33.99	34.015		Jennifer	P. theobromicola sp. nov.
1773	T2	10	CCUB 1158	R1	7	14.23	14.12	14.175		Jennifer	P. palmivora
1774	T2	10	CCUB 1158	R2	7	15.07	14.07	14.57		Jennifer	P. palmivora
1775	T2	10	CCUB 1158	R3	7	15.02	14.92	14.97		Jennifer	P. palmivora
1776	T2	10	CCUB 1158	R4	7	14.39	15.3	14.845		Jennifer	P. palmivora
1777	T2	10	CCUB 1091	R1	7	35.41	35.94	35.675		Jennifer	P. theobromicola sp. nov.
1778	T2	10	CCUB 1091	R2	7	35.58	34.6	35.09		Jennifer	P. theobromicola sp. nov.
1779	T2	10	CCUB 1091	R3	7	33.81	35.02	34.415		Jennifer	P. theobromicola sp. nov.
1780	T2	10	CCUB 1091	R4	7	33.76	33.65	33.705		Jennifer	P. theobromicola sp. nov.
1781	T2	10	CCUB 920	R1	7	10.29	9.18	9.735		Jennifer	P. palmivora
1782	T2	10	CCUB 920	R2	7	11.26	11.02	11.14		Jennifer	P. palmivora
1783	T2	10	CCUB 920	R3	7	8.7	9.18	8.94		Jennifer	P. palmivora
1784	T2	10	CCUB 920	R4	7	9.83	10.87	10.35		Jennifer	P. palmivora
1785	T2	10	CCUB 1102	R1	7	14.04	11.91	12.975		Jennifer	P. palmivora
1786	T2	10	CCUB 1102	R2	7	10.88	13.55	12.215		Jennifer	P. palmivora
1787	T2	10	CCUB 1102	R3	7	12.66	14.35	13.505		Jennifer	P. palmivora
1788	T2	10	CCUB 1102	R4	7	8.97	8.93	8.95		Jennifer	P. palmivora
1789	T2	10	CCUB 1205	R1	7	35.42	35.81	35.615		Jennifer	P. theobromicola sp. nov.
1790	T2	10	CCUB 1205	R2	7	36.73	36.86	36.795		Jennifer	P. theobromicola sp. nov.
1791	T2	10	CCUB 1205	R3	7	37.66	37.26	37.46		Jennifer	P. theobromicola sp. nov.
1792	T2	10	CCUB 1205	R4	7	33.58	35.18	34.38		Jennifer	P. theobromicola sp. nov.
1793	T2	10	CCUB 906	R1	7	13.96	14.55	14.255		Jennifer	P. palmivora
1794	T2	10	CCUB 906	R2	7	14.48	14.24	14.36		Jennifer	P. palmivora
1795	T2	10	CCUB 906	R3	7	15.11	14.24	14.675		Jennifer	P. palmivora
1796	T2	10	CCUB 906	R4	7	14.18	13.99	14.085		Jennifer	P. palmivora
1797	T2	10	P0479	R1	7	7.9	7.69	7.795		Jennifer	P. citrophthora
1798	T2	10	P0479	R2	7	8.81	9.12	8.965		Jennifer	P. citrophthora
1799	T2	10	P0479	R3	7	8.66	7.59	8.125		Jennifer	P. citrophthora
1800	T2	10	P0479	R4	7	8.56	8.24	8.4		Jennifer	P. citrophthora
1801	T3	15	CCUB 1151	R1	7	63.78	64.75	64.265		Jennifer	P. theobromicola sp. nov.
1802	T3	15	CCUB 1151	R2	7	61.01	62.95	61.98		Jennifer	P. theobromicola sp. nov.
1803	T3	15	CCUB 1151	R3	7	64.53	64.3	64.415		Jennifer	P. theobromicola sp. nov.
1804	T3	15	CCUB 1151	R4	7	66.55	65.57	66.06		Jennifer	P. theobromicola sp. nov.
1805	T3	15	CCUB 1285	R1	7	64.64	66.81	65.725		Jennifer	P. theobromicola sp. nov.
1806	T3	15	CCUB 1285	R2	7	66.45	67.13	66.79		Jennifer	P. theobromicola sp. nov.
1807	T3	15	CCUB 1285	R3	7	66.24	66.77	66.505		Jennifer	P. theobromicola sp. nov.
1808	T3	15	CCUB 1285	R4	7	66.92	63.82	65.37		Jennifer	P. theobromicola sp. nov.
1809	T3	15	CCUB 1158	R1	7	31.45	30.18	30.815		Jennifer	P. palmivora
1810	T3	15	CCUB 1158	R2	7				Red filled	Jennifer	P. palmivora
1811	T3	15	CCUB 1158	R3	7	32.11	33.13	32.62		Jennifer	P. palmivora
1812	T3	15	CCUB 1158	R4	7	33.18	31.3	32.24		Jennifer	P. palmivora
1813	T3	15	CCUB 1091	R1	7	35.72	62.77	49.245		Jennifer	P. theobromicola sp. nov.
1814	T3	15	CCUB 1091	R2	7	61.84	61.12	61.48		Jennifer	P. theobromicola sp. nov.
1815	T3	15	CCUB 1091	R3	7	63.62	64.22	63.92		Jennifer	P. theobromicola sp. nov.
1816	T3	15	CCUB 1091	R4	7	58.68	62.45	60.565		Jennifer	P. theobromicola sp. nov.
1817	T3	15	CCUB 920	R1	7	22.3	23.92	23.11		Jennifer	P. palmivora
1818	T3	15	CCUB 920	R2	7	22.21	22.61	22.41		Jennifer	P. palmivora
1819	T3	15	CCUB 920	R3	7	23.43	24.65	24.04		Jennifer	P. palmivora
1820	T3	15	CCUB 920	R4	7	26.72	27.28	27		Jennifer	P. palmivora
1821	T3	15	CCUB 1102	R1	7	24.92	26.58	25.75		Jennifer	P. palmivora
1822	T3	15	CCUB 1102	R2	7	26.6	26.99	26.795		Jennifer	P. palmivora
1823	T3	15	CCUB 1102	R3	7	25.4	25.75	25.575		Jennifer	P. palmivora
1824	T3	15	CCUB 1102	R4	7	25.36	26.09	25.725		Jennifer	P. palmivora
1825	T3	15	CCUB 1205	R1	7	65.94	69.04	67.49		Jennifer	P. theobromicola sp. nov.
1826	T3	15	CCUB 1205	R2	7	66.05	66.98	66.515		Jennifer	P. theobromicola sp. nov.
1827	T3	15	CCUB 1205	R3	7	69.59	65.55	67.57		Jennifer	P. theobromicola sp. nov.
1828	T3	15	CCUB 1205	R4	7	64.67	67.71	66.19		Jennifer	P. theobromicola sp. nov.
1829	T3	15	CCUB 906	R1	7	27.98	28.06	28.02		Jennifer	P. palmivora
1830	T3	15	CCUB 906	R2	7	25.67	26.82	26.245		Jennifer	P. palmivora
1831	T3	15	CCUB 906	R3	7	27.88	26.47	27.175		Jennifer	P. palmivora
1832	T3	15	CCUB 906	R4	7	26.04	25.48	25.76		Jennifer	P. palmivora
1833	T3	15	P0479	R1	7	63.38	61.43	62.405		Jennifer	P. citrophthora
1834	T3	15	P0479	R2	7	62.33	61.01	61.67		Jennifer	P. citrophthora
1835	T3	15	P0479	R3	7	60.16	62.61	61.385		Jennifer	P. citrophthora
1836	T3	15	P0479	R4	7	59.32	61.01	60.165		Jennifer	P. citrophthora
1837	T4	20	CCUB 1151	R1	7	82	82	82		Jennifer	P. theobromicola sp. nov.
1838	T4	20	CCUB 1151	R2	7	82	82	82		Jennifer	P. theobromicola sp. nov.
1839	T4	20	CCUB 1151	R3	7	78.48	82	80.24		Jennifer	P. theobromicola sp. nov.
1840	T4	20	CCUB 1151	R4	7	82	82	82		Jennifer	P. theobromicola sp. nov.
1841	T4	20	CCUB 1285	R1	7	81.87	79.69	80.78		Jennifer	P. theobromicola sp. nov.
1842	T4	20	CCUB 1285	R2	7	82	77.53	79.765		Jennifer	P. theobromicola sp. nov.
1843	T4	20	CCUB 1285	R3	7	82	78.95	80.475		Jennifer	P. theobromicola sp. nov.
1844	T4	20	CCUB 1285	R4	7	82	82	82		Jennifer	P. theobromicola sp. nov.
1845	T4	20	CCUB 1158	R1	7	55.8	57.27	56.535		Jennifer	P. palmivora
1846	T4	20	CCUB 1158	R2	7	56.76	55.56	56.16		Jennifer	P. palmivora
1847	T4	20	CCUB 1158	R3	7	55.32	57.27	56.295		Jennifer	P. palmivora
1848	T4	20	CCUB 1158	R4	7	54.96	55.74	55.35		Jennifer	P. palmivora
1849	T4	20	CCUB 1091	R1	7	76.17	78.22	77.195		Jennifer	P. theobromicola sp. nov.
1850	T4	20	CCUB 1091	R2	7	80.33	76.44	78.385		Jennifer	P. theobromicola sp. nov.
1851	T4	20	CCUB 1091	R3	7	80.98	80.35	80.665		Jennifer	P. theobromicola sp. nov.
1852	T4	20	CCUB 1091	R4	7	79.78	79.53	79.655		Jennifer	P. theobromicola sp. nov.
1853	T4	20	CCUB 920	R1	7	48.45	48.3	48.375		Jennifer	P. palmivora
1854	T4	20	CCUB 920	R2	7	51.02	50.45	50.735		Jennifer	P. palmivora
1855	T4	20	CCUB 920	R3	7	48.57	48.43	48.5		Jennifer	P. palmivora
1856	T4	20	CCUB 920	R4	7	46.26	45.77	46.015		Jennifer	P. palmivora
1857	T4	20	CCUB 1102	R1	7	47.16	45.47	46.315		Jennifer	P. palmivora
1858	T4	20	CCUB 1102	R2	7	45.57	47.77	46.67		Jennifer	P. palmivora
1859	T4	20	CCUB 1102	R3	7	49.54	48.71	49.125		Jennifer	P. palmivora
1860	T4	20	CCUB 1102	R4	7	48.35	50.73	49.54		Jennifer	P. palmivora
1861	T4	20	CCUB 1205	R1	7	82	82	82		Jennifer	P. theobromicola sp. nov.
1862	T4	20	CCUB 1205	R2	7	82	82	82		Jennifer	P. theobromicola sp. nov.
1863	T4	20	CCUB 1205	R3	7	82	82	82		Jennifer	P. theobromicola sp. nov.
1864	T4	20	CCUB 1205	R4	7	82	82	82		Jennifer	P. theobromicola sp. nov.
1865	T4	20	CCUB 906	R1	7	51.1	54	52.55		Jennifer	P. palmivora
1866	T4	20	CCUB 906	R2	7	50.94	52.85	51.895		Jennifer	P. palmivora
1867	T4	20	CCUB 906	R3	7	54.6	54	54.3		Jennifer	P. palmivora
1868	T4	20	CCUB 906	R4	7	53.75	54.33	54.04		Jennifer	P. palmivora
1869	T4	20	P0479	R1	7	82	82	82		Jennifer	P. citrophthora
1870	T4	20	P0479	R2	7	82	82	82		Jennifer	P. citrophthora
1871	T4	20	P0479	R3	7	82	82	82		Jennifer	P. citrophthora
1872	T4	20	P0479	R4	7	82	82	82		Jennifer	P. citrophthora
1873	T5	25	CCUB 1151	R1	7	82	82	82		Jennifer	P. theobromicola sp. nov.
1874	T5	25	CCUB 1151	R2	7	82	82	82		Jennifer	P. theobromicola sp. nov.
1875	T5	25	CCUB 1151	R3	7	82	82	82		Jennifer	P. theobromicola sp. nov.
1876	T5	25	CCUB 1151	R4	7	82	82	82		Jennifer	P. theobromicola sp. nov.
1877	T5	25	CCUB 1285	R1	7	82	82	82		Jennifer	P. theobromicola sp. nov.
1878	T5	25	CCUB 1285	R2	7	82	82	82		Jennifer	P. theobromicola sp. nov.
1879	T5	25	CCUB 1285	R3	7	82	82	82		Jennifer	P. theobromicola sp. nov.
1880	T5	25	CCUB 1285	R4	7	82	82	82		Jennifer	P. theobromicola sp. nov.
1881	T5	25	CCUB 1158	R1	7	82	82	82		Jennifer	P. palmivora
1882	T5	25	CCUB 1158	R2	7	82	82	82		Jennifer	P. palmivora
1883	T5	25	CCUB 1158	R3	7	82	82	82		Jennifer	P. palmivora
1884	T5	25	CCUB 1158	R4	7	82	82	82		Jennifer	P. palmivora
1885	T5	25	CCUB 1091	R1	7	82	82	82		Jennifer	P. theobromicola sp. nov.
1886	T5	25	CCUB 1091	R2	7	82	82	82		Jennifer	P. theobromicola sp. nov.
1887	T5	25	CCUB 1091	R3	7	82	82	82		Jennifer	P. theobromicola sp. nov.
1888	T5	25	CCUB 1091	R4	7	82	82	82		Jennifer	P. theobromicola sp. nov.
1889	T5	25	CCUB 920	R1	7	82	82	82		Jennifer	P. palmivora
1890	T5	25	CCUB 920	R2	7	82	82	82		Jennifer	P. palmivora
1891	T5	25	CCUB 920	R3	7	78.89	82	80.445		Jennifer	P. palmivora
1892	T5	25	CCUB 920	R4	7	82	82	82		Jennifer	P. palmivora
1893	T5	25	CCUB 1102	R1	7	78.82	77.99	78.405		Jennifer	P. palmivora
1894	T5	25	CCUB 1102	R2	7	78.52	82	80.26		Jennifer	P. palmivora
1895	T5	25	CCUB 1102	R3	7	80.23	79.27	79.75		Jennifer	P. palmivora
1896	T5	25	CCUB 1102	R4	7	79.13	79.77	79.45		Jennifer	P. palmivora
1897	T5	25	CCUB 1205	R1	7	82	82	82		Jennifer	P. theobromicola sp. nov.
1898	T5	25	CCUB 1205	R2	7	82	82	82		Jennifer	P. theobromicola sp. nov.
1899	T5	25	CCUB 1205	R3	7	82	82	82		Jennifer	P. theobromicola sp. nov.
1900	T5	25	CCUB 1205	R4	7	82	82	82		Jennifer	P. theobromicola sp. nov.
1901	T5	25	CCUB 906	R1	7	82	82	82		Jennifer	P. palmivora
1902	T5	25	CCUB 906	R2	7	82	82	82		Jennifer	P. palmivora
1903	T5	25	CCUB 906	R3	7	75.79	74.07	74.93		Jennifer	P. palmivora
1904	T5	25	CCUB 906	R4	7	82	82	82		Jennifer	P. palmivora
1905	T5	25	P0479	R1	7	82	82	82		Jennifer	P. citrophthora
1906	T5	25	P0479	R2	7	82	82	82		Jennifer	P. citrophthora
1907	T5	25	P0479	R3	7	82	82	82		Jennifer	P. citrophthora
1908	T5	25	P0479	R4	7	82	82	82		Jennifer	P. citrophthora
1909	T6	30	CCUB 1151	R1	7	82	82	82		Jennifer	P. theobromicola sp. nov.
1910	T6	30	CCUB 1151	R2	7	82	82	82		Jennifer	P. theobromicola sp. nov.
1911	T6	30	CCUB 1151	R3	7	82	82	82		Jennifer	P. theobromicola sp. nov.
1912	T6	30	CCUB 1151	R4	7	82	82	82		Jennifer	P. theobromicola sp. nov.
1913	T6	30	CCUB 1285	R1	7	82	82	82		Jennifer	P. theobromicola sp. nov.
1914	T6	30	CCUB 1285	R2	7	82	82	82		Jennifer	P. theobromicola sp. nov.
1915	T6	30	CCUB 1285	R3	7	82	82	82		Jennifer	P. theobromicola sp. nov.
1916	T6	30	CCUB 1285	R4	7	82	82	82		Jennifer	P. theobromicola sp. nov.
1917	T6	30	CCUB 1158	R1	7	82	82	82		Jennifer	P. palmivora
1918	T6	30	CCUB 1158	R2	7	82	82	82		Jennifer	P. palmivora
1919	T6	30	CCUB 1158	R3	7	82	82	82		Jennifer	P. palmivora
1920	T6	30	CCUB 1158	R4	7	82	82	82		Jennifer	P. palmivora
1921	T6	30	CCUB 1091	R1	7	82	82	82		Jennifer	P. theobromicola sp. nov.
1922	T6	30	CCUB 1091	R2	7	82	82	82		Jennifer	P. theobromicola sp. nov.
1923	T6	30	CCUB 1091	R3	7	82	82	82		Jennifer	P. theobromicola sp. nov.
1924	T6	30	CCUB 1091	R4	7	82	82	82		Jennifer	P. theobromicola sp. nov.
1925	T6	30	CCUB 920	R1	7	82	82	82		Jennifer	P. palmivora
1926	T6	30	CCUB 920	R2	7	82	82	82		Jennifer	P. palmivora
1927	T6	30	CCUB 920	R3	7	82	82	82		Jennifer	P. palmivora
1928	T6	30	CCUB 920	R4	7	82	82	82		Jennifer	P. palmivora
1929	T6	30	CCUB 1102	R1	7	82	82	82		Jennifer	P. palmivora
1930	T6	30	CCUB 1102	R2	7	80.19	82	81.095		Jennifer	P. palmivora
1931	T6	30	CCUB 1102	R3	7	82	82	82		Jennifer	P. palmivora
1932	T6	30	CCUB 1102	R4	7	82	82	82		Jennifer	P. palmivora
1933	T6	30	CCUB 1205	R1	7	82	82	82		Jennifer	P. theobromicola sp. nov.
1934	T6	30	CCUB 1205	R2	7	82	82	82		Jennifer	P. theobromicola sp. nov.
1935	T6	30	CCUB 1205	R3	7	82	82	82		Jennifer	P. theobromicola sp. nov.
1936	T6	30	CCUB 1205	R4	7	82	82	82		Jennifer	P. theobromicola sp. nov.
1937	T6	30	CCUB 906	R1	7	82	82	82		Jennifer	P. palmivora
1938	T6	30	CCUB 906	R2	7	82	82	82		Jennifer	P. palmivora
1939	T6	30	CCUB 906	R3	7	82	82	82		Jennifer	P. palmivora
1940	T6	30	CCUB 906	R4	7	82	82	82		Jennifer	P. palmivora
1941	T6	30	P0479	R1	7	82	82	82		Jennifer	P. citrophthora
1942	T6	30	P0479	R2	7	82	82	82		Jennifer	P. citrophthora
1943	T6	30	P0479	R3	7	82	82	82		Jennifer	P. citrophthora
1944	T6	30	P0479	R4	7	82	82	82		Jennifer	P. citrophthora
1945	T7	35	CCUB 1151	R1	7	6	6	6		Jennifer	P. theobromicola sp. nov.
1946	T7	35	CCUB 1151	R2	7	6	6	6		Jennifer	P. theobromicola sp. nov.
1947	T7	35	CCUB 1151	R3	7	6	6	6		Jennifer	P. theobromicola sp. nov.
1948	T7	35	CCUB 1151	R4	7	6	6	6		Jennifer	P. theobromicola sp. nov.
1949	T7	35	CCUB 1285	R1	7	6	6	6		Jennifer	P. theobromicola sp. nov.
1950	T7	35	CCUB 1285	R2	7	6	6	6		Jennifer	P. theobromicola sp. nov.
1951	T7	35	CCUB 1285	R3	7	6	6	6		Jennifer	P. theobromicola sp. nov.
1952	T7	35	CCUB 1285	R4	7	6	6	6		Jennifer	P. theobromicola sp. nov.
1953	T7	35	CCUB 1158	R1	7	6	6	6		Jennifer	P. palmivora
1954	T7	35	CCUB 1158	R2	7	6	6	6		Jennifer	P. palmivora
1955	T7	35	CCUB 1158	R3	7	6	6	6		Jennifer	P. palmivora
1956	T7	35	CCUB 1158	R4	7	6	6	6		Jennifer	P. palmivora
1957	T7	35	CCUB 1091	R1	7	6	6	6		Jennifer	P. theobromicola sp. nov.
1958	T7	35	CCUB 1091	R2	7	6	6	6		Jennifer	P. theobromicola sp. nov.
1959	T7	35	CCUB 1091	R3	7	6	6	6		Jennifer	P. theobromicola sp. nov.
1960	T7	35	CCUB 1091	R4	7	6	6	6		Jennifer	P. theobromicola sp. nov.
1961	T7	35	CCUB 920	R1	7	6	6	6		Jennifer	P. palmivora
1962	T7	35	CCUB 920	R2	7	6	6	6		Jennifer	P. palmivora
1963	T7	35	CCUB 920	R3	7	6	6	6		Jennifer	P. palmivora
1964	T7	35	CCUB 920	R4	7	6	6	6		Jennifer	P. palmivora
1965	T7	35	CCUB 1102	R1	7	6	6	6		Jennifer	P. palmivora
1966	T7	35	CCUB 1102	R2	7	6	6	6		Jennifer	P. palmivora
1967	T7	35	CCUB 1102	R3	7	6	6	6		Jennifer	P. palmivora
1968	T7	35	CCUB 1102	R4	7	6	6	6		Jennifer	P. palmivora
1969	T7	35	CCUB 1205	R1	7	6	6	6		Jennifer	P. theobromicola sp. nov.
1970	T7	35	CCUB 1205	R2	7	6	6	6		Jennifer	P. theobromicola sp. nov.
1971	T7	35	CCUB 1205	R3	7	6	6	6		Jennifer	P. theobromicola sp. nov.
1972	T7	35	CCUB 1205	R4	7	6	6	6		Jennifer	P. theobromicola sp. nov.
1973	T7	35	CCUB 906	R1	7	6	6	6		Jennifer	P. palmivora
1974	T7	35	CCUB 906	R2	7	6	6	6		Jennifer	P. palmivora
1975	T7	35	CCUB 906	R3	7	6	6	6		Jennifer	P. palmivora
1976	T7	35	CCUB 906	R4	7	6	6	6		Jennifer	P. palmivora
1977	T7	35	P0479	R1	7	6	6	6		Jennifer	P. citrophthora
1978	T7	35	P0479	R2	7	6	6	6		Jennifer	P. citrophthora
1979	T7	35	P0479	R3	7	6	6	6		Jennifer	P. citrophthora
1980	T7	35	P0479	R4	7	6	6	6		Jennifer	P. citrophthora
1981	T8	40	CCUB 1151	R1	7	6	6	6		Jennifer	P. theobromicola sp. nov.
1982	T8	40	CCUB 1151	R2	7	6	6	6		Jennifer	P. theobromicola sp. nov.
1983	T8	40	CCUB 1151	R3	7	6	6	6		Jennifer	P. theobromicola sp. nov.
1984	T8	40	CCUB 1151	R4	7	6	6	6		Jennifer	P. theobromicola sp. nov.
1985	T8	40	CCUB 1285	R1	7	6	6	6		Jennifer	P. theobromicola sp. nov.
1986	T8	40	CCUB 1285	R2	7	6	6	6		Jennifer	P. theobromicola sp. nov.
1987	T8	40	CCUB 1285	R3	7	6	6	6		Jennifer	P. theobromicola sp. nov.
1988	T8	40	CCUB 1285	R4	7	6	6	6		Jennifer	P. theobromicola sp. nov.
1989	T8	40	CCUB 1158	R1	7	6	6	6		Jennifer	P. palmivora
1990	T8	40	CCUB 1158	R2	7	6	6	6		Jennifer	P. palmivora
1991	T8	40	CCUB 1158	R3	7	6	6	6		Jennifer	P. palmivora
1992	T8	40	CCUB 1158	R4	7	6	6	6		Jennifer	P. palmivora
1993	T8	40	CCUB 1091	R1	7	6	6	6		Jennifer	P. theobromicola sp. nov.
1994	T8	40	CCUB 1091	R2	7	6	6	6		Jennifer	P. theobromicola sp. nov.
1995	T8	40	CCUB 1091	R3	7	6	6	6		Jennifer	P. theobromicola sp. nov.
1996	T8	40	CCUB 1091	R4	7	6	6	6		Jennifer	P. theobromicola sp. nov.
1997	T8	40	CCUB 920	R1	7	6	6	6		Jennifer	P. palmivora
1998	T8	40	CCUB 920	R2	7	6	6	6		Jennifer	P. palmivora
1999	T8	40	CCUB 920	R3	7	6	6	6		Jennifer	P. palmivora
[truncated: 2,033 more rows]
