# Supplementary material for: Phytophthora theobromicola sp. nov.: A New Species Causing Black Pod Disease on Cacao in Brazil
Source: Front Microbiol. 2021 Mar 15;12:537399. doi: 10.3389/fmicb.2021.537399 (PMC8015942; doi:10.3389/fmicb.2021.537399)
Supplement: Supplementary file 2 [file Data_Sheet_1.ZIP › data/culture-media-essay.xlsx]

## Sheet: culture-media
id	cultureMedia	strain	replicate	day	length	width	average	observation	essay	species
1	CA	CCUB 1151	R1	1	14.36	15.52	14.94		Jennifer	P. theobromicola sp. nov.
2	CA	CCUB 1151	R2	1	16.64	16.1	16.37		Jennifer	P. theobromicola sp. nov.
3	CA	CCUB 1151	R3	1	15.52	14.8	15.16		Jennifer	P. theobromicola sp. nov.
4	CA	CCUB 1151	R4	1	16.18	14.6	15.39		Jennifer	P. theobromicola sp. nov.
5	BDA	CCUB 1151	R1	1	15.29	17.1	16.195		Jennifer	P. theobromicola sp. nov.
6	BDA	CCUB 1151	R2	1	16.2	15.36	15.78	Red filled	Jennifer	P. theobromicola sp. nov.
7	BDA	CCUB 1151	R3	1	16.07	16.9	16.485		Jennifer	P. theobromicola sp. nov.
8	BDA	CCUB 1151	R4	1	16.87	16.13	16.5		Jennifer	P. theobromicola sp. nov.
9	MEA	CCUB 1151	R1	1	12.37	13.32	12.845		Jennifer	P. theobromicola sp. nov.
10	MEA	CCUB 1151	R2	1	14.5	14.19	14.345		Jennifer	P. theobromicola sp. nov.
11	MEA	CCUB 1151	R3	1	14.09	12.89	13.49		Jennifer	P. theobromicola sp. nov.
12	MEA	CCUB 1151	R4	1	13.97	14.93	14.45		Jennifer	P. theobromicola sp. nov.
13	CA	CCUB 1285	R1	1	13.99	13.63	13.81		Jennifer	P. theobromicola sp. nov.
14	CA	CCUB 1285	R2	1	13.91	14.43	14.17		Jennifer	P. theobromicola sp. nov.
15	CA	CCUB 1285	R3	1	13.7	14.94	14.32		Jennifer	P. theobromicola sp. nov.
16	CA	CCUB 1285	R4	1	14.81	14.74	14.775		Jennifer	P. theobromicola sp. nov.
17	BDA	CCUB 1285	R1	1	16.42	16.92	16.67		Jennifer	P. theobromicola sp. nov.
18	BDA	CCUB 1285	R2	1	17.03	15.5	16.265		Jennifer	P. theobromicola sp. nov.
19	BDA	CCUB 1285	R3	1	16.13	15.77	15.95		Jennifer	P. theobromicola sp. nov.
20	BDA	CCUB 1285	R4	1	17.34	17.07	17.205		Jennifer	P. theobromicola sp. nov.
21	MEA	CCUB 1285	R1	1	13.71	14.52	14.115		Jennifer	P. theobromicola sp. nov.
22	MEA	CCUB 1285	R2	1	14.34	14	14.17		Jennifer	P. theobromicola sp. nov.
23	MEA	CCUB 1285	R3	1	15.92	14.76	15.34		Jennifer	P. theobromicola sp. nov.
24	MEA	CCUB 1285	R4	1	14.52	14.24	14.38		Jennifer	P. theobromicola sp. nov.
25	CA	CCUB 1158	R1	1	15.73	15.24	15.485		Jennifer	P. palmivora
26	CA	CCUB 1158	R2	1	17.16	15.96	16.56		Jennifer	P. palmivora
27	CA	CCUB 1158	R3	1	15.79	15.95	15.87		Jennifer	P. palmivora
28	CA	CCUB 1158	R4	1	16.55	15.63	16.09		Jennifer	P. palmivora
29	BDA	CCUB 1158	R1	1	10.1	9.89	9.995		Jennifer	P. palmivora
30	BDA	CCUB 1158	R2	1	11.11	10.79	10.95		Jennifer	P. palmivora
31	BDA	CCUB 1158	R3	1	10.17	10.74	10.455		Jennifer	P. palmivora
32	BDA	CCUB 1158	R4	1	10.16	10.96	10.56		Jennifer	P. palmivora
33	MEA	CCUB 1158	R1	1	12.4	12	12.2		Jennifer	P. palmivora
34	MEA	CCUB 1158	R2	1	13.61	13.61	13.61		Jennifer	P. palmivora
35	MEA	CCUB 1158	R3	1	13.14	12.55	12.845		Jennifer	P. palmivora
36	MEA	CCUB 1158	R4	1	12.03	12.68	12.355		Jennifer	P. palmivora
37	CA	CCUB 1091	R1	1	16.13	16.59	16.36		Jennifer	P. theobromicola sp. nov.
38	CA	CCUB 1091	R2	1	15.06	15.82	15.44		Jennifer	P. theobromicola sp. nov.
39	CA	CCUB 1091	R3	1	15.24	16.42	15.83		Jennifer	P. theobromicola sp. nov.
40	CA	CCUB 1091	R4	1	16.11	15.46	15.785		Jennifer	P. theobromicola sp. nov.
41	BDA	CCUB 1091	R1	1	15.08	14.93	15.005		Jennifer	P. theobromicola sp. nov.
42	BDA	CCUB 1091	R2	1	17.04	15.86	16.45		Jennifer	P. theobromicola sp. nov.
43	BDA	CCUB 1091	R3	1	14.74	14.01	14.375		Jennifer	P. theobromicola sp. nov.
44	BDA	CCUB 1091	R4	1	15.36	15.99	15.675		Jennifer	P. theobromicola sp. nov.
45	MEA	CCUB 1091	R1	1	14.26	14.97	14.615		Jennifer	P. theobromicola sp. nov.
46	MEA	CCUB 1091	R2	1	12.07	14.64	13.355		Jennifer	P. theobromicola sp. nov.
47	MEA	CCUB 1091	R3	1	14.26	14.44	14.35		Jennifer	P. theobromicola sp. nov.
48	MEA	CCUB 1091	R4	1	12.26	12.17	12.215		Jennifer	P. theobromicola sp. nov.
49	CA	CCUB 920	R1	1	17.1	16.81	16.955		Jennifer	P. palmivora
50	CA	CCUB 920	R2	1	17.45	17.79	17.62		Jennifer	P. palmivora
51	CA	CCUB 920	R3	1	17.61	16.55	17.08		Jennifer	P. palmivora
52	CA	CCUB 920	R4	1	15.8	16.61	16.205		Jennifer	P. palmivora
53	BDA	CCUB 920	R1	1	11.38	10.75	11.065		Jennifer	P. palmivora
54	BDA	CCUB 920	R2	1	9.31	8.92	9.115		Jennifer	P. palmivora
55	BDA	CCUB 920	R3	1	8.19	8.84	8.515		Jennifer	P. palmivora
56	BDA	CCUB 920	R4	1	9.02	8.7	8.86		Jennifer	P. palmivora
57	MEA	CCUB 920	R1	1	9.79	9.74	9.765		Jennifer	P. palmivora
58	MEA	CCUB 920	R2	1	9.7	9.98	9.84		Jennifer	P. palmivora
59	MEA	CCUB 920	R3	1	9.97	10.22	10.095		Jennifer	P. palmivora
60	MEA	CCUB 920	R4	1	10.47	10.53	10.5		Jennifer	P. palmivora
61	CA	CCUB 1102	R1	1	16.97	16.83	16.9		Jennifer	P. palmivora
62	CA	CCUB 1102	R2	1	16.91	17.23	17.07		Jennifer	P. palmivora
63	CA	CCUB 1102	R3	1	16.22	17.86	17.04		Jennifer	P. palmivora
64	CA	CCUB 1102	R4	1	16.13	16.76	16.445		Jennifer	P. palmivora
65	BDA	CCUB 1102	R1	1	12.26	12.65	12.455		Jennifer	P. palmivora
66	BDA	CCUB 1102	R2	1	11.37	10.81	11.09		Jennifer	P. palmivora
67	BDA	CCUB 1102	R3	1	10.06	11.26	10.66		Jennifer	P. palmivora
68	BDA	CCUB 1102	R4	1	11.04	10.38	10.71		Jennifer	P. palmivora
69	MEA	CCUB 1102	R1	1	12.32	11.48	11.9		Jennifer	P. palmivora
70	MEA	CCUB 1102	R2	1	13.25	12.42	12.835		Jennifer	P. palmivora
71	MEA	CCUB 1102	R3	1	13.32	12.75	13.035		Jennifer	P. palmivora
72	MEA	CCUB 1102	R4	1	10.83	12.29	11.56		Jennifer	P. palmivora
73	CA	CCUB 1205	R1	1	15.33	15.14	15.235		Jennifer	P. theobromicola sp. nov.
74	CA	CCUB 1205	R2	1	15.42	16.33	15.875		Jennifer	P. theobromicola sp. nov.
75	CA	CCUB 1205	R3	1	16.34	15.44	15.89		Jennifer	P. theobromicola sp. nov.
76	CA	CCUB 1205	R4	1	17.19	15.11	16.15		Jennifer	P. theobromicola sp. nov.
77	BDA	CCUB 1205	R1	1	16.99	16.83	16.91		Jennifer	P. theobromicola sp. nov.
78	BDA	CCUB 1205	R2	1	18.18	17.22	17.7		Jennifer	P. theobromicola sp. nov.
79	BDA	CCUB 1205	R3	1	16.91	18.13	17.52		Jennifer	P. theobromicola sp. nov.
80	BDA	CCUB 1205	R4	1	19.49	16.94	18.215		Jennifer	P. theobromicola sp. nov.
81	MEA	CCUB 1205	R1	1	14.69	15.6	15.145		Jennifer	P. theobromicola sp. nov.
82	MEA	CCUB 1205	R2	1	14.62	14.54	14.58		Jennifer	P. theobromicola sp. nov.
83	MEA	CCUB 1205	R3	1	14.03	14.22	14.125		Jennifer	P. theobromicola sp. nov.
84	MEA	CCUB 1205	R4	1	15.06	14.91	14.985		Jennifer	P. theobromicola sp. nov.
85	CA	CCUB 906	R1	1	18.41	17.31	17.86		Jennifer	P. palmivora
86	CA	CCUB 906	R2	1	17.2	16.76	16.98		Jennifer	P. palmivora
87	CA	CCUB 906	R3	1	15.77	16.18	15.975		Jennifer	P. palmivora
88	CA	CCUB 906	R4	1	18.09	16.95	17.52		Jennifer	P. palmivora
89	BDA	CCUB 906	R1	1	11.07	11.43	11.25		Jennifer	P. palmivora
90	BDA	CCUB 906	R2	1	10.98	11.43	11.205		Jennifer	P. palmivora
91	BDA	CCUB 906	R3	1	12.28	11.15	11.715		Jennifer	P. palmivora
92	BDA	CCUB 906	R4	1	11.15	11.33	11.24		Jennifer	P. palmivora
93	MEA	CCUB 906	R1	1	12.91	12.63	12.77		Jennifer	P. palmivora
94	MEA	CCUB 906	R2	1	12.94	13.6	13.27		Jennifer	P. palmivora
95	MEA	CCUB 906	R3	1	11.93	13.55	12.74		Jennifer	P. palmivora
96	MEA	CCUB 906	R4	1	14.28	12.61	13.445		Jennifer	P. palmivora
97	CA	P0479	R1	1	12.96	13.34	13.15		Jennifer	P. citrophthora
98	CA	P0479	R2	1	12.81	12.78	12.795		Jennifer	P. citrophthora
99	CA	P0479	R3	1	11.85	11.43	11.64		Jennifer	P. citrophthora
100	CA	P0479	R4	1	12.32	12.05	12.185		Jennifer	P. citrophthora
101	BDA	P0479	R1	1	8.92	9.04	8.98		Jennifer	P. citrophthora
102	BDA	P0479	R2	1	9.22	9.18	9.2		Jennifer	P. citrophthora
103	BDA	P0479	R3	1	9.33	9.45	9.39		Jennifer	P. citrophthora
104	BDA	P0479	R4	1	9.82	10.07	9.945		Jennifer	P. citrophthora
105	MEA	P0479	R1	1	11.04	11.38	11.21		Jennifer	P. citrophthora
106	MEA	P0479	R2	1	11.62	11.59	11.605		Jennifer	P. citrophthora
107	MEA	P0479	R3	1	10.67	11.09	10.88		Jennifer	P. citrophthora
108	MEA	P0479	R4	1	10.64	11.71	11.175		Jennifer	P. citrophthora
109	V8	P0479	R1	1	13.96	12.85	13.405		Jennifer	P. citrophthora
110	V8	P0479	R2	1	13.45	13.31	13.38		Jennifer	P. citrophthora
111	V8	P0479	R3	1	13.18	13.33	13.255		Jennifer	P. citrophthora
112	V8	P0479	R4	1	13.42	13.45	13.435		Jennifer	P. citrophthora
113	CA	CCUB 1151	R1	2	26.42	26.51	26.465		Jennifer	P. theobromicola sp. nov.
114	CA	CCUB 1151	R2	2	26.5	26.62	26.56		Jennifer	P. theobromicola sp. nov.
115	CA	CCUB 1151	R3	2	26.34	26.47	26.405		Jennifer	P. theobromicola sp. nov.
116	CA	CCUB 1151	R4	2	27	26.42	26.71		Jennifer	P. theobromicola sp. nov.
117	BDA	CCUB 1151	R1	2	26.3	26.38	26.34		Jennifer	P. theobromicola sp. nov.
118	BDA	CCUB 1151	R2	2	26.06	26.21	26.135	Red filled	Jennifer	P. theobromicola sp. nov.
119	BDA	CCUB 1151	R3	2	26.99	26.47	26.73		Jennifer	P. theobromicola sp. nov.
120	BDA	CCUB 1151	R4	2	25.86	25.97	25.915		Jennifer	P. theobromicola sp. nov.
121	MEA	CCUB 1151	R1	2	23.31	24.31	23.81		Jennifer	P. theobromicola sp. nov.
122	MEA	CCUB 1151	R2	2	24.28	25.12	24.7		Jennifer	P. theobromicola sp. nov.
123	MEA	CCUB 1151	R3	2	25.07	25.05	25.06		Jennifer	P. theobromicola sp. nov.
124	MEA	CCUB 1151	R4	2	25.6	24.66	25.13		Jennifer	P. theobromicola sp. nov.
125	CA	CCUB 1285	R1	2	23.76	23.55	23.655		Jennifer	P. theobromicola sp. nov.
126	CA	CCUB 1285	R2	2	24.53	24.6	24.565		Jennifer	P. theobromicola sp. nov.
127	CA	CCUB 1285	R3	2	24.52	24.69	24.605		Jennifer	P. theobromicola sp. nov.
128	CA	CCUB 1285	R4	2	24.93	24.81	24.87		Jennifer	P. theobromicola sp. nov.
129	BDA	CCUB 1285	R1	2	25.11	25.92	25.515		Jennifer	P. theobromicola sp. nov.
130	BDA	CCUB 1285	R2	2	25	25.46	25.23		Jennifer	P. theobromicola sp. nov.
131	BDA	CCUB 1285	R3	2	25.1	25.67	25.385		Jennifer	P. theobromicola sp. nov.
132	BDA	CCUB 1285	R4	2	27.54	26.82	27.18		Jennifer	P. theobromicola sp. nov.
133	MEA	CCUB 1285	R1	2	24.82	24.22	24.52		Jennifer	P. theobromicola sp. nov.
134	MEA	CCUB 1285	R2	2	24.4	26.6	25.5		Jennifer	P. theobromicola sp. nov.
135	MEA	CCUB 1285	R3	2	25.77	25.38	25.575		Jennifer	P. theobromicola sp. nov.
136	MEA	CCUB 1285	R4	2	25.56	25.52	25.54		Jennifer	P. theobromicola sp. nov.
137	CA	CCUB 1158	R1	2	26.2	24.76	25.48		Jennifer	P. palmivora
138	CA	CCUB 1158	R2	2	27.04	26.49	26.765		Jennifer	P. palmivora
139	CA	CCUB 1158	R3	2	26.26	25.95	26.105		Jennifer	P. palmivora
140	CA	CCUB 1158	R4	2	26.98	28.44	27.71		Jennifer	P. palmivora
141	BDA	CCUB 1158	R1	2	11.25	12.45	11.85		Jennifer	P. palmivora
142	BDA	CCUB 1158	R2	2	12.51	12.97	12.74		Jennifer	P. palmivora
143	BDA	CCUB 1158	R3	2	11.81	12.88	12.345		Jennifer	P. palmivora
144	BDA	CCUB 1158	R4	2	12.49	12.62	12.555		Jennifer	P. palmivora
145	MEA	CCUB 1158	R1	2	15.2	15.48	15.34		Jennifer	P. palmivora
146	MEA	CCUB 1158	R2	2	16.8	17.16	16.98		Jennifer	P. palmivora
147	MEA	CCUB 1158	R3	2	17.18	16.67	16.925		Jennifer	P. palmivora
148	MEA	CCUB 1158	R4	2	17.07	17.07	17.07		Jennifer	P. palmivora
149	CA	CCUB 1091	R1	2	26.9	25.59	26.245		Jennifer	P. theobromicola sp. nov.
150	CA	CCUB 1091	R2	2	26.53	26.13	26.33		Jennifer	P. theobromicola sp. nov.
151	CA	CCUB 1091	R3	2	27.34	27.87	27.605		Jennifer	P. theobromicola sp. nov.
152	CA	CCUB 1091	R4	2	25.92	26.54	26.23		Jennifer	P. theobromicola sp. nov.
153	BDA	CCUB 1091	R1	2	23.15	23.68	23.415		Jennifer	P. theobromicola sp. nov.
154	BDA	CCUB 1091	R2	2	24.42	24.62	24.52		Jennifer	P. theobromicola sp. nov.
155	BDA	CCUB 1091	R3	2	23.48	24.76	24.12		Jennifer	P. theobromicola sp. nov.
156	BDA	CCUB 1091	R4	2	24.36	24.06	24.21		Jennifer	P. theobromicola sp. nov.
157	MEA	CCUB 1091	R1	2	24.11	24	24.055		Jennifer	P. theobromicola sp. nov.
158	MEA	CCUB 1091	R2	2	24.28	24.18	24.23		Jennifer	P. theobromicola sp. nov.
159	MEA	CCUB 1091	R3	2	25.59	25.04	25.315		Jennifer	P. theobromicola sp. nov.
160	MEA	CCUB 1091	R4	2	23.9	22.93	23.415		Jennifer	P. theobromicola sp. nov.
161	CA	CCUB 920	R1	2	27	26.69	26.845		Jennifer	P. palmivora
162	CA	CCUB 920	R2	2	26.59	26.94	26.765		Jennifer	P. palmivora
163	CA	CCUB 920	R3	2	26.86	26.93	26.895		Jennifer	P. palmivora
164	CA	CCUB 920	R4	2	25.96	26.53	26.245		Jennifer	P. palmivora
165	BDA	CCUB 920	R1	2	12.31	10.29	11.3		Jennifer	P. palmivora
166	BDA	CCUB 920	R2	2	11.08	11.35	11.215		Jennifer	P. palmivora
167	BDA	CCUB 920	R3	2	11.33	11.57	11.45		Jennifer	P. palmivora
168	BDA	CCUB 920	R4	2	11.55	11.73	11.64		Jennifer	P. palmivora
169	MEA	CCUB 920	R1	2	12.84	13.4	13.12		Jennifer	P. palmivora
170	MEA	CCUB 920	R2	2	11.92	12.12	12.02		Jennifer	P. palmivora
171	MEA	CCUB 920	R3	2	11.76	12.7	12.23		Jennifer	P. palmivora
172	MEA	CCUB 920	R4	2	12.59	12.92	12.755		Jennifer	P. palmivora
173	CA	CCUB 1102	R1	2	26.34	27.85	27.095		Jennifer	P. palmivora
174	CA	CCUB 1102	R2	2	27.61	28.01	27.81		Jennifer	P. palmivora
175	CA	CCUB 1102	R3	2	26.07	27.48	26.775		Jennifer	P. palmivora
176	CA	CCUB 1102	R4	2	24.78	27.42	26.1		Jennifer	P. palmivora
177	BDA	CCUB 1102	R1	2	14.41	15.47	14.94		Jennifer	P. palmivora
178	BDA	CCUB 1102	R2	2	13.6	13.02	13.31		Jennifer	P. palmivora
179	BDA	CCUB 1102	R3	2	12.83	12.62	12.725		Jennifer	P. palmivora
180	BDA	CCUB 1102	R4	2	14.54	13.46	14		Jennifer	P. palmivora
181	MEA	CCUB 1102	R1	2	18.13	18.1	18.115		Jennifer	P. palmivora
182	MEA	CCUB 1102	R2	2	19.84	17.9	18.87		Jennifer	P. palmivora
183	MEA	CCUB 1102	R3	2	19.11	19.3	19.205		Jennifer	P. palmivora
184	MEA	CCUB 1102	R4	2	18.35	16.85	17.6		Jennifer	P. palmivora
185	CA	CCUB 1205	R1	2	25.64	25.81	25.725		Jennifer	P. theobromicola sp. nov.
186	CA	CCUB 1205	R2	2	25.29	27.29	26.29		Jennifer	P. theobromicola sp. nov.
187	CA	CCUB 1205	R3	2	26.98	25.94	26.46		Jennifer	P. theobromicola sp. nov.
188	CA	CCUB 1205	R4	2	25.94	26.48	26.21		Jennifer	P. theobromicola sp. nov.
189	BDA	CCUB 1205	R1	2	26.18	26.17	26.175		Jennifer	P. theobromicola sp. nov.
190	BDA	CCUB 1205	R2	2	25.91	25.87	25.89		Jennifer	P. theobromicola sp. nov.
191	BDA	CCUB 1205	R3	2	24.66	25.55	25.105		Jennifer	P. theobromicola sp. nov.
192	BDA	CCUB 1205	R4	2	26.35	27.23	26.79		Jennifer	P. theobromicola sp. nov.
193	MEA	CCUB 1205	R1	2	24.96	26.24	25.6		Jennifer	P. theobromicola sp. nov.
194	MEA	CCUB 1205	R2	2	26.92	27.11	27.015		Jennifer	P. theobromicola sp. nov.
195	MEA	CCUB 1205	R3	2	26.1	25.86	25.98		Jennifer	P. theobromicola sp. nov.
196	MEA	CCUB 1205	R4	2	25.85	26.97	26.41		Jennifer	P. theobromicola sp. nov.
197	CA	CCUB 906	R1	2	28.33	28.38	28.355		Jennifer	P. palmivora
198	CA	CCUB 906	R2	2	27.26	27.43	27.345		Jennifer	P. palmivora
199	CA	CCUB 906	R3	2	27.4	26.98	27.19		Jennifer	P. palmivora
200	CA	CCUB 906	R4	2	26.88	27.77	27.325		Jennifer	P. palmivora
201	BDA	CCUB 906	R1	2	12.59	13.3	12.945		Jennifer	P. palmivora
202	BDA	CCUB 906	R2	2	13.95	13.74	13.845		Jennifer	P. palmivora
203	BDA	CCUB 906	R3	2	14.55	14.5	14.525		Jennifer	P. palmivora
204	BDA	CCUB 906	R4	2	12.71	14.01	13.36		Jennifer	P. palmivora
205	MEA	CCUB 906	R1	2	18.9	19.98	19.44		Jennifer	P. palmivora
206	MEA	CCUB 906	R2	2	20.2	18.74	19.47		Jennifer	P. palmivora
207	MEA	CCUB 906	R3	2	19.13	19.57	19.35		Jennifer	P. palmivora
208	MEA	CCUB 906	R4	2	19.65	19.29	19.47		Jennifer	P. palmivora
209	CA	P0479	R1	2	25.14	25.12	25.13		Jennifer	P. citrophthora
210	CA	P0479	R2	2	24.08	24.11	24.095		Jennifer	P. citrophthora
211	CA	P0479	R3	2	23.67	23.38	23.525		Jennifer	P. citrophthora
212	CA	P0479	R4	2	23.49	24.2	23.845		Jennifer	P. citrophthora
213	BDA	P0479	R1	2	17.42	17.05	17.235		Jennifer	P. citrophthora
214	BDA	P0479	R2	2	17.52	17.42	17.47		Jennifer	P. citrophthora
215	BDA	P0479	R3	2	17.15	17.74	17.445		Jennifer	P. citrophthora
216	BDA	P0479	R4	2	17.94	17.8	17.87		Jennifer	P. citrophthora
217	MEA	P0479	R1	2	20.11	20.29	20.2		Jennifer	P. citrophthora
218	MEA	P0479	R2	2	20.35	21.16	20.755		Jennifer	P. citrophthora
219	MEA	P0479	R3	2	19.17	20.51	19.84		Jennifer	P. citrophthora
220	MEA	P0479	R4	2	20.41	20.87	20.64		Jennifer	P. citrophthora
221	V8	P0479	R1	2	27.64	27.23	27.435		Jennifer	P. citrophthora
222	V8	P0479	R2	2	26.7	27.33	27.015		Jennifer	P. citrophthora
223	V8	P0479	R3	2	27.71	26.99	27.35		Jennifer	P. citrophthora
224	V8	P0479	R4	2	27.21	26.6	26.905		Jennifer	P. citrophthora
225	CA	CCUB 1151	R1	3	37.89	36.98	37.435		Jennifer	P. theobromicola sp. nov.
226	CA	CCUB 1151	R2	3	37.51	37.48	37.495		Jennifer	P. theobromicola sp. nov.
227	CA	CCUB 1151	R3	3	36.93	36.89	36.91		Jennifer	P. theobromicola sp. nov.
228	CA	CCUB 1151	R4	3	36.49	38.18	37.335		Jennifer	P. theobromicola sp. nov.
229	BDA	CCUB 1151	R1	3	34.25	33.61	33.93		Jennifer	P. theobromicola sp. nov.
230	BDA	CCUB 1151	R2	3	34.22	35.16	34.69	Red filled	Jennifer	P. theobromicola sp. nov.
231	BDA	CCUB 1151	R3	3	34.74	34.5	34.62		Jennifer	P. theobromicola sp. nov.
232	BDA	CCUB 1151	R4	3	33.93	34.64	34.285		Jennifer	P. theobromicola sp. nov.
233	MEA	CCUB 1151	R1	3	33.78	33.07	33.425		Jennifer	P. theobromicola sp. nov.
234	MEA	CCUB 1151	R2	3	35.01	34.44	34.725		Jennifer	P. theobromicola sp. nov.
235	MEA	CCUB 1151	R3	3	35.33	35.25	35.29		Jennifer	P. theobromicola sp. nov.
236	MEA	CCUB 1151	R4	3	35.1	33.26	34.18		Jennifer	P. theobromicola sp. nov.
237	CA	CCUB 1285	R1	3	32.81	33.91	33.36		Jennifer	P. theobromicola sp. nov.
238	CA	CCUB 1285	R2	3	35.16	34.65	34.905		Jennifer	P. theobromicola sp. nov.
239	CA	CCUB 1285	R3	3	33.56	34.27	33.915		Jennifer	P. theobromicola sp. nov.
240	CA	CCUB 1285	R4	3	35.04	34.61	34.825		Jennifer	P. theobromicola sp. nov.
241	BDA	CCUB 1285	R1	3	34.37	35.73	35.05		Jennifer	P. theobromicola sp. nov.
242	BDA	CCUB 1285	R2	3	34.68	33.79	34.235		Jennifer	P. theobromicola sp. nov.
243	BDA	CCUB 1285	R3	3	35.55	33.76	34.655		Jennifer	P. theobromicola sp. nov.
244	BDA	CCUB 1285	R4	3	35.84	35.66	35.75		Jennifer	P. theobromicola sp. nov.
245	MEA	CCUB 1285	R1	3	33.77	33.81	33.79		Jennifer	P. theobromicola sp. nov.
246	MEA	CCUB 1285	R2	3	35.14	33.35	34.245		Jennifer	P. theobromicola sp. nov.
247	MEA	CCUB 1285	R3	3	32.95	35.11	34.03		Jennifer	P. theobromicola sp. nov.
248	MEA	CCUB 1285	R4	3	34.53	34.62	34.575		Jennifer	P. theobromicola sp. nov.
249	CA	CCUB 1158	R1	3	32.83	35.41	34.12		Jennifer	P. palmivora
250	CA	CCUB 1158	R2	3	36.67	35.12	35.895		Jennifer	P. palmivora
251	CA	CCUB 1158	R3	3	34.54	36.5	35.52		Jennifer	P. palmivora
252	CA	CCUB 1158	R4	3	37.97	34.23	36.1		Jennifer	P. palmivora
253	BDA	CCUB 1158	R1	3	13.86	13.14	13.5		Jennifer	P. palmivora
254	BDA	CCUB 1158	R2	3	14.47	13.89	14.18		Jennifer	P. palmivora
255	BDA	CCUB 1158	R3	3	13.71	13.56	13.635		Jennifer	P. palmivora
256	BDA	CCUB 1158	R4	3	14.3	14.26	14.28		Jennifer	P. palmivora
257	MEA	CCUB 1158	R1	3	19.38	18.79	19.085		Jennifer	P. palmivora
258	MEA	CCUB 1158	R2	3	20.3	21.59	20.945		Jennifer	P. palmivora
259	MEA	CCUB 1158	R3	3	20.18	19.97	20.075		Jennifer	P. palmivora
260	MEA	CCUB 1158	R4	3	20.82	21.23	21.025		Jennifer	P. palmivora
261	CA	CCUB 1091	R1	3	38.24	37	37.62		Jennifer	P. theobromicola sp. nov.
262	CA	CCUB 1091	R2	3	36.95	36.91	36.93		Jennifer	P. theobromicola sp. nov.
263	CA	CCUB 1091	R3	3	37.57	38.75	38.16		Jennifer	P. theobromicola sp. nov.
264	CA	CCUB 1091	R4	3	36.63	35.99	36.31		Jennifer	P. theobromicola sp. nov.
265	BDA	CCUB 1091	R1	3	32.86	31.11	31.985		Jennifer	P. theobromicola sp. nov.
266	BDA	CCUB 1091	R2	3	31.54	32.76	32.15		Jennifer	P. theobromicola sp. nov.
267	BDA	CCUB 1091	R3	3	33	30.12	31.56		Jennifer	P. theobromicola sp. nov.
268	BDA	CCUB 1091	R4	3	32.31	34.65	33.48		Jennifer	P. theobromicola sp. nov.
269	MEA	CCUB 1091	R1	3	33.24	33.75	33.495		Jennifer	P. theobromicola sp. nov.
270	MEA	CCUB 1091	R2	3	32.3	33.99	33.145		Jennifer	P. theobromicola sp. nov.
271	MEA	CCUB 1091	R3	3	35.11	34.26	34.685		Jennifer	P. theobromicola sp. nov.
272	MEA	CCUB 1091	R4	3	31.94	32.72	32.33		Jennifer	P. theobromicola sp. nov.
273	CA	CCUB 920	R1	3	34.86	35.09	34.975		Jennifer	P. palmivora
274	CA	CCUB 920	R2	3	34.95	35.89	35.42		Jennifer	P. palmivora
275	CA	CCUB 920	R3	3	34.65	34.39	34.52		Jennifer	P. palmivora
276	CA	CCUB 920	R4	3	33.71	33.26	33.485		Jennifer	P. palmivora
277	BDA	CCUB 920	R1	3	12.22	14.17	13.195		Jennifer	P. palmivora
278	BDA	CCUB 920	R2	3	13.63	12.62	13.125		Jennifer	P. palmivora
279	BDA	CCUB 920	R3	3	12.14	12.09	12.115		Jennifer	P. palmivora
280	BDA	CCUB 920	R4	3	12.3	12.5	12.4		Jennifer	P. palmivora
281	MEA	CCUB 920	R1	3	14.93	15.23	15.08		Jennifer	P. palmivora
282	MEA	CCUB 920	R2	3	14.17	13.72	13.945		Jennifer	P. palmivora
283	MEA	CCUB 920	R3	3	13.6	13.73	13.665		Jennifer	P. palmivora
284	MEA	CCUB 920	R4	3	16.45	16.18	16.315		Jennifer	P. palmivora
285	CA	CCUB 1102	R1	3	34.53	34.28	34.405		Jennifer	P. palmivora
286	CA	CCUB 1102	R2	3	35.57	35.7	35.635		Jennifer	P. palmivora
287	CA	CCUB 1102	R3	3	33.95	34.09	34.02		Jennifer	P. palmivora
288	CA	CCUB 1102	R4	3	34.57	36.44	35.505		Jennifer	P. palmivora
289	BDA	CCUB 1102	R1	3	15.79	17.51	16.65		Jennifer	P. palmivora
290	BDA	CCUB 1102	R2	3	15.72	14.54	15.13		Jennifer	P. palmivora
291	BDA	CCUB 1102	R3	3	15.8	14.66	15.23		Jennifer	P. palmivora
292	BDA	CCUB 1102	R4	3	15.3	14.9	15.1		Jennifer	P. palmivora
293	MEA	CCUB 1102	R1	3	22.07	21.59	21.83		Jennifer	P. palmivora
294	MEA	CCUB 1102	R2	3	23.26	21.18	22.22		Jennifer	P. palmivora
295	MEA	CCUB 1102	R3	3	22.16	21.52	21.84		Jennifer	P. palmivora
296	MEA	CCUB 1102	R4	3	21.75	21.13	21.44		Jennifer	P. palmivora
297	CA	CCUB 1205	R1	3	35.73	34.93	35.33		Jennifer	P. theobromicola sp. nov.
298	CA	CCUB 1205	R2	3	36.68	36.87	36.775		Jennifer	P. theobromicola sp. nov.
299	CA	CCUB 1205	R3	3	36.18	36.62	36.4		Jennifer	P. theobromicola sp. nov.
300	CA	CCUB 1205	R4	3	36.64	35.81	36.225		Jennifer	P. theobromicola sp. nov.
301	BDA	CCUB 1205	R1	3	32.35	33.41	32.88		Jennifer	P. theobromicola sp. nov.
302	BDA	CCUB 1205	R2	3	31.66	34.16	32.91		Jennifer	P. theobromicola sp. nov.
303	BDA	CCUB 1205	R3	3	33.65	32.7	33.175		Jennifer	P. theobromicola sp. nov.
304	BDA	CCUB 1205	R4	3	33.3	35.92	34.61		Jennifer	P. theobromicola sp. nov.
305	MEA	CCUB 1205	R1	3	35.34	34.96	35.15		Jennifer	P. theobromicola sp. nov.
306	MEA	CCUB 1205	R2	3	37.2	35.4	36.3		Jennifer	P. theobromicola sp. nov.
307	MEA	CCUB 1205	R3	3	36.42	35.31	35.865		Jennifer	P. theobromicola sp. nov.
308	MEA	CCUB 1205	R4	3	36.53	36.04	36.285		Jennifer	P. theobromicola sp. nov.
309	CA	CCUB 906	R1	3	35.65	35.92	35.785		Jennifer	P. palmivora
310	CA	CCUB 906	R2	3	34.67	35.76	35.215		Jennifer	P. palmivora
311	CA	CCUB 906	R3	3	35.47	35.24	35.355		Jennifer	P. palmivora
312	CA	CCUB 906	R4	3	35.73	36.27	36		Jennifer	P. palmivora
313	BDA	CCUB 906	R1	3	15.14	15.44	15.29		Jennifer	P. palmivora
314	BDA	CCUB 906	R2	3	15.18	14.88	15.03		Jennifer	P. palmivora
315	BDA	CCUB 906	R3	3	15.95	16.55	16.25		Jennifer	P. palmivora
316	BDA	CCUB 906	R4	3	15.26	16.01	15.635		Jennifer	P. palmivora
317	MEA	CCUB 906	R1	3	21.74	23.15	22.445		Jennifer	P. palmivora
318	MEA	CCUB 906	R2	3	22.58	24.24	23.41		Jennifer	P. palmivora
319	MEA	CCUB 906	R3	3	24.73	24.56	24.645		Jennifer	P. palmivora
320	MEA	CCUB 906	R4	3	22.94	22.48	22.71		Jennifer	P. palmivora
321	CA	P0479	R1	3	39.75	39.31	39.53		Jennifer	P. citrophthora
322	CA	P0479	R2	3	38.46	37.99	38.225		Jennifer	P. citrophthora
323	CA	P0479	R3	3	37.36	37.08	37.22		Jennifer	P. citrophthora
324	CA	P0479	R4	3	37.13	36.7	36.915		Jennifer	P. citrophthora
325	BDA	P0479	R1	3	24.6	24.29	24.445		Jennifer	P. citrophthora
326	BDA	P0479	R2	3	24.09	24.33	24.21		Jennifer	P. citrophthora
327	BDA	P0479	R3	3	24.28	25.01	24.645		Jennifer	P. citrophthora
328	BDA	P0479	R4	3	24.39	24.45	24.42		Jennifer	P. citrophthora
329	MEA	P0479	R1	3	32.65	31.76	32.205		Jennifer	P. citrophthora
330	MEA	P0479	R2	3	32.19	32.49	32.34		Jennifer	P. citrophthora
331	MEA	P0479	R3	3	31.44	32.33	31.885		Jennifer	P. citrophthora
332	MEA	P0479	R4	3	31.84	32.63	32.235		Jennifer	P. citrophthora
333	V8	P0479	R1	3	45	44.19	44.595		Jennifer	P. citrophthora
334	V8	P0479	R2	3	43.66	44.13	43.895		Jennifer	P. citrophthora
335	V8	P0479	R3	3	45.08	43.49	44.285		Jennifer	P. citrophthora
336	V8	P0479	R4	3	43.73	43.32	43.525		Jennifer	P. citrophthora
337	CA	CCUB 1151	R1	4	48.21	49.55	48.88		Jennifer	P. theobromicola sp. nov.
338	CA	CCUB 1151	R2	4	50.19	49.39	49.79		Jennifer	P. theobromicola sp. nov.
339	CA	CCUB 1151	R3	4	48.2	48.99	48.595		Jennifer	P. theobromicola sp. nov.
340	CA	CCUB 1151	R4	4	48.59	47.6	48.095		Jennifer	P. theobromicola sp. nov.
341	BDA	CCUB 1151	R1	4	44.29	43.89	44.09		Jennifer	P. theobromicola sp. nov.
342	BDA	CCUB 1151	R2	4	45.27	-	45.27	Red filled	Jennifer	P. theobromicola sp. nov.
343	BDA	CCUB 1151	R3	4	43.74	46.27	45.005		Jennifer	P. theobromicola sp. nov.
344	BDA	CCUB 1151	R4	4	43.31	42.91	43.11		Jennifer	P. theobromicola sp. nov.
345	MEA	CCUB 1151	R1	4	44.25	44.38	44.315		Jennifer	P. theobromicola sp. nov.
346	MEA	CCUB 1151	R2	4	44.86	44	44.43		Jennifer	P. theobromicola sp. nov.
347	MEA	CCUB 1151	R3	4	46.13	44.82	45.475		Jennifer	P. theobromicola sp. nov.
348	MEA	CCUB 1151	R4	4	42.69	44.89	43.79		Jennifer	P. theobromicola sp. nov.
349	CA	CCUB 1285	R1	4	45.37	44.83	45.1		Jennifer	P. theobromicola sp. nov.
350	CA	CCUB 1285	R2	4	44.61	46.08	45.345		Jennifer	P. theobromicola sp. nov.
351	CA	CCUB 1285	R3	4	44.78	45.57	45.175		Jennifer	P. theobromicola sp. nov.
352	CA	CCUB 1285	R4	4	45.49	46.57	46.03		Jennifer	P. theobromicola sp. nov.
353	BDA	CCUB 1285	R1	4	43.48	45.49	44.485		Jennifer	P. theobromicola sp. nov.
354	BDA	CCUB 1285	R2	4	45.16	43.88	44.52		Jennifer	P. theobromicola sp. nov.
355	BDA	CCUB 1285	R3	4	42.92	43.29	43.105		Jennifer	P. theobromicola sp. nov.
356	BDA	CCUB 1285	R4	4	45.27	46.39	45.83		Jennifer	P. theobromicola sp. nov.
357	MEA	CCUB 1285	R1	4	44.61	43.95	44.28		Jennifer	P. theobromicola sp. nov.
358	MEA	CCUB 1285	R2	4	43.09	45.81	44.45		Jennifer	P. theobromicola sp. nov.
359	MEA	CCUB 1285	R3	4	46.26	47.1	46.68		Jennifer	P. theobromicola sp. nov.
360	MEA	CCUB 1285	R4	4	43.56	42.92	43.24		Jennifer	P. theobromicola sp. nov.
361	CA	CCUB 1158	R1	4	42.72	45.37	44.045		Jennifer	P. palmivora
362	CA	CCUB 1158	R2	4	45.73	43.82	44.775		Jennifer	P. palmivora
363	CA	CCUB 1158	R3	4	44.58	45.41	44.995		Jennifer	P. palmivora
364	CA	CCUB 1158	R4	4	47.27	43.48	45.375		Jennifer	P. palmivora
365	BDA	CCUB 1158	R1	4	14.82	15.69	15.255		Jennifer	P. palmivora
366	BDA	CCUB 1158	R2	4	16.4	17.82	17.11		Jennifer	P. palmivora
367	BDA	CCUB 1158	R3	4	15.69	16.57	16.13		Jennifer	P. palmivora
368	BDA	CCUB 1158	R4	4	16.47	15.91	16.19		Jennifer	P. palmivora
369	MEA	CCUB 1158	R1	4	23.19	22.8	22.995		Jennifer	P. palmivora
370	MEA	CCUB 1158	R2	4	25.68	26.02	25.85		Jennifer	P. palmivora
371	MEA	CCUB 1158	R3	4	23.34	24.26	23.8		Jennifer	P. palmivora
372	MEA	CCUB 1158	R4	4	25.46	25.6	25.53		Jennifer	P. palmivora
373	CA	CCUB 1091	R1	4	48.05	48.62	48.335		Jennifer	P. theobromicola sp. nov.
374	CA	CCUB 1091	R2	4	48.62	48.22	48.42		Jennifer	P. theobromicola sp. nov.
375	CA	CCUB 1091	R3	4	49.18	49.76	49.47		Jennifer	P. theobromicola sp. nov.
376	CA	CCUB 1091	R4	4	47.88	46.73	47.305		Jennifer	P. theobromicola sp. nov.
377	BDA	CCUB 1091	R1	4	39.16	40.81	39.985		Jennifer	P. theobromicola sp. nov.
378	BDA	CCUB 1091	R2	4	39.8	41.1	40.45		Jennifer	P. theobromicola sp. nov.
379	BDA	CCUB 1091	R3	4	41.53	39.18	40.355		Jennifer	P. theobromicola sp. nov.
380	BDA	CCUB 1091	R4	4	40.65	43.81	42.23		Jennifer	P. theobromicola sp. nov.
381	MEA	CCUB 1091	R1	4	43.15	42.62	42.885		Jennifer	P. theobromicola sp. nov.
382	MEA	CCUB 1091	R2	4	41.04	42.26	41.65		Jennifer	P. theobromicola sp. nov.
383	MEA	CCUB 1091	R3	4	42.46	44.27	43.365		Jennifer	P. theobromicola sp. nov.
384	MEA	CCUB 1091	R4	4	43.63	40.43	42.03		Jennifer	P. theobromicola sp. nov.
385	CA	CCUB 920	R1	4	43.61	43.48	43.545		Jennifer	P. palmivora
386	CA	CCUB 920	R2	4	43.63	41.98	42.805		Jennifer	P. palmivora
387	CA	CCUB 920	R3	4	41.54	42	41.77		Jennifer	P. palmivora
388	CA	CCUB 920	R4	4	40.29	40.47	40.38		Jennifer	P. palmivora
389	BDA	CCUB 920	R1	4	15.42	13.92	14.67		Jennifer	P. palmivora
390	BDA	CCUB 920	R2	4	14.56	16.17	15.365		Jennifer	P. palmivora
391	BDA	CCUB 920	R3	4	15.35	14.31	14.83		Jennifer	P. palmivora
392	BDA	CCUB 920	R4	4	13.72	13.42	13.57		Jennifer	P. palmivora
393	MEA	CCUB 920	R1	4	17.65	17.38	17.515		Jennifer	P. palmivora
394	MEA	CCUB 920	R2	4	16.02	16.27	16.145		Jennifer	P. palmivora
395	MEA	CCUB 920	R3	4	16.21	16.04	16.125		Jennifer	P. palmivora
396	MEA	CCUB 920	R4	4	17.65	16.9	17.275		Jennifer	P. palmivora
397	CA	CCUB 1102	R1	4	41.94	41.41	41.675		Jennifer	P. palmivora
398	CA	CCUB 1102	R2	4	42.79	42.19	42.49		Jennifer	P. palmivora
399	CA	CCUB 1102	R3	4	41.2	42.09	41.645		Jennifer	P. palmivora
400	CA	CCUB 1102	R4	4	41.99	43.77	42.88		Jennifer	P. palmivora
401	BDA	CCUB 1102	R1	4	18.41	17.85	18.13		Jennifer	P. palmivora
402	BDA	CCUB 1102	R2	4	17.89	16.13	17.01		Jennifer	P. palmivora
403	BDA	CCUB 1102	R3	4	16.49	17.41	16.95		Jennifer	P. palmivora
404	BDA	CCUB 1102	R4	4	18.5	16.27	17.385		Jennifer	P. palmivora
405	MEA	CCUB 1102	R1	4	25.22	25.79	25.505		Jennifer	P. palmivora
406	MEA	CCUB 1102	R2	4	26.74	23.35	25.045		Jennifer	P. palmivora
407	MEA	CCUB 1102	R3	4	24.68	25.5	25.09		Jennifer	P. palmivora
408	MEA	CCUB 1102	R4	4	23.85	23.96	23.905		Jennifer	P. palmivora
409	CA	CCUB 1205	R1	4	47.48	47.8	47.64		Jennifer	P. theobromicola sp. nov.
410	CA	CCUB 1205	R2	4	48.87	47.65	48.26		Jennifer	P. theobromicola sp. nov.
411	CA	CCUB 1205	R3	4	47.77	47.8	47.785		Jennifer	P. theobromicola sp. nov.
412	CA	CCUB 1205	R4	4	46.68	47.08	46.88		Jennifer	P. theobromicola sp. nov.
413	BDA	CCUB 1205	R1	4	39.93	42.64	41.285		Jennifer	P. theobromicola sp. nov.
414	BDA	CCUB 1205	R2	4	44.87	41.53	43.2		Jennifer	P. theobromicola sp. nov.
415	BDA	CCUB 1205	R3	4	42.67	42.95	42.81		Jennifer	P. theobromicola sp. nov.
416	BDA	CCUB 1205	R4	4	46.08	43.74	44.91		Jennifer	P. theobromicola sp. nov.
417	MEA	CCUB 1205	R1	4	45.43	48.23	46.83		Jennifer	P. theobromicola sp. nov.
418	MEA	CCUB 1205	R2	4	48.02	47.44	47.73		Jennifer	P. theobromicola sp. nov.
419	MEA	CCUB 1205	R3	4	45.65	46.1	45.875		Jennifer	P. theobromicola sp. nov.
420	MEA	CCUB 1205	R4	4	48.41	45.87	47.14		Jennifer	P. theobromicola sp. nov.
421	CA	CCUB 906	R1	4	45.4	46.3	45.85		Jennifer	P. palmivora
422	CA	CCUB 906	R2	4	43.95	43.35	43.65		Jennifer	P. palmivora
423	CA	CCUB 906	R3	4	41.97	43.6	42.785		Jennifer	P. palmivora
424	CA	CCUB 906	R4	4	45.12	44.6	44.86		Jennifer	P. palmivora
425	BDA	CCUB 906	R1	4	18.21	17.09	17.65		Jennifer	P. palmivora
426	BDA	CCUB 906	R2	4	16.67	19.05	17.86		Jennifer	P. palmivora
427	BDA	CCUB 906	R3	4	18.54	18.41	18.475		Jennifer	P. palmivora
428	BDA	CCUB 906	R4	4	17.87	17.95	17.91		Jennifer	P. palmivora
429	MEA	CCUB 906	R1	4	26.86	25.63	26.245		Jennifer	P. palmivora
430	MEA	CCUB 906	R2	4	27.78	27.3	27.54		Jennifer	P. palmivora
431	MEA	CCUB 906	R3	4	29.18	28.05	28.615		Jennifer	P. palmivora
432	MEA	CCUB 906	R4	4	29.98	29.11	29.545		Jennifer	P. palmivora
433	CA	P0479	R1	4	53.31	53.16	53.235		Jennifer	P. citrophthora
434	CA	P0479	R2	4	50.11	50.3	50.205		Jennifer	P. citrophthora
435	CA	P0479	R3	4	51.37	51.35	51.36		Jennifer	P. citrophthora
436	CA	P0479	R4	4	52.06	51.76	51.91		Jennifer	P. citrophthora
437	BDA	P0479	R1	4	31.15	29.37	30.26		Jennifer	P. citrophthora
438	BDA	P0479	R2	4	29.86	30.52	30.19		Jennifer	P. citrophthora
439	BDA	P0479	R3	4	30.41	31.33	30.87		Jennifer	P. citrophthora
440	BDA	P0479	R4	4	29.73	30.33	30.03		Jennifer	P. citrophthora
441	MEA	P0479	R1	4	43.38	42.82	43.1		Jennifer	P. citrophthora
442	MEA	P0479	R2	4	42.83	43.69	43.26		Jennifer	P. citrophthora
443	MEA	P0479	R3	4	43.16	43.47	43.315		Jennifer	P. citrophthora
444	MEA	P0479	R4	4	42.84	43.16	43		Jennifer	P. citrophthora
445	V8	P0479	R1	4	59.32	60.91	60.115		Jennifer	P. citrophthora
446	V8	P0479	R2	4	59.79	59.82	59.805		Jennifer	P. citrophthora
447	V8	P0479	R3	4	60.78	59.17	59.975		Jennifer	P. citrophthora
448	V8	P0479	R4	4	59.17	58.31	58.74		Jennifer	P. citrophthora
449	CA	CCUB 1151	R1	5	61.58	60.91	61.245		Jennifer	P. theobromicola sp. nov.
450	CA	CCUB 1151	R2	5	60.24	60.54	60.39		Jennifer	P. theobromicola sp. nov.
451	CA	CCUB 1151	R3	5	59.95	61.01	60.48		Jennifer	P. theobromicola sp. nov.
452	CA	CCUB 1151	R4	5	58.85	61.53	60.19		Jennifer	P. theobromicola sp. nov.
453	BDA	CCUB 1151	R1	5	52.57	51.92	52.245		Jennifer	P. theobromicola sp. nov.
454	BDA	CCUB 1151	R2	5	52.01		52.01	Red filled	Jennifer	P. theobromicola sp. nov.
455	BDA	CCUB 1151	R3	5	55.38	54.96	55.17		Jennifer	P. theobromicola sp. nov.
456	BDA	CCUB 1151	R4	5	55.33	53.6	54.465		Jennifer	P. theobromicola sp. nov.
457	MEA	CCUB 1151	R1	5	56.39	54.13	55.26		Jennifer	P. theobromicola sp. nov.
458	MEA	CCUB 1151	R2	5	56.38	55.78	56.08		Jennifer	P. theobromicola sp. nov.
459	MEA	CCUB 1151	R3	5	57.61	56.19	56.9		Jennifer	P. theobromicola sp. nov.
460	MEA	CCUB 1151	R4	5	54.04	55.61	54.825		Jennifer	P. theobromicola sp. nov.
461	CA	CCUB 1285	R1	5	55.64	55.04	55.34		Jennifer	P. theobromicola sp. nov.
462	CA	CCUB 1285	R2	5	55.34	57.99	56.665		Jennifer	P. theobromicola sp. nov.
463	CA	CCUB 1285	R3	5	54.51	55.82	55.165		Jennifer	P. theobromicola sp. nov.
464	CA	CCUB 1285	R4	5	56.22	56.09	56.155		Jennifer	P. theobromicola sp. nov.
465	BDA	CCUB 1285	R1	5	52.07	52.7	52.385		Jennifer	P. theobromicola sp. nov.
466	BDA	CCUB 1285	R2	5	53.18	54.4	53.79		Jennifer	P. theobromicola sp. nov.
467	BDA	CCUB 1285	R3	5	51.31	54.43	52.87		Jennifer	P. theobromicola sp. nov.
468	BDA	CCUB 1285	R4	5	51.65	57	54.325		Jennifer	P. theobromicola sp. nov.
469	MEA	CCUB 1285	R1	5	54.43	53.83	54.13		Jennifer	P. theobromicola sp. nov.
470	MEA	CCUB 1285	R2	5	54.45	56.34	55.395		Jennifer	P. theobromicola sp. nov.
471	MEA	CCUB 1285	R3	5	55.89	59.04	57.465		Jennifer	P. theobromicola sp. nov.
472	MEA	CCUB 1285	R4	5	54.13	54.53	54.33		Jennifer	P. theobromicola sp. nov.
473	CA	CCUB 1158	R1	5	55.37	51.87	53.62		Jennifer	P. palmivora
474	CA	CCUB 1158	R2	5	54.02	53.46	53.74		Jennifer	P. palmivora
475	CA	CCUB 1158	R3	5	53.07	54.01	53.54		Jennifer	P. palmivora
476	CA	CCUB 1158	R4	5	52.47	56.85	54.66		Jennifer	P. palmivora
477	BDA	CCUB 1158	R1	5	17.58	16.94	17.26		Jennifer	P. palmivora
478	BDA	CCUB 1158	R2	5	17.62	18.86	18.24		Jennifer	P. palmivora
479	BDA	CCUB 1158	R3	5	16.64	17.96	17.3		Jennifer	P. palmivora
480	BDA	CCUB 1158	R4	5	17.57	18.34	17.955		Jennifer	P. palmivora
481	MEA	CCUB 1158	R1	5	27.26	26.84	27.05		Jennifer	P. palmivora
482	MEA	CCUB 1158	R2	5	29.79	31.08	30.435		Jennifer	P. palmivora
483	MEA	CCUB 1158	R3	5	29.01	28.48	28.745		Jennifer	P. palmivora
484	MEA	CCUB 1158	R4	5	29.99	30.39	30.19		Jennifer	P. palmivora
485	CA	CCUB 1091	R1	5	59.75	60.02	59.885		Jennifer	P. theobromicola sp. nov.
486	CA	CCUB 1091	R2	5	58.51	59.69	59.1		Jennifer	P. theobromicola sp. nov.
487	CA	CCUB 1091	R3	5	61.27	60.97	61.12		Jennifer	P. theobromicola sp. nov.
488	CA	CCUB 1091	R4	5	57.97	59.64	58.805		Jennifer	P. theobromicola sp. nov.
489	BDA	CCUB 1091	R1	5	49.18	47.41	48.295		Jennifer	P. theobromicola sp. nov.
490	BDA	CCUB 1091	R2	5	49.6	47.48	48.54		Jennifer	P. theobromicola sp. nov.
491	BDA	CCUB 1091	R3	5	46.98	47.63	47.305		Jennifer	P. theobromicola sp. nov.
492	BDA	CCUB 1091	R4	5	49.73	51.33	50.53		Jennifer	P. theobromicola sp. nov.
493	MEA	CCUB 1091	R1	5	52.09	53.54	52.815		Jennifer	P. theobromicola sp. nov.
494	MEA	CCUB 1091	R2	5	51.72	51.86	51.79		Jennifer	P. theobromicola sp. nov.
495	MEA	CCUB 1091	R3	5	56.74	53.23	54.985		Jennifer	P. theobromicola sp. nov.
496	MEA	CCUB 1091	R4	5	50.61	52.41	51.51		Jennifer	P. theobromicola sp. nov.
497	CA	CCUB 920	R1	5	49.62	51.33	50.475		Jennifer	P. palmivora
498	CA	CCUB 920	R2	5	49.44	50.73	50.085		Jennifer	P. palmivora
499	CA	CCUB 920	R3	5	49.81	49.59	49.7		Jennifer	P. palmivora
500	CA	CCUB 920	R4	5	48.36	48.62	48.49		Jennifer	P. palmivora
501	BDA	CCUB 920	R1	5	15.38	17.58	16.48		Jennifer	P. palmivora
502	BDA	CCUB 920	R2	5	17.09	16.86	16.975		Jennifer	P. palmivora
503	BDA	CCUB 920	R3	5	18	16.87	17.435		Jennifer	P. palmivora
504	BDA	CCUB 920	R4	5	15.36	14.44	14.9		Jennifer	P. palmivora
505	MEA	CCUB 920	R1	5	22.13	21.07	21.6		Jennifer	P. palmivora
506	MEA	CCUB 920	R2	5	18.21	19.72	18.965		Jennifer	P. palmivora
507	MEA	CCUB 920	R3	5	19.61	20.19	19.9		Jennifer	P. palmivora
508	MEA	CCUB 920	R4	5	20.51	22.64	21.575		Jennifer	P. palmivora
509	CA	CCUB 1102	R1	5	50.23	49.74	49.985		Jennifer	P. palmivora
510	CA	CCUB 1102	R2	5	49.78	51.36	50.57		Jennifer	P. palmivora
511	CA	CCUB 1102	R3	5	48.86	48.65	48.755		Jennifer	P. palmivora
512	CA	CCUB 1102	R4	5	50.57	50.55	50.56		Jennifer	P. palmivora
513	BDA	CCUB 1102	R1	5	18.77	20.4	19.585		Jennifer	P. palmivora
514	BDA	CCUB 1102	R2	5	18.89	18.7	18.795		Jennifer	P. palmivora
515	BDA	CCUB 1102	R3	5	18.22	18.65	18.435		Jennifer	P. palmivora
516	BDA	CCUB 1102	R4	5	18.02	18.35	18.185		Jennifer	P. palmivora
517	MEA	CCUB 1102	R1	5	28.23	27.69	27.96		Jennifer	P. palmivora
518	MEA	CCUB 1102	R2	5	30.14	25.8	27.97		Jennifer	P. palmivora
519	MEA	CCUB 1102	R3	5	29.04	29.11	29.075		Jennifer	P. palmivora
520	MEA	CCUB 1102	R4	5	27.48	26.68	27.08		Jennifer	P. palmivora
521	CA	CCUB 1205	R1	5	58.52	59.12	58.82		Jennifer	P. theobromicola sp. nov.
522	CA	CCUB 1205	R2	5	60.13	60.03	60.08		Jennifer	P. theobromicola sp. nov.
523	CA	CCUB 1205	R3	5	57.33	59.85	58.59		Jennifer	P. theobromicola sp. nov.
524	CA	CCUB 1205	R4	5	58.57	58.83	58.7		Jennifer	P. theobromicola sp. nov.
525	BDA	CCUB 1205	R1	5	51.43	46.55	48.99		Jennifer	P. theobromicola sp. nov.
526	BDA	CCUB 1205	R2	5	52.69	49.22	50.955		Jennifer	P. theobromicola sp. nov.
527	BDA	CCUB 1205	R3	5	51.41	49.12	50.265		Jennifer	P. theobromicola sp. nov.
528	BDA	CCUB 1205	R4	5	54.42	52.93	53.675		Jennifer	P. theobromicola sp. nov.
529	MEA	CCUB 1205	R1	5	55.96	59.24	57.6		Jennifer	P. theobromicola sp. nov.
530	MEA	CCUB 1205	R2	5	58.61	59.4	59.005		Jennifer	P. theobromicola sp. nov.
531	MEA	CCUB 1205	R3	5	57.34	57.28	57.31		Jennifer	P. theobromicola sp. nov.
532	MEA	CCUB 1205	R4	5	56.36	57.54	56.95		Jennifer	P. theobromicola sp. nov.
533	CA	CCUB 906	R1	5	54.61	54.15	54.38		Jennifer	P. palmivora
534	CA	CCUB 906	R2	5	51.24	56.18	53.71		Jennifer	P. palmivora
535	CA	CCUB 906	R3	5	51.18	51.02	51.1		Jennifer	P. palmivora
536	CA	CCUB 906	R4	5	53.33	52.85	53.09		Jennifer	P. palmivora
537	BDA	CCUB 906	R1	5	19.52	17.98	18.75		Jennifer	P. palmivora
538	BDA	CCUB 906	R2	5	21	18.31	19.655		Jennifer	P. palmivora
539	BDA	CCUB 906	R3	5	18.84	20.72	19.78		Jennifer	P. palmivora
540	BDA	CCUB 906	R4	5	19.07	18.82	18.945		Jennifer	P. palmivora
541	MEA	CCUB 906	R1	5	29.32	27.46	28.39		Jennifer	P. palmivora
542	MEA	CCUB 906	R2	5	33.56	30.66	32.11		Jennifer	P. palmivora
543	MEA	CCUB 906	R3	5	35.31	31.54	33.425		Jennifer	P. palmivora
544	MEA	CCUB 906	R4	5	35.52	33.65	34.585		Jennifer	P. palmivora
545	CA	P0479	R1	5	65.86	65.74	65.8		Jennifer	P. citrophthora
546	CA	P0479	R2	5	63.12	62.64	62.88		Jennifer	P. citrophthora
547	CA	P0479	R3	5	63.7	64	63.85		Jennifer	P. citrophthora
548	CA	P0479	R4	5	64.68	65.52	65.1		Jennifer	P. citrophthora
549	BDA	P0479	R1	5	36.85	36.34	36.595		Jennifer	P. citrophthora
550	BDA	P0479	R2	5	36	36.15	36.075		Jennifer	P. citrophthora
551	BDA	P0479	R3	5	36.68	36.55	36.615		Jennifer	P. citrophthora
552	BDA	P0479	R4	5	36.07	36.37	36.22		Jennifer	P. citrophthora
553	MEA	P0479	R1	5	51.85	51.49	51.67		Jennifer	P. citrophthora
554	MEA	P0479	R2	5	51.6	52.05	51.825		Jennifer	P. citrophthora
555	MEA	P0479	R3	5	51.72	52.8	52.26		Jennifer	P. citrophthora
556	MEA	P0479	R4	5	52.44	53.49	52.965		Jennifer	P. citrophthora
557	V8	P0479	R1	5	76.46	76.06	76.26		Jennifer	P. citrophthora
558	V8	P0479	R2	5	76.41	75.14	75.775		Jennifer	P. citrophthora
559	V8	P0479	R3	5	79.6	76.27	77.935		Jennifer	P. citrophthora
560	V8	P0479	R4	5	74.85	72.74	73.795		Jennifer	P. citrophthora
561	CA	CCUB 1151	R1	6	71.6	71.11	71.355		Jennifer	P. theobromicola sp. nov.
562	CA	CCUB 1151	R2	6	71.72	70.8	71.26		Jennifer	P. theobromicola sp. nov.
563	CA	CCUB 1151	R3	6	69.97	69.31	69.64		Jennifer	P. theobromicola sp. nov.
564	CA	CCUB 1151	R4	6	71.79	69.46	70.625		Jennifer	P. theobromicola sp. nov.
565	BDA	CCUB 1151	R1	6	63.77	61.56	62.665		Jennifer	P. theobromicola sp. nov.
566	BDA	CCUB 1151	R2	6	62.51		62.51	Red filled	Jennifer	P. theobromicola sp. nov.
567	BDA	CCUB 1151	R3	6	61.76	60.94	61.35		Jennifer	P. theobromicola sp. nov.
568	BDA	CCUB 1151	R4	6	64.7	62.51	63.605		Jennifer	P. theobromicola sp. nov.
569	MEA	CCUB 1151	R1	6	63.42	65.41	64.415		Jennifer	P. theobromicola sp. nov.
570	MEA	CCUB 1151	R2	6	63.22	66.09	64.655		Jennifer	P. theobromicola sp. nov.
571	MEA	CCUB 1151	R3	6	67.27	66.48	66.875		Jennifer	P. theobromicola sp. nov.
572	MEA	CCUB 1151	R4	6	64.88	65.44	65.16		Jennifer	P. theobromicola sp. nov.
573	CA	CCUB 1285	R1	6	64.93	64.04	64.485		Jennifer	P. theobromicola sp. nov.
574	CA	CCUB 1285	R2	6	65.06	66.82	65.94		Jennifer	P. theobromicola sp. nov.
575	CA	CCUB 1285	R3	6	64.48	65.18	64.83		Jennifer	P. theobromicola sp. nov.
576	CA	CCUB 1285	R4	6	65.01	65.87	65.44		Jennifer	P. theobromicola sp. nov.
577	BDA	CCUB 1285	R1	6	60.48	62.23	61.355		Jennifer	P. theobromicola sp. nov.
578	BDA	CCUB 1285	R2	6	61.24	61.88	61.56		Jennifer	P. theobromicola sp. nov.
579	BDA	CCUB 1285	R3	6	60.99	61.14	61.065		Jennifer	P. theobromicola sp. nov.
580	BDA	CCUB 1285	R4	6	63.48	61.55	62.515		Jennifer	P. theobromicola sp. nov.
581	MEA	CCUB 1285	R1	6	64.55	64.84	64.695		Jennifer	P. theobromicola sp. nov.
582	MEA	CCUB 1285	R2	6	64.25	67.19	65.72		Jennifer	P. theobromicola sp. nov.
583	MEA	CCUB 1285	R3	6	65.19	67.27	66.23		Jennifer	P. theobromicola sp. nov.
584	MEA	CCUB 1285	R4	6	62.54	63.45	62.995		Jennifer	P. theobromicola sp. nov.
585	CA	CCUB 1158	R1	6	63.09	61.63	62.36		Jennifer	P. palmivora
586	CA	CCUB 1158	R2	6	61.51	61.19	61.35		Jennifer	P. palmivora
587	CA	CCUB 1158	R3	6	62.74	61.77	62.255		Jennifer	P. palmivora
588	CA	CCUB 1158	R4	6	58.97	63.44	61.205		Jennifer	P. palmivora
589	BDA	CCUB 1158	R1	6	18.57	19.21	18.89		Jennifer	P. palmivora
590	BDA	CCUB 1158	R2	6	19.45	20.66	20.055		Jennifer	P. palmivora
591	BDA	CCUB 1158	R3	6	17.74	20.5	19.12		Jennifer	P. palmivora
592	BDA	CCUB 1158	R4	6	19.99	19.97	19.98		Jennifer	P. palmivora
593	MEA	CCUB 1158	R1	6	30.77	32.39	31.58		Jennifer	P. palmivora
594	MEA	CCUB 1158	R2	6	34.12	33.64	33.88		Jennifer	P. palmivora
595	MEA	CCUB 1158	R3	6	32.89	32.4	32.645		Jennifer	P. palmivora
596	MEA	CCUB 1158	R4	6	35.17	35.39	35.28		Jennifer	P. palmivora
597	CA	CCUB 1091	R1	6	70.64	69.44	70.04		Jennifer	P. theobromicola sp. nov.
598	CA	CCUB 1091	R2	6	70.29	69.1	69.695		Jennifer	P. theobromicola sp. nov.
599	CA	CCUB 1091	R3	6	71.23	71.28	71.255		Jennifer	P. theobromicola sp. nov.
600	CA	CCUB 1091	R4	6	70.87	69.3	70.085		Jennifer	P. theobromicola sp. nov.
601	BDA	CCUB 1091	R1	6	56.9	53.63	55.265		Jennifer	P. theobromicola sp. nov.
602	BDA	CCUB 1091	R2	6	56.5	54.57	55.535		Jennifer	P. theobromicola sp. nov.
603	BDA	CCUB 1091	R3	6	53.7	54.76	54.23		Jennifer	P. theobromicola sp. nov.
604	BDA	CCUB 1091	R4	6	56.88	60.76	58.82		Jennifer	P. theobromicola sp. nov.
605	MEA	CCUB 1091	R1	6	61.19	62.27	61.73		Jennifer	P. theobromicola sp. nov.
606	MEA	CCUB 1091	R2	6	59.68	60.67	60.175		Jennifer	P. theobromicola sp. nov.
607	MEA	CCUB 1091	R3	6	64.78	60.61	62.695		Jennifer	P. theobromicola sp. nov.
608	MEA	CCUB 1091	R4	6	60.18	60.67	60.425		Jennifer	P. theobromicola sp. nov.
609	CA	CCUB 920	R1	6	59.62	57.99	58.805		Jennifer	P. palmivora
610	CA	CCUB 920	R2	6	57.51	56.52	57.015		Jennifer	P. palmivora
611	CA	CCUB 920	R3	6	55.88	57.07	56.475		Jennifer	P. palmivora
612	CA	CCUB 920	R4	6	54.67	56.39	55.53		Jennifer	P. palmivora
613	BDA	CCUB 920	R1	6	17.09	19.66	18.375		Jennifer	P. palmivora
614	BDA	CCUB 920	R2	6	18.87	18.82	18.845		Jennifer	P. palmivora
615	BDA	CCUB 920	R3	6	18.24	19.55	18.895		Jennifer	P. palmivora
616	BDA	CCUB 920	R4	6	16.85	16.93	16.89		Jennifer	P. palmivora
617	MEA	CCUB 920	R1	6	24.19	24.25	24.22		Jennifer	P. palmivora
618	MEA	CCUB 920	R2	6	23	23.51	23.255		Jennifer	P. palmivora
619	MEA	CCUB 920	R3	6	22.78	22.44	22.61		Jennifer	P. palmivora
620	MEA	CCUB 920	R4	6	25.16	22.68	23.92		Jennifer	P. palmivora
621	CA	CCUB 1102	R1	6	56.71	56.24	56.475		Jennifer	P. palmivora
622	CA	CCUB 1102	R2	6	57.95	58.5	58.225		Jennifer	P. palmivora
623	CA	CCUB 1102	R3	6	55.65	56.52	56.085		Jennifer	P. palmivora
624	CA	CCUB 1102	R4	6	57.31	56.82	57.065		Jennifer	P. palmivora
625	BDA	CCUB 1102	R1	6	22.63	20.98	21.805		Jennifer	P. palmivora
626	BDA	CCUB 1102	R2	6	20.73	19.18	19.955		Jennifer	P. palmivora
627	BDA	CCUB 1102	R3	6	20.46	20.42	20.44		Jennifer	P. palmivora
628	BDA	CCUB 1102	R4	6	18.73	20.55	19.64		Jennifer	P. palmivora
629	MEA	CCUB 1102	R1	6	31.59	31.95	31.77		Jennifer	P. palmivora
630	MEA	CCUB 1102	R2	6	29.47	32.42	30.945		Jennifer	P. palmivora
631	MEA	CCUB 1102	R3	6	31.5	32.69	32.095		Jennifer	P. palmivora
632	MEA	CCUB 1102	R4	6	29.53	30.2	29.865		Jennifer	P. palmivora
633	CA	CCUB 1205	R1	6	71.28	71.16	71.22		Jennifer	P. theobromicola sp. nov.
634	CA	CCUB 1205	R2	6	71.48	69.82	70.65		Jennifer	P. theobromicola sp. nov.
635	CA	CCUB 1205	R3	6	69.81	70.06	69.935		Jennifer	P. theobromicola sp. nov.
636	CA	CCUB 1205	R4	6	70.54	68.88	69.71		Jennifer	P. theobromicola sp. nov.
637	BDA	CCUB 1205	R1	6	60.01	58.63	59.32		Jennifer	P. theobromicola sp. nov.
638	BDA	CCUB 1205	R2	6	60.32	56.2	58.26		Jennifer	P. theobromicola sp. nov.
639	BDA	CCUB 1205	R3	6	58.38	60.23	59.305		Jennifer	P. theobromicola sp. nov.
640	BDA	CCUB 1205	R4	6	62.66	59.25	60.955		Jennifer	P. theobromicola sp. nov.
641	MEA	CCUB 1205	R1	6	66.94	68.57	67.755		Jennifer	P. theobromicola sp. nov.
642	MEA	CCUB 1205	R2	6	68.48	68.25	68.365		Jennifer	P. theobromicola sp. nov.
643	MEA	CCUB 1205	R3	6	66	68.81	67.405		Jennifer	P. theobromicola sp. nov.
644	MEA	CCUB 1205	R4	6	65.77	67.12	66.445		Jennifer	P. theobromicola sp. nov.
645	CA	CCUB 906	R1	6	63.91	63.33	63.62		Jennifer	P. palmivora
646	CA	CCUB 906	R2	6	64.33	60.31	62.32		Jennifer	P. palmivora
647	CA	CCUB 906	R3	6	60.59	59.09	59.84		Jennifer	P. palmivora
648	CA	CCUB 906	R4	6	62.25	61.93	62.09		Jennifer	P. palmivora
649	BDA	CCUB 906	R1	6	21.54	19.62	20.58		Jennifer	P. palmivora
650	BDA	CCUB 906	R2	6	25.85	21	23.425		Jennifer	P. palmivora
651	BDA	CCUB 906	R3	6	22.13	20.97	21.55		Jennifer	P. palmivora
652	BDA	CCUB 906	R4	6	20.52	20.88	20.7		Jennifer	P. palmivora
653	MEA	CCUB 906	R1	6	30.93	32.54	31.735		Jennifer	P. palmivora
654	MEA	CCUB 906	R2	6	35.9	34.47	35.185		Jennifer	P. palmivora
655	MEA	CCUB 906	R3	6	37.56	35.47	36.515		Jennifer	P. palmivora
656	MEA	CCUB 906	R4	6	39.77	37.28	38.525		Jennifer	P. palmivora
657	CA	P0479	R1	6	79.16	79.35	79.255		Jennifer	P. citrophthora
658	CA	P0479	R2	6	75.84	76.16	76		Jennifer	P. citrophthora
659	CA	P0479	R3	6	76.93	77.49	77.21		Jennifer	P. citrophthora
660	CA	P0479	R4	6	80	80	80		Jennifer	P. citrophthora
661	BDA	P0479	R1	6	43	41.91	42.455		Jennifer	P. citrophthora
662	BDA	P0479	R2	6	42.14	42.1	42.12		Jennifer	P. citrophthora
663	BDA	P0479	R3	6	43.54	42.81	43.175		Jennifer	P. citrophthora
664	BDA	P0479	R4	6	41.67	42.53	42.1		Jennifer	P. citrophthora
665	MEA	P0479	R1	6	62.04	63.19	62.615		Jennifer	P. citrophthora
666	MEA	P0479	R2	6	62.52	62.76	62.64		Jennifer	P. citrophthora
667	MEA	P0479	R3	6	61.81	62.8	62.305		Jennifer	P. citrophthora
668	MEA	P0479	R4	6	63.01	64.09	63.55		Jennifer	P. citrophthora
669	V8	P0479	R1	6	80	80	80		Jennifer	P. citrophthora
670	V8	P0479	R2	6	80	80	80		Jennifer	P. citrophthora
671	V8	P0479	R3	6	80	80	80		Jennifer	P. citrophthora
672	V8	P0479	R4	6	80	80	80		Jennifer	P. citrophthora
673	CA	CCUB 1151	R1	7	78.21	79.09	78.65		Jennifer	P. theobromicola sp. nov.
674	CA	CCUB 1151	R2	7	78.66	79.41	79.035		Jennifer	P. theobromicola sp. nov.
675	CA	CCUB 1151	R3	7	79.08	78.32	78.7		Jennifer	P. theobromicola sp. nov.
676	CA	CCUB 1151	R4	7	80.43	78.8	79.615		Jennifer	P. theobromicola sp. nov.
677	BDA	CCUB 1151	R1	7	68.59	68.47	68.53		Jennifer	P. theobromicola sp. nov.
678	BDA	CCUB 1151	R2	7	66.7		66.7	Red filled	Jennifer	P. theobromicola sp. nov.
679	BDA	CCUB 1151	R3	7	72.47	73.3	72.885		Jennifer	P. theobromicola sp. nov.
680	BDA	CCUB 1151	R4	7	70.45	69.33	69.89		Jennifer	P. theobromicola sp. nov.
681	MEA	CCUB 1151	R1	7	73.68	71.28	72.48		Jennifer	P. theobromicola sp. nov.
682	MEA	CCUB 1151	R2	7	73.95	73.58	73.765		Jennifer	P. theobromicola sp. nov.
683	MEA	CCUB 1151	R3	7	74.64	74.31	74.475		Jennifer	P. theobromicola sp. nov.
684	MEA	CCUB 1151	R4	7	72.36	71.61	71.985		Jennifer	P. theobromicola sp. nov.
685	CA	CCUB 1285	R1	7	70.88	71.61	71.245		Jennifer	P. theobromicola sp. nov.
686	CA	CCUB 1285	R2	7	70.58	73.37	71.975		Jennifer	P. theobromicola sp. nov.
687	CA	CCUB 1285	R3	7	71.72	70.87	71.295		Jennifer	P. theobromicola sp. nov.
688	CA	CCUB 1285	R4	7	72.99	73.78	73.385		Jennifer	P. theobromicola sp. nov.
689	BDA	CCUB 1285	R1	7	69.19	70.76	69.975		Jennifer	P. theobromicola sp. nov.
690	BDA	CCUB 1285	R2	7	69.56	68.21	68.885		Jennifer	P. theobromicola sp. nov.
691	BDA	CCUB 1285	R3	7	70.87	67.49	69.18		Jennifer	P. theobromicola sp. nov.
692	BDA	CCUB 1285	R4	7	72.91	69.68	71.295		Jennifer	P. theobromicola sp. nov.
693	MEA	CCUB 1285	R1	7	71.73	73.36	72.545		Jennifer	P. theobromicola sp. nov.
694	MEA	CCUB 1285	R2	7	75.44	73.39	74.415		Jennifer	P. theobromicola sp. nov.
695	MEA	CCUB 1285	R3	7	76.36	72.85	74.605		Jennifer	P. theobromicola sp. nov.
696	MEA	CCUB 1285	R4	7	72.64	72.25	72.445		Jennifer	P. theobromicola sp. nov.
697	CA	CCUB 1158	R1	7	69.86	68.26	69.06		Jennifer	P. palmivora
698	CA	CCUB 1158	R2	7	68.85	68.99	68.92		Jennifer	P. palmivora
699	CA	CCUB 1158	R3	7	69.38	71.28	70.33		Jennifer	P. palmivora
700	CA	CCUB 1158	R4	7	69.89	67.18	68.535		Jennifer	P. palmivora
701	BDA	CCUB 1158	R1	7	19.27	19.4	19.335		Jennifer	P. palmivora
702	BDA	CCUB 1158	R2	7	20.27	21.07	20.67		Jennifer	P. palmivora
703	BDA	CCUB 1158	R3	7	20.48	19.41	19.945		Jennifer	P. palmivora
704	BDA	CCUB 1158	R4	7	20.05	19.88	19.965		Jennifer	P. palmivora
705	MEA	CCUB 1158	R1	7	35.21	34.51	34.86		Jennifer	P. palmivora
706	MEA	CCUB 1158	R2	7	37.75	37.81	37.78		Jennifer	P. palmivora
707	MEA	CCUB 1158	R3	7	35.53	36.14	35.835		Jennifer	P. palmivora
708	MEA	CCUB 1158	R4	7	38.39	38.96	38.675		Jennifer	P. palmivora
709	CA	CCUB 1091	R1	7	77.24	78.84	78.04		Jennifer	P. theobromicola sp. nov.
710	CA	CCUB 1091	R2	7	81.12	77.55	79.335		Jennifer	P. theobromicola sp. nov.
711	CA	CCUB 1091	R3	7	79.05	82	80.525		Jennifer	P. theobromicola sp. nov.
712	CA	CCUB 1091	R4	7	79.64	79.04	79.34		Jennifer	P. theobromicola sp. nov.
713	BDA	CCUB 1091	R1	7	61.7	56.41	59.055		Jennifer	P. theobromicola sp. nov.
714	BDA	CCUB 1091	R2	7	61.84	64.77	63.305		Jennifer	P. theobromicola sp. nov.
715	BDA	CCUB 1091	R3	7	59.73	63.62	61.675		Jennifer	P. theobromicola sp. nov.
716	BDA	CCUB 1091	R4	7	63.98	62.76	63.37		Jennifer	P. theobromicola sp. nov.
717	MEA	CCUB 1091	R1	7	68.57	69.93	69.25		Jennifer	P. theobromicola sp. nov.
718	MEA	CCUB 1091	R2	7	68.26	68.15	68.205		Jennifer	P. theobromicola sp. nov.
719	MEA	CCUB 1091	R3	7	68.09	71.98	70.035		Jennifer	P. theobromicola sp. nov.
720	MEA	CCUB 1091	R4	7	66.33	68.78	67.555		Jennifer	P. theobromicola sp. nov.
721	CA	CCUB 920	R1	7	66.07	64.23	65.15		Jennifer	P. palmivora
722	CA	CCUB 920	R2	7	61.31	62.79	62.05		Jennifer	P. palmivora
723	CA	CCUB 920	R3	7	62.73	62.86	62.795		Jennifer	P. palmivora
724	CA	CCUB 920	R4	7	62.16	61.29	61.725		Jennifer	P. palmivora
725	BDA	CCUB 920	R1	7	18.04	20.8	19.42		Jennifer	P. palmivora
726	BDA	CCUB 920	R2	7	18.92	20.19	19.555		Jennifer	P. palmivora
727	BDA	CCUB 920	R3	7	21.08	19.28	20.18		Jennifer	P. palmivora
728	BDA	CCUB 920	R4	7	17.94	18.21	18.075		Jennifer	P. palmivora
729	MEA	CCUB 920	R1	7	26.15	27.25	26.7		Jennifer	P. palmivora
730	MEA	CCUB 920	R2	7	25.12	23.56	24.34		Jennifer	P. palmivora
731	MEA	CCUB 920	R3	7	25.13	25.31	25.22		Jennifer	P. palmivora
732	MEA	CCUB 920	R4	7	24.22	26.63	25.425		Jennifer	P. palmivora
733	CA	CCUB 1102	R1	7	63.06	64.4	63.73		Jennifer	P. palmivora
734	CA	CCUB 1102	R2	7	65.41	64.29	64.85		Jennifer	P. palmivora
735	CA	CCUB 1102	R3	7	62.65	63.08	62.865		Jennifer	P. palmivora
736	CA	CCUB 1102	R4	7	62.41	64.46	63.435		Jennifer	P. palmivora
737	BDA	CCUB 1102	R1	7	21.59	22.93	22.26		Jennifer	P. palmivora
738	BDA	CCUB 1102	R2	7	22.02	20.03	21.025		Jennifer	P. palmivora
739	BDA	CCUB 1102	R3	7	21.53	21.62	21.575		Jennifer	P. palmivora
740	BDA	CCUB 1102	R4	7	21.39	19.1	20.245		Jennifer	P. palmivora
741	MEA	CCUB 1102	R1	7	33.49	33.78	33.635		Jennifer	P. palmivora
742	MEA	CCUB 1102	R2	7	30.82	35.43	33.125		Jennifer	P. palmivora
743	MEA	CCUB 1102	R3	7	34.28	32.8	33.54		Jennifer	P. palmivora
744	MEA	CCUB 1102	R4	7	31.51	32.1	31.805		Jennifer	P. palmivora
745	CA	CCUB 1205	R1	7	78.56	81.22	79.89		Jennifer	P. theobromicola sp. nov.
746	CA	CCUB 1205	R2	7	80.12	78.8	79.46		Jennifer	P. theobromicola sp. nov.
747	CA	CCUB 1205	R3	7	78.28	77.05	77.665		Jennifer	P. theobromicola sp. nov.
748	CA	CCUB 1205	R4	7	78.75	78.2	78.475		Jennifer	P. theobromicola sp. nov.
749	BDA	CCUB 1205	R1	7	65.07	63.31	64.19		Jennifer	P. theobromicola sp. nov.
750	BDA	CCUB 1205	R2	7	67.95	61.82	64.885		Jennifer	P. theobromicola sp. nov.
751	BDA	CCUB 1205	R3	7	63.44	67.02	65.23		Jennifer	P. theobromicola sp. nov.
752	BDA	CCUB 1205	R4	7	65.91	70.19	68.05		Jennifer	P. theobromicola sp. nov.
753	MEA	CCUB 1205	R1	7	75.85	74.58	75.215		Jennifer	P. theobromicola sp. nov.
754	MEA	CCUB 1205	R2	7	76.39	76.24	76.315		Jennifer	P. theobromicola sp. nov.
755	MEA	CCUB 1205	R3	7	74.65	76.21	75.43		Jennifer	P. theobromicola sp. nov.
756	MEA	CCUB 1205	R4	7	75.01	74.43	74.72		Jennifer	P. theobromicola sp. nov.
757	CA	CCUB 906	R1	7	71.12	70.27	70.695		Jennifer	P. palmivora
758	CA	CCUB 906	R2	7	71.19	65.92	68.555		Jennifer	P. palmivora
759	CA	CCUB 906	R3	7	66.39	66.72	66.555		Jennifer	P. palmivora
760	CA	CCUB 906	R4	7	69.81	71.08	70.445		Jennifer	P. palmivora
761	BDA	CCUB 906	R1	7	22.61	19.8	21.205		Jennifer	P. palmivora
762	BDA	CCUB 906	R2	7	21.75	25.92	23.835		Jennifer	P. palmivora
763	BDA	CCUB 906	R3	7	22.26	22.69	22.475		Jennifer	P. palmivora
764	BDA	CCUB 906	R4	7	21.25	21.43	21.34		Jennifer	P. palmivora
765	MEA	CCUB 906	R1	7	33.41	33.98	33.695		Jennifer	P. palmivora
766	MEA	CCUB 906	R2	7	38.29	36.05	37.17		Jennifer	P. palmivora
767	MEA	CCUB 906	R3	7	42.07	37.89	39.98		Jennifer	P. palmivora
768	MEA	CCUB 906	R4	7	40.15	41.78	40.965		Jennifer	P. palmivora
769	CA	P0479	R1	7	80	80	80		Jennifer	P. citrophthora
770	CA	P0479	R2	7	80	80	80		Jennifer	P. citrophthora
771	CA	P0479	R3	7	80	80	80		Jennifer	P. citrophthora
772	CA	P0479	R4	7	80	80	80		Jennifer	P. citrophthora
773	BDA	P0479	R1	7	48.55	47.59	48.07		Jennifer	P. citrophthora
774	BDA	P0479	R2	7	47.41	48.07	47.74		Jennifer	P. citrophthora
775	BDA	P0479	R3	7	49.96	48.6	49.28		Jennifer	P. citrophthora
776	BDA	P0479	R4	7	47.62	48.68	48.15		Jennifer	P. citrophthora
777	MEA	P0479	R1	7	70.49	70.19	70.34		Jennifer	P. citrophthora
778	MEA	P0479	R2	7	70.92	71.22	71.07		Jennifer	P. citrophthora
779	MEA	P0479	R3	7	70.72	71.09	70.905		Jennifer	P. citrophthora
780	MEA	P0479	R4	7	70.85	72.15	71.5		Jennifer	P. citrophthora
781	V8	P0479	R1	7	80	80	80		Jennifer	P. citrophthora
782	V8	P0479	R2	7	80	80	80		Jennifer	P. citrophthora
783	V8	P0479	R3	7	80	80	80		Jennifer	P. citrophthora
784	V8	P0479	R4	7	80	80	80		Jennifer	P. citrophthora
785	CA	CCUB 1151	R1	1	11.63	10.64	11.135		Danilo	P. theobromicola sp. nov.
786	CA	CCUB 1151	R2	1	12.25	11.94	12.095		Danilo	P. theobromicola sp. nov.
787	CA	CCUB 1151	R3	1	12.1	11.87	11.985		Danilo	P. theobromicola sp. nov.
788	CA	CCUB 1151	R4	1	11.26	11.48	11.37		Danilo	P. theobromicola sp. nov.
789	BDA	CCUB 1151	R1	1	9.59	9.81	9.7		Danilo	P. theobromicola sp. nov.
790	BDA	CCUB 1151	R2	1	10.22	10.07	10.145		Danilo	P. theobromicola sp. nov.
791	BDA	CCUB 1151	R3	1	9.68	10.58	10.13		Danilo	P. theobromicola sp. nov.
792	BDA	CCUB 1151	R4	1	10.71	9.45	10.08		Danilo	P. theobromicola sp. nov.
793	MEA	CCUB 1151	R1	1	11.38	11.5	11.44		Danilo	P. theobromicola sp. nov.
794	MEA	CCUB 1151	R2	1	11.78	11.22	11.5		Danilo	P. theobromicola sp. nov.
795	MEA	CCUB 1151	R3	1	10.93	11.14	11.035		Danilo	P. theobromicola sp. nov.
796	MEA	CCUB 1151	R4	1	12.24	12.11	12.175		Danilo	P. theobromicola sp. nov.
797	V8	CCUB 1151	R1	1	11.78	12.01	11.895		Danilo	P. theobromicola sp. nov.
798	V8	CCUB 1151	R2	1	12.3	12.05	12.175		Danilo	P. theobromicola sp. nov.
799	V8	CCUB 1151	R3	1	11.66	11.23	11.445		Danilo	P. theobromicola sp. nov.
800	V8	CCUB 1151	R4	1	11.99	11.75	11.87		Danilo	P. theobromicola sp. nov.
801	CA	CCUB 1285	R1	1	11.25	11.66	11.455		Danilo	P. theobromicola sp. nov.
802	CA	CCUB 1285	R2	1	10.41	11.61	11.01		Danilo	P. theobromicola sp. nov.
803	CA	CCUB 1285	R3	1	11.22	12.2	11.71		Danilo	P. theobromicola sp. nov.
804	CA	CCUB 1285	R4	1	11.85	11.07	11.46		Danilo	P. theobromicola sp. nov.
805	BDA	CCUB 1285	R1	1	9.62	11	10.31		Danilo	P. theobromicola sp. nov.
806	BDA	CCUB 1285	R2	1	8.43	10.04	9.235		Danilo	P. theobromicola sp. nov.
807	BDA	CCUB 1285	R3	1	8.33	10.65	9.49		Danilo	P. theobromicola sp. nov.
808	BDA	CCUB 1285	R4	1	9.16	11.19	10.175		Danilo	P. theobromicola sp. nov.
809	MEA	CCUB 1285	R1	1	12.79	10.51	11.65		Danilo	P. theobromicola sp. nov.
810	MEA	CCUB 1285	R2	1	12.3	11.77	12.035		Danilo	P. theobromicola sp. nov.
811	MEA	CCUB 1285	R3	1	12.69	11.33	12.01		Danilo	P. theobromicola sp. nov.
812	MEA	CCUB 1285	R4	1	11.16	12.17	11.665		Danilo	P. theobromicola sp. nov.
813	V8	CCUB 1285	R1	1	11.41	11.48	11.445		Danilo	P. theobromicola sp. nov.
814	V8	CCUB 1285	R2	1	11.67	11.66	11.665		Danilo	P. theobromicola sp. nov.
815	V8	CCUB 1285	R3	1	11.74	11.85	11.795		Danilo	P. theobromicola sp. nov.
816	V8	CCUB 1285	R4	1	11.93	10.86	11.395		Danilo	P. theobromicola sp. nov.
817	CA	CCUB 1158	R1	1	6.23	6.42	6.325		Danilo	P. palmivora
818	CA	CCUB 1158	R2	1	7.12	7.13	7.125		Danilo	P. palmivora
819	CA	CCUB 1158	R3	1	6.65	6.42	6.535		Danilo	P. palmivora
820	CA	CCUB 1158	R4	1	7.64	7.97	7.805		Danilo	P. palmivora
821	BDA	CCUB 1158	R1	1	7.2	6.66	6.93		Danilo	P. palmivora
822	BDA	CCUB 1158	R2	1	6.79	5.9	6.345		Danilo	P. palmivora
823	BDA	CCUB 1158	R3	1	5.05	5	5.025		Danilo	P. palmivora
824	BDA	CCUB 1158	R4	1	6.95	5.9	6.425		Danilo	P. palmivora
825	MEA	CCUB 1158	R1	1	6.88	7.27	7.075		Danilo	P. palmivora
826	MEA	CCUB 1158	R2	1	7.02	7.26	7.14		Danilo	P. palmivora
827	MEA	CCUB 1158	R3	1	7.91	7.63	7.77		Danilo	P. palmivora
828	MEA	CCUB 1158	R4	1	7.12	6.56	6.84		Danilo	P. palmivora
829	V8	CCUB 1158	R1	1	6.41	6.48	6.445		Danilo	P. palmivora
830	V8	CCUB 1158	R2	1	6.31	6.61	6.46		Danilo	P. palmivora
831	V8	CCUB 1158	R3	1	6.51	6.35	6.43		Danilo	P. palmivora
832	V8	CCUB 1158	R4	1	6.21	6.08	6.145		Danilo	P. palmivora
833	CA	CCUB 1091	R1	1	10.81	11.15	10.98		Danilo	P. theobromicola sp. nov.
834	CA	CCUB 1091	R2	1	10.91	11.16	11.035		Danilo	P. theobromicola sp. nov.
835	CA	CCUB 1091	R3	1	10.69	10.81	10.75		Danilo	P. theobromicola sp. nov.
836	CA	CCUB 1091	R4	1	10.87	11.02	10.945		Danilo	P. theobromicola sp. nov.
837	BDA	CCUB 1091	R1	1	9.17	9.06	9.115		Danilo	P. theobromicola sp. nov.
838	BDA	CCUB 1091	R2	1	9.77	9.55	9.66		Danilo	P. theobromicola sp. nov.
839	BDA	CCUB 1091	R3	1	9.43	9.45	9.44		Danilo	P. theobromicola sp. nov.
840	BDA	CCUB 1091	R4	1	9.22	9.33	9.275		Danilo	P. theobromicola sp. nov.
841	MEA	CCUB 1091	R1	1	11.18	10.89	11.035		Danilo	P. theobromicola sp. nov.
842	MEA	CCUB 1091	R2	1	7.62	8.09	7.855		Danilo	P. theobromicola sp. nov.
843	MEA	CCUB 1091	R3	1	11.52	12	11.76		Danilo	P. theobromicola sp. nov.
844	MEA	CCUB 1091	R4	1	11.52	11.32	11.42		Danilo	P. theobromicola sp. nov.
845	V8	CCUB 1091	R1	1	9.9	9.4	9.65		Danilo	P. theobromicola sp. nov.
846	V8	CCUB 1091	R2	1	9.06	8.51	8.785		Danilo	P. theobromicola sp. nov.
847	V8	CCUB 1091	R3	1	10.07	10.52	10.295		Danilo	P. theobromicola sp. nov.
848	V8	CCUB 1091	R4	1	9.91	9.7	9.805		Danilo	P. theobromicola sp. nov.
849	CA	CCUB 920	R1	1	9.34	9.2	9.27		Danilo	P. palmivora
850	CA	CCUB 920	R2	1	8.96	8.13	8.545		Danilo	P. palmivora
851	CA	CCUB 920	R3	1	7.94	7.65	7.795		Danilo	P. palmivora
852	CA	CCUB 920	R4	1	7.92	7.9	7.91		Danilo	P. palmivora
853	BDA	CCUB 920	R1	1	5.97	5.6	5.785		Danilo	P. palmivora
854	BDA	CCUB 920	R2	1	5.47	5.63	5.55		Danilo	P. palmivora
855	BDA	CCUB 920	R3	1	5.37	6.25	5.81		Danilo	P. palmivora
856	BDA	CCUB 920	R4	1	6.25	5.8	6.025		Danilo	P. palmivora
857	MEA	CCUB 920	R1	1	5.56	5.68	5.62		Danilo	P. palmivora
858	MEA	CCUB 920	R2	1	5.86	5.93	5.895		Danilo	P. palmivora
859	MEA	CCUB 920	R3	1	5.85	5.63	5.74		Danilo	P. palmivora
860	MEA	CCUB 920	R4	1	5.6	5.93	5.765		Danilo	P. palmivora
861	V8	CCUB 920	R1	1	5.72	5.75	5.735		Danilo	P. palmivora
862	V8	CCUB 920	R2	1	5.74	5.72	5.73		Danilo	P. palmivora
863	V8	CCUB 920	R3	1	5.86	6.08	5.97		Danilo	P. palmivora
864	V8	CCUB 920	R4	1	6.03	5.91	5.97		Danilo	P. palmivora
865	CA	CCUB 1102	R1	1	8.97	9.08	9.025		Danilo	P. palmivora
866	CA	CCUB 1102	R2	1	8.9	9.05	8.975		Danilo	P. palmivora
867	CA	CCUB 1102	R3	1	9.4	8.77	9.085		Danilo	P. palmivora
868	CA	CCUB 1102	R4	1	9.59	9.13	9.36		Danilo	P. palmivora
869	BDA	CCUB 1102	R1	1	5.52	6.28	5.9		Danilo	P. palmivora
870	BDA	CCUB 1102	R2	1	6.36	5.45	5.905		Danilo	P. palmivora
871	BDA	CCUB 1102	R3	1	6.16	5.99	6.075		Danilo	P. palmivora
872	BDA	CCUB 1102	R4	1	6.11	5.28	5.695		Danilo	P. palmivora
873	MEA	CCUB 1102	R1	1	7.44	7.91	7.675		Danilo	P. palmivora
874	MEA	CCUB 1102	R2	1	8.02	7.98	8		Danilo	P. palmivora
875	MEA	CCUB 1102	R3	1	7.54	7.33	7.435		Danilo	P. palmivora
876	MEA	CCUB 1102	R4	1	7.05	7.05	7.05		Danilo	P. palmivora
877	V8	CCUB 1102	R1	1	5.81	5.81	5.81		Danilo	P. palmivora
878	V8	CCUB 1102	R2	1	5.7	6.3	6		Danilo	P. palmivora
879	V8	CCUB 1102	R3	1	5.79	5.75	5.77		Danilo	P. palmivora
880	V8	CCUB 1102	R4	1	5.89	5.67	5.78		Danilo	P. palmivora
881	CA	CCUB 1205	R1	1	10.98	10.85	10.915		Danilo	P. theobromicola sp. nov.
882	CA	CCUB 1205	R2	1	10.65	11.19	10.92		Danilo	P. theobromicola sp. nov.
883	CA	CCUB 1205	R3	1	11.14	10.9	11.02		Danilo	P. theobromicola sp. nov.
884	CA	CCUB 1205	R4	1	10.48	10.09	10.285		Danilo	P. theobromicola sp. nov.
885	BDA	CCUB 1205	R1	1	9.17	7.8	8.485		Danilo	P. theobromicola sp. nov.
886	BDA	CCUB 1205	R2	1	7.66	8.83	8.245		Danilo	P. theobromicola sp. nov.
887	BDA	CCUB 1205	R3	1	8.42	8.15	8.285		Danilo	P. theobromicola sp. nov.
888	BDA	CCUB 1205	R4	1	7.95	9.61	8.78		Danilo	P. theobromicola sp. nov.
889	MEA	CCUB 1205	R1	1	11.23	10.92	11.075		Danilo	P. theobromicola sp. nov.
890	MEA	CCUB 1205	R2	1	10.85	10.69	10.77		Danilo	P. theobromicola sp. nov.
891	MEA	CCUB 1205	R3	1	10.31	10.83	10.57		Danilo	P. theobromicola sp. nov.
892	MEA	CCUB 1205	R4	1	11.13	10.94	11.035		Danilo	P. theobromicola sp. nov.
893	V8	CCUB 1205	R1	1	10.23	9.73	9.98		Danilo	P. theobromicola sp. nov.
894	V8	CCUB 1205	R2	1	9.8	9.87	9.835		Danilo	P. theobromicola sp. nov.
895	V8	CCUB 1205	R3	1	9.99	10.19	10.09		Danilo	P. theobromicola sp. nov.
896	V8	CCUB 1205	R4	1	10.21	10.59	10.4		Danilo	P. theobromicola sp. nov.
897	CA	CCUB 906	R1	1	9.61	8.74	9.175		Danilo	P. palmivora
898	CA	CCUB 906	R2	1	8.95	9.2	9.075		Danilo	P. palmivora
899	CA	CCUB 906	R3	1	8.9	8.87	8.885		Danilo	P. palmivora
900	CA	CCUB 906	R4	1	9.84	9.61	9.725		Danilo	P. palmivora
901	BDA	CCUB 906	R1	1	7.4	7.21	7.305		Danilo	P. palmivora
902	BDA	CCUB 906	R2	1	7.77	7.97	7.87		Danilo	P. palmivora
903	BDA	CCUB 906	R3	1	7.37	7.12	7.245		Danilo	P. palmivora
904	BDA	CCUB 906	R4	1	7.89	8.55	8.22		Danilo	P. palmivora
905	MEA	CCUB 906	R1	1	7.54	7.28	7.41		Danilo	P. palmivora
906	MEA	CCUB 906	R2	1	7.75	7.52	7.635		Danilo	P. palmivora
907	MEA	CCUB 906	R3	1	7.08	7.35	7.215		Danilo	P. palmivora
908	MEA	CCUB 906	R4	1	7.94	8.06	8		Danilo	P. palmivora
909	V8	CCUB 906	R1	1	7.59	8.88	8.235		Danilo	P. palmivora
910	V8	CCUB 906	R2	1	7.52	7.72	7.62		Danilo	P. palmivora
911	V8	CCUB 906	R3	1	7.24	7.79	7.515		Danilo	P. palmivora
912	V8	CCUB 906	R4	1	7.7	7.19	7.445		Danilo	P. palmivora
913	CA	P0479	R1	1	13.11	13.59	13.35		Danilo	P. citrophthora
914	CA	P0479	R2	1	12.47	12.52	12.495		Danilo	P. citrophthora
915	CA	P0479	R3	1	11.77	12.11	11.94		Danilo	P. citrophthora
916	CA	P0479	R4	1	12.14	12.37	12.255		Danilo	P. citrophthora
917	BDA	P0479	R1	1	9.73	9.14	9.435		Danilo	P. citrophthora
918	BDA	P0479	R2	1	9.11	8.79	8.95		Danilo	P. citrophthora
919	BDA	P0479	R3	1	9.32	9.16	9.24		Danilo	P. citrophthora
920	BDA	P0479	R4	1	8.86	8.89	8.875		Danilo	P. citrophthora
921	MEA	P0479	R1	1	12.22	11.58	11.9		Danilo	P. citrophthora
922	MEA	P0479	R2	1	11.45	11.28	11.365		Danilo	P. citrophthora
923	MEA	P0479	R3	1	11.4	11.44	11.42		Danilo	P. citrophthora
924	MEA	P0479	R4	1	11.9	11.16	11.53		Danilo	P. citrophthora
925	V8	P0479	R1	1	13.11	12.79	12.95		Danilo	P. citrophthora
926	V8	P0479	R2	1	12.79	13.64	13.215		Danilo	P. citrophthora
927	V8	P0479	R3	1	13.41	13.55	13.48		Danilo	P. citrophthora
928	V8	P0479	R4	1	13.14	13.3	13.22		Danilo	P. citrophthora
929	CA	CCUB 1151	R1	2	24.64	24.37	24.505		Danilo	P. theobromicola sp. nov.
930	CA	CCUB 1151	R2	2	24.44	24.72	24.58		Danilo	P. theobromicola sp. nov.
931	CA	CCUB 1151	R3	2	23.89	24.84	24.365		Danilo	P. theobromicola sp. nov.
932	CA	CCUB 1151	R4	2	24.57	24.24	24.405		Danilo	P. theobromicola sp. nov.
933	BDA	CCUB 1151	R1	2	20.34	20.35	20.345		Danilo	P. theobromicola sp. nov.
934	BDA	CCUB 1151	R2	2	20.95	20.98	20.965		Danilo	P. theobromicola sp. nov.
935	BDA	CCUB 1151	R3	2	20.8	20.48	20.64		Danilo	P. theobromicola sp. nov.
936	BDA	CCUB 1151	R4	2	20.78	20.4	20.59		Danilo	P. theobromicola sp. nov.
937	MEA	CCUB 1151	R1	2	23.29	23.24	23.265		Danilo	P. theobromicola sp. nov.
938	MEA	CCUB 1151	R2	2	23.91	23.8	23.855		Danilo	P. theobromicola sp. nov.
939	MEA	CCUB 1151	R3	2	22.87	23.47	23.17		Danilo	P. theobromicola sp. nov.
940	MEA	CCUB 1151	R4	2	26.1	25.79	25.945		Danilo	P. theobromicola sp. nov.
941	V8	CCUB 1151	R1	2	25.54	26.08	25.81		Danilo	P. theobromicola sp. nov.
942	V8	CCUB 1151	R2	2	25.98	26.16	26.07		Danilo	P. theobromicola sp. nov.
943	V8	CCUB 1151	R3	2	26.93	26.05	26.49		Danilo	P. theobromicola sp. nov.
944	V8	CCUB 1151	R4	2	26.27	25.61	25.94		Danilo	P. theobromicola sp. nov.
945	CA	CCUB 1285	R1	2	23.94	25.11	24.525		Danilo	P. theobromicola sp. nov.
946	CA	CCUB 1285	R2	2	22.7	24.13	23.415		Danilo	P. theobromicola sp. nov.
947	CA	CCUB 1285	R3	2	23.75	25.04	24.395		Danilo	P. theobromicola sp. nov.
948	CA	CCUB 1285	R4	2	25.58	23.66	24.62		Danilo	P. theobromicola sp. nov.
949	BDA	CCUB 1285	R1	2	19.85	20.86	20.355		Danilo	P. theobromicola sp. nov.
950	BDA	CCUB 1285	R2	2	19.64	19.75	19.695		Danilo	P. theobromicola sp. nov.
951	BDA	CCUB 1285	R3	2	19.26	20.33	19.795		Danilo	P. theobromicola sp. nov.
952	BDA	CCUB 1285	R4	2	19.03	21.69	20.36		Danilo	P. theobromicola sp. nov.
953	MEA	CCUB 1285	R1	2	24.51	22.78	23.645		Danilo	P. theobromicola sp. nov.
954	MEA	CCUB 1285	R2	2	25.95	25.49	25.72		Danilo	P. theobromicola sp. nov.
955	MEA	CCUB 1285	R3	2	26.71	24.73	25.72		Danilo	P. theobromicola sp. nov.
956	MEA	CCUB 1285	R4	2	25.39	26.17	25.78		Danilo	P. theobromicola sp. nov.
957	V8	CCUB 1285	R1	2	27.08	27.51	27.295		Danilo	P. theobromicola sp. nov.
958	V8	CCUB 1285	R2	2	27.02	26.37	26.695		Danilo	P. theobromicola sp. nov.
959	V8	CCUB 1285	R3	2	26.98	27.27	27.125		Danilo	P. theobromicola sp. nov.
960	V8	CCUB 1285	R4	2	27.54	26.43	26.985		Danilo	P. theobromicola sp. nov.
961	CA	CCUB 1158	R1	2	20.08	18.02	19.05		Danilo	P. palmivora
962	CA	CCUB 1158	R2	2	18.79	18.61	18.7		Danilo	P. palmivora
963	CA	CCUB 1158	R3	2	18.04	18.35	18.195		Danilo	P. palmivora
964	CA	CCUB 1158	R4	2	20.02	19.65	19.835		Danilo	P. palmivora
965	BDA	CCUB 1158	R1	2	13.5	14.43	13.965		Danilo	P. palmivora
966	BDA	CCUB 1158	R2	2	10.28	10.35	10.315		Danilo	P. palmivora
967	BDA	CCUB 1158	R3	2	10.09	10.54	10.315		Danilo	P. palmivora
968	BDA	CCUB 1158	R4	2	12.86	11.18	12.02		Danilo	P. palmivora
969	MEA	CCUB 1158	R1	2	13.65	13.85	13.75		Danilo	P. palmivora
970	MEA	CCUB 1158	R2	2	13.74	15.04	14.39		Danilo	P. palmivora
971	MEA	CCUB 1158	R3	2	17	13.08	15.04		Danilo	P. palmivora
972	MEA	CCUB 1158	R4	2	13.44	12.58	13.01		Danilo	P. palmivora
973	V8	CCUB 1158	R1	2	13.66	14.86	14.26		Danilo	P. palmivora
974	V8	CCUB 1158	R2	2	16.22	16.24	16.23		Danilo	P. palmivora
975	V8	CCUB 1158	R3	2	14.57	14.29	14.43		Danilo	P. palmivora
976	V8	CCUB 1158	R4	2	15.91	15.42	15.665		Danilo	P. palmivora
977	CA	CCUB 1091	R1	2	23.56	24.22	23.89		Danilo	P. theobromicola sp. nov.
978	CA	CCUB 1091	R2	2	23.26	24	23.63		Danilo	P. theobromicola sp. nov.
979	CA	CCUB 1091	R3	2	25.93	23.29	24.61		Danilo	P. theobromicola sp. nov.
980	CA	CCUB 1091	R4	2	24.08	23.38	23.73		Danilo	P. theobromicola sp. nov.
981	BDA	CCUB 1091	R1	2	20.6	19.87	20.235		Danilo	P. theobromicola sp. nov.
982	BDA	CCUB 1091	R2	2	19.53	19.16	19.345		Danilo	P. theobromicola sp. nov.
983	BDA	CCUB 1091	R3	2	19.38	19.55	19.465		Danilo	P. theobromicola sp. nov.
984	BDA	CCUB 1091	R4	2	19.81	19.09	19.45		Danilo	P. theobromicola sp. nov.
985	MEA	CCUB 1091	R1	2	22.56	22.55	22.555		Danilo	P. theobromicola sp. nov.
986	MEA	CCUB 1091	R2	2	21.11	20.75	20.93		Danilo	P. theobromicola sp. nov.
987	MEA	CCUB 1091	R3	2	24.72	23.75	24.235		Danilo	P. theobromicola sp. nov.
988	MEA	CCUB 1091	R4	2	23	23.22	23.11		Danilo	P. theobromicola sp. nov.
989	V8	CCUB 1091	R1	2	25.31	26.68	25.995		Danilo	P. theobromicola sp. nov.
990	V8	CCUB 1091	R2	2	24	25.59	24.795		Danilo	P. theobromicola sp. nov.
991	V8	CCUB 1091	R3	2	25.2	26.27	25.735		Danilo	P. theobromicola sp. nov.
992	V8	CCUB 1091	R4	2	25.48	24.49	24.985		Danilo	P. theobromicola sp. nov.
993	CA	CCUB 920	R1	2	18.24	18.49	18.365		Danilo	P. palmivora
994	CA	CCUB 920	R2	2	18.65	18.32	18.485		Danilo	P. palmivora
995	CA	CCUB 920	R3	2	17.2	17.07	17.135		Danilo	P. palmivora
996	CA	CCUB 920	R4	2	18.23	17.54	17.885		Danilo	P. palmivora
997	BDA	CCUB 920	R1	2	9.76	9.84	9.8		Danilo	P. palmivora
998	BDA	CCUB 920	R2	2	9.65	9.75	9.7		Danilo	P. palmivora
999	BDA	CCUB 920	R3	2	10.66	10.49	10.575		Danilo	P. palmivora
1000	BDA	CCUB 920	R4	2	9.6	8.99	9.295		Danilo	P. palmivora
1001	MEA	CCUB 920	R1	2	9.78	11.29	10.535		Danilo	P. palmivora
1002	MEA	CCUB 920	R2	2	9.73	10.04	9.885		Danilo	P. palmivora
1003	MEA	CCUB 920	R3	2	8.75	8.6	8.675		Danilo	P. palmivora
1004	MEA	CCUB 920	R4	2	11.97	10.35	11.16		Danilo	P. palmivora
1005	V8	CCUB 920	R1	2	13.51	12.35	12.93		Danilo	P. palmivora
1006	V8	CCUB 920	R2	2	12.71	13.72	13.215		Danilo	P. palmivora
1007	V8	CCUB 920	R3	2	12.67	13.69	13.18		Danilo	P. palmivora
1008	V8	CCUB 920	R4	2	11.01	10.86	10.935		Danilo	P. palmivora
1009	CA	CCUB 1102	R1	2	20.2	18.06	19.13		Danilo	P. palmivora
1010	CA	CCUB 1102	R2	2	20.38	19.7	20.04		Danilo	P. palmivora
1011	CA	CCUB 1102	R3	2	19.8	20.5	20.15		Danilo	P. palmivora
1012	CA	CCUB 1102	R4	2	18.77	19.78	19.275		Danilo	P. palmivora
1013	BDA	CCUB 1102	R1	2	8.99	8.95	8.97		Danilo	P. palmivora
1014	BDA	CCUB 1102	R2	2	10.06	9.25	9.655		Danilo	P. palmivora
1015	BDA	CCUB 1102	R3	2	9.51	9.05	9.28		Danilo	P. palmivora
1016	BDA	CCUB 1102	R4	2	9.12	8.77	8.945		Danilo	P. palmivora
1017	MEA	CCUB 1102	R1	2	13.19	13.04	13.115		Danilo	P. palmivora
1018	MEA	CCUB 1102	R2	2	11.57	11.94	11.755		Danilo	P. palmivora
1019	MEA	CCUB 1102	R3	2	10.56	11.04	10.8		Danilo	P. palmivora
1020	MEA	CCUB 1102	R4	2	11.17	12.05	11.61		Danilo	P. palmivora
1021	V8	CCUB 1102	R1	2	15.68	14.13	14.905		Danilo	P. palmivora
1022	V8	CCUB 1102	R2	2	14.65	15.21	14.93		Danilo	P. palmivora
1023	V8	CCUB 1102	R3	2	14.88	14.99	14.935		Danilo	P. palmivora
1024	V8	CCUB 1102	R4	2	15.06	14.77	14.915		Danilo	P. palmivora
1025	CA	CCUB 1205	R1	2	24.45	24.12	24.285		Danilo	P. theobromicola sp. nov.
1026	CA	CCUB 1205	R2	2	24.67	24.7	24.685		Danilo	P. theobromicola sp. nov.
1027	CA	CCUB 1205	R3	2	25.33	24.13	24.73		Danilo	P. theobromicola sp. nov.
1028	CA	CCUB 1205	R4	2	23.86	23.85	23.855		Danilo	P. theobromicola sp. nov.
1029	BDA	CCUB 1205	R1	2	19.82	18.14	18.98		Danilo	P. theobromicola sp. nov.
1030	BDA	CCUB 1205	R2	2	19.14	19.3	19.22		Danilo	P. theobromicola sp. nov.
1031	BDA	CCUB 1205	R3	2	19.83	19.13	19.48		Danilo	P. theobromicola sp. nov.
1032	BDA	CCUB 1205	R4	2	20.26	19.2	19.73		Danilo	P. theobromicola sp. nov.
1033	MEA	CCUB 1205	R1	2	24.05	22.76	23.405		Danilo	P. theobromicola sp. nov.
1034	MEA	CCUB 1205	R2	2	24.31	23.48	23.895		Danilo	P. theobromicola sp. nov.
1035	MEA	CCUB 1205	R3	2	23.72	24.81	24.265		Danilo	P. theobromicola sp. nov.
1036	MEA	CCUB 1205	R4	2	24.48	24.27	24.375		Danilo	P. theobromicola sp. nov.
1037	V8	CCUB 1205	R1	2	26.5	26.34	26.42		Danilo	P. theobromicola sp. nov.
1038	V8	CCUB 1205	R2	2	25.93	26.09	26.01		Danilo	P. theobromicola sp. nov.
1039	V8	CCUB 1205	R3	2	26.63	26.47	26.55		Danilo	P. theobromicola sp. nov.
1040	V8	CCUB 1205	R4	2	25.55	25.4	25.475		Danilo	P. theobromicola sp. nov.
1041	CA	CCUB 906	R1	2	17.35	17.01	17.18		Danilo	P. palmivora
1042	CA	CCUB 906	R2	2	18.17	17.87	18.02		Danilo	P. palmivora
1043	CA	CCUB 906	R3	2	18.13	17.64	17.885		Danilo	P. palmivora
1044	CA	CCUB 906	R4	2	19.08	18.48	18.78		Danilo	P. palmivora
1045	BDA	CCUB 906	R1	2	13.97	13.74	13.855		Danilo	P. palmivora
1046	BDA	CCUB 906	R2	2	12.76	12.22	12.49		Danilo	P. palmivora
1047	BDA	CCUB 906	R3	2	12.01	12.24	12.125		Danilo	P. palmivora
1048	BDA	CCUB 906	R4	2	13.23	13.39	13.31		Danilo	P. palmivora
1049	MEA	CCUB 906	R1	2	11.39	11.54	11.465		Danilo	P. palmivora
1050	MEA	CCUB 906	R2	2	12.34	11.96	12.15		Danilo	P. palmivora
1051	MEA	CCUB 906	R3	2	12.13	11.61	11.87		Danilo	P. palmivora
1052	MEA	CCUB 906	R4	2	12.64	12.23	12.435		Danilo	P. palmivora
1053	V8	CCUB 906	R1	2	16.01	15.9	15.955		Danilo	P. palmivora
1054	V8	CCUB 906	R2	2	14.94	15.71	15.325		Danilo	P. palmivora
1055	V8	CCUB 906	R3	2	14.9	15.43	15.165		Danilo	P. palmivora
1056	V8	CCUB 906	R4	2	15.05	15.52	15.285		Danilo	P. palmivora
1057	CA	P0479	R1	2	24.83	24.96	24.895		Danilo	P. citrophthora
1058	CA	P0479	R2	2	24.57	24.39	24.48		Danilo	P. citrophthora
1059	CA	P0479	R3	2	23.68	24.3	23.99		Danilo	P. citrophthora
1060	CA	P0479	R4	2	24.13	24.78	24.455		Danilo	P. citrophthora
1061	BDA	P0479	R1	2	16.05	16.02	16.035		Danilo	P. citrophthora
1062	BDA	P0479	R2	2	16.54	16.67	16.605		Danilo	P. citrophthora
1063	BDA	P0479	R3	2	16.78	16.51	16.645		Danilo	P. citrophthora
1064	BDA	P0479	R4	2	16.42	16.38	16.4		Danilo	P. citrophthora
1065	MEA	P0479	R1	2	20.89	20.79	20.84		Danilo	P. citrophthora
1066	MEA	P0479	R2	2	20.33	20.51	20.42		Danilo	P. citrophthora
1067	MEA	P0479	R3	2	20.72	20.95	20.835		Danilo	P. citrophthora
1068	MEA	P0479	R4	2	20.28	21.34	20.81		Danilo	P. citrophthora
1069	V8	P0479	R1	2	27.33	27.16	27.245		Danilo	P. citrophthora
1070	V8	P0479	R2	2	27.65	28.5	28.075		Danilo	P. citrophthora
1071	V8	P0479	R3	2	27.24	28.28	27.76		Danilo	P. citrophthora
1072	V8	P0479	R4	2	27.31	27.43	27.37		Danilo	P. citrophthora
1073	CA	CCUB 1151	R1	3	39.97	39.15	39.56		Danilo	P. theobromicola sp. nov.
1074	CA	CCUB 1151	R2	3	39.1	40.03	39.565		Danilo	P. theobromicola sp. nov.
1075	CA	CCUB 1151	R3	3	38.92	40.46	39.69		Danilo	P. theobromicola sp. nov.
1076	CA	CCUB 1151	R4	3	39.67	39.25	39.46		Danilo	P. theobromicola sp. nov.
1077	BDA	CCUB 1151	R1	3	29.62	29.33	29.475		Danilo	P. theobromicola sp. nov.
1078	BDA	CCUB 1151	R2	3	30.95	31.46	31.205		Danilo	P. theobromicola sp. nov.
1079	BDA	CCUB 1151	R3	3	29.77	30.3	30.035		Danilo	P. theobromicola sp. nov.
1080	BDA	CCUB 1151	R4	3	30.22	30.44	30.33		Danilo	P. theobromicola sp. nov.
1081	MEA	CCUB 1151	R1	3	37.82	37.43	37.625		Danilo	P. theobromicola sp. nov.
1082	MEA	CCUB 1151	R2	3	39.67	38.31	38.99		Danilo	P. theobromicola sp. nov.
1083	MEA	CCUB 1151	R3	3	37.42	38.34	37.88		Danilo	P. theobromicola sp. nov.
1084	MEA	CCUB 1151	R4	3	41.78	41.89	41.835		Danilo	P. theobromicola sp. nov.
1085	V8	CCUB 1151	R1	3	42.3	42.61	42.455		Danilo	P. theobromicola sp. nov.
1086	V8	CCUB 1151	R2	3	42.57	42.44	42.505		Danilo	P. theobromicola sp. nov.
1087	V8	CCUB 1151	R3	3	42.27	42.96	42.615		Danilo	P. theobromicola sp. nov.
1088	V8	CCUB 1151	R4	3	41.42	42.13	41.775		Danilo	P. theobromicola sp. nov.
1089	CA	CCUB 1285	R1	3	39.45	39.68	39.565		Danilo	P. theobromicola sp. nov.
1090	CA	CCUB 1285	R2	3	38.72	39.1	38.91		Danilo	P. theobromicola sp. nov.
1091	CA	CCUB 1285	R3	3	38.84	41.45	40.145		Danilo	P. theobromicola sp. nov.
1092	CA	CCUB 1285	R4	3	40.46	39.25	39.855		Danilo	P. theobromicola sp. nov.
1093	BDA	CCUB 1285	R1	3	29.99	30.75	30.37		Danilo	P. theobromicola sp. nov.
1094	BDA	CCUB 1285	R2	3	30.07	30.23	30.15		Danilo	P. theobromicola sp. nov.
1095	BDA	CCUB 1285	R3	3	28.25	30.26	29.255		Danilo	P. theobromicola sp. nov.
1096	BDA	CCUB 1285	R4	3	28.56	31.37	29.965		Danilo	P. theobromicola sp. nov.
1097	MEA	CCUB 1285	R1	3	39.65	38	38.825		Danilo	P. theobromicola sp. nov.
1098	MEA	CCUB 1285	R2	3	41.7	40.1	40.9		Danilo	P. theobromicola sp. nov.
1099	MEA	CCUB 1285	R3	3	41.69	42.07	41.88		Danilo	P. theobromicola sp. nov.
1100	MEA	CCUB 1285	R4	3	40.52	42.2	41.36		Danilo	P. theobromicola sp. nov.
1101	V8	CCUB 1285	R1	3	43.91	43.89	43.9		Danilo	P. theobromicola sp. nov.
1102	V8	CCUB 1285	R2	3	43.71	44.39	44.05		Danilo	P. theobromicola sp. nov.
1103	V8	CCUB 1285	R3	3	44.42	43.64	44.03		Danilo	P. theobromicola sp. nov.
1104	V8	CCUB 1285	R4	3	43.73	43.54	43.635		Danilo	P. theobromicola sp. nov.
1105	CA	CCUB 1158	R1	3	34.06	27.86	30.96		Danilo	P. palmivora
1106	CA	CCUB 1158	R2	3	29.33	29.07	29.2		Danilo	P. palmivora
1107	CA	CCUB 1158	R3	3	29.17	29.15	29.16		Danilo	P. palmivora
1108	CA	CCUB 1158	R4	3	28.53	29.8	29.165		Danilo	P. palmivora
1109	BDA	CCUB 1158	R1	3	16.69	17.2	16.945		Danilo	P. palmivora
1110	BDA	CCUB 1158	R2	3	14.86	13.08	13.97		Danilo	P. palmivora
1111	BDA	CCUB 1158	R3	3	13.56	15.12	14.34		Danilo	P. palmivora
1112	BDA	CCUB 1158	R4	3	16.9	15.38	16.14		Danilo	P. palmivora
1113	MEA	CCUB 1158	R1	3	19.02	19.37	19.195		Danilo	P. palmivora
1114	MEA	CCUB 1158	R2	3	20.03	22.76	21.395		Danilo	P. palmivora
1115	MEA	CCUB 1158	R3	3	26.01	16.93	21.47		Danilo	P. palmivora
1116	MEA	CCUB 1158	R4	3	29.96	18.44	24.2		Danilo	P. palmivora
1117	V8	CCUB 1158	R1	3	24.3	26.86	25.58		Danilo	P. palmivora
1118	V8	CCUB 1158	R2	3	25.47	25.81	25.64		Danilo	P. palmivora
1119	V8	CCUB 1158	R3	3	23.49	23.2	23.345		Danilo	P. palmivora
1120	V8	CCUB 1158	R4	3	23.35	24.76	24.055		Danilo	P. palmivora
1121	CA	CCUB 1091	R1	3	38.4	39.41	38.905		Danilo	P. theobromicola sp. nov.
1122	CA	CCUB 1091	R2	3	38.18	39.09	38.635		Danilo	P. theobromicola sp. nov.
1123	CA	CCUB 1091	R3	3	40.71	39.24	39.975		Danilo	P. theobromicola sp. nov.
1124	CA	CCUB 1091	R4	3	39.4	37.98	38.69		Danilo	P. theobromicola sp. nov.
1125	BDA	CCUB 1091	R1	3	30.04	29.52	29.78		Danilo	P. theobromicola sp. nov.
1126	BDA	CCUB 1091	R2	3	29.88	28.68	29.28		Danilo	P. theobromicola sp. nov.
1127	BDA	CCUB 1091	R3	3	29.4	30.28	29.84		Danilo	P. theobromicola sp. nov.
1128	BDA	CCUB 1091	R4	3	30.12	28.73	29.425		Danilo	P. theobromicola sp. nov.
1129	MEA	CCUB 1091	R1	3	35.21	34.01	34.61		Danilo	P. theobromicola sp. nov.
1130	MEA	CCUB 1091	R2	3	34.73	35.04	34.885		Danilo	P. theobromicola sp. nov.
1131	MEA	CCUB 1091	R3	3	37.13	35.24	36.185		Danilo	P. theobromicola sp. nov.
1132	MEA	CCUB 1091	R4	3	35.74	36.52	36.13		Danilo	P. theobromicola sp. nov.
1133	V8	CCUB 1091	R1	3	43.78	42.95	43.365		Danilo	P. theobromicola sp. nov.
1134	V8	CCUB 1091	R2	3	41.43	41.21	41.32		Danilo	P. theobromicola sp. nov.
1135	V8	CCUB 1091	R3	3	41	43.23	42.115		Danilo	P. theobromicola sp. nov.
1136	V8	CCUB 1091	R4	3	41.75	39.93	40.84		Danilo	P. theobromicola sp. nov.
1137	CA	CCUB 920	R1	3	27.24	30.11	28.675		Danilo	P. palmivora
1138	CA	CCUB 920	R2	3	26.56	26.83	26.695		Danilo	P. palmivora
1139	CA	CCUB 920	R3	3	28.4	27.53	27.965		Danilo	P. palmivora
1140	CA	CCUB 920	R4	3	28.04	28.36	28.2		Danilo	P. palmivora
1141	BDA	CCUB 920	R1	3	11.88	12.15	12.015		Danilo	P. palmivora
1142	BDA	CCUB 920	R2	3	11.85	12.74	12.295		Danilo	P. palmivora
1143	BDA	CCUB 920	R3	3	13.1	13.09	13.095		Danilo	P. palmivora
1144	BDA	CCUB 920	R4	3	11.74	11.57	11.655		Danilo	P. palmivora
1145	MEA	CCUB 920	R1	3	13.01	14.88	13.945		Danilo	P. palmivora
1146	MEA	CCUB 920	R2	3	14.92	13.53	14.225		Danilo	P. palmivora
1147	MEA	CCUB 920	R3	3	12.77	12.87	12.82		Danilo	P. palmivora
1148	MEA	CCUB 920	R4	3	16.53	14.37	15.45		Danilo	P. palmivora
1149	V8	CCUB 920	R1	3	20.57	20.65	20.61		Danilo	P. palmivora
1150	V8	CCUB 920	R2	3	22.59	22.48	22.535		Danilo	P. palmivora
1151	V8	CCUB 920	R3	3	20.69	21.81	21.25		Danilo	P. palmivora
1152	V8	CCUB 920	R4	3	19.45	18	18.725		Danilo	P. palmivora
1153	CA	CCUB 1102	R1	3	32.29	31.08	31.685		Danilo	P. palmivora
1154	CA	CCUB 1102	R2	3	32	30.15	31.075		Danilo	P. palmivora
1155	CA	CCUB 1102	R3	3	32.91	32.68	32.795		Danilo	P. palmivora
1156	CA	CCUB 1102	R4	3	31.26	31.94	31.6		Danilo	P. palmivora
1157	BDA	CCUB 1102	R1	3	10.9	11.09	10.995		Danilo	P. palmivora
1158	BDA	CCUB 1102	R2	3	13.17	10.88	12.025		Danilo	P. palmivora
1159	BDA	CCUB 1102	R3	3	12.96	11.28	12.12		Danilo	P. palmivora
1160	BDA	CCUB 1102	R4	3	11.54	11.12	11.33		Danilo	P. palmivora
1161	MEA	CCUB 1102	R1	3	14.76	14.85	14.805		Danilo	P. palmivora
1162	MEA	CCUB 1102	R2	3	14.94	15.94	15.44		Danilo	P. palmivora
1163	MEA	CCUB 1102	R3	3	15.38	16.67	16.025		Danilo	P. palmivora
1164	MEA	CCUB 1102	R4	3	17.36	16.96	17.16		Danilo	P. palmivora
1165	V8	CCUB 1102	R1	3	22.7	21.37	22.035		Danilo	P. palmivora
1166	V8	CCUB 1102	R2	3	22.11	22.44	22.275		Danilo	P. palmivora
1167	V8	CCUB 1102	R3	3	22.22	23.5	22.86		Danilo	P. palmivora
1168	V8	CCUB 1102	R4	3	21.68	22.99	22.335		Danilo	P. palmivora
1169	CA	CCUB 1205	R1	3	39.19	38.95	39.07		Danilo	P. theobromicola sp. nov.
1170	CA	CCUB 1205	R2	3	39.91	40.72	40.315		Danilo	P. theobromicola sp. nov.
1171	CA	CCUB 1205	R3	3	41.08	40.8	40.94		Danilo	P. theobromicola sp. nov.
1172	CA	CCUB 1205	R4	3	39.98	39.94	39.96		Danilo	P. theobromicola sp. nov.
1173	BDA	CCUB 1205	R1	3	28.05	26.8	27.425		Danilo	P. theobromicola sp. nov.
1174	BDA	CCUB 1205	R2	3	27.84	28.06	27.95		Danilo	P. theobromicola sp. nov.
1175	BDA	CCUB 1205	R3	3	27.93	28.59	28.26		Danilo	P. theobromicola sp. nov.
1176	BDA	CCUB 1205	R4	3	27.86	28.49	28.175		Danilo	P. theobromicola sp. nov.
1177	MEA	CCUB 1205	R1	3	38.42	37.17	37.795		Danilo	P. theobromicola sp. nov.
1178	MEA	CCUB 1205	R2	3	38.78	39.19	38.985		Danilo	P. theobromicola sp. nov.
1179	MEA	CCUB 1205	R3	3	38.84	40.69	39.765		Danilo	P. theobromicola sp. nov.
1180	MEA	CCUB 1205	R4	3	38.74	39.52	39.13		Danilo	P. theobromicola sp. nov.
1181	V8	CCUB 1205	R1	3	44.54	44.66	44.6		Danilo	P. theobromicola sp. nov.
1182	V8	CCUB 1205	R2	3	44.39	43.19	43.79		Danilo	P. theobromicola sp. nov.
1183	V8	CCUB 1205	R3	3	45.74	45.36	45.55		Danilo	P. theobromicola sp. nov.
1184	V8	CCUB 1205	R4	3	42.65	43.3	42.975		Danilo	P. theobromicola sp. nov.
1185	CA	CCUB 906	R1	3	24.64	24.24	24.44		Danilo	P. palmivora
1186	CA	CCUB 906	R2	3	26.85	26.55	26.7		Danilo	P. palmivora
1187	CA	CCUB 906	R3	3	26.55	26.91	26.73		Danilo	P. palmivora
1188	CA	CCUB 906	R4	3	27.21	25.54	26.375		Danilo	P. palmivora
1189	BDA	CCUB 906	R1	3	19.5	19.81	19.655		Danilo	P. palmivora
1190	BDA	CCUB 906	R2	3	17.87	17.95	17.91		Danilo	P. palmivora
1191	BDA	CCUB 906	R3	3	17.83	18.36	18.095		Danilo	P. palmivora
1192	BDA	CCUB 906	R4	3	17.32	19.1	18.21		Danilo	P. palmivora
1193	MEA	CCUB 906	R1	3	16.47	16.29	16.38		Danilo	P. palmivora
1194	MEA	CCUB 906	R2	3	16.87	17.93	17.4		Danilo	P. palmivora
1195	MEA	CCUB 906	R3	3	16.89	17.11	17		Danilo	P. palmivora
1196	MEA	CCUB 906	R4	3	17.7	16.61	17.155		Danilo	P. palmivora
1197	V8	CCUB 906	R1	3	22.49	24.24	23.365		Danilo	P. palmivora
1198	V8	CCUB 906	R2	3	21.87	21.19	21.53		Danilo	P. palmivora
1199	V8	CCUB 906	R3	3	21.67	22.18	21.925		Danilo	P. palmivora
1200	V8	CCUB 906	R4	3	22.5	22.58	22.54		Danilo	P. palmivora
1201	CA	P0479	R1	3	38.97	39.28	39.125		Danilo	P. citrophthora
1202	CA	P0479	R2	3	38.08	38.78	38.43		Danilo	P. citrophthora
1203	CA	P0479	R3	3	37.83	38.89	38.36		Danilo	P. citrophthora
1204	CA	P0479	R4	3	38.54	38.23	38.385		Danilo	P. citrophthora
1205	BDA	P0479	R1	3	22.01	21.61	21.81		Danilo	P. citrophthora
1206	BDA	P0479	R2	3	22.63	22.52	22.575		Danilo	P. citrophthora
1207	BDA	P0479	R3	3	22.87	23.75	23.31		Danilo	P. citrophthora
1208	BDA	P0479	R4	3	22.29	22.29	22.29		Danilo	P. citrophthora
1209	MEA	P0479	R1	3	33.03	32.63	32.83		Danilo	P. citrophthora
1210	MEA	P0479	R2	3	32.55	31.9	32.225		Danilo	P. citrophthora
1211	MEA	P0479	R3	3	32.42	32.37	32.395		Danilo	P. citrophthora
1212	MEA	P0479	R4	3	32.51	33.33	32.92		Danilo	P. citrophthora
1213	V8	P0479	R1	3	43.33	45.2	44.265		Danilo	P. citrophthora
1214	V8	P0479	R2	3	44.04	45.54	44.79		Danilo	P. citrophthora
1215	V8	P0479	R3	3	45.44	45.56	45.5		Danilo	P. citrophthora
1216	V8	P0479	R4	3	44.65	44.31	44.48		Danilo	P. citrophthora
1217	CA	CCUB 1151	R1	4	53.95	53.29	53.62		Danilo	P. theobromicola sp. nov.
1218	CA	CCUB 1151	R2	4	53.64	53.8	53.72		Danilo	P. theobromicola sp. nov.
1219	CA	CCUB 1151	R3	4	53.14	53.98	53.56		Danilo	P. theobromicola sp. nov.
1220	CA	CCUB 1151	R4	4	53.66	53.85	53.755		Danilo	P. theobromicola sp. nov.
1221	BDA	CCUB 1151	R1	4	39.99	39.98	39.985		Danilo	P. theobromicola sp. nov.
1222	BDA	CCUB 1151	R2	4	40.21	41.44	40.825		Danilo	P. theobromicola sp. nov.
1223	BDA	CCUB 1151	R3	4	41.07	39.56	40.315		Danilo	P. theobromicola sp. nov.
1224	BDA	CCUB 1151	R4	4	39.19	39.39	39.29		Danilo	P. theobromicola sp. nov.
1225	MEA	CCUB 1151	R1	4	49.11	48.72	48.915		Danilo	P. theobromicola sp. nov.
1226	MEA	CCUB 1151	R2	4	52.32	48.91	50.615		Danilo	P. theobromicola sp. nov.
1227	MEA	CCUB 1151	R3	4	53.22	51.88	52.55		Danilo	P. theobromicola sp. nov.
1228	MEA	CCUB 1151	R4	4	54.9	54.92	54.91		Danilo	P. theobromicola sp. nov.
1229	V8	CCUB 1151	R1	4	57.96	57.77	57.865		Danilo	P. theobromicola sp. nov.
1230	V8	CCUB 1151	R2	4	57.68	57.03	57.355		Danilo	P. theobromicola sp. nov.
1231	V8	CCUB 1151	R3	4	57.7	58.05	57.875		Danilo	P. theobromicola sp. nov.
1232	V8	CCUB 1151	R4	4	56.25	56	56.125		Danilo	P. theobromicola sp. nov.
1233	CA	CCUB 1285	R1	4	52.9	53.23	53.065		Danilo	P. theobromicola sp. nov.
1234	CA	CCUB 1285	R2	4	51.99	52.27	52.13		Danilo	P. theobromicola sp. nov.
1235	CA	CCUB 1285	R3	4	52.1	54.92	53.51		Danilo	P. theobromicola sp. nov.
1236	CA	CCUB 1285	R4	4	54.34	52.78	53.56		Danilo	P. theobromicola sp. nov.
1237	BDA	CCUB 1285	R1	4	38.24	39.23	38.735		Danilo	P. theobromicola sp. nov.
1238	BDA	CCUB 1285	R2	4	38.27	38.42	38.345		Danilo	P. theobromicola sp. nov.
1239	BDA	CCUB 1285	R3	4	38.31	38.7	38.505		Danilo	P. theobromicola sp. nov.
1240	BDA	CCUB 1285	R4	4	35.95	40.35	38.15		Danilo	P. theobromicola sp. nov.
1241	MEA	CCUB 1285	R1	4	55.82	50.6	53.21		Danilo	P. theobromicola sp. nov.
1242	MEA	CCUB 1285	R2	4	55.87	52.42	54.145		Danilo	P. theobromicola sp. nov.
1243	MEA	CCUB 1285	R3	4	56.1	56.35	56.225		Danilo	P. theobromicola sp. nov.
1244	MEA	CCUB 1285	R4	4	55.48	54.73	55.105		Danilo	P. theobromicola sp. nov.
1245	V8	CCUB 1285	R1	4	59.27	59.65	59.46		Danilo	P. theobromicola sp. nov.
1246	V8	CCUB 1285	R2	4	58.72	59.4	59.06		Danilo	P. theobromicola sp. nov.
1247	V8	CCUB 1285	R3	4	60.09	58.67	59.38		Danilo	P. theobromicola sp. nov.
1248	V8	CCUB 1285	R4	4	59.62	58.22	58.92		Danilo	P. theobromicola sp. nov.
1249	CA	CCUB 1158	R1	4	45.52	40.06	42.79		Danilo	P. palmivora
1250	CA	CCUB 1158	R2	4	39.06	39.99	39.525		Danilo	P. palmivora
1251	CA	CCUB 1158	R3	4	35.83	35.33	35.58		Danilo	P. palmivora
1252	CA	CCUB 1158	R4	4	37.4	38.65	38.025		Danilo	P. palmivora
1253	BDA	CCUB 1158	R1	4	18.73	18.8	18.765		Danilo	P. palmivora
1254	BDA	CCUB 1158	R2	4	17.47	14.95	16.21		Danilo	P. palmivora
1255	BDA	CCUB 1158	R3	4	16.07	17.37	16.72		Danilo	P. palmivora
1256	BDA	CCUB 1158	R4	4	18.98	19.44	19.21		Danilo	P. palmivora
1257	MEA	CCUB 1158	R1	4	23.55	24.7	24.125		Danilo	P. palmivora
1258	MEA	CCUB 1158	R2	4	24.35	27.34	25.845		Danilo	P. palmivora
1259	MEA	CCUB 1158	R3	4	28.66	21.04	24.85		Danilo	P. palmivora
1260	MEA	CCUB 1158	R4	4	22.57	25.44	24.005		Danilo	P. palmivora
1261	V8	CCUB 1158	R1	4	32.89	33.14	33.015		Danilo	P. palmivora
1262	V8	CCUB 1158	R2	4	33.85	34.12	33.985		Danilo	P. palmivora
1263	V8	CCUB 1158	R3	4	33.63	32.51	33.07		Danilo	P. palmivora
1264	V8	CCUB 1158	R4	4	31.49	33.29	32.39		Danilo	P. palmivora
1265	CA	CCUB 1091	R1	4	52.36	53.71	53.035		Danilo	P. theobromicola sp. nov.
1266	CA	CCUB 1091	R2	4	52.05	53.61	52.83		Danilo	P. theobromicola sp. nov.
1267	CA	CCUB 1091	R3	4	54.72	53.57	54.145		Danilo	P. theobromicola sp. nov.
1268	CA	CCUB 1091	R4	4	54.73	53.08	53.905		Danilo	P. theobromicola sp. nov.
1269	BDA	CCUB 1091	R1	4	38.87	38.53	38.7		Danilo	P. theobromicola sp. nov.
1270	BDA	CCUB 1091	R2	4	37.77	36.79	37.28		Danilo	P. theobromicola sp. nov.
1271	BDA	CCUB 1091	R3	4	37.82	37.95	37.885		Danilo	P. theobromicola sp. nov.
1272	BDA	CCUB 1091	R4	4	39.13	36.4	37.765		Danilo	P. theobromicola sp. nov.
1273	MEA	CCUB 1091	R1	4	43.32	46.12	44.72		Danilo	P. theobromicola sp. nov.
1274	MEA	CCUB 1091	R2	4	47.29	45.37	46.33		Danilo	P. theobromicola sp. nov.
1275	MEA	CCUB 1091	R3	4	47.77	47.85	47.81		Danilo	P. theobromicola sp. nov.
1276	MEA	CCUB 1091	R4	4	46.19	46.14	46.165		Danilo	P. theobromicola sp. nov.
1277	V8	CCUB 1091	R1	4	56.88	56.56	56.72		Danilo	P. theobromicola sp. nov.
1278	V8	CCUB 1091	R2	4	54.8	54.88	54.84		Danilo	P. theobromicola sp. nov.
1279	V8	CCUB 1091	R3	4	54.93	56.81	55.87		Danilo	P. theobromicola sp. nov.
1280	V8	CCUB 1091	R4	4	56.85	53.86	55.355		Danilo	P. theobromicola sp. nov.
1281	CA	CCUB 920	R1	4	35.18	40.25	37.715		Danilo	P. palmivora
1282	CA	CCUB 920	R2	4	34.62	33.92	34.27		Danilo	P. palmivora
1283	CA	CCUB 920	R3	4	37.06	34.14	35.6		Danilo	P. palmivora
1284	CA	CCUB 920	R4	4	37.07	37.54	37.305		Danilo	P. palmivora
1285	BDA	CCUB 920	R1	4	13.82	14.11	13.965		Danilo	P. palmivora
1286	BDA	CCUB 920	R2	4	13.79	14.45	14.12		Danilo	P. palmivora
1287	BDA	CCUB 920	R3	4	14.98	14.94	14.96		Danilo	P. palmivora
1288	BDA	CCUB 920	R4	4	12.54	13.51	13.025		Danilo	P. palmivora
1289	MEA	CCUB 920	R1	4	15.15	17.73	16.44		Danilo	P. palmivora
1290	MEA	CCUB 920	R2	4	17.44	15.64	16.54		Danilo	P. palmivora
1291	MEA	CCUB 920	R3	4	15.34	15.21	15.275		Danilo	P. palmivora
1292	MEA	CCUB 920	R4	4	18.87	17.71	18.29		Danilo	P. palmivora
1293	V8	CCUB 920	R1	4	26.52	26.55	26.535		Danilo	P. palmivora
1294	V8	CCUB 920	R2	4	30.57	30.84	30.705		Danilo	P. palmivora
1295	V8	CCUB 920	R3	4	26.66	26.95	26.805		Danilo	P. palmivora
1296	V8	CCUB 920	R4	4	23.73	25.14	24.435		Danilo	P. palmivora
1297	CA	CCUB 1102	R1	4	41.95	40.98	41.465		Danilo	P. palmivora
1298	CA	CCUB 1102	R2	4	41.1	41.01	41.055		Danilo	P. palmivora
1299	CA	CCUB 1102	R3	4	42.37	41.8	42.085		Danilo	P. palmivora
1300	CA	CCUB 1102	R4	4	41.15	42.09	41.62		Danilo	P. palmivora
1301	BDA	CCUB 1102	R1	4	12.93	13.57	13.25		Danilo	P. palmivora
1302	BDA	CCUB 1102	R2	4	15.6	12.98	14.29		Danilo	P. palmivora
1303	BDA	CCUB 1102	R3	4	15.09	13.08	14.085		Danilo	P. palmivora
1304	BDA	CCUB 1102	R4	4	13.39	12.76	13.075		Danilo	P. palmivora
1305	MEA	CCUB 1102	R1	4	18.92	19.29	19.105		Danilo	P. palmivora
1306	MEA	CCUB 1102	R2	4	19.48	20.84	20.16		Danilo	P. palmivora
1307	MEA	CCUB 1102	R3	4	19.51	22.49	21		Danilo	P. palmivora
1308	MEA	CCUB 1102	R4	4	20.64	20.57	20.605		Danilo	P. palmivora
1309	V8	CCUB 1102	R1	4	28.22	27.93	28.075		Danilo	P. palmivora
1310	V8	CCUB 1102	R2	4	27.6	27.22	27.41		Danilo	P. palmivora
1311	V8	CCUB 1102	R3	4	28.21	29.77	28.99		Danilo	P. palmivora
1312	V8	CCUB 1102	R4	4	29.24	30.3	29.77		Danilo	P. palmivora
1313	CA	CCUB 1205	R1	4	53.2	52.69	52.945		Danilo	P. theobromicola sp. nov.
1314	CA	CCUB 1205	R2	4	53.57	54.06	53.815		Danilo	P. theobromicola sp. nov.
1315	CA	CCUB 1205	R3	4	55.1	54.43	54.765		Danilo	P. theobromicola sp. nov.
1316	CA	CCUB 1205	R4	4	53.81	54.3	54.055		Danilo	P. theobromicola sp. nov.
1317	BDA	CCUB 1205	R1	4	38.16	37.32	37.74		Danilo	P. theobromicola sp. nov.
1318	BDA	CCUB 1205	R2	4	37.31	37.62	37.465		Danilo	P. theobromicola sp. nov.
1319	BDA	CCUB 1205	R3	4	38.14	38.88	38.51		Danilo	P. theobromicola sp. nov.
1320	BDA	CCUB 1205	R4	4	38.19	39.23	38.71		Danilo	P. theobromicola sp. nov.
1321	MEA	CCUB 1205	R1	4	50.31	50.47	50.39		Danilo	P. theobromicola sp. nov.
1322	MEA	CCUB 1205	R2	4	52	52.07	52.035		Danilo	P. theobromicola sp. nov.
1323	MEA	CCUB 1205	R3	4	52.23	54.64	53.435		Danilo	P. theobromicola sp. nov.
1324	MEA	CCUB 1205	R4	4	50.4	52.82	51.61		Danilo	P. theobromicola sp. nov.
1325	V8	CCUB 1205	R1	4	60.37	60.45	60.41		Danilo	P. theobromicola sp. nov.
1326	V8	CCUB 1205	R2	4	58.24	58.58	58.41		Danilo	P. theobromicola sp. nov.
1327	V8	CCUB 1205	R3	4	61.52	59.61	60.565		Danilo	P. theobromicola sp. nov.
1328	V8	CCUB 1205	R4	4	58.88	58.91	58.895		Danilo	P. theobromicola sp. nov.
1329	CA	CCUB 906	R1	4	31.44	31.58	31.51		Danilo	P. palmivora
1330	CA	CCUB 906	R2	4	36.07	34.85	35.46		Danilo	P. palmivora
1331	CA	CCUB 906	R3	4	34.5	34.34	34.42		Danilo	P. palmivora
1332	CA	CCUB 906	R4	4	35.59	34.92	35.255		Danilo	P. palmivora
1333	BDA	CCUB 906	R1	4	25.36	24.32	24.84		Danilo	P. palmivora
1334	BDA	CCUB 906	R2	4	24.47	22.6	23.535		Danilo	P. palmivora
1335	BDA	CCUB 906	R3	4	23.01	24.76	23.885		Danilo	P. palmivora
1336	BDA	CCUB 906	R4	4	23.66	24.67	24.165		Danilo	P. palmivora
1337	MEA	CCUB 906	R1	4	21.93	20.34	21.135		Danilo	P. palmivora
1338	MEA	CCUB 906	R2	4	22.25	22.15	22.2		Danilo	P. palmivora
1339	MEA	CCUB 906	R3	4	21.21	21.8	21.505		Danilo	P. palmivora
1340	MEA	CCUB 906	R4	4	19.84	22.03	20.935		Danilo	P. palmivora
1341	V8	CCUB 906	R1	4	27.89	30.9	29.395		Danilo	P. palmivora
1342	V8	CCUB 906	R2	4	27.84	27.16	27.5		Danilo	P. palmivora
1343	V8	CCUB 906	R3	4	28.71	29.37	29.04		Danilo	P. palmivora
1344	V8	CCUB 906	R4	4	28.12	28.8	28.46		Danilo	P. palmivora
1345	CA	P0479	R1	4	52.94	53.16	53.05		Danilo	P. citrophthora
1346	CA	P0479	R2	4	51.23	51.72	51.475		Danilo	P. citrophthora
1347	CA	P0479	R3	4	51.51	52.02	51.765		Danilo	P. citrophthora
1348	CA	P0479	R4	4	51.64	51.36	51.5		Danilo	P. citrophthora
1349	BDA	P0479	R1	4	28.5	27.48	27.99		Danilo	P. citrophthora
1350	BDA	P0479	R2	4	28.26	28.53	28.395		Danilo	P. citrophthora
1351	BDA	P0479	R3	4	29.37	29.14	29.255		Danilo	P. citrophthora
1352	BDA	P0479	R4	4	28.04	27.59	27.815		Danilo	P. citrophthora
1353	MEA	P0479	R1	4	43.5	43.91	43.705		Danilo	P. citrophthora
1354	MEA	P0479	R2	4	43.96	43.38	43.67		Danilo	P. citrophthora
1355	MEA	P0479	R3	4	44.73	44.76	44.745		Danilo	P. citrophthora
1356	MEA	P0479	R4	4	43.19	44.8	43.995		Danilo	P. citrophthora
1357	V8	P0479	R1	4	60.06	60.45	60.255		Danilo	P. citrophthora
1358	V8	P0479	R2	4	60.33	61.29	60.81		Danilo	P. citrophthora
1359	V8	P0479	R3	4	61.94	60.69	61.315		Danilo	P. citrophthora
1360	V8	P0479	R4	4	60.09	60.44	60.265		Danilo	P. citrophthora
1361	CA	CCUB 1151	R1	5	67.62	66.66	67.14		Danilo	P. theobromicola sp. nov.
1362	CA	CCUB 1151	R2	5	67.14	67.06	67.1		Danilo	P. theobromicola sp. nov.
1363	CA	CCUB 1151	R3	5	66.28	68.17	67.225		Danilo	P. theobromicola sp. nov.
1364	CA	CCUB 1151	R4	5	66.58	66.67	66.625		Danilo	P. theobromicola sp. nov.
1365	BDA	CCUB 1151	R1	5	51.01	50.44	50.725		Danilo	P. theobromicola sp. nov.
1366	BDA	CCUB 1151	R2	5	50.14	50.59	50.365		Danilo	P. theobromicola sp. nov.
1367	BDA	CCUB 1151	R3	5	49.41	49.9	49.655		Danilo	P. theobromicola sp. nov.
1368	BDA	CCUB 1151	R4	5	46.94	45.89	46.415		Danilo	P. theobromicola sp. nov.
1369	MEA	CCUB 1151	R1	5	59.11	58.67	58.89		Danilo	P. theobromicola sp. nov.
1370	MEA	CCUB 1151	R2	5	61.74	59.7	60.72		Danilo	P. theobromicola sp. nov.
1371	MEA	CCUB 1151	R3	5	63.07	62	62.535		Danilo	P. theobromicola sp. nov.
1372	MEA	CCUB 1151	R4	5	63.27	66.72	64.995		Danilo	P. theobromicola sp. nov.
1373	V8	CCUB 1151	R1	5	71.02	71.86	71.44		Danilo	P. theobromicola sp. nov.
1374	V8	CCUB 1151	R2	5	71.18	70.94	71.06		Danilo	P. theobromicola sp. nov.
1375	V8	CCUB 1151	R3	5	72.22	72.4	72.31		Danilo	P. theobromicola sp. nov.
1376	V8	CCUB 1151	R4	5	70.34	70.16	70.25		Danilo	P. theobromicola sp. nov.
1377	CA	CCUB 1285	R1	5	65.76	64.97	65.365		Danilo	P. theobromicola sp. nov.
1378	CA	CCUB 1285	R2	5	64.74	65.34	65.04		Danilo	P. theobromicola sp. nov.
1379	CA	CCUB 1285	R3	5	64.89	67.01	65.95		Danilo	P. theobromicola sp. nov.
1380	CA	CCUB 1285	R4	5	67.37	65.41	66.39		Danilo	P. theobromicola sp. nov.
1381	BDA	CCUB 1285	R1	5	47	47.61	47.305		Danilo	P. theobromicola sp. nov.
1382	BDA	CCUB 1285	R2	5	47.36	47.07	47.215		Danilo	P. theobromicola sp. nov.
1383	BDA	CCUB 1285	R3	5	48.12	47.71	47.915		Danilo	P. theobromicola sp. nov.
1384	BDA	CCUB 1285	R4	5	47.73	48.5	48.115		Danilo	P. theobromicola sp. nov.
1385	MEA	CCUB 1285	R1	5	67.04	61	64.02		Danilo	P. theobromicola sp. nov.
1386	MEA	CCUB 1285	R2	5	66.5	62.81	64.655		Danilo	P. theobromicola sp. nov.
1387	MEA	CCUB 1285	R3	5	68.45	69.33	68.89		Danilo	P. theobromicola sp. nov.
1388	MEA	CCUB 1285	R4	5	67.69	66.96	67.325		Danilo	P. theobromicola sp. nov.
1389	V8	CCUB 1285	R1	5	74.59	75.25	74.92		Danilo	P. theobromicola sp. nov.
1390	V8	CCUB 1285	R2	5	74.9	74.47	74.685		Danilo	P. theobromicola sp. nov.
1391	V8	CCUB 1285	R3	5	73.49	73.71	73.6		Danilo	P. theobromicola sp. nov.
1392	V8	CCUB 1285	R4	5	73.83	74.11	73.97		Danilo	P. theobromicola sp. nov.
1393	CA	CCUB 1158	R1	5	56.26	51.95	54.105		Danilo	P. palmivora
1394	CA	CCUB 1158	R2	5	46.36	49.51	47.935		Danilo	P. palmivora
1395	CA	CCUB 1158	R3	5	42.49	42.49	42.49		Danilo	P. palmivora
1396	CA	CCUB 1158	R4	5	45.71	47.18	46.445		Danilo	P. palmivora
1397	BDA	CCUB 1158	R1	5	20.28	20.41	20.345		Danilo	P. palmivora
1398	BDA	CCUB 1158	R2	5	19.69	17.21	18.45		Danilo	P. palmivora
1399	BDA	CCUB 1158	R3	5	17.63	18.64	18.135		Danilo	P. palmivora
1400	BDA	CCUB 1158	R4	5	20.8	21.85	21.325		Danilo	P. palmivora
1401	MEA	CCUB 1158	R1	5	27.95	27.1	27.525		Danilo	P. palmivora
1402	MEA	CCUB 1158	R2	5	27.85	31.45	29.65		Danilo	P. palmivora
1403	MEA	CCUB 1158	R3	5	32.14	24.91	28.525		Danilo	P. palmivora
1404	MEA	CCUB 1158	R4	5	29.37	27.17	28.27		Danilo	P. palmivora
1405	V8	CCUB 1158	R1	5	41.75	41.62	41.685		Danilo	P. palmivora
1406	V8	CCUB 1158	R2	5	43.01	42.86	42.935		Danilo	P. palmivora
1407	V8	CCUB 1158	R3	5	41.73	41.07	41.4		Danilo	P. palmivora
1408	V8	CCUB 1158	R4	5	40.13	41.46	40.795		Danilo	P. palmivora
1409	CA	CCUB 1091	R1	5	65.26	67.48	66.37		Danilo	P. theobromicola sp. nov.
1410	CA	CCUB 1091	R2	5	65.9	66.56	66.23		Danilo	P. theobromicola sp. nov.
1411	CA	CCUB 1091	R3	5	67.7	67.28	67.49		Danilo	P. theobromicola sp. nov.
1412	CA	CCUB 1091	R4	5	68.59	68.09	68.34		Danilo	P. theobromicola sp. nov.
1413	BDA	CCUB 1091	R1	5	47.27	47.24	47.255		Danilo	P. theobromicola sp. nov.
1414	BDA	CCUB 1091	R2	5	46.83	45.12	45.975		Danilo	P. theobromicola sp. nov.
1415	BDA	CCUB 1091	R3	5	46.3	47.72	47.01		Danilo	P. theobromicola sp. nov.
1416	BDA	CCUB 1091	R4	5	47.5	47.17	47.335		Danilo	P. theobromicola sp. nov.
1417	MEA	CCUB 1091	R1	5	54.46	52.19	53.325		Danilo	P. theobromicola sp. nov.
1418	MEA	CCUB 1091	R2	5	56.35	53.49	54.92		Danilo	P. theobromicola sp. nov.
1419	MEA	CCUB 1091	R3	5	55.37	55.8	55.585		Danilo	P. theobromicola sp. nov.
1420	MEA	CCUB 1091	R4	5	54.05	53.29	53.67		Danilo	P. theobromicola sp. nov.
1421	V8	CCUB 1091	R1	5	70.11	71.45	70.78		Danilo	P. theobromicola sp. nov.
1422	V8	CCUB 1091	R2	5	67.53	68.22	67.875		Danilo	P. theobromicola sp. nov.
1423	V8	CCUB 1091	R3	5	67.88	71.72	69.8		Danilo	P. theobromicola sp. nov.
1424	V8	CCUB 1091	R4	5	71.02	67.11	69.065		Danilo	P. theobromicola sp. nov.
1425	CA	CCUB 920	R1	5	47.99	50.93	49.46		Danilo	P. palmivora
1426	CA	CCUB 920	R2	5	41	40.58	40.79		Danilo	P. palmivora
1427	CA	CCUB 920	R3	5	45.07	40.93	43		Danilo	P. palmivora
1428	CA	CCUB 920	R4	5	45.78	46.8	46.29		Danilo	P. palmivora
1429	BDA	CCUB 920	R1	5	15.01	15.35	15.18		Danilo	P. palmivora
1430	BDA	CCUB 920	R2	5	16.01	16.01	16.01		Danilo	P. palmivora
1431	BDA	CCUB 920	R3	5	17.29	16.87	17.08		Danilo	P. palmivora
1432	BDA	CCUB 920	R4	5	15.13	15.13	15.13		Danilo	P. palmivora
1433	MEA	CCUB 920	R1	5	18.28	19.4	18.84		Danilo	P. palmivora
1434	MEA	CCUB 920	R2	5	19.28	19.4	19.34		Danilo	P. palmivora
1435	MEA	CCUB 920	R3	5	17.24	17.31	17.275		Danilo	P. palmivora
1436	MEA	CCUB 920	R4	5	22.06	20.58	21.32		Danilo	P. palmivora
1437	V8	CCUB 920	R1	5	32.58	34.21	33.395		Danilo	P. palmivora
1438	V8	CCUB 920	R2	5	39	37.96	38.48		Danilo	P. palmivora
1439	V8	CCUB 920	R3	5	34.02	32.89	33.455		Danilo	P. palmivora
1440	V8	CCUB 920	R4	5	30.28	29.81	30.045		Danilo	P. palmivora
1441	CA	CCUB 1102	R1	5	50.77	49.63	50.2		Danilo	P. palmivora
1442	CA	CCUB 1102	R2	5	50.78	50.44	50.61		Danilo	P. palmivora
1443	CA	CCUB 1102	R3	5	51.64	49.86	50.75		Danilo	P. palmivora
1444	CA	CCUB 1102	R4	5	50.3	50.51	50.405		Danilo	P. palmivora
1445	BDA	CCUB 1102	R1	5	14.71	14.66	14.685		Danilo	P. palmivora
1446	BDA	CCUB 1102	R2	5	16.28	14.64	15.46		Danilo	P. palmivora
1447	BDA	CCUB 1102	R3	5	17.52	14.91	16.215		Danilo	P. palmivora
1448	BDA	CCUB 1102	R4	5	16.43	14.92	15.675		Danilo	P. palmivora
1449	MEA	CCUB 1102	R1	5	23.53	23.93	23.73		Danilo	P. palmivora
1450	MEA	CCUB 1102	R2	5	23.88	25.22	24.55		Danilo	P. palmivora
1451	MEA	CCUB 1102	R3	5	23	26.28	24.64		Danilo	P. palmivora
1452	MEA	CCUB 1102	R4	5	25.65	25.1	25.375		Danilo	P. palmivora
1453	V8	CCUB 1102	R1	5	35.5	35.01	35.255		Danilo	P. palmivora
1454	V8	CCUB 1102	R2	5	34.03	32.08	33.055		Danilo	P. palmivora
1455	V8	CCUB 1102	R3	5	34.68	35.65	35.165		Danilo	P. palmivora
1456	V8	CCUB 1102	R4	5	35.71	37.53	36.62		Danilo	P. palmivora
1457	CA	CCUB 1205	R1	5	45.61	44.77	45.19		Danilo	P. theobromicola sp. nov.
1458	CA	CCUB 1205	R2	5	67.4	47.22	57.31		Danilo	P. theobromicola sp. nov.
1459	CA	CCUB 1205	R3	5	66.06	66.66	66.36		Danilo	P. theobromicola sp. nov.
1460	CA	CCUB 1205	R4	5	66.55	66.76	66.655		Danilo	P. theobromicola sp. nov.
1461	BDA	CCUB 1205	R1	5	45.15	44.05	44.6		Danilo	P. theobromicola sp. nov.
1462	BDA	CCUB 1205	R2	5	44.22	44.13	44.175		Danilo	P. theobromicola sp. nov.
1463	BDA	CCUB 1205	R3	5	46.53	46.87	46.7		Danilo	P. theobromicola sp. nov.
1464	BDA	CCUB 1205	R4	5	46.03	44.77	45.4		Danilo	P. theobromicola sp. nov.
1465	MEA	CCUB 1205	R1	5	61.59	62.34	61.965		Danilo	P. theobromicola sp. nov.
1466	MEA	CCUB 1205	R2	5	67.2	64.55	65.875		Danilo	P. theobromicola sp. nov.
1467	MEA	CCUB 1205	R3	5	64.22	68.17	66.195		Danilo	P. theobromicola sp. nov.
1468	MEA	CCUB 1205	R4	5	64.3	63.92	64.11		Danilo	P. theobromicola sp. nov.
1469	V8	CCUB 1205	R1	5	72.95	75.1	74.025		Danilo	P. theobromicola sp. nov.
1470	V8	CCUB 1205	R2	5	74.67	73.1	73.885		Danilo	P. theobromicola sp. nov.
1471	V8	CCUB 1205	R3	5	75.69	74.81	75.25		Danilo	P. theobromicola sp. nov.
1472	V8	CCUB 1205	R4	5	72.55	76.23	74.39		Danilo	P. theobromicola sp. nov.
1473	CA	CCUB 906	R1	5	39.19	39.55	39.37		Danilo	P. palmivora
1474	CA	CCUB 906	R2	5	43.56	41.71	42.635		Danilo	P. palmivora
1475	CA	CCUB 906	R3	5	41.07	41.36	41.215		Danilo	P. palmivora
1476	CA	CCUB 906	R4	5	43.2	43.57	43.385		Danilo	P. palmivora
1477	BDA	CCUB 906	R1	5	27.26	25.89	26.575		Danilo	P. palmivora
1478	BDA	CCUB 906	R2	5	28.72	25.35	27.035		Danilo	P. palmivora
1479	BDA	CCUB 906	R3	5	27.38	29.45	28.415		Danilo	P. palmivora
1480	BDA	CCUB 906	R4	5	26.32	27.44	26.88		Danilo	P. palmivora
1481	MEA	CCUB 906	R1	5	24.21	23.41	23.81		Danilo	P. palmivora
1482	MEA	CCUB 906	R2	5	26.37	24.25	25.31		Danilo	P. palmivora
1483	MEA	CCUB 906	R3	5	23.48	24.52	24		Danilo	P. palmivora
1484	MEA	CCUB 906	R4	5	21.88	24.77	23.325		Danilo	P. palmivora
1485	V8	CCUB 906	R1	5	33.19	36.46	34.825		Danilo	P. palmivora
1486	V8	CCUB 906	R2	5	36.11	33.52	34.815		Danilo	P. palmivora
1487	V8	CCUB 906	R3	5	35.83	36.49	36.16		Danilo	P. palmivora
1488	V8	CCUB 906	R4	5	35.05	34.78	34.915		Danilo	P. palmivora
1489	CA	P0479	R1	5	66.13	66.47	66.3		Danilo	P. citrophthora
1490	CA	P0479	R2	5	65.2	65.01	65.105		Danilo	P. citrophthora
1491	CA	P0479	R3	5	65.01	65.55	65.28		Danilo	P. citrophthora
1492	CA	P0479	R4	5	65.82	65.25	65.535		Danilo	P. citrophthora
1493	BDA	P0479	R1	5	33.96	33.32	33.64		Danilo	P. citrophthora
1494	BDA	P0479	R2	5	32.6	33.56	33.08		Danilo	P. citrophthora
1495	BDA	P0479	R3	5	34.36	35.19	34.775		Danilo	P. citrophthora
1496	BDA	P0479	R4	5	33.95	34.31	34.13		Danilo	P. citrophthora
1497	MEA	P0479	R1	5	52.18	51.85	52.015		Danilo	P. citrophthora
1498	MEA	P0479	R2	5	53.24	52.98	53.11		Danilo	P. citrophthora
1499	MEA	P0479	R3	5	53.62	54.47	54.045		Danilo	P. citrophthora
1500	MEA	P0479	R4	5	52.81	52.85	52.83		Danilo	P. citrophthora
1501	V8	P0479	R1	5	75.9	79.04	77.47		Danilo	P. citrophthora
1502	V8	P0479	R2	5	76.04	79.25	77.645		Danilo	P. citrophthora
1503	V8	P0479	R3	5	78.19	77.02	77.605		Danilo	P. citrophthora
1504	V8	P0479	R4	5	76.33	76.03	76.18		Danilo	P. citrophthora
1505	CA	CCUB 1151	R1	6	80	80	80		Danilo	P. theobromicola sp. nov.
1506	CA	CCUB 1151	R2	6	80	80	80		Danilo	P. theobromicola sp. nov.
1507	CA	CCUB 1151	R3	6	80	80	80		Danilo	P. theobromicola sp. nov.
1508	CA	CCUB 1151	R4	6	78.8	79.21	79.005		Danilo	P. theobromicola sp. nov.
1509	BDA	CCUB 1151	R1	6	59.7	60.66	60.18		Danilo	P. theobromicola sp. nov.
1510	BDA	CCUB 1151	R2	6	59.26	58.86	59.06		Danilo	P. theobromicola sp. nov.
1511	BDA	CCUB 1151	R3	6	58.66	57.44	58.05		Danilo	P. theobromicola sp. nov.
1512	BDA	CCUB 1151	R4	6	54.9	54.9	54.9		Danilo	P. theobromicola sp. nov.
1513	MEA	CCUB 1151	R1	6	70.89	70.02	70.455		Danilo	P. theobromicola sp. nov.
1514	MEA	CCUB 1151	R2	6	75.94	71.95	73.945		Danilo	P. theobromicola sp. nov.
1515	MEA	CCUB 1151	R3	6	73.99	72.96	73.475		Danilo	P. theobromicola sp. nov.
1516	MEA	CCUB 1151	R4	6	74.85	77.22	76.035		Danilo	P. theobromicola sp. nov.
1517	V8	CCUB 1151	R1	6	80	80	80		Danilo	P. theobromicola sp. nov.
1518	V8	CCUB 1151	R2	6	80	80	80		Danilo	P. theobromicola sp. nov.
1519	V8	CCUB 1151	R3	6	80	80	80		Danilo	P. theobromicola sp. nov.
1520	V8	CCUB 1151	R4	6	80	80	80		Danilo	P. theobromicola sp. nov.
1521	CA	CCUB 1285	R1	6	78	77.92	77.96		Danilo	P. theobromicola sp. nov.
1522	CA	CCUB 1285	R2	6	78.32	78.5	78.41		Danilo	P. theobromicola sp. nov.
1523	CA	CCUB 1285	R3	6	77.05	79.32	78.185		Danilo	P. theobromicola sp. nov.
1524	CA	CCUB 1285	R4	6	79.52	77.44	78.48		Danilo	P. theobromicola sp. nov.
1525	BDA	CCUB 1285	R1	6	57.01	56.62	56.815		Danilo	P. theobromicola sp. nov.
1526	BDA	CCUB 1285	R2	6	55.56	55.21	55.385		Danilo	P. theobromicola sp. nov.
1527	BDA	CCUB 1285	R3	6	56.26	56.95	56.605		Danilo	P. theobromicola sp. nov.
1528	BDA	CCUB 1285	R4	6	53.67	57.16	55.415		Danilo	P. theobromicola sp. nov.
1529	MEA	CCUB 1285	R1	6	78.72	75.55	77.135		Danilo	P. theobromicola sp. nov.
1530	MEA	CCUB 1285	R2	6	78.55	74.5	76.525		Danilo	P. theobromicola sp. nov.
1531	MEA	CCUB 1285	R3	6	80	80	80		Danilo	P. theobromicola sp. nov.
1532	MEA	CCUB 1285	R4	6	78.6	78.41	78.505		Danilo	P. theobromicola sp. nov.
1533	V8	CCUB 1285	R1	6	80	80	80		Danilo	P. theobromicola sp. nov.
1534	V8	CCUB 1285	R2	6	80	80	80		Danilo	P. theobromicola sp. nov.
1535	V8	CCUB 1285	R3	6	80	80	80		Danilo	P. theobromicola sp. nov.
1536	V8	CCUB 1285	R4	6	80	80	80		Danilo	P. theobromicola sp. nov.
1537	CA	CCUB 1158	R1	6	68.34	64.35	66.345		Danilo	P. palmivora
1538	CA	CCUB 1158	R2	6	55.91	57.44	56.675		Danilo	P. palmivora
1539	CA	CCUB 1158	R3	6	50.81	51.17	50.99		Danilo	P. palmivora
1540	CA	CCUB 1158	R4	6	53.94	57	55.47		Danilo	P. palmivora
1541	BDA	CCUB 1158	R1	6	23.16	23.09	23.125		Danilo	P. palmivora
1542	BDA	CCUB 1158	R2	6	21.78	19.05	20.415		Danilo	P. palmivora
1543	BDA	CCUB 1158	R3	6	19.39	21.37	20.38		Danilo	P. palmivora
1544	BDA	CCUB 1158	R4	6	23.3	24.87	24.085		Danilo	P. palmivora
1545	MEA	CCUB 1158	R1	6	34.59	34	34.295		Danilo	P. palmivora
1546	MEA	CCUB 1158	R2	6	35.47	37.55	36.51		Danilo	P. palmivora
1547	MEA	CCUB 1158	R3	6	38.7	30.99	34.845		Danilo	P. palmivora
1548	MEA	CCUB 1158	R4	6	38.08	34	36.04		Danilo	P. palmivora
1549	V8	CCUB 1158	R1	6	50.15	49.81	49.98		Danilo	P. palmivora
1550	V8	CCUB 1158	R2	6	51.52	51.63	51.575		Danilo	P. palmivora
1551	V8	CCUB 1158	R3	6	50.57	50.27	50.42		Danilo	P. palmivora
1552	V8	CCUB 1158	R4	6	48.67	50.02	49.345		Danilo	P. palmivora
1553	CA	CCUB 1091	R1	6	78.35	80	79.175		Danilo	P. theobromicola sp. nov.
1554	CA	CCUB 1091	R2	6	77.16	78.09	77.625		Danilo	P. theobromicola sp. nov.
1555	CA	CCUB 1091	R3	6	79.4	78.96	79.18		Danilo	P. theobromicola sp. nov.
1556	CA	CCUB 1091	R4	6	80	78.92	79.46		Danilo	P. theobromicola sp. nov.
1557	BDA	CCUB 1091	R1	6	56.2	54.41	55.305		Danilo	P. theobromicola sp. nov.
1558	BDA	CCUB 1091	R2	6	55.56	54.83	55.195		Danilo	P. theobromicola sp. nov.
1559	BDA	CCUB 1091	R3	6	54.57	55.18	54.875		Danilo	P. theobromicola sp. nov.
1560	BDA	CCUB 1091	R4	6	55.56	53.94	54.75		Danilo	P. theobromicola sp. nov.
1561	MEA	CCUB 1091	R1	6	62.87	62.22	62.545		Danilo	P. theobromicola sp. nov.
1562	MEA	CCUB 1091	R2	6	66.45	62.61	64.53		Danilo	P. theobromicola sp. nov.
1563	MEA	CCUB 1091	R3	6	64.56	64.75	64.655		Danilo	P. theobromicola sp. nov.
1564	MEA	CCUB 1091	R4	6	62.96	61.44	62.2		Danilo	P. theobromicola sp. nov.
1565	V8	CCUB 1091	R1	6	80	80	80		Danilo	P. theobromicola sp. nov.
1566	V8	CCUB 1091	R2	6	80	80	80		Danilo	P. theobromicola sp. nov.
1567	V8	CCUB 1091	R3	6	80	80	80		Danilo	P. theobromicola sp. nov.
1568	V8	CCUB 1091	R4	6	80	80	80		Danilo	P. theobromicola sp. nov.
1569	CA	CCUB 920	R1	6	58.22	61.76	59.99		Danilo	P. palmivora
1570	CA	CCUB 920	R2	6	48.11	47.27	47.69		Danilo	P. palmivora
1571	CA	CCUB 920	R3	6	54.56	49.57	52.065		Danilo	P. palmivora
1572	CA	CCUB 920	R4	6	54.23	55.74	54.985		Danilo	P. palmivora
1573	BDA	CCUB 920	R1	6	17.94	17.38	17.66		Danilo	P. palmivora
1574	BDA	CCUB 920	R2	6	18.41	18.41	18.41		Danilo	P. palmivora
1575	BDA	CCUB 920	R3	6	19.85	19.06	19.455		Danilo	P. palmivora
1576	BDA	CCUB 920	R4	6	18.41	17.19	17.8		Danilo	P. palmivora
1577	MEA	CCUB 920	R1	6	22.18	23.07	22.625		Danilo	P. palmivora
1578	MEA	CCUB 920	R2	6	24.74	21.73	23.235		Danilo	P. palmivora
1579	MEA	CCUB 920	R3	6	22.13	25.43	23.78		Danilo	P. palmivora
1580	MEA	CCUB 920	R4	6	26.08	26.84	26.46		Danilo	P. palmivora
1581	V8	CCUB 920	R1	6	41.4	42.02	41.71		Danilo	P. palmivora
1582	V8	CCUB 920	R2	6	46.23	45.37	45.8		Danilo	P. palmivora
1583	V8	CCUB 920	R3	6	42.88	39.42	41.15		Danilo	P. palmivora
1584	V8	CCUB 920	R4	6	36.39	35.46	35.925		Danilo	P. palmivora
1585	CA	CCUB 1102	R1	6	60.55	59.65	60.1		Danilo	P. palmivora
1586	CA	CCUB 1102	R2	6	63.29	60.11	61.7		Danilo	P. palmivora
1587	CA	CCUB 1102	R3	6	60.89	59.93	60.41		Danilo	P. palmivora
1588	CA	CCUB 1102	R4	6	59.58	59.76	59.67		Danilo	P. palmivora
1589	BDA	CCUB 1102	R1	6	16.01	17.22	16.615		Danilo	P. palmivora
1590	BDA	CCUB 1102	R2	6	18.27	16.75	17.51		Danilo	P. palmivora
1591	BDA	CCUB 1102	R3	6	19.22	16.89	18.055		Danilo	P. palmivora
1592	BDA	CCUB 1102	R4	6	18.23	17.09	17.66		Danilo	P. palmivora
1593	MEA	CCUB 1102	R1	6	32.73	33.81	33.27		Danilo	P. palmivora
1594	MEA	CCUB 1102	R2	6	29.72	34.89	32.305		Danilo	P. palmivora
1595	MEA	CCUB 1102	R3	6	31.7	34.15	32.925		Danilo	P. palmivora
1596	MEA	CCUB 1102	R4	6	35.09	33.68	34.385		Danilo	P. palmivora
1597	V8	CCUB 1102	R1	6	41.78	42.01	41.895		Danilo	P. palmivora
1598	V8	CCUB 1102	R2	6	41.04	38.02	39.53		Danilo	P. palmivora
1599	V8	CCUB 1102	R3	6	41.47	43.57	42.52		Danilo	P. palmivora
1600	V8	CCUB 1102	R4	6	42.48	44.1	43.29		Danilo	P. palmivora
1601	CA	CCUB 1205	R1	6	78.26	78.05	78.155		Danilo	P. theobromicola sp. nov.
1602	CA	CCUB 1205	R2	6	78.81	80	79.405		Danilo	P. theobromicola sp. nov.
1603	CA	CCUB 1205	R3	6	78.78	77.09	77.935		Danilo	P. theobromicola sp. nov.
1604	CA	CCUB 1205	R4	6	78.87	76.57	77.72		Danilo	P. theobromicola sp. nov.
1605	BDA	CCUB 1205	R1	6	54.76	50.13	52.445		Danilo	P. theobromicola sp. nov.
1606	BDA	CCUB 1205	R2	6	51.54	52.97	52.255		Danilo	P. theobromicola sp. nov.
1607	BDA	CCUB 1205	R3	6	55.46	53.96	54.71		Danilo	P. theobromicola sp. nov.
1608	BDA	CCUB 1205	R4	6	52.38	53.26	52.82		Danilo	P. theobromicola sp. nov.
1609	MEA	CCUB 1205	R1	6	75.31	75.51	75.41		Danilo	P. theobromicola sp. nov.
1610	MEA	CCUB 1205	R2	6	78.25	77.41	77.83		Danilo	P. theobromicola sp. nov.
1611	MEA	CCUB 1205	R3	6	76.39	77.29	76.84		Danilo	P. theobromicola sp. nov.
1612	MEA	CCUB 1205	R4	6	75.37	74.56	74.965		Danilo	P. theobromicola sp. nov.
1613	V8	CCUB 1205	R1	6	80	80	80		Danilo	P. theobromicola sp. nov.
1614	V8	CCUB 1205	R2	6	80	80	80		Danilo	P. theobromicola sp. nov.
1615	V8	CCUB 1205	R3	6	80	80	80		Danilo	P. theobromicola sp. nov.
1616	V8	CCUB 1205	R4	6	80	80	80		Danilo	P. theobromicola sp. nov.
1617	CA	CCUB 906	R1	6	46.2	46.64	46.42		Danilo	P. palmivora
1618	CA	CCUB 906	R2	6	49.3	48.6	48.95		Danilo	P. palmivora
1619	CA	CCUB 906	R3	6	47.04	46.82	46.93		Danilo	P. palmivora
1620	CA	CCUB 906	R4	6	48.68	50.37	49.525		Danilo	P. palmivora
1621	BDA	CCUB 906	R1	6	30.59	28.99	29.79		Danilo	P. palmivora
1622	BDA	CCUB 906	R2	6	32.66	27.4	30.03		Danilo	P. palmivora
1623	BDA	CCUB 906	R3	6	28.43	32.26	30.345		Danilo	P. palmivora
1624	BDA	CCUB 906	R4	6	28.17	29.76	28.965		Danilo	P. palmivora
1625	MEA	CCUB 906	R1	6	29.24	26.22	27.73		Danilo	P. palmivora
1626	MEA	CCUB 906	R2	6	28.81	27.81	28.31		Danilo	P. palmivora
1627	MEA	CCUB 906	R3	6	25.37	27.25	26.31		Danilo	P. palmivora
1628	MEA	CCUB 906	R4	6	25.13	27.78	26.455		Danilo	P. palmivora
1629	V8	CCUB 906	R1	6	39.42	41.75	40.585		Danilo	P. palmivora
1630	V8	CCUB 906	R2	6	41.12	40.34	40.73		Danilo	P. palmivora
1631	V8	CCUB 906	R3	6	41.97	43.67	42.82		Danilo	P. palmivora
1632	V8	CCUB 906	R4	6	41.2	41.79	41.495		Danilo	P. palmivora
1633	CA	P0479	R1	6	80	80	80		Danilo	P. citrophthora
1634	CA	P0479	R2	6	78.78	79.06	78.92		Danilo	P. citrophthora
1635	CA	P0479	R3	6	80	79.2	79.6		Danilo	P. citrophthora
1636	CA	P0479	R4	6	79.29	78.86	79.075		Danilo	P. citrophthora
1637	BDA	P0479	R1	6	41.24	37.38	39.31		Danilo	P. citrophthora
1638	BDA	P0479	R2	6	38.76	41.7	40.23		Danilo	P. citrophthora
1639	BDA	P0479	R3	6	40.74	41.08	40.91		Danilo	P. citrophthora
1640	BDA	P0479	R4	6	39.68	39.65	39.665		Danilo	P. citrophthora
1641	MEA	P0479	R1	6	60	59.51	59.755		Danilo	P. citrophthora
1642	MEA	P0479	R2	6	63.71	63.76	63.735		Danilo	P. citrophthora
1643	MEA	P0479	R3	6	64.75	65.19	64.97		Danilo	P. citrophthora
1644	MEA	P0479	R4	6	61.97	62.75	62.36		Danilo	P. citrophthora
1645	V8	P0479	R1	6	80	80	80		Danilo	P. citrophthora
1646	V8	P0479	R2	6	80	80	80		Danilo	P. citrophthora
1647	V8	P0479	R3	6	80	80	80		Danilo	P. citrophthora
1648	V8	P0479	R4	6	80	80	80		Danilo	P. citrophthora
1649	CA	CCUB 1151	R1	7	80	80	80		Danilo	P. theobromicola sp. nov.
1650	CA	CCUB 1151	R2	7	80	80	80		Danilo	P. theobromicola sp. nov.
1651	CA	CCUB 1151	R3	7	80	80	80		Danilo	P. theobromicola sp. nov.
1652	CA	CCUB 1151	R4	7	80	80	80		Danilo	P. theobromicola sp. nov.
1653	BDA	CCUB 1151	R1	7	69.44	68.76	69.1		Danilo	P. theobromicola sp. nov.
1654	BDA	CCUB 1151	R2	7	68.26	67.22	67.74		Danilo	P. theobromicola sp. nov.
1655	BDA	CCUB 1151	R3	7	67.75	67.5	67.625		Danilo	P. theobromicola sp. nov.
1656	BDA	CCUB 1151	R4	7	62.18	61.6	61.89		Danilo	P. theobromicola sp. nov.
1657	MEA	CCUB 1151	R1	7	78.92	79.77	79.345		Danilo	P. theobromicola sp. nov.
1658	MEA	CCUB 1151	R2	7	80	80	80		Danilo	P. theobromicola sp. nov.
1659	MEA	CCUB 1151	R3	7	78.84	80	79.42		Danilo	P. theobromicola sp. nov.
1660	MEA	CCUB 1151	R4	7	80	80	80		Danilo	P. theobromicola sp. nov.
1661	V8	CCUB 1151	R1	7	80	80	80		Danilo	P. theobromicola sp. nov.
1662	V8	CCUB 1151	R2	7	80	80	80		Danilo	P. theobromicola sp. nov.
1663	V8	CCUB 1151	R3	7	80	80	80		Danilo	P. theobromicola sp. nov.
1664	V8	CCUB 1151	R4	7	80	80	80		Danilo	P. theobromicola sp. nov.
1665	CA	CCUB 1285	R1	7	80	80	80		Danilo	P. theobromicola sp. nov.
1666	CA	CCUB 1285	R2	7	80	80	80		Danilo	P. theobromicola sp. nov.
1667	CA	CCUB 1285	R3	7	80	80	80		Danilo	P. theobromicola sp. nov.
1668	CA	CCUB 1285	R4	7	80	80	80		Danilo	P. theobromicola sp. nov.
1669	BDA	CCUB 1285	R1	7	63.24	64.61	63.925		Danilo	P. theobromicola sp. nov.
1670	BDA	CCUB 1285	R2	7	64.01	63.35	63.68		Danilo	P. theobromicola sp. nov.
1671	BDA	CCUB 1285	R3	7	63.93	65.58	64.755		Danilo	P. theobromicola sp. nov.
1672	BDA	CCUB 1285	R4	7	59.15	65.3	62.225		Danilo	P. theobromicola sp. nov.
1673	MEA	CCUB 1285	R1	7	80	80	80		Danilo	P. theobromicola sp. nov.
1674	MEA	CCUB 1285	R2	7	80	80	80		Danilo	P. theobromicola sp. nov.
1675	MEA	CCUB 1285	R3	7	80	80	80		Danilo	P. theobromicola sp. nov.
1676	MEA	CCUB 1285	R4	7	80	80	80		Danilo	P. theobromicola sp. nov.
1677	V8	CCUB 1285	R1	7	80	80	80		Danilo	P. theobromicola sp. nov.
1678	V8	CCUB 1285	R2	7	80	80	80		Danilo	P. theobromicola sp. nov.
1679	V8	CCUB 1285	R3	7	80	80	80		Danilo	P. theobromicola sp. nov.
1680	V8	CCUB 1285	R4	7	80	80	80		Danilo	P. theobromicola sp. nov.
1681	CA	CCUB 1158	R1	7	78.44	76.3	77.37		Danilo	P. palmivora
1682	CA	CCUB 1158	R2	7	66.04	65.96	66		Danilo	P. palmivora
1683	CA	CCUB 1158	R3	7	59.32	58.08	58.7		Danilo	P. palmivora
1684	CA	CCUB 1158	R4	7	61.75	65.07	63.41		Danilo	P. palmivora
1685	BDA	CCUB 1158	R1	7	24.68	24.82	24.75		Danilo	P. palmivora
1686	BDA	CCUB 1158	R2	7	24.57	21.45	23.01		Danilo	P. palmivora
1687	BDA	CCUB 1158	R3	7	21.36	23.77	22.565		Danilo	P. palmivora
1688	BDA	CCUB 1158	R4	7	26.04	27.5	26.77		Danilo	P. palmivora
1689	MEA	CCUB 1158	R1	7	41.31	39.74	40.525		Danilo	P. palmivora
1690	MEA	CCUB 1158	R2	7	41.45	44.17	42.81		Danilo	P. palmivora
1691	MEA	CCUB 1158	R3	7	43.38	36.26	39.82		Danilo	P. palmivora
1692	MEA	CCUB 1158	R4	7	43.72	39.96	41.84		Danilo	P. palmivora
1693	V8	CCUB 1158	R1	7	57.34	57.06	57.2		Danilo	P. palmivora
1694	V8	CCUB 1158	R2	7	59.15	58.45	58.8		Danilo	P. palmivora
1695	V8	CCUB 1158	R3	7	57.88	58.17	58.025		Danilo	P. palmivora
1696	V8	CCUB 1158	R4	7	56.17	57.05	56.61		Danilo	P. palmivora
1697	CA	CCUB 1091	R1	7	80	80	80		Danilo	P. theobromicola sp. nov.
1698	CA	CCUB 1091	R2	7	80	80	80		Danilo	P. theobromicola sp. nov.
1699	CA	CCUB 1091	R3	7	80	80	80		Danilo	P. theobromicola sp. nov.
1700	CA	CCUB 1091	R4	7	80	80	80		Danilo	P. theobromicola sp. nov.
1701	BDA	CCUB 1091	R1	7	63.86	62.56	63.21		Danilo	P. theobromicola sp. nov.
1702	BDA	CCUB 1091	R2	7	63.78	63.67	63.725		Danilo	P. theobromicola sp. nov.
1703	BDA	CCUB 1091	R3	7	61.94	62.57	62.255		Danilo	P. theobromicola sp. nov.
1704	BDA	CCUB 1091	R4	7	63.54	62.14	62.84		Danilo	P. theobromicola sp. nov.
1705	MEA	CCUB 1091	R1	7	71.77	69.91	70.84		Danilo	P. theobromicola sp. nov.
1706	MEA	CCUB 1091	R2	7	73.89	70.38	72.135		Danilo	P. theobromicola sp. nov.
1707	MEA	CCUB 1091	R3	7	72.18	71.11	71.645		Danilo	P. theobromicola sp. nov.
1708	MEA	CCUB 1091	R4	7	71.39	69.02	70.205		Danilo	P. theobromicola sp. nov.
1709	V8	CCUB 1091	R1	7	80	80	80		Danilo	P. theobromicola sp. nov.
1710	V8	CCUB 1091	R2	7	80	80	80		Danilo	P. theobromicola sp. nov.
1711	V8	CCUB 1091	R3	7	80	80	80		Danilo	P. theobromicola sp. nov.
1712	V8	CCUB 1091	R4	7	80	80	80		Danilo	P. theobromicola sp. nov.
1713	CA	CCUB 920	R1	7	67.83	71.7	69.765		Danilo	P. palmivora
1714	CA	CCUB 920	R2	7	55.02	54.15	54.585		Danilo	P. palmivora
1715	CA	CCUB 920	R3	7	63.59	60.08	61.835		Danilo	P. palmivora
1716	CA	CCUB 920	R4	7	63.66	63.87	63.765		Danilo	P. palmivora
1717	BDA	CCUB 920	R1	7	20.31	19.71	20.01		Danilo	P. palmivora
1718	BDA	CCUB 920	R2	7	20.35	20.35	20.35		Danilo	P. palmivora
1719	BDA	CCUB 920	R3	7	22.88	22.14	22.51		Danilo	P. palmivora
1720	BDA	CCUB 920	R4	7	19.17	20.81	19.99		Danilo	P. palmivora
1721	MEA	CCUB 920	R1	7	25.98	26.08	26.03		Danilo	P. palmivora
1722	MEA	CCUB 920	R2	7	28.89	24.18	26.535		Danilo	P. palmivora
1723	MEA	CCUB 920	R3	7	26.48	31.36	28.92		Danilo	P. palmivora
1724	MEA	CCUB 920	R4	7	30.09	31.97	31.03		Danilo	P. palmivora
1725	V8	CCUB 920	R1	7	47.86	49.31	48.585		Danilo	P. palmivora
1726	V8	CCUB 920	R2	7	50.75	49.03	49.89		Danilo	P. palmivora
1727	V8	CCUB 920	R3	7	48.82	45.35	47.085		Danilo	P. palmivora
1728	V8	CCUB 920	R4	7	42.84	41.79	42.315		Danilo	P. palmivora
1729	CA	CCUB 1102	R1	7	69.81	68.84	69.325		Danilo	P. palmivora
1730	CA	CCUB 1102	R2	7	72.04	69.57	70.805		Danilo	P. palmivora
1731	CA	CCUB 1102	R3	7	70.79	68.13	69.46		Danilo	P. palmivora
1732	CA	CCUB 1102	R4	7	69.64	70.61	70.125		Danilo	P. palmivora
1733	BDA	CCUB 1102	R1	7	17.71	18.86	18.285		Danilo	P. palmivora
1734	BDA	CCUB 1102	R2	7	19.9	19.17	19.535		Danilo	P. palmivora
1735	BDA	CCUB 1102	R3	7	21.22	19.17	20.195		Danilo	P. palmivora
1736	BDA	CCUB 1102	R4	7	20.07	18.41	19.24		Danilo	P. palmivora
1737	MEA	CCUB 1102	R1	7	38	41.31	39.655		Danilo	P. palmivora
1738	MEA	CCUB 1102	R2	7	34	41.89	37.945		Danilo	P. palmivora
1739	MEA	CCUB 1102	R3	7	39.51	36.74	38.125		Danilo	P. palmivora
1740	MEA	CCUB 1102	R4	7	40.69	37.61	39.15		Danilo	P. palmivora
1741	V8	CCUB 1102	R1	7	48.5	47.52	48.01		Danilo	P. palmivora
1742	V8	CCUB 1102	R2	7	47.32	45.7	46.51		Danilo	P. palmivora
1743	V8	CCUB 1102	R3	7	48.84	50.57	49.705		Danilo	P. palmivora
1744	V8	CCUB 1102	R4	7	49.36	51.83	50.595		Danilo	P. palmivora
1745	CA	CCUB 1205	R1	7	80	80	80		Danilo	P. theobromicola sp. nov.
1746	CA	CCUB 1205	R2	7	80	80	80		Danilo	P. theobromicola sp. nov.
1747	CA	CCUB 1205	R3	7	80	80	80		Danilo	P. theobromicola sp. nov.
1748	CA	CCUB 1205	R4	7	80	80	80		Danilo	P. theobromicola sp. nov.
1749	BDA	CCUB 1205	R1	7	59.17	56.41	57.79		Danilo	P. theobromicola sp. nov.
1750	BDA	CCUB 1205	R2	7	58.41	60.58	59.495		Danilo	P. theobromicola sp. nov.
1751	BDA	CCUB 1205	R3	7	64.15	61.52	62.835		Danilo	P. theobromicola sp. nov.
1752	BDA	CCUB 1205	R4	7	59.73	60.97	60.35		Danilo	P. theobromicola sp. nov.
1753	MEA	CCUB 1205	R1	7	80	80	80		Danilo	P. theobromicola sp. nov.
1754	MEA	CCUB 1205	R2	7	80	80	80		Danilo	P. theobromicola sp. nov.
1755	MEA	CCUB 1205	R3	7	80	80	80		Danilo	P. theobromicola sp. nov.
1756	MEA	CCUB 1205	R4	7	80	80	80		Danilo	P. theobromicola sp. nov.
1757	V8	CCUB 1205	R1	7	80	80	80		Danilo	P. theobromicola sp. nov.
1758	V8	CCUB 1205	R2	7	80	80	80		Danilo	P. theobromicola sp. nov.
1759	V8	CCUB 1205	R3	7	80	80	80		Danilo	P. theobromicola sp. nov.
1760	V8	CCUB 1205	R4	7	80	80	80		Danilo	P. theobromicola sp. nov.
1761	CA	CCUB 906	R1	7	52.9	53.68	53.29		Danilo	P. palmivora
1762	CA	CCUB 906	R2	7	56.84	54.77	55.805		Danilo	P. palmivora
1763	CA	CCUB 906	R3	7	53.25	53.81	53.53		Danilo	P. palmivora
1764	CA	CCUB 906	R4	7	54.7	57.21	55.955		Danilo	P. palmivora
1765	BDA	CCUB 906	R1	7	30.88	30.18	30.53		Danilo	P. palmivora
1766	BDA	CCUB 906	R2	7	34.13	27.99	31.06		Danilo	P. palmivora
1767	BDA	CCUB 906	R3	7	29.53	33.19	31.36		Danilo	P. palmivora
1768	BDA	CCUB 906	R4	7	29.34	30.85	30.095		Danilo	P. palmivora
1769	MEA	CCUB 906	R1	7	34.14	28.7	31.42		Danilo	P. palmivora
1770	MEA	CCUB 906	R2	7	32.86	33.83	33.345		Danilo	P. palmivora
1771	MEA	CCUB 906	R3	7	27.69	29.21	28.45		Danilo	P. palmivora
1772	MEA	CCUB 906	R4	7	28.2	30.75	29.475		Danilo	P. palmivora
1773	V8	CCUB 906	R1	7	47.65	46.45	47.05		Danilo	P. palmivora
1774	V8	CCUB 906	R2	7	46.2	46.92	46.56		Danilo	P. palmivora
1775	V8	CCUB 906	R3	7	48.73	49.02	48.875		Danilo	P. palmivora
1776	V8	CCUB 906	R4	7	49.86	49.23	49.545		Danilo	P. palmivora
1777	CA	P0479	R1	7	80	80	80		Danilo	P. citrophthora
1778	CA	P0479	R2	7	80	80	80		Danilo	P. citrophthora
1779	CA	P0479	R3	7	80	80	80		Danilo	P. citrophthora
1780	CA	P0479	R4	7	80	80	80		Danilo	P. citrophthora
1781	BDA	P0479	R1	7	45.51	42.42	43.965		Danilo	P. citrophthora
1782	BDA	P0479	R2	7	44	47.07	45.535		Danilo	P. citrophthora
1783	BDA	P0479	R3	7	46.04	46.01	46.025		Danilo	P. citrophthora
1784	BDA	P0479	R4	7	45.48	43.82	44.65		Danilo	P. citrophthora
1785	MEA	P0479	R1	7	62.56	63.01	62.785		Danilo	P. citrophthora
1786	MEA	P0479	R2	7	72.91	73.5	73.205		Danilo	P. citrophthora
1787	MEA	P0479	R3	7	74.29	75.1	74.695		Danilo	P. citrophthora
1788	MEA	P0479	R4	7	69.95	72.35	71.15		Danilo	P. citrophthora
1789	V8	P0479	R1	7	80	80	80		Danilo	P. citrophthora
1790	V8	P0479	R2	7	80	80	80		Danilo	P. citrophthora
1791	V8	P0479	R3	7	80	80	80		Danilo	P. citrophthora
1792	V8	P0479	R4	7	80	80	80		Danilo	P. citrophthora
