# Supplementary material for: Phytophthora theobromicola sp. nov.: A New Species Causing Black Pod Disease on Cacao in Brazil
Source: Front Microbiol. 2021 Mar 15;12:537399. doi: 10.3389/fmicb.2021.537399 (PMC8015942; doi:10.3389/fmicb.2021.537399)
Supplement: Supplementary file 2 [file Data_Sheet_1.ZIP › essay-2/essay-2.md]

---
title: "Essay 2 - Temperature growth fitness"
output:
  html_document:
    df_print: paged
    number_sections: true
    keep_md: yes
    theme: cerulean
    toc: yes
---


# Exploratory data analysis

## Get raw data

<div data-pagedtable="false">
  <script data-pagedtable-source type="application/json">
{"columns":[{"label":["id"],"name":[1],"type":["dbl"],"align":["right"]},{"label":["temperatureCategorical"],"name":[2],"type":["chr"],"align":["left"]},{"label":["temperatureCD"],"name":[3],"type":["dbl"],"align":["right"]},{"label":["strain"],"name":[4],"type":["chr"],"align":["left"]},{"label":["replicate"],"name":[5],"type":["chr"],"align":["left"]},{"label":["day"],"name":[6],"type":["dbl"],"align":["right"]},{"label":["length"],"name":[7],"type":["dbl"],"align":["right"]},{"label":["width"],"name":[8],"type":["dbl"],"align":["right"]},{"label":["average"],"name":[9],"type":["dbl"],"align":["right"]},{"label":["observation"],"name":[10],"type":["chr"],"align":["left"]},{"label":["essay"],"name":[11],"type":["chr"],"align":["left"]},{"label":["species"],"name":[12],"type":["chr"],"align":["left"]},{"label":["code"],"name":[13],"type":["chr"],"align":["left"]}],"data":[{"1":"1","2":"T1","3":"5","4":"CCUB 1151","5":"R1","6":"1","7":"6.00","8":"6.00","9":"6.000","10":"NA","11":"Jennifer","12":"P. theobromicola sp. nov.","13":"P. theobromicola sp. nov. | CCUB 1151"},{"1":"2","2":"T1","3":"5","4":"CCUB 1151","5":"R2","6":"1","7":"6.00","8":"6.00","9":"6.000","10":"NA","11":"Jennifer","12":"P. theobromicola sp. nov.","13":"P. theobromicola sp. nov. | CCUB 1151"},{"1":"3","2":"T1","3":"5","4":"CCUB 1151","5":"R3","6":"1","7":"6.00","8":"6.00","9":"6.000","10":"NA","11":"Jennifer","12":"P. theobromicola sp. nov.","13":"P. theobromicola sp. nov. | CCUB 1151"},{"1":"4","2":"T1","3":"5","4":"CCUB 1151","5":"R4","6":"1","7":"6.00","8":"6.00","9":"6.000","10":"NA","11":"Jennifer","12":"P. theobromicola sp. nov.","13":"P. theobromicola sp. nov. | CCUB 1151"},{"1":"5","2":"T1","3":"5","4":"CCUB 1285","5":"R1","6":"1","7":"6.00","8":"6.00","9":"6.000","10":"NA","11":"Jennifer","12":"P. theobromicola sp. nov.","13":"P. theobromicola sp. nov. | CCUB 1285"},{"1":"6","2":"T1","3":"5","4":"CCUB 1285","5":"R2","6":"1","7":"6.00","8":"6.00","9":"6.000","10":"NA","11":"Jennifer","12":"P. theobromicola sp. nov.","13":"P. theobromicola sp. nov. | CCUB 1285"},{"1":"7","2":"T1","3":"5","4":"CCUB 1285","5":"R3","6":"1","7":"6.00","8":"6.00","9":"6.000","10":"NA","11":"Jennifer","12":"P. theobromicola sp. nov.","13":"P. theobromicola sp. nov. | CCUB 1285"},{"1":"8","2":"T1","3":"5","4":"CCUB 1285","5":"R4","6":"1","7":"6.00","8":"6.00","9":"6.000","10":"NA","11":"Jennifer","12":"P. theobromicola sp. nov.","13":"P. theobromicola sp. nov. | CCUB 1285"},{"1":"9","2":"T1","3":"5","4":"CCUB 1158","5":"R1","6":"1","7":"6.00","8":"6.00","9":"6.000","10":"NA","11":"Jennifer","12":"P. palmivora","13":"P. palmivora | CCUB 1158"},{"1":"10","2":"T1","3":"5","4":"CCUB 1158","5":"R2","6":"1","7":"6.00","8":"6.00","9":"6.000","10":"NA","11":"Jennifer","12":"P. palmivora","13":"P. palmivora | CCUB 1158"},{"1":"11","2":"T1","3":"5","4":"CCUB 1158","5":"R3","6":"1","7":"6.00","8":"6.00","9":"6.000","10":"NA","11":"Jennifer","12":"P. palmivora","13":"P. palmivora | CCUB 1158"},{"1":"12","2":"T1","3":"5","4":"CCUB 1158","5":"R4","6":"1","7":"6.00","8":"6.00","9":"6.000","10":"NA","11":"Jennifer","12":"P. palmivora","13":"P. palmivora | CCUB 1158"},{"1":"13","2":"T1","3":"5","4":"CCUB 1091","5":"R1","6":"1","7":"6.00","8":"6.00","9":"6.000","10":"NA","11":"Jennifer","12":"P. theobromicola sp. nov.","13":"P. theobromicola sp. nov. | CCUB 1091"},{"1":"14","2":"T1","3":"5","4":"CCUB 1091","5":"R2","6":"1","7":"6.00","8":"6.00","9":"6.000","10":"NA","11":"Jennifer","12":"P. theobromicola sp. nov.","13":"P. theobromicola sp. nov. | CCUB 1091"},{"1":"15","2":"T1","3":"5","4":"CCUB 1091","5":"R3","6":"1","7":"6.00","8":"6.00","9":"6.000","10":"NA","11":"Jennifer","12":"P. theobromicola sp. nov.","13":"P. theobromicola sp. nov. | CCUB 1091"},{"1":"16","2":"T1","3":"5","4":"CCUB 1091","5":"R4","6":"1","7":"6.00","8":"6.00","9":"6.000","10":"NA","11":"Jennifer","12":"P. theobromicola sp. nov.","13":"P. theobromicola sp. nov. | CCUB 1091"},{"1":"17","2":"T1","3":"5","4":"CCUB 920","5":"R1","6":"1","7":"6.00","8":"6.00","9":"6.000","10":"NA","11":"Jennifer","12":"P. palmivora","13":"P. palmivora | CCUB 920"},{"1":"18","2":"T1","3":"5","4":"CCUB 920","5":"R2","6":"1","7":"6.00","8":"6.00","9":"6.000","10":"NA","11":"Jennifer","12":"P. palmivora","13":"P. palmivora | CCUB 920"},{"1":"19","2":"T1","3":"5","4":"CCUB 920","5":"R3","6":"1","7":"6.00","8":"6.00","9":"6.000","10":"NA","11":"Jennifer","12":"P. palmivora","13":"P. palmivora | CCUB 920"},{"1":"20","2":"T1","3":"5","4":"CCUB 920","5":"R4","6":"1","7":"6.00","8":"6.00","9":"6.000","10":"NA","11":"Jennifer","12":"P. palmivora","13":"P. palmivora | CCUB 920"},{"1":"21","2":"T1","3":"5","4":"CCUB 1102","5":"R1","6":"1","7":"6.00","8":"6.00","9":"6.000","10":"NA","11":"Jennifer","12":"P. palmivora","13":"P. palmivora | CCUB 1102"},{"1":"22","2":"T1","3":"5","4":"CCUB 1102","5":"R2","6":"1","7":"6.00","8":"6.00","9":"6.000","10":"NA","11":"Jennifer","12":"P. palmivora","13":"P. palmivora | CCUB 1102"},{"1":"23","2":"T1","3":"5","4":"CCUB 1102","5":"R3","6":"1","7":"6.00","8":"6.00","9":"6.000","10":"NA","11":"Jennifer","12":"P. palmivora","13":"P. palmivora | CCUB 1102"},{"1":"24","2":"T1","3":"5","4":"CCUB 1102","5":"R4","6":"1","7":"6.00","8":"6.00","9":"6.000","10":"NA","11":"Jennifer","12":"P. palmivora","13":"P. palmivora | CCUB 1102"},{"1":"25","2":"T1","3":"5","4":"CCUB 1205","5":"R1","6":"1","7":"6.00","8":"6.00","9":"6.000","10":"NA","11":"Jennifer","12":"P. theobromicola sp. nov.","13":"P. theobromicola sp. nov. | CCUB 1205"},{"1":"26","2":"T1","3":"5","4":"CCUB 1205","5":"R2","6":"1","7":"6.00","8":"6.00","9":"6.000","10":"NA","11":"Jennifer","12":"P. theobromicola sp. nov.","13":"P. theobromicola sp. nov. | CCUB 1205"},{"1":"27","2":"T1","3":"5","4":"CCUB 1205","5":"R3","6":"1","7":"6.00","8":"6.00","9":"6.000","10":"NA","11":"Jennifer","12":"P. theobromicola sp. nov.","13":"P. theobromicola sp. nov. | CCUB 1205"},{"1":"28","2":"T1","3":"5","4":"CCUB 1205","5":"R4","6":"1","7":"6.00","8":"6.00","9":"6.000","10":"NA","11":"Jennifer","12":"P. theobromicola sp. nov.","13":"P. theobromicola sp. nov. | CCUB 1205"},{"1":"29","2":"T1","3":"5","4":"CCUB 906","5":"R1","6":"1","7":"6.00","8":"6.00","9":"6.000","10":"NA","11":"Jennifer","12":"P. palmivora","13":"P. palmivora | CCUB 906"},{"1":"30","2":"T1","3":"5","4":"CCUB 906","5":"R2","6":"1","7":"6.00","8":"6.00","9":"6.000","10":"NA","11":"Jennifer","12":"P. palmivora","13":"P. palmivora | CCUB 906"},{"1":"31","2":"T1","3":"5","4":"CCUB 906","5":"R3","6":"1","7":"6.00","8":"6.00","9":"6.000","10":"NA","11":"Jennifer","12":"P. palmivora","13":"P. palmivora | CCUB 906"},{"1":"32","2":"T1","3":"5","4":"CCUB 906","5":"R4","6":"1","7":"6.00","8":"6.00","9":"6.000","10":"NA","11":"Jennifer","12":"P. palmivora","13":"P. palmivora | CCUB 906"},{"1":"33","2":"T1","3":"5","4":"P0479","5":"R1","6":"1","7":"6.00","8":"6.00","9":"6.000","10":"NA","11":"Jennifer","12":"P. citrophthora","13":"P. citrophthora | P0479"},{"1":"34","2":"T1","3":"5","4":"P0479","5":"R2","6":"1","7":"6.00","8":"6.00","9":"6.000","10":"NA","11":"Jennifer","12":"P. citrophthora","13":"P. citrophthora | P0479"},{"1":"35","2":"T1","3":"5","4":"P0479","5":"R3","6":"1","7":"6.00","8":"6.00","9":"6.000","10":"NA","11":"Jennifer","12":"P. citrophthora","13":"P. citrophthora | P0479"},{"1":"36","2":"T1","3":"5","4":"P0479","5":"R4","6":"1","7":"6.00","8":"6.00","9":"6.000","10":"NA","11":"Jennifer","12":"P. citrophthora","13":"P. citrophthora | P0479"},{"1":"37","2":"T2","3":"10","4":"CCUB 1151","5":"R1","6":"1","7":"8.45","8":"7.92","9":"8.185","10":"NA","11":"Jennifer","12":"P. theobromicola sp. nov.","13":"P. theobromicola sp. nov. | CCUB 1151"},{"1":"38","2":"T2","3":"10","4":"CCUB 1151","5":"R2","6":"1","7":"9.19","8":"7.56","9":"8.375","10":"NA","11":"Jennifer","12":"P. theobromicola sp. nov.","13":"P. theobromicola sp. nov. | CCUB 1151"},{"1":"39","2":"T2","3":"10","4":"CCUB 1151","5":"R3","6":"1","7":"8.66","8":"8.30","9":"8.480","10":"NA","11":"Jennifer","12":"P. theobromicola sp. nov.","13":"P. theobromicola sp. nov. | CCUB 1151"},{"1":"40","2":"T2","3":"10","4":"CCUB 1151","5":"R4","6":"1","7":"8.81","8":"8.81","9":"8.810","10":"NA","11":"Jennifer","12":"P. theobromicola sp. nov.","13":"P. theobromicola sp. nov. | CCUB 1151"},{"1":"41","2":"T2","3":"10","4":"CCUB 1285","5":"R1","6":"1","7":"7.37","8":"7.37","9":"7.370","10":"NA","11":"Jennifer","12":"P. theobromicola sp. nov.","13":"P. theobromicola sp. nov. | CCUB 1285"},{"1":"42","2":"T2","3":"10","4":"CCUB 1285","5":"R2","6":"1","7":"6.00","8":"6.00","9":"6.000","10":"NA","11":"Jennifer","12":"P. theobromicola sp. nov.","13":"P. theobromicola sp. nov. | CCUB 1285"},{"1":"43","2":"T2","3":"10","4":"CCUB 1285","5":"R3","6":"1","7":"7.11","8":"6.00","9":"6.555","10":"NA","11":"Jennifer","12":"P. theobromicola sp. nov.","13":"P. theobromicola sp. nov. | CCUB 1285"},{"1":"44","2":"T2","3":"10","4":"CCUB 1285","5":"R4","6":"1","7":"6.00","8":"7.26","9":"6.630","10":"NA","11":"Jennifer","12":"P. theobromicola sp. nov.","13":"P. theobromicola sp. nov. | CCUB 1285"},{"1":"45","2":"T2","3":"10","4":"CCUB 1158","5":"R1","6":"1","7":"8.08","8":"7.49","9":"7.785","10":"NA","11":"Jennifer","12":"P. palmivora","13":"P. palmivora | CCUB 1158"},{"1":"46","2":"T2","3":"10","4":"CCUB 1158","5":"R2","6":"1","7":"8.30","8":"8.00","9":"8.150","10":"NA","11":"Jennifer","12":"P. palmivora","13":"P. palmivora | CCUB 1158"},{"1":"47","2":"T2","3":"10","4":"CCUB 1158","5":"R3","6":"1","7":"7.29","8":"7.30","9":"7.295","10":"NA","11":"Jennifer","12":"P. palmivora","13":"P. palmivora | CCUB 1158"},{"1":"48","2":"T2","3":"10","4":"CCUB 1158","5":"R4","6":"1","7":"9.15","8":"8.26","9":"8.705","10":"NA","11":"Jennifer","12":"P. palmivora","13":"P. palmivora | CCUB 1158"},{"1":"49","2":"T2","3":"10","4":"CCUB 1091","5":"R1","6":"1","7":"8.96","8":"8.79","9":"8.875","10":"NA","11":"Jennifer","12":"P. theobromicola sp. nov.","13":"P. theobromicola sp. nov. | CCUB 1091"},{"1":"50","2":"T2","3":"10","4":"CCUB 1091","5":"R2","6":"1","7":"10.09","8":"9.42","9":"9.755","10":"NA","11":"Jennifer","12":"P. theobromicola sp. nov.","13":"P. theobromicola sp. nov. | CCUB 1091"},{"1":"51","2":"T2","3":"10","4":"CCUB 1091","5":"R3","6":"1","7":"8.50","8":"8.95","9":"8.725","10":"NA","11":"Jennifer","12":"P. theobromicola sp. nov.","13":"P. theobromicola sp. nov. | CCUB 1091"},{"1":"52","2":"T2","3":"10","4":"CCUB 1091","5":"R4","6":"1","7":"8.38","8":"9.51","9":"8.945","10":"NA","11":"Jennifer","12":"P. theobromicola sp. nov.","13":"P. theobromicola sp. nov. | CCUB 1091"},{"1":"53","2":"T2","3":"10","4":"CCUB 920","5":"R1","6":"1","7":"6.00","8":"6.00","9":"6.000","10":"NA","11":"Jennifer","12":"P. palmivora","13":"P. palmivora | CCUB 920"},{"1":"54","2":"T2","3":"10","4":"CCUB 920","5":"R2","6":"1","7":"8.37","8":"6.00","9":"7.185","10":"NA","11":"Jennifer","12":"P. palmivora","13":"P. palmivora | CCUB 920"},{"1":"55","2":"T2","3":"10","4":"CCUB 920","5":"R3","6":"1","7":"6.00","8":"6.00","9":"6.000","10":"NA","11":"Jennifer","12":"P. palmivora","13":"P. palmivora | CCUB 920"},{"1":"56","2":"T2","3":"10","4":"CCUB 920","5":"R4","6":"1","7":"6.00","8":"6.00","9":"6.000","10":"NA","11":"Jennifer","12":"P. palmivora","13":"P. palmivora | CCUB 920"},{"1":"57","2":"T2","3":"10","4":"CCUB 1102","5":"R1","6":"1","7":"8.37","8":"7.76","9":"8.065","10":"NA","11":"Jennifer","12":"P. palmivora","13":"P. palmivora | CCUB 1102"},{"1":"58","2":"T2","3":"10","4":"CCUB 1102","5":"R2","6":"1","7":"9.40","8":"7.51","9":"8.455","10":"NA","11":"Jennifer","12":"P. palmivora","13":"P. palmivora | CCUB 1102"},{"1":"59","2":"T2","3":"10","4":"CCUB 1102","5":"R3","6":"1","7":"8.47","8":"7.84","9":"8.155","10":"NA","11":"Jennifer","12":"P. palmivora","13":"P. palmivora | CCUB 1102"},{"1":"60","2":"T2","3":"10","4":"CCUB 1102","5":"R4","6":"1","7":"6.00","8":"6.00","9":"6.000","10":"NA","11":"Jennifer","12":"P. palmivora","13":"P. palmivora | CCUB 1102"},{"1":"61","2":"T2","3":"10","4":"CCUB 1205","5":"R1","6":"1","7":"10.30","8":"11.50","9":"10.900","10":"NA","11":"Jennifer","12":"P. theobromicola sp. nov.","13":"P. theobromicola sp. nov. | CCUB 1205"},{"1":"62","2":"T2","3":"10","4":"CCUB 1205","5":"R2","6":"1","7":"12.31","8":"10.73","9":"11.520","10":"NA","11":"Jennifer","12":"P. theobromicola sp. nov.","13":"P. theobromicola sp. nov. | CCUB 1205"},{"1":"63","2":"T2","3":"10","4":"CCUB 1205","5":"R3","6":"1","7":"11.37","8":"10.97","9":"11.170","10":"NA","11":"Jennifer","12":"P. theobromicola sp. nov.","13":"P. theobromicola sp. nov. | CCUB 1205"},{"1":"64","2":"T2","3":"10","4":"CCUB 1205","5":"R4","6":"1","7":"11.19","8":"8.82","9":"10.005","10":"NA","11":"Jennifer","12":"P. theobromicola sp. nov.","13":"P. theobromicola sp. nov. | CCUB 1205"},{"1":"65","2":"T2","3":"10","4":"CCUB 906","5":"R1","6":"1","7":"9.10","8":"8.89","9":"8.995","10":"NA","11":"Jennifer","12":"P. palmivora","13":"P. palmivora | CCUB 906"},{"1":"66","2":"T2","3":"10","4":"CCUB 906","5":"R2","6":"1","7":"10.15","8":"10.12","9":"10.135","10":"NA","11":"Jennifer","12":"P. palmivora","13":"P. palmivora | CCUB 906"},{"1":"67","2":"T2","3":"10","4":"CCUB 906","5":"R3","6":"1","7":"8.22","8":"8.03","9":"8.125","10":"NA","11":"Jennifer","12":"P. palmivora","13":"P. palmivora | CCUB 906"},{"1":"68","2":"T2","3":"10","4":"CCUB 906","5":"R4","6":"1","7":"8.56","8":"8.23","9":"8.395","10":"NA","11":"Jennifer","12":"P. palmivora","13":"P. palmivora | CCUB 906"},{"1":"69","2":"T2","3":"10","4":"P0479","5":"R1","6":"1","7":"6.00","8":"6.00","9":"6.000","10":"NA","11":"Jennifer","12":"P. citrophthora","13":"P. citrophthora | P0479"},{"1":"70","2":"T2","3":"10","4":"P0479","5":"R2","6":"1","7":"6.00","8":"6.00","9":"6.000","10":"NA","11":"Jennifer","12":"P. citrophthora","13":"P. citrophthora | P0479"},{"1":"71","2":"T2","3":"10","4":"P0479","5":"R3","6":"1","7":"6.00","8":"6.00","9":"6.000","10":"NA","11":"Jennifer","12":"P. citrophthora","13":"P. citrophthora | P0479"},{"1":"72","2":"T2","3":"10","4":"P0479","5":"R4","6":"1","7":"6.00","8":"6.00","9":"6.000","10":"NA","11":"Jennifer","12":"P. citrophthora","13":"P. citrophthora | P0479"},{"1":"73","2":"T3","3":"15","4":"CCUB 1151","5":"R1","6":"1","7":"13.89","8":"13.83","9":"13.860","10":"NA","11":"Jennifer","12":"P. theobromicola sp. nov.","13":"P. theobromicola sp. nov. | CCUB 1151"},{"1":"74","2":"T3","3":"15","4":"CCUB 1151","5":"R2","6":"1","7":"12.75","8":"12.37","9":"12.560","10":"NA","11":"Jennifer","12":"P. theobromicola sp. nov.","13":"P. theobromicola sp. nov. | CCUB 1151"},{"1":"75","2":"T3","3":"15","4":"CCUB 1151","5":"R3","6":"1","7":"12.19","8":"12.18","9":"12.185","10":"NA","11":"Jennifer","12":"P. theobromicola sp. nov.","13":"P. theobromicola sp. nov. | CCUB 1151"},{"1":"76","2":"T3","3":"15","4":"CCUB 1151","5":"R4","6":"1","7":"13.22","8":"13.22","9":"13.220","10":"NA","11":"Jennifer","12":"P. theobromicola sp. nov.","13":"P. theobromicola sp. nov. | CCUB 1151"},{"1":"77","2":"T3","3":"15","4":"CCUB 1285","5":"R1","6":"1","7":"11.65","8":"10.79","9":"11.220","10":"NA","11":"Jennifer","12":"P. theobromicola sp. nov.","13":"P. theobromicola sp. nov. | CCUB 1285"},{"1":"78","2":"T3","3":"15","4":"CCUB 1285","5":"R2","6":"1","7":"12.95","8":"12.78","9":"12.865","10":"NA","11":"Jennifer","12":"P. theobromicola sp. nov.","13":"P. theobromicola sp. nov. | CCUB 1285"},{"1":"79","2":"T3","3":"15","4":"CCUB 1285","5":"R3","6":"1","7":"12.12","8":"11.79","9":"11.955","10":"NA","11":"Jennifer","12":"P. theobromicola sp. nov.","13":"P. theobromicola sp. nov. | CCUB 1285"},{"1":"80","2":"T3","3":"15","4":"CCUB 1285","5":"R4","6":"1","7":"13.08","8":"12.37","9":"12.725","10":"NA","11":"Jennifer","12":"P. theobromicola sp. nov.","13":"P. theobromicola sp. nov. | CCUB 1285"},{"1":"81","2":"T3","3":"15","4":"CCUB 1158","5":"R1","6":"1","7":"10.78","8":"11.49","9":"11.135","10":"NA","11":"Jennifer","12":"P. palmivora","13":"P. palmivora | CCUB 1158"},{"1":"82","2":"T3","3":"15","4":"CCUB 1158","5":"R2","6":"1","7":"NA","8":"NA","9":"NA","10":"Red filled","11":"Jennifer","12":"P. palmivora","13":"P. palmivora | CCUB 1158"},{"1":"83","2":"T3","3":"15","4":"CCUB 1158","5":"R3","6":"1","7":"12.41","8":"12.85","9":"12.630","10":"NA","11":"Jennifer","12":"P. palmivora","13":"P. palmivora | CCUB 1158"},{"1":"84","2":"T3","3":"15","4":"CCUB 1158","5":"R4","6":"1","7":"12.03","8":"10.89","9":"11.460","10":"NA","11":"Jennifer","12":"P. palmivora","13":"P. palmivora | CCUB 1158"},{"1":"85","2":"T3","3":"15","4":"CCUB 1091","5":"R1","6":"1","7":"13.56","8":"13.07","9":"13.315","10":"NA","11":"Jennifer","12":"P. theobromicola sp. nov.","13":"P. theobromicola sp. nov. | CCUB 1091"},{"1":"86","2":"T3","3":"15","4":"CCUB 1091","5":"R2","6":"1","7":"11.69","8":"12.80","9":"12.245","10":"NA","11":"Jennifer","12":"P. theobromicola sp. nov.","13":"P. theobromicola sp. nov. | CCUB 1091"},{"1":"87","2":"T3","3":"15","4":"CCUB 1091","5":"R3","6":"1","7":"12.53","8":"12.98","9":"12.755","10":"NA","11":"Jennifer","12":"P. theobromicola sp. nov.","13":"P. theobromicola sp. nov. | CCUB 1091"},{"1":"88","2":"T3","3":"15","4":"CCUB 1091","5":"R4","6":"1","7":"12.38","8":"12.03","9":"12.205","10":"NA","11":"Jennifer","12":"P. theobromicola sp. nov.","13":"P. theobromicola sp. nov. | CCUB 1091"},{"1":"89","2":"T3","3":"15","4":"CCUB 920","5":"R1","6":"1","7":"9.67","8":"8.72","9":"9.195","10":"NA","11":"Jennifer","12":"P. palmivora","13":"P. palmivora | CCUB 920"},{"1":"90","2":"T3","3":"15","4":"CCUB 920","5":"R2","6":"1","7":"8.59","8":"9.15","9":"8.870","10":"NA","11":"Jennifer","12":"P. palmivora","13":"P. palmivora | CCUB 920"},{"1":"91","2":"T3","3":"15","4":"CCUB 920","5":"R3","6":"1","7":"8.99","8":"9.19","9":"9.090","10":"NA","11":"Jennifer","12":"P. palmivora","13":"P. palmivora | CCUB 920"},{"1":"92","2":"T3","3":"15","4":"CCUB 920","5":"R4","6":"1","7":"9.54","8":"9.98","9":"9.760","10":"NA","11":"Jennifer","12":"P. palmivora","13":"P. palmivora | CCUB 920"},{"1":"93","2":"T3","3":"15","4":"CCUB 1102","5":"R1","6":"1","7":"11.21","8":"9.53","9":"10.370","10":"NA","11":"Jennifer","12":"P. palmivora","13":"P. palmivora | CCUB 1102"},{"1":"94","2":"T3","3":"15","4":"CCUB 1102","5":"R2","6":"1","7":"10.05","8":"11.38","9":"10.715","10":"NA","11":"Jennifer","12":"P. palmivora","13":"P. palmivora | CCUB 1102"},{"1":"95","2":"T3","3":"15","4":"CCUB 1102","5":"R3","6":"1","7":"10.13","8":"9.49","9":"9.810","10":"NA","11":"Jennifer","12":"P. palmivora","13":"P. palmivora | CCUB 1102"},{"1":"96","2":"T3","3":"15","4":"CCUB 1102","5":"R4","6":"1","7":"9.18","8":"8.81","9":"8.995","10":"NA","11":"Jennifer","12":"P. palmivora","13":"P. palmivora | CCUB 1102"},{"1":"97","2":"T3","3":"15","4":"CCUB 1205","5":"R1","6":"1","7":"13.57","8":"14.28","9":"13.925","10":"NA","11":"Jennifer","12":"P. theobromicola sp. nov.","13":"P. theobromicola sp. nov. | CCUB 1205"},{"1":"98","2":"T3","3":"15","4":"CCUB 1205","5":"R2","6":"1","7":"15.45","8":"14.62","9":"15.035","10":"NA","11":"Jennifer","12":"P. theobromicola sp. nov.","13":"P. theobromicola sp. nov. | CCUB 1205"},{"1":"99","2":"T3","3":"15","4":"CCUB 1205","5":"R3","6":"1","7":"14.08","8":"14.55","9":"14.315","10":"NA","11":"Jennifer","12":"P. theobromicola sp. nov.","13":"P. theobromicola sp. nov. | CCUB 1205"},{"1":"100","2":"T3","3":"15","4":"CCUB 1205","5":"R4","6":"1","7":"13.91","8":"14.22","9":"14.065","10":"NA","11":"Jennifer","12":"P. theobromicola sp. nov.","13":"P. theobromicola sp. nov. | CCUB 1205"},{"1":"101","2":"T3","3":"15","4":"CCUB 906","5":"R1","6":"1","7":"12.28","8":"11.81","9":"12.045","10":"NA","11":"Jennifer","12":"P. palmivora","13":"P. palmivora | CCUB 906"},{"1":"102","2":"T3","3":"15","4":"CCUB 906","5":"R2","6":"1","7":"11.22","8":"11.02","9":"11.120","10":"NA","11":"Jennifer","12":"P. palmivora","13":"P. palmivora | CCUB 906"},{"1":"103","2":"T3","3":"15","4":"CCUB 906","5":"R3","6":"1","7":"11.36","8":"10.88","9":"11.120","10":"NA","11":"Jennifer","12":"P. palmivora","13":"P. palmivora | CCUB 906"},{"1":"104","2":"T3","3":"15","4":"CCUB 906","5":"R4","6":"1","7":"10.47","8":"10.65","9":"10.560","10":"NA","11":"Jennifer","12":"P. palmivora","13":"P. palmivora | CCUB 906"},{"1":"105","2":"T3","3":"15","4":"P0479","5":"R1","6":"1","7":"10.23","8":"10.02","9":"10.125","10":"NA","11":"Jennifer","12":"P. citrophthora","13":"P. citrophthora | P0479"},{"1":"106","2":"T3","3":"15","4":"P0479","5":"R2","6":"1","7":"10.34","8":"9.05","9":"9.695","10":"NA","11":"Jennifer","12":"P. citrophthora","13":"P. citrophthora | P0479"},{"1":"107","2":"T3","3":"15","4":"P0479","5":"R3","6":"1","7":"9.80","8":"11.15","9":"10.475","10":"NA","11":"Jennifer","12":"P. citrophthora","13":"P. citrophthora | P0479"},{"1":"108","2":"T3","3":"15","4":"P0479","5":"R4","6":"1","7":"9.59","8":"10.16","9":"9.875","10":"NA","11":"Jennifer","12":"P. citrophthora","13":"P. citrophthora | P0479"},{"1":"109","2":"T4","3":"20","4":"CCUB 1151","5":"R1","6":"1","7":"16.01","8":"16.61","9":"16.310","10":"NA","11":"Jennifer","12":"P. theobromicola sp. nov.","13":"P. theobromicola sp. nov. | CCUB 1151"},{"1":"110","2":"T4","3":"20","4":"CCUB 1151","5":"R2","6":"1","7":"16.18","8":"14.91","9":"15.545","10":"NA","11":"Jennifer","12":"P. theobromicola sp. nov.","13":"P. theobromicola sp. nov. | CCUB 1151"},{"1":"111","2":"T4","3":"20","4":"CCUB 1151","5":"R3","6":"1","7":"15.60","8":"14.81","9":"15.205","10":"NA","11":"Jennifer","12":"P. theobromicola sp. nov.","13":"P. theobromicola sp. nov. | CCUB 1151"},{"1":"112","2":"T4","3":"20","4":"CCUB 1151","5":"R4","6":"1","7":"17.11","8":"16.42","9":"16.765","10":"NA","11":"Jennifer","12":"P. theobromicola sp. nov.","13":"P. theobromicola sp. nov. | CCUB 1151"},{"1":"113","2":"T4","3":"20","4":"CCUB 1285","5":"R1","6":"1","7":"18.44","8":"16.59","9":"17.515","10":"NA","11":"Jennifer","12":"P. theobromicola sp. nov.","13":"P. theobromicola sp. nov. | CCUB 1285"},{"1":"114","2":"T4","3":"20","4":"CCUB 1285","5":"R2","6":"1","7":"16.53","8":"18.14","9":"17.335","10":"NA","11":"Jennifer","12":"P. theobromicola sp. nov.","13":"P. theobromicola sp. nov. | CCUB 1285"},{"1":"115","2":"T4","3":"20","4":"CCUB 1285","5":"R3","6":"1","7":"16.96","8":"17.13","9":"17.045","10":"NA","11":"Jennifer","12":"P. theobromicola sp. nov.","13":"P. theobromicola sp. nov. | CCUB 1285"},{"1":"116","2":"T4","3":"20","4":"CCUB 1285","5":"R4","6":"1","7":"17.49","8":"18.18","9":"17.835","10":"NA","11":"Jennifer","12":"P. theobromicola sp. nov.","13":"P. theobromicola sp. nov. | CCUB 1285"},{"1":"117","2":"T4","3":"20","4":"CCUB 1158","5":"R1","6":"1","7":"15.06","8":"14.64","9":"14.850","10":"NA","11":"Jennifer","12":"P. palmivora","13":"P. palmivora | CCUB 1158"},{"1":"118","2":"T4","3":"20","4":"CCUB 1158","5":"R2","6":"1","7":"15.51","8":"16.42","9":"15.965","10":"NA","11":"Jennifer","12":"P. palmivora","13":"P. palmivora | CCUB 1158"},{"1":"119","2":"T4","3":"20","4":"CCUB 1158","5":"R3","6":"1","7":"14.79","8":"13.72","9":"14.255","10":"NA","11":"Jennifer","12":"P. palmivora","13":"P. palmivora | CCUB 1158"},{"1":"120","2":"T4","3":"20","4":"CCUB 1158","5":"R4","6":"1","7":"14.45","8":"13.64","9":"14.045","10":"NA","11":"Jennifer","12":"P. palmivora","13":"P. palmivora | CCUB 1158"},{"1":"121","2":"T4","3":"20","4":"CCUB 1091","5":"R1","6":"1","7":"17.06","8":"17.74","9":"17.400","10":"NA","11":"Jennifer","12":"P. theobromicola sp. nov.","13":"P. theobromicola sp. nov. | CCUB 1091"},{"1":"122","2":"T4","3":"20","4":"CCUB 1091","5":"R2","6":"1","7":"15.71","8":"16.45","9":"16.080","10":"NA","11":"Jennifer","12":"P. theobromicola sp. nov.","13":"P. theobromicola sp. nov. | CCUB 1091"},{"1":"123","2":"T4","3":"20","4":"CCUB 1091","5":"R3","6":"1","7":"16.84","8":"17.37","9":"17.105","10":"NA","11":"Jennifer","12":"P. theobromicola sp. nov.","13":"P. theobromicola sp. nov. | CCUB 1091"},{"1":"124","2":"T4","3":"20","4":"CCUB 1091","5":"R4","6":"1","7":"16.70","8":"17.50","9":"17.100","10":"NA","11":"Jennifer","12":"P. theobromicola sp. nov.","13":"P. theobromicola sp. nov. | CCUB 1091"},{"1":"125","2":"T4","3":"20","4":"CCUB 920","5":"R1","6":"1","7":"13.08","8":"12.48","9":"12.780","10":"NA","11":"Jennifer","12":"P. palmivora","13":"P. palmivora | CCUB 920"},{"1":"126","2":"T4","3":"20","4":"CCUB 920","5":"R2","6":"1","7":"12.65","8":"12.82","9":"12.735","10":"NA","11":"Jennifer","12":"P. palmivora","13":"P. palmivora | CCUB 920"},{"1":"127","2":"T4","3":"20","4":"CCUB 920","5":"R3","6":"1","7":"11.74","8":"11.92","9":"11.830","10":"NA","11":"Jennifer","12":"P. palmivora","13":"P. palmivora | CCUB 920"},{"1":"128","2":"T4","3":"20","4":"CCUB 920","5":"R4","6":"1","7":"11.91","8":"12.17","9":"12.040","10":"NA","11":"Jennifer","12":"P. palmivora","13":"P. palmivora | CCUB 920"},{"1":"129","2":"T4","3":"20","4":"CCUB 1102","5":"R1","6":"1","7":"12.83","8":"12.84","9":"12.835","10":"NA","11":"Jennifer","12":"P. palmivora","13":"P. palmivora | CCUB 1102"},{"1":"130","2":"T4","3":"20","4":"CCUB 1102","5":"R2","6":"1","7":"16.11","8":"14.06","9":"15.085","10":"NA","11":"Jennifer","12":"P. palmivora","13":"P. palmivora | CCUB 1102"},{"1":"131","2":"T4","3":"20","4":"CCUB 1102","5":"R3","6":"1","7":"15.69","8":"15.70","9":"15.695","10":"NA","11":"Jennifer","12":"P. palmivora","13":"P. palmivora | CCUB 1102"},{"1":"132","2":"T4","3":"20","4":"CCUB 1102","5":"R4","6":"1","7":"14.76","8":"14.84","9":"14.800","10":"NA","11":"Jennifer","12":"P. palmivora","13":"P. palmivora | CCUB 1102"},{"1":"133","2":"T4","3":"20","4":"CCUB 1205","5":"R1","6":"1","7":"19.27","8":"19.25","9":"19.260","10":"NA","11":"Jennifer","12":"P. theobromicola sp. nov.","13":"P. theobromicola sp. nov. | CCUB 1205"},{"1":"134","2":"T4","3":"20","4":"CCUB 1205","5":"R2","6":"1","7":"17.78","8":"18.96","9":"18.370","10":"NA","11":"Jennifer","12":"P. theobromicola sp. nov.","13":"P. theobromicola sp. nov. | CCUB 1205"},{"1":"135","2":"T4","3":"20","4":"CCUB 1205","5":"R3","6":"1","7":"20.23","8":"19.44","9":"19.835","10":"NA","11":"Jennifer","12":"P. theobromicola sp. nov.","13":"P. theobromicola sp. nov. | CCUB 1205"},{"1":"136","2":"T4","3":"20","4":"CCUB 1205","5":"R4","6":"1","7":"18.22","8":"19.30","9":"18.760","10":"NA","11":"Jennifer","12":"P. theobromicola sp. nov.","13":"P. theobromicola sp. nov. | CCUB 1205"},{"1":"137","2":"T4","3":"20","4":"CCUB 906","5":"R1","6":"1","7":"13.31","8":"14.61","9":"13.960","10":"NA","11":"Jennifer","12":"P. palmivora","13":"P. palmivora | CCUB 906"},{"1":"138","2":"T4","3":"20","4":"CCUB 906","5":"R2","6":"1","7":"14.01","8":"13.94","9":"13.975","10":"NA","11":"Jennifer","12":"P. palmivora","13":"P. palmivora | CCUB 906"},{"1":"139","2":"T4","3":"20","4":"CCUB 906","5":"R3","6":"1","7":"14.75","8":"15.91","9":"15.330","10":"NA","11":"Jennifer","12":"P. palmivora","13":"P. palmivora | CCUB 906"},{"1":"140","2":"T4","3":"20","4":"CCUB 906","5":"R4","6":"1","7":"14.45","8":"14.31","9":"14.380","10":"NA","11":"Jennifer","12":"P. palmivora","13":"P. palmivora | CCUB 906"},{"1":"141","2":"T4","3":"20","4":"P0479","5":"R1","6":"1","7":"12.96","8":"13.34","9":"13.150","10":"NA","11":"Jennifer","12":"P. citrophthora","13":"P. citrophthora | P0479"},{"1":"142","2":"T4","3":"20","4":"P0479","5":"R2","6":"1","7":"12.81","8":"12.78","9":"12.795","10":"NA","11":"Jennifer","12":"P. citrophthora","13":"P. citrophthora | P0479"},{"1":"143","2":"T4","3":"20","4":"P0479","5":"R3","6":"1","7":"11.85","8":"11.43","9":"11.640","10":"NA","11":"Jennifer","12":"P. citrophthora","13":"P. citrophthora | P0479"},{"1":"144","2":"T4","3":"20","4":"P0479","5":"R4","6":"1","7":"12.32","8":"12.05","9":"12.185","10":"NA","11":"Jennifer","12":"P. citrophthora","13":"P. citrophthora | P0479"},{"1":"145","2":"T5","3":"25","4":"CCUB 1151","5":"R1","6":"1","7":"22.51","8":"21.70","9":"22.105","10":"NA","11":"Jennifer","12":"P. theobromicola sp. nov.","13":"P. theobromicola sp. nov. | CCUB 1151"},{"1":"146","2":"T5","3":"25","4":"CCUB 1151","5":"R2","6":"1","7":"22.30","8":"21.61","9":"21.955","10":"NA","11":"Jennifer","12":"P. theobromicola sp. nov.","13":"P. theobromicola sp. nov. | CCUB 1151"},{"1":"147","2":"T5","3":"25","4":"CCUB 1151","5":"R3","6":"1","7":"22.64","8":"21.55","9":"22.095","10":"NA","11":"Jennifer","12":"P. theobromicola sp. nov.","13":"P. theobromicola sp. nov. | CCUB 1151"},{"1":"148","2":"T5","3":"25","4":"CCUB 1151","5":"R4","6":"1","7":"22.56","8":"21.73","9":"22.145","10":"NA","11":"Jennifer","12":"P. theobromicola sp. nov.","13":"P. theobromicola sp. nov. | CCUB 1151"},{"1":"149","2":"T5","3":"25","4":"CCUB 1285","5":"R1","6":"1","7":"25.99","8":"22.03","9":"24.010","10":"NA","11":"Jennifer","12":"P. theobromicola sp. nov.","13":"P. theobromicola sp. nov. | CCUB 1285"},{"1":"150","2":"T5","3":"25","4":"CCUB 1285","5":"R2","6":"1","7":"20.46","8":"23.00","9":"21.730","10":"NA","11":"Jennifer","12":"P. theobromicola sp. nov.","13":"P. theobromicola sp. nov. | CCUB 1285"},{"1":"151","2":"T5","3":"25","4":"CCUB 1285","5":"R3","6":"1","7":"24.18","8":"23.00","9":"23.590","10":"NA","11":"Jennifer","12":"P. theobromicola sp. nov.","13":"P. theobromicola sp. nov. | CCUB 1285"},{"1":"152","2":"T5","3":"25","4":"CCUB 1285","5":"R4","6":"1","7":"21.99","8":"23.44","9":"22.715","10":"NA","11":"Jennifer","12":"P. theobromicola sp. nov.","13":"P. theobromicola sp. nov. | CCUB 1285"},{"1":"153","2":"T5","3":"25","4":"CCUB 1158","5":"R1","6":"1","7":"22.48","8":"20.57","9":"21.525","10":"NA","11":"Jennifer","12":"P. palmivora","13":"P. palmivora | CCUB 1158"},{"1":"154","2":"T5","3":"25","4":"CCUB 1158","5":"R2","6":"1","7":"20.80","8":"10.52","9":"15.660","10":"NA","11":"Jennifer","12":"P. palmivora","13":"P. palmivora | CCUB 1158"},{"1":"155","2":"T5","3":"25","4":"CCUB 1158","5":"R3","6":"1","7":"22.15","8":"20.35","9":"21.250","10":"NA","11":"Jennifer","12":"P. palmivora","13":"P. palmivora | CCUB 1158"},{"1":"156","2":"T5","3":"25","4":"CCUB 1158","5":"R4","6":"1","7":"19.13","8":"21.59","9":"20.360","10":"NA","11":"Jennifer","12":"P. palmivora","13":"P. palmivora | CCUB 1158"},{"1":"157","2":"T5","3":"25","4":"CCUB 1091","5":"R1","6":"1","7":"23.23","8":"22.88","9":"23.055","10":"NA","11":"Jennifer","12":"P. theobromicola sp. nov.","13":"P. theobromicola sp. nov. | CCUB 1091"},{"1":"158","2":"T5","3":"25","4":"CCUB 1091","5":"R2","6":"1","7":"24.65","8":"24.13","9":"24.390","10":"NA","11":"Jennifer","12":"P. theobromicola sp. nov.","13":"P. theobromicola sp. nov. | CCUB 1091"},{"1":"159","2":"T5","3":"25","4":"CCUB 1091","5":"R3","6":"1","7":"23.36","8":"22.91","9":"23.135","10":"NA","11":"Jennifer","12":"P. theobromicola sp. nov.","13":"P. theobromicola sp. nov. | CCUB 1091"},{"1":"160","2":"T5","3":"25","4":"CCUB 1091","5":"R4","6":"1","7":"21.71","8":"24.17","9":"22.940","10":"NA","11":"Jennifer","12":"P. theobromicola sp. nov.","13":"P. theobromicola sp. nov. | CCUB 1091"},{"1":"161","2":"T5","3":"25","4":"CCUB 920","5":"R1","6":"1","7":"21.18","8":"20.60","9":"20.890","10":"NA","11":"Jennifer","12":"P. palmivora","13":"P. palmivora | CCUB 920"},{"1":"162","2":"T5","3":"25","4":"CCUB 920","5":"R2","6":"1","7":"20.59","8":"20.61","9":"20.600","10":"NA","11":"Jennifer","12":"P. palmivora","13":"P. palmivora | CCUB 920"},{"1":"163","2":"T5","3":"25","4":"CCUB 920","5":"R3","6":"1","7":"20.75","8":"19.83","9":"20.290","10":"NA","11":"Jennifer","12":"P. palmivora","13":"P. palmivora | CCUB 920"},{"1":"164","2":"T5","3":"25","4":"CCUB 920","5":"R4","6":"1","7":"20.43","8":"19.67","9":"20.050","10":"NA","11":"Jennifer","12":"P. palmivora","13":"P. palmivora | CCUB 920"},{"1":"165","2":"T5","3":"25","4":"CCUB 1102","5":"R1","6":"1","7":"21.66","8":"21.03","9":"21.345","10":"NA","11":"Jennifer","12":"P. palmivora","13":"P. palmivora | CCUB 1102"},{"1":"166","2":"T5","3":"25","4":"CCUB 1102","5":"R2","6":"1","7":"21.47","8":"21.30","9":"21.385","10":"NA","11":"Jennifer","12":"P. palmivora","13":"P. palmivora | CCUB 1102"},{"1":"167","2":"T5","3":"25","4":"CCUB 1102","5":"R3","6":"1","7":"22.78","8":"22.10","9":"22.440","10":"NA","11":"Jennifer","12":"P. palmivora","13":"P. palmivora | CCUB 1102"},{"1":"168","2":"T5","3":"25","4":"CCUB 1102","5":"R4","6":"1","7":"20.91","8":"21.68","9":"21.295","10":"NA","11":"Jennifer","12":"P. palmivora","13":"P. palmivora | CCUB 1102"},{"1":"169","2":"T5","3":"25","4":"CCUB 1205","5":"R1","6":"1","7":"24.79","8":"25.12","9":"24.955","10":"NA","11":"Jennifer","12":"P. theobromicola sp. nov.","13":"P. theobromicola sp. nov. | CCUB 1205"},{"1":"170","2":"T5","3":"25","4":"CCUB 1205","5":"R2","6":"1","7":"25.73","8":"24.83","9":"25.280","10":"NA","11":"Jennifer","12":"P. theobromicola sp. nov.","13":"P. theobromicola sp. nov. | CCUB 1205"},{"1":"171","2":"T5","3":"25","4":"CCUB 1205","5":"R3","6":"1","7":"23.30","8":"23.61","9":"23.455","10":"NA","11":"Jennifer","12":"P. theobromicola sp. nov.","13":"P. theobromicola sp. nov. | CCUB 1205"},{"1":"172","2":"T5","3":"25","4":"CCUB 1205","5":"R4","6":"1","7":"23.37","8":"23.75","9":"23.560","10":"NA","11":"Jennifer","12":"P. theobromicola sp. nov.","13":"P. theobromicola sp. nov. | CCUB 1205"},{"1":"173","2":"T5","3":"25","4":"CCUB 906","5":"R1","6":"1","7":"18.98","8":"20.67","9":"19.825","10":"NA","11":"Jennifer","12":"P. palmivora","13":"P. palmivora | CCUB 906"},{"1":"174","2":"T5","3":"25","4":"CCUB 906","5":"R2","6":"1","7":"20.01","8":"20.83","9":"20.420","10":"NA","11":"Jennifer","12":"P. palmivora","13":"P. palmivora | CCUB 906"},{"1":"175","2":"T5","3":"25","4":"CCUB 906","5":"R3","6":"1","7":"16.01","8":"18.48","9":"17.245","10":"NA","11":"Jennifer","12":"P. palmivora","13":"P. palmivora | CCUB 906"},{"1":"176","2":"T5","3":"25","4":"CCUB 906","5":"R4","6":"1","7":"21.15","8":"21.15","9":"21.150","10":"NA","11":"Jennifer","12":"P. palmivora","13":"P. palmivora | CCUB 906"},{"1":"177","2":"T5","3":"25","4":"P0479","5":"R1","6":"1","7":"14.76","8":"15.19","9":"14.975","10":"NA","11":"Jennifer","12":"P. citrophthora","13":"P. citrophthora | P0479"},{"1":"178","2":"T5","3":"25","4":"P0479","5":"R2","6":"1","7":"15.24","8":"15.08","9":"15.160","10":"NA","11":"Jennifer","12":"P. citrophthora","13":"P. citrophthora | P0479"},{"1":"179","2":"T5","3":"25","4":"P0479","5":"R3","6":"1","7":"16.34","8":"15.32","9":"15.830","10":"NA","11":"Jennifer","12":"P. citrophthora","13":"P. citrophthora | P0479"},{"1":"180","2":"T5","3":"25","4":"P0479","5":"R4","6":"1","7":"16.46","8":"14.77","9":"15.615","10":"NA","11":"Jennifer","12":"P. citrophthora","13":"P. citrophthora | P0479"},{"1":"181","2":"T6","3":"30","4":"CCUB 1151","5":"R1","6":"1","7":"21.79","8":"21.03","9":"21.410","10":"NA","11":"Jennifer","12":"P. theobromicola sp. nov.","13":"P. theobromicola sp. nov. | CCUB 1151"},{"1":"182","2":"T6","3":"30","4":"CCUB 1151","5":"R2","6":"1","7":"21.13","8":"19.97","9":"20.550","10":"NA","11":"Jennifer","12":"P. theobromicola sp. nov.","13":"P. theobromicola sp. nov. | CCUB 1151"},{"1":"183","2":"T6","3":"30","4":"CCUB 1151","5":"R3","6":"1","7":"21.03","8":"20.90","9":"20.965","10":"NA","11":"Jennifer","12":"P. theobromicola sp. nov.","13":"P. theobromicola sp. nov. | CCUB 1151"},{"1":"184","2":"T6","3":"30","4":"CCUB 1151","5":"R4","6":"1","7":"21.06","8":"20.34","9":"20.700","10":"NA","11":"Jennifer","12":"P. theobromicola sp. nov.","13":"P. theobromicola sp. nov. | CCUB 1151"},{"1":"185","2":"T6","3":"30","4":"CCUB 1285","5":"R1","6":"1","7":"20.34","8":"19.14","9":"19.740","10":"NA","11":"Jennifer","12":"P. theobromicola sp. nov.","13":"P. theobromicola sp. nov. | CCUB 1285"},{"1":"186","2":"T6","3":"30","4":"CCUB 1285","5":"R2","6":"1","7":"20.54","8":"20.84","9":"20.690","10":"NA","11":"Jennifer","12":"P. theobromicola sp. nov.","13":"P. theobromicola sp. nov. | CCUB 1285"},{"1":"187","2":"T6","3":"30","4":"CCUB 1285","5":"R3","6":"1","7":"21.95","8":"20.82","9":"21.385","10":"NA","11":"Jennifer","12":"P. theobromicola sp. nov.","13":"P. theobromicola sp. nov. | CCUB 1285"},{"1":"188","2":"T6","3":"30","4":"CCUB 1285","5":"R4","6":"1","7":"19.99","8":"19.30","9":"19.645","10":"NA","11":"Jennifer","12":"P. theobromicola sp. nov.","13":"P. theobromicola sp. nov. | CCUB 1285"},{"1":"189","2":"T6","3":"30","4":"CCUB 1158","5":"R1","6":"1","7":"24.12","8":"23.87","9":"23.995","10":"NA","11":"Jennifer","12":"P. palmivora","13":"P. palmivora | CCUB 1158"},{"1":"190","2":"T6","3":"30","4":"CCUB 1158","5":"R2","6":"1","7":"24.42","8":"24.06","9":"24.240","10":"NA","11":"Jennifer","12":"P. palmivora","13":"P. palmivora | CCUB 1158"},{"1":"191","2":"T6","3":"30","4":"CCUB 1158","5":"R3","6":"1","7":"24.08","8":"23.90","9":"23.990","10":"NA","11":"Jennifer","12":"P. palmivora","13":"P. palmivora | CCUB 1158"},{"1":"192","2":"T6","3":"30","4":"CCUB 1158","5":"R4","6":"1","7":"23.57","8":"23.04","9":"23.305","10":"NA","11":"Jennifer","12":"P. palmivora","13":"P. palmivora | CCUB 1158"},{"1":"193","2":"T6","3":"30","4":"CCUB 1091","5":"R1","6":"1","7":"21.52","8":"20.58","9":"21.050","10":"NA","11":"Jennifer","12":"P. theobromicola sp. nov.","13":"P. theobromicola sp. nov. | CCUB 1091"},{"1":"194","2":"T6","3":"30","4":"CCUB 1091","5":"R2","6":"1","7":"21.07","8":"20.77","9":"20.920","10":"NA","11":"Jennifer","12":"P. theobromicola sp. nov.","13":"P. theobromicola sp. nov. | CCUB 1091"},{"1":"195","2":"T6","3":"30","4":"CCUB 1091","5":"R3","6":"1","7":"21.13","8":"20.04","9":"20.585","10":"NA","11":"Jennifer","12":"P. theobromicola sp. nov.","13":"P. theobromicola sp. nov. | CCUB 1091"},{"1":"196","2":"T6","3":"30","4":"CCUB 1091","5":"R4","6":"1","7":"20.84","8":"19.39","9":"20.115","10":"NA","11":"Jennifer","12":"P. theobromicola sp. nov.","13":"P. theobromicola sp. nov. | CCUB 1091"},{"1":"197","2":"T6","3":"30","4":"CCUB 920","5":"R1","6":"1","7":"22.01","8":"21.07","9":"21.540","10":"NA","11":"Jennifer","12":"P. palmivora","13":"P. palmivora | CCUB 920"},{"1":"198","2":"T6","3":"30","4":"CCUB 920","5":"R2","6":"1","7":"19.08","8":"21.91","9":"20.495","10":"NA","11":"Jennifer","12":"P. palmivora","13":"P. palmivora | CCUB 920"},{"1":"199","2":"T6","3":"30","4":"CCUB 920","5":"R3","6":"1","7":"22.98","8":"22.21","9":"22.595","10":"NA","11":"Jennifer","12":"P. palmivora","13":"P. palmivora | CCUB 920"},{"1":"200","2":"T6","3":"30","4":"CCUB 920","5":"R4","6":"1","7":"21.06","8":"22.44","9":"21.750","10":"NA","11":"Jennifer","12":"P. palmivora","13":"P. palmivora | CCUB 920"},{"1":"201","2":"T6","3":"30","4":"CCUB 1102","5":"R1","6":"1","7":"22.50","8":"23.58","9":"23.040","10":"NA","11":"Jennifer","12":"P. palmivora","13":"P. palmivora | CCUB 1102"},{"1":"202","2":"T6","3":"30","4":"CCUB 1102","5":"R2","6":"1","7":"21.88","8":"21.41","9":"21.645","10":"NA","11":"Jennifer","12":"P. palmivora","13":"P. palmivora | CCUB 1102"},{"1":"203","2":"T6","3":"30","4":"CCUB 1102","5":"R3","6":"1","7":"23.16","8":"23.51","9":"23.335","10":"NA","11":"Jennifer","12":"P. palmivora","13":"P. palmivora | CCUB 1102"},{"1":"204","2":"T6","3":"30","4":"CCUB 1102","5":"R4","6":"1","7":"23.71","8":"23.03","9":"23.370","10":"NA","11":"Jennifer","12":"P. palmivora","13":"P. palmivora | CCUB 1102"},{"1":"205","2":"T6","3":"30","4":"CCUB 1205","5":"R1","6":"1","7":"25.40","8":"24.12","9":"24.760","10":"NA","11":"Jennifer","12":"P. theobromicola sp. nov.","13":"P. theobromicola sp. nov. | CCUB 1205"},{"1":"206","2":"T6","3":"30","4":"CCUB 1205","5":"R2","6":"1","7":"25.08","8":"22.97","9":"24.025","10":"NA","11":"Jennifer","12":"P. theobromicola sp. nov.","13":"P. theobromicola sp. nov. | CCUB 1205"},{"1":"207","2":"T6","3":"30","4":"CCUB 1205","5":"R3","6":"1","7":"22.75","8":"22.75","9":"22.750","10":"NA","11":"Jennifer","12":"P. theobromicola sp. nov.","13":"P. theobromicola sp. nov. | CCUB 1205"},{"1":"208","2":"T6","3":"30","4":"CCUB 1205","5":"R4","6":"1","7":"22.28","8":"21.76","9":"22.020","10":"NA","11":"Jennifer","12":"P. theobromicola sp. nov.","13":"P. theobromicola sp. nov. | CCUB 1205"},{"1":"209","2":"T6","3":"30","4":"CCUB 906","5":"R1","6":"1","7":"23.56","8":"22.95","9":"23.255","10":"NA","11":"Jennifer","12":"P. palmivora","13":"P. palmivora | CCUB 906"},{"1":"210","2":"T6","3":"30","4":"CCUB 906","5":"R2","6":"1","7":"23.11","8":"21.73","9":"22.420","10":"NA","11":"Jennifer","12":"P. palmivora","13":"P. palmivora | CCUB 906"},{"1":"211","2":"T6","3":"30","4":"CCUB 906","5":"R3","6":"1","7":"22.53","8":"21.55","9":"22.040","10":"NA","11":"Jennifer","12":"P. palmivora","13":"P. palmivora | CCUB 906"},{"1":"212","2":"T6","3":"30","4":"CCUB 906","5":"R4","6":"1","7":"24.20","8":"22.59","9":"23.395","10":"NA","11":"Jennifer","12":"P. palmivora","13":"P. palmivora | CCUB 906"},{"1":"213","2":"T6","3":"30","4":"P0479","5":"R1","6":"1","7":"15.94","8":"15.32","9":"15.630","10":"NA","11":"Jennifer","12":"P. citrophthora","13":"P. citrophthora | P0479"},{"1":"214","2":"T6","3":"30","4":"P0479","5":"R2","6":"1","7":"14.61","8":"15.88","9":"15.245","10":"NA","11":"Jennifer","12":"P. citrophthora","13":"P. citrophthora | P0479"},{"1":"215","2":"T6","3":"30","4":"P0479","5":"R3","6":"1","7":"15.81","8":"16.30","9":"16.055","10":"NA","11":"Jennifer","12":"P. citrophthora","13":"P. citrophthora | P0479"},{"1":"216","2":"T6","3":"30","4":"P0479","5":"R4","6":"1","7":"16.48","8":"14.41","9":"15.445","10":"NA","11":"Jennifer","12":"P. citrophthora","13":"P. citrophthora | P0479"},{"1":"217","2":"T7","3":"35","4":"CCUB 1151","5":"R1","6":"1","7":"6.00","8":"6.00","9":"6.000","10":"NA","11":"Jennifer","12":"P. theobromicola sp. nov.","13":"P. theobromicola sp. nov. | CCUB 1151"},{"1":"218","2":"T7","3":"35","4":"CCUB 1151","5":"R2","6":"1","7":"6.00","8":"6.00","9":"6.000","10":"NA","11":"Jennifer","12":"P. theobromicola sp. nov.","13":"P. theobromicola sp. nov. | CCUB 1151"},{"1":"219","2":"T7","3":"35","4":"CCUB 1151","5":"R3","6":"1","7":"6.00","8":"6.00","9":"6.000","10":"NA","11":"Jennifer","12":"P. theobromicola sp. nov.","13":"P. theobromicola sp. nov. | CCUB 1151"},{"1":"220","2":"T7","3":"35","4":"CCUB 1151","5":"R4","6":"1","7":"6.00","8":"6.00","9":"6.000","10":"NA","11":"Jennifer","12":"P. theobromicola sp. nov.","13":"P. theobromicola sp. nov. | CCUB 1151"},{"1":"221","2":"T7","3":"35","4":"CCUB 1285","5":"R1","6":"1","7":"6.00","8":"6.00","9":"6.000","10":"NA","11":"Jennifer","12":"P. theobromicola sp. nov.","13":"P. theobromicola sp. nov. | CCUB 1285"},{"1":"222","2":"T7","3":"35","4":"CCUB 1285","5":"R2","6":"1","7":"6.00","8":"6.00","9":"6.000","10":"NA","11":"Jennifer","12":"P. theobromicola sp. nov.","13":"P. theobromicola sp. nov. | CCUB 1285"},{"1":"223","2":"T7","3":"35","4":"CCUB 1285","5":"R3","6":"1","7":"6.00","8":"6.00","9":"6.000","10":"NA","11":"Jennifer","12":"P. theobromicola sp. nov.","13":"P. theobromicola sp. nov. | CCUB 1285"},{"1":"224","2":"T7","3":"35","4":"CCUB 1285","5":"R4","6":"1","7":"6.00","8":"6.00","9":"6.000","10":"NA","11":"Jennifer","12":"P. theobromicola sp. nov.","13":"P. theobromicola sp. nov. | CCUB 1285"},{"1":"225","2":"T7","3":"35","4":"CCUB 1158","5":"R1","6":"1","7":"6.00","8":"6.00","9":"6.000","10":"NA","11":"Jennifer","12":"P. palmivora","13":"P. palmivora | CCUB 1158"},{"1":"226","2":"T7","3":"35","4":"CCUB 1158","5":"R2","6":"1","7":"6.00","8":"6.00","9":"6.000","10":"NA","11":"Jennifer","12":"P. palmivora","13":"P. palmivora | CCUB 1158"},{"1":"227","2":"T7","3":"35","4":"CCUB 1158","5":"R3","6":"1","7":"6.00","8":"6.00","9":"6.000","10":"NA","11":"Jennifer","12":"P. palmivora","13":"P. palmivora | CCUB 1158"},{"1":"228","2":"T7","3":"35","4":"CCUB 1158","5":"R4","6":"1","7":"6.00","8":"6.00","9":"6.000","10":"NA","11":"Jennifer","12":"P. palmivora","13":"P. palmivora | CCUB 1158"},{"1":"229","2":"T7","3":"35","4":"CCUB 1091","5":"R1","6":"1","7":"6.00","8":"6.00","9":"6.000","10":"NA","11":"Jennifer","12":"P. theobromicola sp. nov.","13":"P. theobromicola sp. nov. | CCUB 1091"},{"1":"230","2":"T7","3":"35","4":"CCUB 1091","5":"R2","6":"1","7":"6.00","8":"6.00","9":"6.000","10":"NA","11":"Jennifer","12":"P. theobromicola sp. nov.","13":"P. theobromicola sp. nov. | CCUB 1091"},{"1":"231","2":"T7","3":"35","4":"CCUB 1091","5":"R3","6":"1","7":"6.00","8":"6.00","9":"6.000","10":"NA","11":"Jennifer","12":"P. theobromicola sp. nov.","13":"P. theobromicola sp. nov. | CCUB 1091"},{"1":"232","2":"T7","3":"35","4":"CCUB 1091","5":"R4","6":"1","7":"6.00","8":"6.00","9":"6.000","10":"NA","11":"Jennifer","12":"P. theobromicola sp. nov.","13":"P. theobromicola sp. nov. | CCUB 1091"},{"1":"233","2":"T7","3":"35","4":"CCUB 920","5":"R1","6":"1","7":"6.00","8":"6.00","9":"6.000","10":"NA","11":"Jennifer","12":"P. palmivora","13":"P. palmivora | CCUB 920"},{"1":"234","2":"T7","3":"35","4":"CCUB 920","5":"R2","6":"1","7":"6.00","8":"6.00","9":"6.000","10":"NA","11":"Jennifer","12":"P. palmivora","13":"P. palmivora | CCUB 920"},{"1":"235","2":"T7","3":"35","4":"CCUB 920","5":"R3","6":"1","7":"6.00","8":"6.00","9":"6.000","10":"NA","11":"Jennifer","12":"P. palmivora","13":"P. palmivora | CCUB 920"},{"1":"236","2":"T7","3":"35","4":"CCUB 920","5":"R4","6":"1","7":"6.00","8":"6.00","9":"6.000","10":"NA","11":"Jennifer","12":"P. palmivora","13":"P. palmivora | CCUB 920"},{"1":"237","2":"T7","3":"35","4":"CCUB 1102","5":"R1","6":"1","7":"6.00","8":"6.00","9":"6.000","10":"NA","11":"Jennifer","12":"P. palmivora","13":"P. palmivora | CCUB 1102"},{"1":"238","2":"T7","3":"35","4":"CCUB 1102","5":"R2","6":"1","7":"6.00","8":"6.00","9":"6.000","10":"NA","11":"Jennifer","12":"P. palmivora","13":"P. palmivora | CCUB 1102"},{"1":"239","2":"T7","3":"35","4":"CCUB 1102","5":"R3","6":"1","7":"6.00","8":"6.00","9":"6.000","10":"NA","11":"Jennifer","12":"P. palmivora","13":"P. palmivora | CCUB 1102"},{"1":"240","2":"T7","3":"35","4":"CCUB 1102","5":"R4","6":"1","7":"6.00","8":"6.00","9":"6.000","10":"NA","11":"Jennifer","12":"P. palmivora","13":"P. palmivora | CCUB 1102"},{"1":"241","2":"T7","3":"35","4":"CCUB 1205","5":"R1","6":"1","7":"6.00","8":"6.00","9":"6.000","10":"NA","11":"Jennifer","12":"P. theobromicola sp. nov.","13":"P. theobromicola sp. nov. | CCUB 1205"},{"1":"242","2":"T7","3":"35","4":"CCUB 1205","5":"R2","6":"1","7":"6.00","8":"6.00","9":"6.000","10":"NA","11":"Jennifer","12":"P. theobromicola sp. nov.","13":"P. theobromicola sp. nov. | CCUB 1205"},{"1":"243","2":"T7","3":"35","4":"CCUB 1205","5":"R3","6":"1","7":"6.00","8":"6.00","9":"6.000","10":"NA","11":"Jennifer","12":"P. theobromicola sp. nov.","13":"P. theobromicola sp. nov. | CCUB 1205"},{"1":"244","2":"T7","3":"35","4":"CCUB 1205","5":"R4","6":"1","7":"6.00","8":"6.00","9":"6.000","10":"NA","11":"Jennifer","12":"P. theobromicola sp. nov.","13":"P. theobromicola sp. nov. | CCUB 1205"},{"1":"245","2":"T7","3":"35","4":"CCUB 906","5":"R1","6":"1","7":"6.00","8":"6.00","9":"6.000","10":"NA","11":"Jennifer","12":"P. palmivora","13":"P. palmivora | CCUB 906"},{"1":"246","2":"T7","3":"35","4":"CCUB 906","5":"R2","6":"1","7":"6.00","8":"6.00","9":"6.000","10":"NA","11":"Jennifer","12":"P. palmivora","13":"P. palmivora | CCUB 906"},{"1":"247","2":"T7","3":"35","4":"CCUB 906","5":"R3","6":"1","7":"6.00","8":"6.00","9":"6.000","10":"NA","11":"Jennifer","12":"P. palmivora","13":"P. palmivora | CCUB 906"},{"1":"248","2":"T7","3":"35","4":"CCUB 906","5":"R4","6":"1","7":"6.00","8":"6.00","9":"6.000","10":"NA","11":"Jennifer","12":"P. palmivora","13":"P. palmivora | CCUB 906"},{"1":"249","2":"T7","3":"35","4":"P0479","5":"R1","6":"1","7":"6.00","8":"6.00","9":"6.000","10":"NA","11":"Jennifer","12":"P. citrophthora","13":"P. citrophthora | P0479"},{"1":"250","2":"T7","3":"35","4":"P0479","5":"R2","6":"1","7":"6.00","8":"6.00","9":"6.000","10":"NA","11":"Jennifer","12":"P. citrophthora","13":"P. citrophthora | P0479"},{"1":"251","2":"T7","3":"35","4":"P0479","5":"R3","6":"1","7":"6.00","8":"6.00","9":"6.000","10":"NA","11":"Jennifer","12":"P. citrophthora","13":"P. citrophthora | P0479"},{"1":"252","2":"T7","3":"35","4":"P0479","5":"R4","6":"1","7":"6.00","8":"6.00","9":"6.000","10":"NA","11":"Jennifer","12":"P. citrophthora","13":"P. citrophthora | P0479"},{"1":"253","2":"T8","3":"40","4":"CCUB 1151","5":"R1","6":"1","7":"6.00","8":"6.00","9":"6.000","10":"NA","11":"Jennifer","12":"P. theobromicola sp. nov.","13":"P. theobromicola sp. nov. | CCUB 1151"},{"1":"254","2":"T8","3":"40","4":"CCUB 1151","5":"R2","6":"1","7":"6.00","8":"6.00","9":"6.000","10":"NA","11":"Jennifer","12":"P. theobromicola sp. nov.","13":"P. theobromicola sp. nov. | CCUB 1151"},{"1":"255","2":"T8","3":"40","4":"CCUB 1151","5":"R3","6":"1","7":"6.00","8":"6.00","9":"6.000","10":"NA","11":"Jennifer","12":"P. theobromicola sp. nov.","13":"P. theobromicola sp. nov. | CCUB 1151"},{"1":"256","2":"T8","3":"40","4":"CCUB 1151","5":"R4","6":"1","7":"6.00","8":"6.00","9":"6.000","10":"NA","11":"Jennifer","12":"P. theobromicola sp. nov.","13":"P. theobromicola sp. nov. | CCUB 1151"},{"1":"257","2":"T8","3":"40","4":"CCUB 1285","5":"R1","6":"1","7":"6.00","8":"6.00","9":"6.000","10":"NA","11":"Jennifer","12":"P. theobromicola sp. nov.","13":"P. theobromicola sp. nov. | CCUB 1285"},{"1":"258","2":"T8","3":"40","4":"CCUB 1285","5":"R2","6":"1","7":"6.00","8":"6.00","9":"6.000","10":"NA","11":"Jennifer","12":"P. theobromicola sp. nov.","13":"P. theobromicola sp. nov. | CCUB 1285"},{"1":"259","2":"T8","3":"40","4":"CCUB 1285","5":"R3","6":"1","7":"6.00","8":"6.00","9":"6.000","10":"NA","11":"Jennifer","12":"P. theobromicola sp. nov.","13":"P. theobromicola sp. nov. | CCUB 1285"},{"1":"260","2":"T8","3":"40","4":"CCUB 1285","5":"R4","6":"1","7":"6.00","8":"6.00","9":"6.000","10":"NA","11":"Jennifer","12":"P. theobromicola sp. nov.","13":"P. theobromicola sp. nov. | CCUB 1285"},{"1":"261","2":"T8","3":"40","4":"CCUB 1158","5":"R1","6":"1","7":"6.00","8":"6.00","9":"6.000","10":"NA","11":"Jennifer","12":"P. palmivora","13":"P. palmivora | CCUB 1158"},{"1":"262","2":"T8","3":"40","4":"CCUB 1158","5":"R2","6":"1","7":"6.00","8":"6.00","9":"6.000","10":"NA","11":"Jennifer","12":"P. palmivora","13":"P. palmivora | CCUB 1158"},{"1":"263","2":"T8","3":"40","4":"CCUB 1158","5":"R3","6":"1","7":"6.00","8":"6.00","9":"6.000","10":"NA","11":"Jennifer","12":"P. palmivora","13":"P. palmivora | CCUB 1158"},{"1":"264","2":"T8","3":"40","4":"CCUB 1158","5":"R4","6":"1","7":"6.00","8":"6.00","9":"6.000","10":"NA","11":"Jennifer","12":"P. palmivora","13":"P. palmivora | CCUB 1158"},{"1":"265","2":"T8","3":"40","4":"CCUB 1091","5":"R1","6":"1","7":"6.00","8":"6.00","9":"6.000","10":"NA","11":"Jennifer","12":"P. theobromicola sp. nov.","13":"P. theobromicola sp. nov. | CCUB 1091"},{"1":"266","2":"T8","3":"40","4":"CCUB 1091","5":"R2","6":"1","7":"6.00","8":"6.00","9":"6.000","10":"NA","11":"Jennifer","12":"P. theobromicola sp. nov.","13":"P. theobromicola sp. nov. | CCUB 1091"},{"1":"267","2":"T8","3":"40","4":"CCUB 1091","5":"R3","6":"1","7":"6.00","8":"6.00","9":"6.000","10":"NA","11":"Jennifer","12":"P. theobromicola sp. nov.","13":"P. theobromicola sp. nov. | CCUB 1091"},{"1":"268","2":"T8","3":"40","4":"CCUB 1091","5":"R4","6":"1","7":"6.00","8":"6.00","9":"6.000","10":"NA","11":"Jennifer","12":"P. theobromicola sp. nov.","13":"P. theobromicola sp. nov. | CCUB 1091"},{"1":"269","2":"T8","3":"40","4":"CCUB 920","5":"R1","6":"1","7":"6.00","8":"6.00","9":"6.000","10":"NA","11":"Jennifer","12":"P. palmivora","13":"P. palmivora | CCUB 920"},{"1":"270","2":"T8","3":"40","4":"CCUB 920","5":"R2","6":"1","7":"6.00","8":"6.00","9":"6.000","10":"NA","11":"Jennifer","12":"P. palmivora","13":"P. palmivora | CCUB 920"},{"1":"271","2":"T8","3":"40","4":"CCUB 920","5":"R3","6":"1","7":"6.00","8":"6.00","9":"6.000","10":"NA","11":"Jennifer","12":"P. palmivora","13":"P. palmivora | CCUB 920"},{"1":"272","2":"T8","3":"40","4":"CCUB 920","5":"R4","6":"1","7":"6.00","8":"6.00","9":"6.000","10":"NA","11":"Jennifer","12":"P. palmivora","13":"P. palmivora | CCUB 920"},{"1":"273","2":"T8","3":"40","4":"CCUB 1102","5":"R1","6":"1","7":"6.00","8":"6.00","9":"6.000","10":"NA","11":"Jennifer","12":"P. palmivora","13":"P. palmivora | CCUB 1102"},{"1":"274","2":"T8","3":"40","4":"CCUB 1102","5":"R2","6":"1","7":"6.00","8":"6.00","9":"6.000","10":"NA","11":"Jennifer","12":"P. palmivora","13":"P. palmivora | CCUB 1102"},{"1":"275","2":"T8","3":"40","4":"CCUB 1102","5":"R3","6":"1","7":"6.00","8":"6.00","9":"6.000","10":"NA","11":"Jennifer","12":"P. palmivora","13":"P. palmivora | CCUB 1102"},{"1":"276","2":"T8","3":"40","4":"CCUB 1102","5":"R4","6":"1","7":"6.00","8":"6.00","9":"6.000","10":"NA","11":"Jennifer","12":"P. palmivora","13":"P. palmivora | CCUB 1102"},{"1":"277","2":"T8","3":"40","4":"CCUB 1205","5":"R1","6":"1","7":"6.00","8":"6.00","9":"6.000","10":"NA","11":"Jennifer","12":"P. theobromicola sp. nov.","13":"P. theobromicola sp. nov. | CCUB 1205"},{"1":"278","2":"T8","3":"40","4":"CCUB 1205","5":"R2","6":"1","7":"6.00","8":"6.00","9":"6.000","10":"NA","11":"Jennifer","12":"P. theobromicola sp. nov.","13":"P. theobromicola sp. nov. | CCUB 1205"},{"1":"279","2":"T8","3":"40","4":"CCUB 1205","5":"R3","6":"1","7":"6.00","8":"6.00","9":"6.000","10":"NA","11":"Jennifer","12":"P. theobromicola sp. nov.","13":"P. theobromicola sp. nov. | CCUB 1205"},{"1":"280","2":"T8","3":"40","4":"CCUB 1205","5":"R4","6":"1","7":"6.00","8":"6.00","9":"6.000","10":"NA","11":"Jennifer","12":"P. theobromicola sp. nov.","13":"P. theobromicola sp. nov. | CCUB 1205"},{"1":"281","2":"T8","3":"40","4":"CCUB 906","5":"R1","6":"1","7":"6.00","8":"6.00","9":"6.000","10":"NA","11":"Jennifer","12":"P. palmivora","13":"P. palmivora | CCUB 906"},{"1":"282","2":"T8","3":"40","4":"CCUB 906","5":"R2","6":"1","7":"6.00","8":"6.00","9":"6.000","10":"NA","11":"Jennifer","12":"P. palmivora","13":"P. palmivora | CCUB 906"},{"1":"283","2":"T8","3":"40","4":"CCUB 906","5":"R3","6":"1","7":"6.00","8":"6.00","9":"6.000","10":"NA","11":"Jennifer","12":"P. palmivora","13":"P. palmivora | CCUB 906"},{"1":"284","2":"T8","3":"40","4":"CCUB 906","5":"R4","6":"1","7":"6.00","8":"6.00","9":"6.000","10":"NA","11":"Jennifer","12":"P. palmivora","13":"P. palmivora | CCUB 906"},{"1":"285","2":"T8","3":"40","4":"P0479","5":"R1","6":"1","7":"6.00","8":"6.00","9":"6.000","10":"NA","11":"Jennifer","12":"P. citrophthora","13":"P. citrophthora | P0479"},{"1":"286","2":"T8","3":"40","4":"P0479","5":"R2","6":"1","7":"6.00","8":"6.00","9":"6.000","10":"NA","11":"Jennifer","12":"P. citrophthora","13":"P. citrophthora | P0479"},{"1":"287","2":"T8","3":"40","4":"P0479","5":"R3","6":"1","7":"6.00","8":"6.00","9":"6.000","10":"NA","11":"Jennifer","12":"P. citrophthora","13":"P. citrophthora | P0479"},{"1":"288","2":"T8","3":"40","4":"P0479","5":"R4","6":"1","7":"6.00","8":"6.00","9":"6.000","10":"NA","11":"Jennifer","12":"P. citrophthora","13":"P. citrophthora | P0479"},{"1":"289","2":"T1","3":"5","4":"CCUB 1151","5":"R1","6":"2","7":"6.00","8":"6.00","9":"6.000","10":"NA","11":"Jennifer","12":"P. theobromicola sp. nov.","13":"P. theobromicola sp. nov. | CCUB 1151"},{"1":"290","2":"T1","3":"5","4":"CCUB 1151","5":"R2","6":"2","7":"6.00","8":"6.00","9":"6.000","10":"NA","11":"Jennifer","12":"P. theobromicola sp. nov.","13":"P. theobromicola sp. nov. | CCUB 1151"},{"1":"291","2":"T1","3":"5","4":"CCUB 1151","5":"R3","6":"2","7":"6.00","8":"6.00","9":"6.000","10":"NA","11":"Jennifer","12":"P. theobromicola sp. nov.","13":"P. theobromicola sp. nov. | CCUB 1151"},{"1":"292","2":"T1","3":"5","4":"CCUB 1151","5":"R4","6":"2","7":"6.00","8":"6.00","9":"6.000","10":"NA","11":"Jennifer","12":"P. theobromicola sp. nov.","13":"P. theobromicola sp. nov. | CCUB 1151"},{"1":"293","2":"T1","3":"5","4":"CCUB 1285","5":"R1","6":"2","7":"6.00","8":"6.00","9":"6.000","10":"NA","11":"Jennifer","12":"P. theobromicola sp. nov.","13":"P. theobromicola sp. nov. | CCUB 1285"},{"1":"294","2":"T1","3":"5","4":"CCUB 1285","5":"R2","6":"2","7":"6.00","8":"6.00","9":"6.000","10":"NA","11":"Jennifer","12":"P. theobromicola sp. nov.","13":"P. theobromicola sp. nov. | CCUB 1285"},{"1":"295","2":"T1","3":"5","4":"CCUB 1285","5":"R3","6":"2","7":"6.00","8":"6.00","9":"6.000","10":"NA","11":"Jennifer","12":"P. theobromicola sp. nov.","13":"P. theobromicola sp. nov. | CCUB 1285"},{"1":"296","2":"T1","3":"5","4":"CCUB 1285","5":"R4","6":"2","7":"6.00","8":"6.00","9":"6.000","10":"NA","11":"Jennifer","12":"P. theobromicola sp. nov.","13":"P. theobromicola sp. nov. | CCUB 1285"},{"1":"297","2":"T1","3":"5","4":"CCUB 1158","5":"R1","6":"2","7":"6.00","8":"6.00","9":"6.000","10":"NA","11":"Jennifer","12":"P. palmivora","13":"P. palmivora | CCUB 1158"},{"1":"298","2":"T1","3":"5","4":"CCUB 1158","5":"R2","6":"2","7":"6.00","8":"6.00","9":"6.000","10":"NA","11":"Jennifer","12":"P. palmivora","13":"P. palmivora | CCUB 1158"},{"1":"299","2":"T1","3":"5","4":"CCUB 1158","5":"R3","6":"2","7":"6.00","8":"6.00","9":"6.000","10":"NA","11":"Jennifer","12":"P. palmivora","13":"P. palmivora | CCUB 1158"},{"1":"300","2":"T1","3":"5","4":"CCUB 1158","5":"R4","6":"2","7":"6.00","8":"6.00","9":"6.000","10":"NA","11":"Jennifer","12":"P. palmivora","13":"P. palmivora | CCUB 1158"},{"1":"301","2":"T1","3":"5","4":"CCUB 1091","5":"R1","6":"2","7":"6.00","8":"6.00","9":"6.000","10":"NA","11":"Jennifer","12":"P. theobromicola sp. nov.","13":"P. theobromicola sp. nov. | CCUB 1091"},{"1":"302","2":"T1","3":"5","4":"CCUB 1091","5":"R2","6":"2","7":"6.00","8":"6.00","9":"6.000","10":"NA","11":"Jennifer","12":"P. theobromicola sp. nov.","13":"P. theobromicola sp. nov. | CCUB 1091"},{"1":"303","2":"T1","3":"5","4":"CCUB 1091","5":"R3","6":"2","7":"6.00","8":"6.00","9":"6.000","10":"NA","11":"Jennifer","12":"P. theobromicola sp. nov.","13":"P. theobromicola sp. nov. | CCUB 1091"},{"1":"304","2":"T1","3":"5","4":"CCUB 1091","5":"R4","6":"2","7":"6.00","8":"6.00","9":"6.000","10":"NA","11":"Jennifer","12":"P. theobromicola sp. nov.","13":"P. theobromicola sp. nov. | CCUB 1091"},{"1":"305","2":"T1","3":"5","4":"CCUB 920","5":"R1","6":"2","7":"6.00","8":"6.00","9":"6.000","10":"NA","11":"Jennifer","12":"P. palmivora","13":"P. palmivora | CCUB 920"},{"1":"306","2":"T1","3":"5","4":"CCUB 920","5":"R2","6":"2","7":"6.00","8":"6.00","9":"6.000","10":"NA","11":"Jennifer","12":"P. palmivora","13":"P. palmivora | CCUB 920"},{"1":"307","2":"T1","3":"5","4":"CCUB 920","5":"R3","6":"2","7":"6.00","8":"6.00","9":"6.000","10":"NA","11":"Jennifer","12":"P. palmivora","13":"P. palmivora | CCUB 920"},{"1":"308","2":"T1","3":"5","4":"CCUB 920","5":"R4","6":"2","7":"6.00","8":"6.00","9":"6.000","10":"NA","11":"Jennifer","12":"P. palmivora","13":"P. palmivora | CCUB 920"},{"1":"309","2":"T1","3":"5","4":"CCUB 1102","5":"R1","6":"2","7":"6.00","8":"6.00","9":"6.000","10":"NA","11":"Jennifer","12":"P. palmivora","13":"P. palmivora | CCUB 1102"},{"1":"310","2":"T1","3":"5","4":"CCUB 1102","5":"R2","6":"2","7":"6.00","8":"6.00","9":"6.000","10":"NA","11":"Jennifer","12":"P. palmivora","13":"P. palmivora | CCUB 1102"},{"1":"311","2":"T1","3":"5","4":"CCUB 1102","5":"R3","6":"2","7":"6.00","8":"6.00","9":"6.000","10":"NA","11":"Jennifer","12":"P. palmivora","13":"P. palmivora | CCUB 1102"},{"1":"312","2":"T1","3":"5","4":"CCUB 1102","5":"R4","6":"2","7":"6.00","8":"6.00","9":"6.000","10":"NA","11":"Jennifer","12":"P. palmivora","13":"P. palmivora | CCUB 1102"},{"1":"313","2":"T1","3":"5","4":"CCUB 1205","5":"R1","6":"2","7":"6.00","8":"6.00","9":"6.000","10":"NA","11":"Jennifer","12":"P. theobromicola sp. nov.","13":"P. theobromicola sp. nov. | CCUB 1205"},{"1":"314","2":"T1","3":"5","4":"CCUB 1205","5":"R2","6":"2","7":"6.00","8":"6.00","9":"6.000","10":"NA","11":"Jennifer","12":"P. theobromicola sp. nov.","13":"P. theobromicola sp. nov. | CCUB 1205"},{"1":"315","2":"T1","3":"5","4":"CCUB 1205","5":"R3","6":"2","7":"6.00","8":"6.00","9":"6.000","10":"NA","11":"Jennifer","12":"P. theobromicola sp. nov.","13":"P. theobromicola sp. nov. | CCUB 1205"},{"1":"316","2":"T1","3":"5","4":"CCUB 1205","5":"R4","6":"2","7":"6.00","8":"6.00","9":"6.000","10":"NA","11":"Jennifer","12":"P. theobromicola sp. nov.","13":"P. theobromicola sp. nov. | CCUB 1205"},{"1":"317","2":"T1","3":"5","4":"CCUB 906","5":"R1","6":"2","7":"6.00","8":"6.00","9":"6.000","10":"NA","11":"Jennifer","12":"P. palmivora","13":"P. palmivora | CCUB 906"},{"1":"318","2":"T1","3":"5","4":"CCUB 906","5":"R2","6":"2","7":"6.00","8":"6.00","9":"6.000","10":"NA","11":"Jennifer","12":"P. palmivora","13":"P. palmivora | CCUB 906"},{"1":"319","2":"T1","3":"5","4":"CCUB 906","5":"R3","6":"2","7":"6.00","8":"6.00","9":"6.000","10":"NA","11":"Jennifer","12":"P. palmivora","13":"P. palmivora | CCUB 906"},{"1":"320","2":"T1","3":"5","4":"CCUB 906","5":"R4","6":"2","7":"6.00","8":"6.00","9":"6.000","10":"NA","11":"Jennifer","12":"P. palmivora","13":"P. palmivora | CCUB 906"},{"1":"321","2":"T1","3":"5","4":"P0479","5":"R1","6":"2","7":"6.00","8":"6.00","9":"6.000","10":"NA","11":"Jennifer","12":"P. citrophthora","13":"P. citrophthora | P0479"},{"1":"322","2":"T1","3":"5","4":"P0479","5":"R2","6":"2","7":"6.00","8":"6.00","9":"6.000","10":"NA","11":"Jennifer","12":"P. citrophthora","13":"P. citrophthora | P0479"},{"1":"323","2":"T1","3":"5","4":"P0479","5":"R3","6":"2","7":"6.00","8":"6.00","9":"6.000","10":"NA","11":"Jennifer","12":"P. citrophthora","13":"P. citrophthora | P0479"},{"1":"324","2":"T1","3":"5","4":"P0479","5":"R4","6":"2","7":"6.00","8":"6.00","9":"6.000","10":"NA","11":"Jennifer","12":"P. citrophthora","13":"P. citrophthora | P0479"},{"1":"325","2":"T2","3":"10","4":"CCUB 1151","5":"R1","6":"2","7":"12.27","8":"11.99","9":"12.130","10":"NA","11":"Jennifer","12":"P. theobromicola sp. nov.","13":"P. theobromicola sp. nov. | CCUB 1151"},{"1":"326","2":"T2","3":"10","4":"CCUB 1151","5":"R2","6":"2","7":"10.91","8":"12.32","9":"11.615","10":"NA","11":"Jennifer","12":"P. theobromicola sp. nov.","13":"P. theobromicola sp. nov. | CCUB 1151"},{"1":"327","2":"T2","3":"10","4":"CCUB 1151","5":"R3","6":"2","7":"11.80","8":"11.25","9":"11.525","10":"NA","11":"Jennifer","12":"P. theobromicola sp. nov.","13":"P. theobromicola sp. nov. | CCUB 1151"},{"1":"328","2":"T2","3":"10","4":"CCUB 1151","5":"R4","6":"2","7":"11.47","8":"11.39","9":"11.430","10":"NA","11":"Jennifer","12":"P. theobromicola sp. nov.","13":"P. theobromicola sp. nov. | CCUB 1151"},{"1":"329","2":"T2","3":"10","4":"CCUB 1285","5":"R1","6":"2","7":"12.15","8":"12.32","9":"12.235","10":"NA","11":"Jennifer","12":"P. theobromicola sp. nov.","13":"P. theobromicola sp. nov. | CCUB 1285"},{"1":"330","2":"T2","3":"10","4":"CCUB 1285","5":"R2","6":"2","7":"12.14","8":"11.48","9":"11.810","10":"NA","11":"Jennifer","12":"P. theobromicola sp. nov.","13":"P. theobromicola sp. nov. | CCUB 1285"},{"1":"331","2":"T2","3":"10","4":"CCUB 1285","5":"R3","6":"2","7":"11.85","8":"10.87","9":"11.360","10":"NA","11":"Jennifer","12":"P. theobromicola sp. nov.","13":"P. theobromicola sp. nov. | CCUB 1285"},{"1":"332","2":"T2","3":"10","4":"CCUB 1285","5":"R4","6":"2","7":"9.81","8":"9.77","9":"9.790","10":"NA","11":"Jennifer","12":"P. theobromicola sp. nov.","13":"P. theobromicola sp. nov. | CCUB 1285"},{"1":"333","2":"T2","3":"10","4":"CCUB 1158","5":"R1","6":"2","7":"9.01","8":"8.85","9":"8.930","10":"NA","11":"Jennifer","12":"P. palmivora","13":"P. palmivora | CCUB 1158"},{"1":"334","2":"T2","3":"10","4":"CCUB 1158","5":"R2","6":"2","7":"9.08","8":"9.89","9":"9.485","10":"NA","11":"Jennifer","12":"P. palmivora","13":"P. palmivora | CCUB 1158"},{"1":"335","2":"T2","3":"10","4":"CCUB 1158","5":"R3","6":"2","7":"9.14","8":"8.98","9":"9.060","10":"NA","11":"Jennifer","12":"P. palmivora","13":"P. palmivora | CCUB 1158"},{"1":"336","2":"T2","3":"10","4":"CCUB 1158","5":"R4","6":"2","7":"9.73","8":"9.61","9":"9.670","10":"NA","11":"Jennifer","12":"P. palmivora","13":"P. palmivora | CCUB 1158"},{"1":"337","2":"T2","3":"10","4":"CCUB 1091","5":"R1","6":"2","7":"13.32","8":"13.63","9":"13.475","10":"NA","11":"Jennifer","12":"P. theobromicola sp. nov.","13":"P. theobromicola sp. nov. | CCUB 1091"},{"1":"338","2":"T2","3":"10","4":"CCUB 1091","5":"R2","6":"2","7":"12.68","8":"13.56","9":"13.120","10":"NA","11":"Jennifer","12":"P. theobromicola sp. nov.","13":"P. theobromicola sp. nov. | CCUB 1091"},{"1":"339","2":"T2","3":"10","4":"CCUB 1091","5":"R3","6":"2","7":"11.61","8":"12.58","9":"12.095","10":"NA","11":"Jennifer","12":"P. theobromicola sp. nov.","13":"P. theobromicola sp. nov. | CCUB 1091"},{"1":"340","2":"T2","3":"10","4":"CCUB 1091","5":"R4","6":"2","7":"13.00","8":"11.34","9":"12.170","10":"NA","11":"Jennifer","12":"P. theobromicola sp. nov.","13":"P. theobromicola sp. nov. | CCUB 1091"},{"1":"341","2":"T2","3":"10","4":"CCUB 920","5":"R1","6":"2","7":"6.00","8":"6.00","9":"6.000","10":"NA","11":"Jennifer","12":"P. palmivora","13":"P. palmivora | CCUB 920"},{"1":"342","2":"T2","3":"10","4":"CCUB 920","5":"R2","6":"2","7":"7.29","8":"8.45","9":"7.870","10":"NA","11":"Jennifer","12":"P. palmivora","13":"P. palmivora | CCUB 920"},{"1":"343","2":"T2","3":"10","4":"CCUB 920","5":"R3","6":"2","7":"6.00","8":"6.00","9":"6.000","10":"NA","11":"Jennifer","12":"P. palmivora","13":"P. palmivora | CCUB 920"},{"1":"344","2":"T2","3":"10","4":"CCUB 920","5":"R4","6":"2","7":"7.70","8":"8.06","9":"7.880","10":"NA","11":"Jennifer","12":"P. palmivora","13":"P. palmivora | CCUB 920"},{"1":"345","2":"T2","3":"10","4":"CCUB 1102","5":"R1","6":"2","7":"9.30","8":"8.03","9":"8.665","10":"NA","11":"Jennifer","12":"P. palmivora","13":"P. palmivora | CCUB 1102"},{"1":"346","2":"T2","3":"10","4":"CCUB 1102","5":"R2","6":"2","7":"7.50","8":"9.66","9":"8.580","10":"NA","11":"Jennifer","12":"P. palmivora","13":"P. palmivora | CCUB 1102"},{"1":"347","2":"T2","3":"10","4":"CCUB 1102","5":"R3","6":"2","7":"8.97","8":"8.26","9":"8.615","10":"NA","11":"Jennifer","12":"P. palmivora","13":"P. palmivora | CCUB 1102"},{"1":"348","2":"T2","3":"10","4":"CCUB 1102","5":"R4","6":"2","7":"6.00","8":"6.00","9":"6.000","10":"NA","11":"Jennifer","12":"P. palmivora","13":"P. palmivora | CCUB 1102"},{"1":"349","2":"T2","3":"10","4":"CCUB 1205","5":"R1","6":"2","7":"15.23","8":"14.68","9":"14.955","10":"NA","11":"Jennifer","12":"P. theobromicola sp. nov.","13":"P. theobromicola sp. nov. | CCUB 1205"},{"1":"350","2":"T2","3":"10","4":"CCUB 1205","5":"R2","6":"2","7":"14.80","8":"15.89","9":"15.345","10":"NA","11":"Jennifer","12":"P. theobromicola sp. nov.","13":"P. theobromicola sp. nov. | CCUB 1205"},{"1":"351","2":"T2","3":"10","4":"CCUB 1205","5":"R3","6":"2","7":"16.04","8":"14.95","9":"15.495","10":"NA","11":"Jennifer","12":"P. theobromicola sp. nov.","13":"P. theobromicola sp. nov. | CCUB 1205"},{"1":"352","2":"T2","3":"10","4":"CCUB 1205","5":"R4","6":"2","7":"13.38","8":"14.14","9":"13.760","10":"NA","11":"Jennifer","12":"P. theobromicola sp. nov.","13":"P. theobromicola sp. nov. | CCUB 1205"},{"1":"353","2":"T2","3":"10","4":"CCUB 906","5":"R1","6":"2","7":"10.12","8":"9.48","9":"9.800","10":"NA","11":"Jennifer","12":"P. palmivora","13":"P. palmivora | CCUB 906"},{"1":"354","2":"T2","3":"10","4":"CCUB 906","5":"R2","6":"2","7":"11.24","8":"10.24","9":"10.740","10":"NA","11":"Jennifer","12":"P. palmivora","13":"P. palmivora | CCUB 906"},{"1":"355","2":"T2","3":"10","4":"CCUB 906","5":"R3","6":"2","7":"9.63","8":"9.42","9":"9.525","10":"NA","11":"Jennifer","12":"P. palmivora","13":"P. palmivora | CCUB 906"},{"1":"356","2":"T2","3":"10","4":"CCUB 906","5":"R4","6":"2","7":"9.53","8":"9.77","9":"9.650","10":"NA","11":"Jennifer","12":"P. palmivora","13":"P. palmivora | CCUB 906"},{"1":"357","2":"T2","3":"10","4":"P0479","5":"R1","6":"2","7":"6.00","8":"6.00","9":"6.000","10":"NA","11":"Jennifer","12":"P. citrophthora","13":"P. citrophthora | P0479"},{"1":"358","2":"T2","3":"10","4":"P0479","5":"R2","6":"2","7":"6.00","8":"6.00","9":"6.000","10":"NA","11":"Jennifer","12":"P. citrophthora","13":"P. citrophthora | P0479"},{"1":"359","2":"T2","3":"10","4":"P0479","5":"R3","6":"2","7":"6.00","8":"6.00","9":"6.000","10":"NA","11":"Jennifer","12":"P. citrophthora","13":"P. citrophthora | P0479"},{"1":"360","2":"T2","3":"10","4":"P0479","5":"R4","6":"2","7":"6.00","8":"6.00","9":"6.000","10":"NA","11":"Jennifer","12":"P. citrophthora","13":"P. citrophthora | P0479"},{"1":"361","2":"T3","3":"15","4":"CCUB 1151","5":"R1","6":"2","7":"21.88","8":"22.46","9":"22.170","10":"NA","11":"Jennifer","12":"P. theobromicola sp. nov.","13":"P. theobromicola sp. nov. | CCUB 1151"},{"1":"362","2":"T3","3":"15","4":"CCUB 1151","5":"R2","6":"2","7":"21.96","8":"22.14","9":"22.050","10":"NA","11":"Jennifer","12":"P. theobromicola sp. nov.","13":"P. theobromicola sp. nov. | CCUB 1151"},{"1":"363","2":"T3","3":"15","4":"CCUB 1151","5":"R3","6":"2","7":"21.65","8":"21.93","9":"21.790","10":"NA","11":"Jennifer","12":"P. theobromicola sp. nov.","13":"P. theobromicola sp. nov. | CCUB 1151"},{"1":"364","2":"T3","3":"15","4":"CCUB 1151","5":"R4","6":"2","7":"22.75","8":"22.79","9":"22.770","10":"NA","11":"Jennifer","12":"P. theobromicola sp. nov.","13":"P. theobromicola sp. nov. | CCUB 1151"},{"1":"365","2":"T3","3":"15","4":"CCUB 1285","5":"R1","6":"2","7":"20.97","8":"21.10","9":"21.035","10":"NA","11":"Jennifer","12":"P. theobromicola sp. nov.","13":"P. theobromicola sp. nov. | CCUB 1285"},{"1":"366","2":"T3","3":"15","4":"CCUB 1285","5":"R2","6":"2","7":"21.48","8":"21.80","9":"21.640","10":"NA","11":"Jennifer","12":"P. theobromicola sp. nov.","13":"P. theobromicola sp. nov. | CCUB 1285"},{"1":"367","2":"T3","3":"15","4":"CCUB 1285","5":"R3","6":"2","7":"21.77","8":"21.90","9":"21.835","10":"NA","11":"Jennifer","12":"P. theobromicola sp. nov.","13":"P. theobromicola sp. nov. | CCUB 1285"},{"1":"368","2":"T3","3":"15","4":"CCUB 1285","5":"R4","6":"2","7":"21.35","8":"20.96","9":"21.155","10":"NA","11":"Jennifer","12":"P. theobromicola sp. nov.","13":"P. theobromicola sp. nov. | CCUB 1285"},{"1":"369","2":"T3","3":"15","4":"CCUB 1158","5":"R1","6":"2","7":"15.23","8":"15.73","9":"15.480","10":"NA","11":"Jennifer","12":"P. palmivora","13":"P. palmivora | CCUB 1158"},{"1":"370","2":"T3","3":"15","4":"CCUB 1158","5":"R2","6":"2","7":"NA","8":"NA","9":"NA","10":"Red filled","11":"Jennifer","12":"P. palmivora","13":"P. palmivora | CCUB 1158"},{"1":"371","2":"T3","3":"15","4":"CCUB 1158","5":"R3","6":"2","7":"16.13","8":"17.10","9":"16.615","10":"NA","11":"Jennifer","12":"P. palmivora","13":"P. palmivora | CCUB 1158"},{"1":"372","2":"T3","3":"15","4":"CCUB 1158","5":"R4","6":"2","7":"14.82","8":"15.54","9":"15.180","10":"NA","11":"Jennifer","12":"P. palmivora","13":"P. palmivora | CCUB 1158"},{"1":"373","2":"T3","3":"15","4":"CCUB 1091","5":"R1","6":"2","7":"21.74","8":"22.65","9":"22.195","10":"NA","11":"Jennifer","12":"P. theobromicola sp. nov.","13":"P. theobromicola sp. nov. | CCUB 1091"},{"1":"374","2":"T3","3":"15","4":"CCUB 1091","5":"R2","6":"2","7":"20.54","8":"20.39","9":"20.465","10":"NA","11":"Jennifer","12":"P. theobromicola sp. nov.","13":"P. theobromicola sp. nov. | CCUB 1091"},{"1":"375","2":"T3","3":"15","4":"CCUB 1091","5":"R3","6":"2","7":"22.32","8":"21.92","9":"22.120","10":"NA","11":"Jennifer","12":"P. theobromicola sp. nov.","13":"P. theobromicola sp. nov. | CCUB 1091"},{"1":"376","2":"T3","3":"15","4":"CCUB 1091","5":"R4","6":"2","7":"20.94","8":"20.29","9":"20.615","10":"NA","11":"Jennifer","12":"P. theobromicola sp. nov.","13":"P. theobromicola sp. nov. | CCUB 1091"},{"1":"377","2":"T3","3":"15","4":"CCUB 920","5":"R1","6":"2","7":"13.02","8":"13.11","9":"13.065","10":"NA","11":"Jennifer","12":"P. palmivora","13":"P. palmivora | CCUB 920"},{"1":"378","2":"T3","3":"15","4":"CCUB 920","5":"R2","6":"2","7":"12.28","8":"12.45","9":"12.365","10":"NA","11":"Jennifer","12":"P. palmivora","13":"P. palmivora | CCUB 920"},{"1":"379","2":"T3","3":"15","4":"CCUB 920","5":"R3","6":"2","7":"12.29","8":"13.61","9":"12.950","10":"NA","11":"Jennifer","12":"P. palmivora","13":"P. palmivora | CCUB 920"},{"1":"380","2":"T3","3":"15","4":"CCUB 920","5":"R4","6":"2","7":"13.15","8":"14.76","9":"13.955","10":"NA","11":"Jennifer","12":"P. palmivora","13":"P. palmivora | CCUB 920"},{"1":"381","2":"T3","3":"15","4":"CCUB 1102","5":"R1","6":"2","7":"14.93","8":"13.42","9":"14.175","10":"NA","11":"Jennifer","12":"P. palmivora","13":"P. palmivora | CCUB 1102"},{"1":"382","2":"T3","3":"15","4":"CCUB 1102","5":"R2","6":"2","7":"14.75","8":"14.03","9":"14.390","10":"NA","11":"Jennifer","12":"P. palmivora","13":"P. palmivora | CCUB 1102"},{"1":"383","2":"T3","3":"15","4":"CCUB 1102","5":"R3","6":"2","7":"14.14","8":"13.86","9":"14.000","10":"NA","11":"Jennifer","12":"P. palmivora","13":"P. palmivora | CCUB 1102"},{"1":"384","2":"T3","3":"15","4":"CCUB 1102","5":"R4","6":"2","7":"13.26","8":"12.86","9":"13.060","10":"NA","11":"Jennifer","12":"P. palmivora","13":"P. palmivora | CCUB 1102"},{"1":"385","2":"T3","3":"15","4":"CCUB 1205","5":"R1","6":"2","7":"24.83","8":"23.24","9":"24.035","10":"NA","11":"Jennifer","12":"P. theobromicola sp. nov.","13":"P. theobromicola sp. nov. | CCUB 1205"},{"1":"386","2":"T3","3":"15","4":"CCUB 1205","5":"R2","6":"2","7":"24.23","8":"25.26","9":"24.745","10":"NA","11":"Jennifer","12":"P. theobromicola sp. nov.","13":"P. theobromicola sp. nov. | CCUB 1205"},{"1":"387","2":"T3","3":"15","4":"CCUB 1205","5":"R3","6":"2","7":"23.68","8":"24.12","9":"23.900","10":"NA","11":"Jennifer","12":"P. theobromicola sp. nov.","13":"P. theobromicola sp. nov. | CCUB 1205"},{"1":"388","2":"T3","3":"15","4":"CCUB 1205","5":"R4","6":"2","7":"24.64","8":"24.48","9":"24.560","10":"NA","11":"Jennifer","12":"P. theobromicola sp. nov.","13":"P. theobromicola sp. nov. | CCUB 1205"},{"1":"389","2":"T3","3":"15","4":"CCUB 906","5":"R1","6":"2","7":"15.58","8":"14.37","9":"14.975","10":"NA","11":"Jennifer","12":"P. palmivora","13":"P. palmivora | CCUB 906"},{"1":"390","2":"T3","3":"15","4":"CCUB 906","5":"R2","6":"2","7":"14.35","8":"14.35","9":"14.350","10":"NA","11":"Jennifer","12":"P. palmivora","13":"P. palmivora | CCUB 906"},{"1":"391","2":"T3","3":"15","4":"CCUB 906","5":"R3","6":"2","7":"14.48","8":"13.89","9":"14.185","10":"NA","11":"Jennifer","12":"P. palmivora","13":"P. palmivora | CCUB 906"},{"1":"392","2":"T3","3":"15","4":"CCUB 906","5":"R4","6":"2","7":"13.99","8":"14.16","9":"14.075","10":"NA","11":"Jennifer","12":"P. palmivora","13":"P. palmivora | CCUB 906"},{"1":"393","2":"T3","3":"15","4":"P0479","5":"R1","6":"2","7":"19.96","8":"19.06","9":"19.510","10":"NA","11":"Jennifer","12":"P. citrophthora","13":"P. citrophthora | P0479"},{"1":"394","2":"T3","3":"15","4":"P0479","5":"R2","6":"2","7":"19.20","8":"17.67","9":"18.435","10":"NA","11":"Jennifer","12":"P. citrophthora","13":"P. citrophthora | P0479"},{"1":"395","2":"T3","3":"15","4":"P0479","5":"R3","6":"2","7":"17.96","8":"20.30","9":"19.130","10":"NA","11":"Jennifer","12":"P. citrophthora","13":"P. citrophthora | P0479"},{"1":"396","2":"T3","3":"15","4":"P0479","5":"R4","6":"2","7":"19.41","8":"18.79","9":"19.100","10":"NA","11":"Jennifer","12":"P. citrophthora","13":"P. citrophthora | P0479"},{"1":"397","2":"T4","3":"20","4":"CCUB 1151","5":"R1","6":"2","7":"28.70","8":"29.52","9":"29.110","10":"NA","11":"Jennifer","12":"P. theobromicola sp. nov.","13":"P. theobromicola sp. nov. | CCUB 1151"},{"1":"398","2":"T4","3":"20","4":"CCUB 1151","5":"R2","6":"2","7":"27.85","8":"27.45","9":"27.650","10":"NA","11":"Jennifer","12":"P. theobromicola sp. nov.","13":"P. theobromicola sp. nov. | CCUB 1151"},{"1":"399","2":"T4","3":"20","4":"CCUB 1151","5":"R3","6":"2","7":"27.49","8":"27.49","9":"27.490","10":"NA","11":"Jennifer","12":"P. theobromicola sp. nov.","13":"P. theobromicola sp. nov. | CCUB 1151"},{"1":"400","2":"T4","3":"20","4":"CCUB 1151","5":"R4","6":"2","7":"29.20","8":"29.73","9":"29.465","10":"NA","11":"Jennifer","12":"P. theobromicola sp. nov.","13":"P. theobromicola sp. nov. | CCUB 1151"},{"1":"401","2":"T4","3":"20","4":"CCUB 1285","5":"R1","6":"2","7":"30.11","8":"31.81","9":"30.960","10":"NA","11":"Jennifer","12":"P. theobromicola sp. nov.","13":"P. theobromicola sp. nov. | CCUB 1285"},{"1":"402","2":"T4","3":"20","4":"CCUB 1285","5":"R2","6":"2","7":"32.33","8":"31.94","9":"32.135","10":"NA","11":"Jennifer","12":"P. theobromicola sp. nov.","13":"P. theobromicola sp. nov. | CCUB 1285"},{"1":"403","2":"T4","3":"20","4":"CCUB 1285","5":"R3","6":"2","7":"31.42","8":"31.29","9":"31.355","10":"NA","11":"Jennifer","12":"P. theobromicola sp. nov.","13":"P. theobromicola sp. nov. | CCUB 1285"},{"1":"404","2":"T4","3":"20","4":"CCUB 1285","5":"R4","6":"2","7":"31.80","8":"31.13","9":"31.465","10":"NA","11":"Jennifer","12":"P. theobromicola sp. nov.","13":"P. theobromicola sp. nov. | CCUB 1285"},{"1":"405","2":"T4","3":"20","4":"CCUB 1158","5":"R1","6":"2","7":"22.46","8":"21.30","9":"21.880","10":"NA","11":"Jennifer","12":"P. palmivora","13":"P. palmivora | CCUB 1158"},{"1":"406","2":"T4","3":"20","4":"CCUB 1158","5":"R2","6":"2","7":"23.37","8":"21.67","9":"22.520","10":"NA","11":"Jennifer","12":"P. palmivora","13":"P. palmivora | CCUB 1158"},{"1":"407","2":"T4","3":"20","4":"CCUB 1158","5":"R3","6":"2","7":"21.49","8":"21.29","9":"21.390","10":"NA","11":"Jennifer","12":"P. palmivora","13":"P. palmivora | CCUB 1158"},{"1":"408","2":"T4","3":"20","4":"CCUB 1158","5":"R4","6":"2","7":"21.15","8":"20.65","9":"20.900","10":"NA","11":"Jennifer","12":"P. palmivora","13":"P. palmivora | CCUB 1158"},{"1":"409","2":"T4","3":"20","4":"CCUB 1091","5":"R1","6":"2","7":"29.35","8":"29.25","9":"29.300","10":"NA","11":"Jennifer","12":"P. theobromicola sp. nov.","13":"P. theobromicola sp. nov. | CCUB 1091"},{"1":"410","2":"T4","3":"20","4":"CCUB 1091","5":"R2","6":"2","7":"28.38","8":"27.53","9":"27.955","10":"NA","11":"Jennifer","12":"P. theobromicola sp. nov.","13":"P. theobromicola sp. nov. | CCUB 1091"},{"1":"411","2":"T4","3":"20","4":"CCUB 1091","5":"R3","6":"2","7":"30.15","8":"29.72","9":"29.935","10":"NA","11":"Jennifer","12":"P. theobromicola sp. nov.","13":"P. theobromicola sp. nov. | CCUB 1091"},{"1":"412","2":"T4","3":"20","4":"CCUB 1091","5":"R4","6":"2","7":"29.15","8":"29.32","9":"29.235","10":"NA","11":"Jennifer","12":"P. theobromicola sp. nov.","13":"P. theobromicola sp. nov. | CCUB 1091"},{"1":"413","2":"T4","3":"20","4":"CCUB 920","5":"R1","6":"2","7":"18.27","8":"18.97","9":"18.620","10":"NA","11":"Jennifer","12":"P. palmivora","13":"P. palmivora | CCUB 920"},{"1":"414","2":"T4","3":"20","4":"CCUB 920","5":"R2","6":"2","7":"20.21","8":"17.92","9":"19.065","10":"NA","11":"Jennifer","12":"P. palmivora","13":"P. palmivora | CCUB 920"},{"1":"415","2":"T4","3":"20","4":"CCUB 920","5":"R3","6":"2","7":"18.66","8":"19.56","9":"19.110","10":"NA","11":"Jennifer","12":"P. palmivora","13":"P. palmivora | CCUB 920"},{"1":"416","2":"T4","3":"20","4":"CCUB 920","5":"R4","6":"2","7":"19.27","8":"19.24","9":"19.255","10":"NA","11":"Jennifer","12":"P. palmivora","13":"P. palmivora | CCUB 920"},{"1":"417","2":"T4","3":"20","4":"CCUB 1102","5":"R1","6":"2","7":"18.75","8":"18.89","9":"18.820","10":"NA","11":"Jennifer","12":"P. palmivora","13":"P. palmivora | CCUB 1102"},{"1":"418","2":"T4","3":"20","4":"CCUB 1102","5":"R2","6":"2","7":"19.63","8":"21.12","9":"20.375","10":"NA","11":"Jennifer","12":"P. palmivora","13":"P. palmivora | CCUB 1102"},{"1":"419","2":"T4","3":"20","4":"CCUB 1102","5":"R3","6":"2","7":"22.27","8":"21.66","9":"21.965","10":"NA","11":"Jennifer","12":"P. palmivora","13":"P. palmivora | CCUB 1102"},{"1":"420","2":"T4","3":"20","4":"CCUB 1102","5":"R4","6":"2","7":"21.29","8":"22.77","9":"22.030","10":"NA","11":"Jennifer","12":"P. palmivora","13":"P. palmivora | CCUB 1102"},{"1":"421","2":"T4","3":"20","4":"CCUB 1205","5":"R1","6":"2","7":"33.57","8":"33.93","9":"33.750","10":"NA","11":"Jennifer","12":"P. theobromicola sp. nov.","13":"P. theobromicola sp. nov. | CCUB 1205"},{"1":"422","2":"T4","3":"20","4":"CCUB 1205","5":"R2","6":"2","7":"32.67","8":"32.31","9":"32.490","10":"NA","11":"Jennifer","12":"P. theobromicola sp. nov.","13":"P. theobromicola sp. nov. | CCUB 1205"},{"1":"423","2":"T4","3":"20","4":"CCUB 1205","5":"R3","6":"2","7":"34.70","8":"33.47","9":"34.085","10":"NA","11":"Jennifer","12":"P. theobromicola sp. nov.","13":"P. theobromicola sp. nov. | CCUB 1205"},{"1":"424","2":"T4","3":"20","4":"CCUB 1205","5":"R4","6":"2","7":"33.89","8":"32.17","9":"33.030","10":"NA","11":"Jennifer","12":"P. theobromicola sp. nov.","13":"P. theobromicola sp. nov. | CCUB 1205"},{"1":"425","2":"T4","3":"20","4":"CCUB 906","5":"R1","6":"2","7":"18.37","8":"19.67","9":"19.020","10":"NA","11":"Jennifer","12":"P. palmivora","13":"P. palmivora | CCUB 906"},{"1":"426","2":"T4","3":"20","4":"CCUB 906","5":"R2","6":"2","7":"18.63","8":"20.01","9":"19.320","10":"NA","11":"Jennifer","12":"P. palmivora","13":"P. palmivora | CCUB 906"},{"1":"427","2":"T4","3":"20","4":"CCUB 906","5":"R3","6":"2","7":"20.39","8":"20.12","9":"20.255","10":"NA","11":"Jennifer","12":"P. palmivora","13":"P. palmivora | CCUB 906"},{"1":"428","2":"T4","3":"20","4":"CCUB 906","5":"R4","6":"2","7":"20.29","8":"20.21","9":"20.250","10":"NA","11":"Jennifer","12":"P. palmivora","13":"P. palmivora | CCUB 906"},{"1":"429","2":"T4","3":"20","4":"P0479","5":"R1","6":"2","7":"25.14","8":"25.12","9":"25.130","10":"NA","11":"Jennifer","12":"P. citrophthora","13":"P. citrophthora | P0479"},{"1":"430","2":"T4","3":"20","4":"P0479","5":"R2","6":"2","7":"24.08","8":"24.11","9":"24.095","10":"NA","11":"Jennifer","12":"P. citrophthora","13":"P. citrophthora | P0479"},{"1":"431","2":"T4","3":"20","4":"P0479","5":"R3","6":"2","7":"23.67","8":"23.38","9":"23.525","10":"NA","11":"Jennifer","12":"P. citrophthora","13":"P. citrophthora | P0479"},{"1":"432","2":"T4","3":"20","4":"P0479","5":"R4","6":"2","7":"23.49","8":"24.20","9":"23.845","10":"NA","11":"Jennifer","12":"P. citrophthora","13":"P. citrophthora | P0479"},{"1":"433","2":"T5","3":"25","4":"CCUB 1151","5":"R1","6":"2","7":"37.11","8":"36.36","9":"36.735","10":"NA","11":"Jennifer","12":"P. theobromicola sp. nov.","13":"P. theobromicola sp. nov. | CCUB 1151"},{"1":"434","2":"T5","3":"25","4":"CCUB 1151","5":"R2","6":"2","7":"36.53","8":"37.25","9":"36.890","10":"NA","11":"Jennifer","12":"P. theobromicola sp. nov.","13":"P. theobromicola sp. nov. | CCUB 1151"},{"1":"435","2":"T5","3":"25","4":"CCUB 1151","5":"R3","6":"2","7":"36.79","8":"36.65","9":"36.720","10":"NA","11":"Jennifer","12":"P. theobromicola sp. nov.","13":"P. theobromicola sp. nov. | CCUB 1151"},{"1":"436","2":"T5","3":"25","4":"CCUB 1151","5":"R4","6":"2","7":"37.72","8":"36.07","9":"36.895","10":"NA","11":"Jennifer","12":"P. theobromicola sp. nov.","13":"P. theobromicola sp. nov. | CCUB 1151"},{"1":"437","2":"T5","3":"25","4":"CCUB 1285","5":"R1","6":"2","7":"39.22","8":"37.57","9":"38.395","10":"NA","11":"Jennifer","12":"P. theobromicola sp. nov.","13":"P. theobromicola sp. nov. | CCUB 1285"},{"1":"438","2":"T5","3":"25","4":"CCUB 1285","5":"R2","6":"2","7":"34.30","8":"37.25","9":"35.775","10":"NA","11":"Jennifer","12":"P. theobromicola sp. nov.","13":"P. theobromicola sp. nov. | CCUB 1285"},{"1":"439","2":"T5","3":"25","4":"CCUB 1285","5":"R3","6":"2","7":"38.38","8":"37.99","9":"38.185","10":"NA","11":"Jennifer","12":"P. theobromicola sp. nov.","13":"P. theobromicola sp. nov. | CCUB 1285"},{"1":"440","2":"T5","3":"25","4":"CCUB 1285","5":"R4","6":"2","7":"37.11","8":"37.08","9":"37.095","10":"NA","11":"Jennifer","12":"P. theobromicola sp. nov.","13":"P. theobromicola sp. nov. | CCUB 1285"},{"1":"441","2":"T5","3":"25","4":"CCUB 1158","5":"R1","6":"2","7":"32.45","8":"31.87","9":"32.160","10":"NA","11":"Jennifer","12":"P. palmivora","13":"P. palmivora | CCUB 1158"},{"1":"442","2":"T5","3":"25","4":"CCUB 1158","5":"R2","6":"2","7":"29.73","8":"32.24","9":"30.985","10":"NA","11":"Jennifer","12":"P. palmivora","13":"P. palmivora | CCUB 1158"},{"1":"443","2":"T5","3":"25","4":"CCUB 1158","5":"R3","6":"2","7":"32.41","8":"31.19","9":"31.800","10":"NA","11":"Jennifer","12":"P. palmivora","13":"P. palmivora | CCUB 1158"},{"1":"444","2":"T5","3":"25","4":"CCUB 1158","5":"R4","6":"2","7":"31.05","8":"33.09","9":"32.070","10":"NA","11":"Jennifer","12":"P. palmivora","13":"P. palmivora | CCUB 1158"},{"1":"445","2":"T5","3":"25","4":"CCUB 1091","5":"R1","6":"2","7":"39.28","8":"38.08","9":"38.680","10":"NA","11":"Jennifer","12":"P. theobromicola sp. nov.","13":"P. theobromicola sp. nov. | CCUB 1091"},{"1":"446","2":"T5","3":"25","4":"CCUB 1091","5":"R2","6":"2","7":"39.38","8":"38.00","9":"38.690","10":"NA","11":"Jennifer","12":"P. theobromicola sp. nov.","13":"P. theobromicola sp. nov. | CCUB 1091"},{"1":"447","2":"T5","3":"25","4":"CCUB 1091","5":"R3","6":"2","7":"38.48","8":"36.20","9":"37.340","10":"NA","11":"Jennifer","12":"P. theobromicola sp. nov.","13":"P. theobromicola sp. nov. | CCUB 1091"},{"1":"448","2":"T5","3":"25","4":"CCUB 1091","5":"R4","6":"2","7":"37.85","8":"35.19","9":"36.520","10":"NA","11":"Jennifer","12":"P. theobromicola sp. nov.","13":"P. theobromicola sp. nov. | CCUB 1091"},{"1":"449","2":"T5","3":"25","4":"CCUB 920","5":"R1","6":"2","7":"31.11","8":"31.85","9":"31.480","10":"NA","11":"Jennifer","12":"P. palmivora","13":"P. palmivora | CCUB 920"},{"1":"450","2":"T5","3":"25","4":"CCUB 920","5":"R2","6":"2","7":"31.60","8":"30.68","9":"31.140","10":"NA","11":"Jennifer","12":"P. palmivora","13":"P. palmivora | CCUB 920"},{"1":"451","2":"T5","3":"25","4":"CCUB 920","5":"R3","6":"2","7":"29.60","8":"30.31","9":"29.955","10":"NA","11":"Jennifer","12":"P. palmivora","13":"P. palmivora | CCUB 920"},{"1":"452","2":"T5","3":"25","4":"CCUB 920","5":"R4","6":"2","7":"29.09","8":"29.16","9":"29.125","10":"NA","11":"Jennifer","12":"P. palmivora","13":"P. palmivora | CCUB 920"},{"1":"453","2":"T5","3":"25","4":"CCUB 1102","5":"R1","6":"2","7":"29.66","8":"29.68","9":"29.670","10":"NA","11":"Jennifer","12":"P. palmivora","13":"P. palmivora | CCUB 1102"},{"1":"454","2":"T5","3":"25","4":"CCUB 1102","5":"R2","6":"2","7":"31.71","8":"30.53","9":"31.120","10":"NA","11":"Jennifer","12":"P. palmivora","13":"P. palmivora | CCUB 1102"},{"1":"455","2":"T5","3":"25","4":"CCUB 1102","5":"R3","6":"2","7":"31.80","8":"33.00","9":"32.400","10":"NA","11":"Jennifer","12":"P. palmivora","13":"P. palmivora | CCUB 1102"},{"1":"456","2":"T5","3":"25","4":"CCUB 1102","5":"R4","6":"2","7":"30.17","8":"32.27","9":"31.220","10":"NA","11":"Jennifer","12":"P. palmivora","13":"P. palmivora | CCUB 1102"},{"1":"457","2":"T5","3":"25","4":"CCUB 1205","5":"R1","6":"2","7":"41.95","8":"41.91","9":"41.930","10":"NA","11":"Jennifer","12":"P. theobromicola sp. nov.","13":"P. theobromicola sp. nov. | CCUB 1205"},{"1":"458","2":"T5","3":"25","4":"CCUB 1205","5":"R2","6":"2","7":"40.22","8":"41.72","9":"40.970","10":"NA","11":"Jennifer","12":"P. theobromicola sp. nov.","13":"P. theobromicola sp. nov. | CCUB 1205"},{"1":"459","2":"T5","3":"25","4":"CCUB 1205","5":"R3","6":"2","7":"40.34","8":"40.02","9":"40.180","10":"NA","11":"Jennifer","12":"P. theobromicola sp. nov.","13":"P. theobromicola sp. nov. | CCUB 1205"},{"1":"460","2":"T5","3":"25","4":"CCUB 1205","5":"R4","6":"2","7":"40.06","8":"38.95","9":"39.505","10":"NA","11":"Jennifer","12":"P. theobromicola sp. nov.","13":"P. theobromicola sp. nov. | CCUB 1205"},{"1":"461","2":"T5","3":"25","4":"CCUB 906","5":"R1","6":"2","7":"29.12","8":"32.27","9":"30.695","10":"NA","11":"Jennifer","12":"P. palmivora","13":"P. palmivora | CCUB 906"},{"1":"462","2":"T5","3":"25","4":"CCUB 906","5":"R2","6":"2","7":"31.82","8":"29.51","9":"30.665","10":"NA","11":"Jennifer","12":"P. palmivora","13":"P. palmivora | CCUB 906"},{"1":"463","2":"T5","3":"25","4":"CCUB 906","5":"R3","6":"2","7":"24.25","8":"27.47","9":"25.860","10":"NA","11":"Jennifer","12":"P. palmivora","13":"P. palmivora | CCUB 906"},{"1":"464","2":"T5","3":"25","4":"CCUB 906","5":"R4","6":"2","7":"32.12","8":"31.92","9":"32.020","10":"NA","11":"Jennifer","12":"P. palmivora","13":"P. palmivora | CCUB 906"},{"1":"465","2":"T5","3":"25","4":"P0479","5":"R1","6":"2","7":"31.93","8":"31.63","9":"31.780","10":"NA","11":"Jennifer","12":"P. citrophthora","13":"P. citrophthora | P0479"},{"1":"466","2":"T5","3":"25","4":"P0479","5":"R2","6":"2","7":"31.56","8":"31.45","9":"31.505","10":"NA","11":"Jennifer","12":"P. citrophthora","13":"P. citrophthora | P0479"},{"1":"467","2":"T5","3":"25","4":"P0479","5":"R3","6":"2","7":"32.33","8":"32.23","9":"32.280","10":"NA","11":"Jennifer","12":"P. citrophthora","13":"P. citrophthora | P0479"},{"1":"468","2":"T5","3":"25","4":"P0479","5":"R4","6":"2","7":"32.37","8":"32.20","9":"32.285","10":"NA","11":"Jennifer","12":"P. citrophthora","13":"P. citrophthora | P0479"},{"1":"469","2":"T6","3":"30","4":"CCUB 1151","5":"R1","6":"2","7":"36.65","8":"37.66","9":"37.155","10":"NA","11":"Jennifer","12":"P. theobromicola sp. nov.","13":"P. theobromicola sp. nov. | CCUB 1151"},{"1":"470","2":"T6","3":"30","4":"CCUB 1151","5":"R2","6":"2","7":"35.56","8":"35.40","9":"35.480","10":"NA","11":"Jennifer","12":"P. theobromicola sp. nov.","13":"P. theobromicola sp. nov. | CCUB 1151"},{"1":"471","2":"T6","3":"30","4":"CCUB 1151","5":"R3","6":"2","7":"37.40","8":"36.56","9":"36.980","10":"NA","11":"Jennifer","12":"P. theobromicola sp. nov.","13":"P. theobromicola sp. nov. | CCUB 1151"},{"1":"472","2":"T6","3":"30","4":"CCUB 1151","5":"R4","6":"2","7":"35.06","8":"36.08","9":"35.570","10":"NA","11":"Jennifer","12":"P. theobromicola sp. nov.","13":"P. theobromicola sp. nov. | CCUB 1151"},{"1":"473","2":"T6","3":"30","4":"CCUB 1285","5":"R1","6":"2","7":"34.04","8":"34.09","9":"34.065","10":"NA","11":"Jennifer","12":"P. theobromicola sp. nov.","13":"P. theobromicola sp. nov. | CCUB 1285"},{"1":"474","2":"T6","3":"30","4":"CCUB 1285","5":"R2","6":"2","7":"35.16","8":"35.17","9":"35.165","10":"NA","11":"Jennifer","12":"P. theobromicola sp. nov.","13":"P. theobromicola sp. nov. | CCUB 1285"},{"1":"475","2":"T6","3":"30","4":"CCUB 1285","5":"R3","6":"2","7":"35.86","8":"35.55","9":"35.705","10":"NA","11":"Jennifer","12":"P. theobromicola sp. nov.","13":"P. theobromicola sp. nov. | CCUB 1285"},{"1":"476","2":"T6","3":"30","4":"CCUB 1285","5":"R4","6":"2","7":"34.47","8":"34.63","9":"34.550","10":"NA","11":"Jennifer","12":"P. theobromicola sp. nov.","13":"P. theobromicola sp. nov. | CCUB 1285"},{"1":"477","2":"T6","3":"30","4":"CCUB 1158","5":"R1","6":"2","7":"38.83","8":"39.55","9":"39.190","10":"NA","11":"Jennifer","12":"P. palmivora","13":"P. palmivora | CCUB 1158"},{"1":"478","2":"T6","3":"30","4":"CCUB 1158","5":"R2","6":"2","7":"39.34","8":"38.43","9":"38.885","10":"NA","11":"Jennifer","12":"P. palmivora","13":"P. palmivora | CCUB 1158"},{"1":"479","2":"T6","3":"30","4":"CCUB 1158","5":"R3","6":"2","7":"39.15","8":"38.93","9":"39.040","10":"NA","11":"Jennifer","12":"P. palmivora","13":"P. palmivora | CCUB 1158"},{"1":"480","2":"T6","3":"30","4":"CCUB 1158","5":"R4","6":"2","7":"38.96","8":"39.10","9":"39.030","10":"NA","11":"Jennifer","12":"P. palmivora","13":"P. palmivora | CCUB 1158"},{"1":"481","2":"T6","3":"30","4":"CCUB 1091","5":"R1","6":"2","7":"34.08","8":"34.37","9":"34.225","10":"NA","11":"Jennifer","12":"P. theobromicola sp. nov.","13":"P. theobromicola sp. nov. | CCUB 1091"},{"1":"482","2":"T6","3":"30","4":"CCUB 1091","5":"R2","6":"2","7":"35.27","8":"34.71","9":"34.990","10":"NA","11":"Jennifer","12":"P. theobromicola sp. nov.","13":"P. theobromicola sp. nov. | CCUB 1091"},{"1":"483","2":"T6","3":"30","4":"CCUB 1091","5":"R3","6":"2","7":"34.61","8":"34.75","9":"34.680","10":"NA","11":"Jennifer","12":"P. theobromicola sp. nov.","13":"P. theobromicola sp. nov. | CCUB 1091"},{"1":"484","2":"T6","3":"30","4":"CCUB 1091","5":"R4","6":"2","7":"33.94","8":"34.36","9":"34.150","10":"NA","11":"Jennifer","12":"P. theobromicola sp. nov.","13":"P. theobromicola sp. nov. | CCUB 1091"},{"1":"485","2":"T6","3":"30","4":"CCUB 920","5":"R1","6":"2","7":"32.83","8":"35.06","9":"33.945","10":"NA","11":"Jennifer","12":"P. palmivora","13":"P. palmivora | CCUB 920"},{"1":"486","2":"T6","3":"30","4":"CCUB 920","5":"R2","6":"2","7":"30.76","8":"33.29","9":"32.025","10":"NA","11":"Jennifer","12":"P. palmivora","13":"P. palmivora | CCUB 920"},{"1":"487","2":"T6","3":"30","4":"CCUB 920","5":"R3","6":"2","7":"35.37","8":"34.90","9":"35.135","10":"NA","11":"Jennifer","12":"P. palmivora","13":"P. palmivora | CCUB 920"},{"1":"488","2":"T6","3":"30","4":"CCUB 920","5":"R4","6":"2","7":"35.12","8":"33.79","9":"34.455","10":"NA","11":"Jennifer","12":"P. palmivora","13":"P. palmivora | CCUB 920"},{"1":"489","2":"T6","3":"30","4":"CCUB 1102","5":"R1","6":"2","7":"34.38","8":"35.33","9":"34.855","10":"NA","11":"Jennifer","12":"P. palmivora","13":"P. palmivora | CCUB 1102"},{"1":"490","2":"T6","3":"30","4":"CCUB 1102","5":"R2","6":"2","7":"31.95","8":"31.81","9":"31.880","10":"NA","11":"Jennifer","12":"P. palmivora","13":"P. palmivora | CCUB 1102"},{"1":"491","2":"T6","3":"30","4":"CCUB 1102","5":"R3","6":"2","7":"35.35","8":"36.35","9":"35.850","10":"NA","11":"Jennifer","12":"P. palmivora","13":"P. palmivora | CCUB 1102"},{"1":"492","2":"T6","3":"30","4":"CCUB 1102","5":"R4","6":"2","7":"36.09","8":"35.84","9":"35.965","10":"NA","11":"Jennifer","12":"P. palmivora","13":"P. palmivora | CCUB 1102"},{"1":"493","2":"T6","3":"30","4":"CCUB 1205","5":"R1","6":"2","7":"40.06","8":"40.85","9":"40.455","10":"NA","11":"Jennifer","12":"P. theobromicola sp. nov.","13":"P. theobromicola sp. nov. | CCUB 1205"},{"1":"494","2":"T6","3":"30","4":"CCUB 1205","5":"R2","6":"2","7":"40.78","8":"39.79","9":"40.285","10":"NA","11":"Jennifer","12":"P. theobromicola sp. nov.","13":"P. theobromicola sp. nov. | CCUB 1205"},{"1":"495","2":"T6","3":"30","4":"CCUB 1205","5":"R3","6":"2","7":"37.73","8":"39.19","9":"38.460","10":"NA","11":"Jennifer","12":"P. theobromicola sp. nov.","13":"P. theobromicola sp. nov. | CCUB 1205"},{"1":"496","2":"T6","3":"30","4":"CCUB 1205","5":"R4","6":"2","7":"38.74","8":"38.42","9":"38.580","10":"NA","11":"Jennifer","12":"P. theobromicola sp. nov.","13":"P. theobromicola sp. nov. | CCUB 1205"},{"1":"497","2":"T6","3":"30","4":"CCUB 906","5":"R1","6":"2","7":"33.90","8":"34.37","9":"34.135","10":"NA","11":"Jennifer","12":"P. palmivora","13":"P. palmivora | CCUB 906"},{"1":"498","2":"T6","3":"30","4":"CCUB 906","5":"R2","6":"2","7":"35.14","8":"36.20","9":"35.670","10":"NA","11":"Jennifer","12":"P. palmivora","13":"P. palmivora | CCUB 906"},{"1":"499","2":"T6","3":"30","4":"CCUB 906","5":"R3","6":"2","7":"34.32","8":"34.65","9":"34.485","10":"NA","11":"Jennifer","12":"P. palmivora","13":"P. palmivora | CCUB 906"},{"1":"500","2":"T6","3":"30","4":"CCUB 906","5":"R4","6":"2","7":"34.55","8":"35.05","9":"34.800","10":"NA","11":"Jennifer","12":"P. palmivora","13":"P. palmivora | CCUB 906"},{"1":"501","2":"T6","3":"30","4":"P0479","5":"R1","6":"2","7":"29.18","8":"28.15","9":"28.665","10":"NA","11":"Jennifer","12":"P. citrophthora","13":"P. citrophthora | P0479"},{"1":"502","2":"T6","3":"30","4":"P0479","5":"R2","6":"2","7":"26.80","8":"28.00","9":"27.400","10":"NA","11":"Jennifer","12":"P. citrophthora","13":"P. citrophthora | P0479"},{"1":"503","2":"T6","3":"30","4":"P0479","5":"R3","6":"2","7":"28.76","8":"29.18","9":"28.970","10":"NA","11":"Jennifer","12":"P. citrophthora","13":"P. citrophthora | P0479"},{"1":"504","2":"T6","3":"30","4":"P0479","5":"R4","6":"2","7":"28.84","8":"28.24","9":"28.540","10":"NA","11":"Jennifer","12":"P. citrophthora","13":"P. citrophthora | P0479"},{"1":"505","2":"T7","3":"35","4":"CCUB 1151","5":"R1","6":"2","7":"6.00","8":"6.00","9":"6.000","10":"NA","11":"Jennifer","12":"P. theobromicola sp. nov.","13":"P. theobromicola sp. nov. | CCUB 1151"},{"1":"506","2":"T7","3":"35","4":"CCUB 1151","5":"R2","6":"2","7":"6.00","8":"6.00","9":"6.000","10":"NA","11":"Jennifer","12":"P. theobromicola sp. nov.","13":"P. theobromicola sp. nov. | CCUB 1151"},{"1":"507","2":"T7","3":"35","4":"CCUB 1151","5":"R3","6":"2","7":"6.00","8":"6.00","9":"6.000","10":"NA","11":"Jennifer","12":"P. theobromicola sp. nov.","13":"P. theobromicola sp. nov. | CCUB 1151"},{"1":"508","2":"T7","3":"35","4":"CCUB 1151","5":"R4","6":"2","7":"6.00","8":"6.00","9":"6.000","10":"NA","11":"Jennifer","12":"P. theobromicola sp. nov.","13":"P. theobromicola sp. nov. | CCUB 1151"},{"1":"509","2":"T7","3":"35","4":"CCUB 1285","5":"R1","6":"2","7":"6.00","8":"6.00","9":"6.000","10":"NA","11":"Jennifer","12":"P. theobromicola sp. nov.","13":"P. theobromicola sp. nov. | CCUB 1285"},{"1":"510","2":"T7","3":"35","4":"CCUB 1285","5":"R2","6":"2","7":"6.00","8":"6.00","9":"6.000","10":"NA","11":"Jennifer","12":"P. theobromicola sp. nov.","13":"P. theobromicola sp. nov. | CCUB 1285"},{"1":"511","2":"T7","3":"35","4":"CCUB 1285","5":"R3","6":"2","7":"6.00","8":"6.00","9":"6.000","10":"NA","11":"Jennifer","12":"P. theobromicola sp. nov.","13":"P. theobromicola sp. nov. | CCUB 1285"},{"1":"512","2":"T7","3":"35","4":"CCUB 1285","5":"R4","6":"2","7":"6.00","8":"6.00","9":"6.000","10":"NA","11":"Jennifer","12":"P. theobromicola sp. nov.","13":"P. theobromicola sp. nov. | CCUB 1285"},{"1":"513","2":"T7","3":"35","4":"CCUB 1158","5":"R1","6":"2","7":"6.00","8":"6.00","9":"6.000","10":"NA","11":"Jennifer","12":"P. palmivora","13":"P. palmivora | CCUB 1158"},{"1":"514","2":"T7","3":"35","4":"CCUB 1158","5":"R2","6":"2","7":"6.00","8":"6.00","9":"6.000","10":"NA","11":"Jennifer","12":"P. palmivora","13":"P. palmivora | CCUB 1158"},{"1":"515","2":"T7","3":"35","4":"CCUB 1158","5":"R3","6":"2","7":"6.00","8":"6.00","9":"6.000","10":"NA","11":"Jennifer","12":"P. palmivora","13":"P. palmivora | CCUB 1158"},{"1":"516","2":"T7","3":"35","4":"CCUB 1158","5":"R4","6":"2","7":"6.00","8":"6.00","9":"6.000","10":"NA","11":"Jennifer","12":"P. palmivora","13":"P. palmivora | CCUB 1158"},{"1":"517","2":"T7","3":"35","4":"CCUB 1091","5":"R1","6":"2","7":"6.00","8":"6.00","9":"6.000","10":"NA","11":"Jennifer","12":"P. theobromicola sp. nov.","13":"P. theobromicola sp. nov. | CCUB 1091"},{"1":"518","2":"T7","3":"35","4":"CCUB 1091","5":"R2","6":"2","7":"6.00","8":"6.00","9":"6.000","10":"NA","11":"Jennifer","12":"P. theobromicola sp. nov.","13":"P. theobromicola sp. nov. | CCUB 1091"},{"1":"519","2":"T7","3":"35","4":"CCUB 1091","5":"R3","6":"2","7":"6.00","8":"6.00","9":"6.000","10":"NA","11":"Jennifer","12":"P. theobromicola sp. nov.","13":"P. theobromicola sp. nov. | CCUB 1091"},{"1":"520","2":"T7","3":"35","4":"CCUB 1091","5":"R4","6":"2","7":"6.00","8":"6.00","9":"6.000","10":"NA","11":"Jennifer","12":"P. theobromicola sp. nov.","13":"P. theobromicola sp. nov. | CCUB 1091"},{"1":"521","2":"T7","3":"35","4":"CCUB 920","5":"R1","6":"2","7":"6.00","8":"6.00","9":"6.000","10":"NA","11":"Jennifer","12":"P. palmivora","13":"P. palmivora | CCUB 920"},{"1":"522","2":"T7","3":"35","4":"CCUB 920","5":"R2","6":"2","7":"6.00","8":"6.00","9":"6.000","10":"NA","11":"Jennifer","12":"P. palmivora","13":"P. palmivora | CCUB 920"},{"1":"523","2":"T7","3":"35","4":"CCUB 920","5":"R3","6":"2","7":"6.00","8":"6.00","9":"6.000","10":"NA","11":"Jennifer","12":"P. palmivora","13":"P. palmivora | CCUB 920"},{"1":"524","2":"T7","3":"35","4":"CCUB 920","5":"R4","6":"2","7":"6.00","8":"6.00","9":"6.000","10":"NA","11":"Jennifer","12":"P. palmivora","13":"P. palmivora | CCUB 920"},{"1":"525","2":"T7","3":"35","4":"CCUB 1102","5":"R1","6":"2","7":"6.00","8":"6.00","9":"6.000","10":"NA","11":"Jennifer","12":"P. palmivora","13":"P. palmivora | CCUB 1102"},{"1":"526","2":"T7","3":"35","4":"CCUB 1102","5":"R2","6":"2","7":"6.00","8":"6.00","9":"6.000","10":"NA","11":"Jennifer","12":"P. palmivora","13":"P. palmivora | CCUB 1102"},{"1":"527","2":"T7","3":"35","4":"CCUB 1102","5":"R3","6":"2","7":"6.00","8":"6.00","9":"6.000","10":"NA","11":"Jennifer","12":"P. palmivora","13":"P. palmivora | CCUB 1102"},{"1":"528","2":"T7","3":"35","4":"CCUB 1102","5":"R4","6":"2","7":"6.00","8":"6.00","9":"6.000","10":"NA","11":"Jennifer","12":"P. palmivora","13":"P. palmivora | CCUB 1102"},{"1":"529","2":"T7","3":"35","4":"CCUB 1205","5":"R1","6":"2","7":"6.00","8":"6.00","9":"6.000","10":"NA","11":"Jennifer","12":"P. theobromicola sp. nov.","13":"P. theobromicola sp. nov. | CCUB 1205"},{"1":"530","2":"T7","3":"35","4":"CCUB 1205","5":"R2","6":"2","7":"6.00","8":"6.00","9":"6.000","10":"NA","11":"Jennifer","12":"P. theobromicola sp. nov.","13":"P. theobromicola sp. nov. | CCUB 1205"},{"1":"531","2":"T7","3":"35","4":"CCUB 1205","5":"R3","6":"2","7":"6.00","8":"6.00","9":"6.000","10":"NA","11":"Jennifer","12":"P. theobromicola sp. nov.","13":"P. theobromicola sp. nov. | CCUB 1205"},{"1":"532","2":"T7","3":"35","4":"CCUB 1205","5":"R4","6":"2","7":"6.00","8":"6.00","9":"6.000","10":"NA","11":"Jennifer","12":"P. theobromicola sp. nov.","13":"P. theobromicola sp. nov. | CCUB 1205"},{"1":"533","2":"T7","3":"35","4":"CCUB 906","5":"R1","6":"2","7":"6.00","8":"6.00","9":"6.000","10":"NA","11":"Jennifer","12":"P. palmivora","13":"P. palmivora | CCUB 906"},{"1":"534","2":"T7","3":"35","4":"CCUB 906","5":"R2","6":"2","7":"6.00","8":"6.00","9":"6.000","10":"NA","11":"Jennifer","12":"P. palmivora","13":"P. palmivora | CCUB 906"},{"1":"535","2":"T7","3":"35","4":"CCUB 906","5":"R3","6":"2","7":"6.00","8":"6.00","9":"6.000","10":"NA","11":"Jennifer","12":"P. palmivora","13":"P. palmivora | CCUB 906"},{"1":"536","2":"T7","3":"35","4":"CCUB 906","5":"R4","6":"2","7":"6.00","8":"6.00","9":"6.000","10":"NA","11":"Jennifer","12":"P. palmivora","13":"P. palmivora | CCUB 906"},{"1":"537","2":"T7","3":"35","4":"P0479","5":"R1","6":"2","7":"6.00","8":"6.00","9":"6.000","10":"NA","11":"Jennifer","12":"P. citrophthora","13":"P. citrophthora | P0479"},{"1":"538","2":"T7","3":"35","4":"P0479","5":"R2","6":"2","7":"6.00","8":"6.00","9":"6.000","10":"NA","11":"Jennifer","12":"P. citrophthora","13":"P. citrophthora | P0479"},{"1":"539","2":"T7","3":"35","4":"P0479","5":"R3","6":"2","7":"6.00","8":"6.00","9":"6.000","10":"NA","11":"Jennifer","12":"P. citrophthora","13":"P. citrophthora | P0479"},{"1":"540","2":"T7","3":"35","4":"P0479","5":"R4","6":"2","7":"6.00","8":"6.00","9":"6.000","10":"NA","11":"Jennifer","12":"P. citrophthora","13":"P. citrophthora | P0479"},{"1":"541","2":"T8","3":"40","4":"CCUB 1151","5":"R1","6":"2","7":"6.00","8":"6.00","9":"6.000","10":"NA","11":"Jennifer","12":"P. theobromicola sp. nov.","13":"P. theobromicola sp. nov. | CCUB 1151"},{"1":"542","2":"T8","3":"40","4":"CCUB 1151","5":"R2","6":"2","7":"6.00","8":"6.00","9":"6.000","10":"NA","11":"Jennifer","12":"P. theobromicola sp. nov.","13":"P. theobromicola sp. nov. | CCUB 1151"},{"1":"543","2":"T8","3":"40","4":"CCUB 1151","5":"R3","6":"2","7":"6.00","8":"6.00","9":"6.000","10":"NA","11":"Jennifer","12":"P. theobromicola sp. nov.","13":"P. theobromicola sp. nov. | CCUB 1151"},{"1":"544","2":"T8","3":"40","4":"CCUB 1151","5":"R4","6":"2","7":"6.00","8":"6.00","9":"6.000","10":"NA","11":"Jennifer","12":"P. theobromicola sp. nov.","13":"P. theobromicola sp. nov. | CCUB 1151"},{"1":"545","2":"T8","3":"40","4":"CCUB 1285","5":"R1","6":"2","7":"6.00","8":"6.00","9":"6.000","10":"NA","11":"Jennifer","12":"P. theobromicola sp. nov.","13":"P. theobromicola sp. nov. | CCUB 1285"},{"1":"546","2":"T8","3":"40","4":"CCUB 1285","5":"R2","6":"2","7":"6.00","8":"6.00","9":"6.000","10":"NA","11":"Jennifer","12":"P. theobromicola sp. nov.","13":"P. theobromicola sp. nov. | CCUB 1285"},{"1":"547","2":"T8","3":"40","4":"CCUB 1285","5":"R3","6":"2","7":"6.00","8":"6.00","9":"6.000","10":"NA","11":"Jennifer","12":"P. theobromicola sp. nov.","13":"P. theobromicola sp. nov. | CCUB 1285"},{"1":"548","2":"T8","3":"40","4":"CCUB 1285","5":"R4","6":"2","7":"6.00","8":"6.00","9":"6.000","10":"NA","11":"Jennifer","12":"P. theobromicola sp. nov.","13":"P. theobromicola sp. nov. | CCUB 1285"},{"1":"549","2":"T8","3":"40","4":"CCUB 1158","5":"R1","6":"2","7":"6.00","8":"6.00","9":"6.000","10":"NA","11":"Jennifer","12":"P. palmivora","13":"P. palmivora | CCUB 1158"},{"1":"550","2":"T8","3":"40","4":"CCUB 1158","5":"R2","6":"2","7":"6.00","8":"6.00","9":"6.000","10":"NA","11":"Jennifer","12":"P. palmivora","13":"P. palmivora | CCUB 1158"},{"1":"551","2":"T8","3":"40","4":"CCUB 1158","5":"R3","6":"2","7":"6.00","8":"6.00","9":"6.000","10":"NA","11":"Jennifer","12":"P. palmivora","13":"P. palmivora | CCUB 1158"},{"1":"552","2":"T8","3":"40","4":"CCUB 1158","5":"R4","6":"2","7":"6.00","8":"6.00","9":"6.000","10":"NA","11":"Jennifer","12":"P. palmivora","13":"P. palmivora | CCUB 1158"},{"1":"553","2":"T8","3":"40","4":"CCUB 1091","5":"R1","6":"2","7":"6.00","8":"6.00","9":"6.000","10":"NA","11":"Jennifer","12":"P. theobromicola sp. nov.","13":"P. theobromicola sp. nov. | CCUB 1091"},{"1":"554","2":"T8","3":"40","4":"CCUB 1091","5":"R2","6":"2","7":"6.00","8":"6.00","9":"6.000","10":"NA","11":"Jennifer","12":"P. theobromicola sp. nov.","13":"P. theobromicola sp. nov. | CCUB 1091"},{"1":"555","2":"T8","3":"40","4":"CCUB 1091","5":"R3","6":"2","7":"6.00","8":"6.00","9":"6.000","10":"NA","11":"Jennifer","12":"P. theobromicola sp. nov.","13":"P. theobromicola sp. nov. | CCUB 1091"},{"1":"556","2":"T8","3":"40","4":"CCUB 1091","5":"R4","6":"2","7":"6.00","8":"6.00","9":"6.000","10":"NA","11":"Jennifer","12":"P. theobromicola sp. nov.","13":"P. theobromicola sp. nov. | CCUB 1091"},{"1":"557","2":"T8","3":"40","4":"CCUB 920","5":"R1","6":"2","7":"6.00","8":"6.00","9":"6.000","10":"NA","11":"Jennifer","12":"P. palmivora","13":"P. palmivora | CCUB 920"},{"1":"558","2":"T8","3":"40","4":"CCUB 920","5":"R2","6":"2","7":"6.00","8":"6.00","9":"6.000","10":"NA","11":"Jennifer","12":"P. palmivora","13":"P. palmivora | CCUB 920"},{"1":"559","2":"T8","3":"40","4":"CCUB 920","5":"R3","6":"2","7":"6.00","8":"6.00","9":"6.000","10":"NA","11":"Jennifer","12":"P. palmivora","13":"P. palmivora | CCUB 920"},{"1":"560","2":"T8","3":"40","4":"CCUB 920","5":"R4","6":"2","7":"6.00","8":"6.00","9":"6.000","10":"NA","11":"Jennifer","12":"P. palmivora","13":"P. palmivora | CCUB 920"},{"1":"561","2":"T8","3":"40","4":"CCUB 1102","5":"R1","6":"2","7":"6.00","8":"6.00","9":"6.000","10":"NA","11":"Jennifer","12":"P. palmivora","13":"P. palmivora | CCUB 1102"},{"1":"562","2":"T8","3":"40","4":"CCUB 1102","5":"R2","6":"2","7":"6.00","8":"6.00","9":"6.000","10":"NA","11":"Jennifer","12":"P. palmivora","13":"P. palmivora | CCUB 1102"},{"1":"563","2":"T8","3":"40","4":"CCUB 1102","5":"R3","6":"2","7":"6.00","8":"6.00","9":"6.000","10":"NA","11":"Jennifer","12":"P. palmivora","13":"P. palmivora | CCUB 1102"},{"1":"564","2":"T8","3":"40","4":"CCUB 1102","5":"R4","6":"2","7":"6.00","8":"6.00","9":"6.000","10":"NA","11":"Jennifer","12":"P. palmivora","13":"P. palmivora | CCUB 1102"},{"1":"565","2":"T8","3":"40","4":"CCUB 1205","5":"R1","6":"2","7":"6.00","8":"6.00","9":"6.000","10":"NA","11":"Jennifer","12":"P. theobromicola sp. nov.","13":"P. theobromicola sp. nov. | CCUB 1205"},{"1":"566","2":"T8","3":"40","4":"CCUB 1205","5":"R2","6":"2","7":"6.00","8":"6.00","9":"6.000","10":"NA","11":"Jennifer","12":"P. theobromicola sp. nov.","13":"P. theobromicola sp. nov. | CCUB 1205"},{"1":"567","2":"T8","3":"40","4":"CCUB 1205","5":"R3","6":"2","7":"6.00","8":"6.00","9":"6.000","10":"NA","11":"Jennifer","12":"P. theobromicola sp. nov.","13":"P. theobromicola sp. nov. | CCUB 1205"},{"1":"568","2":"T8","3":"40","4":"CCUB 1205","5":"R4","6":"2","7":"6.00","8":"6.00","9":"6.000","10":"NA","11":"Jennifer","12":"P. theobromicola sp. nov.","13":"P. theobromicola sp. nov. | CCUB 1205"},{"1":"569","2":"T8","3":"40","4":"CCUB 906","5":"R1","6":"2","7":"6.00","8":"6.00","9":"6.000","10":"NA","11":"Jennifer","12":"P. palmivora","13":"P. palmivora | CCUB 906"},{"1":"570","2":"T8","3":"40","4":"CCUB 906","5":"R2","6":"2","7":"6.00","8":"6.00","9":"6.000","10":"NA","11":"Jennifer","12":"P. palmivora","13":"P. palmivora | CCUB 906"},{"1":"571","2":"T8","3":"40","4":"CCUB 906","5":"R3","6":"2","7":"6.00","8":"6.00","9":"6.000","10":"NA","11":"Jennifer","12":"P. palmivora","13":"P. palmivora | CCUB 906"},{"1":"572","2":"T8","3":"40","4":"CCUB 906","5":"R4","6":"2","7":"6.00","8":"6.00","9":"6.000","10":"NA","11":"Jennifer","12":"P. palmivora","13":"P. palmivora | CCUB 906"},{"1":"573","2":"T8","3":"40","4":"P0479","5":"R1","6":"2","7":"6.00","8":"6.00","9":"6.000","10":"NA","11":"Jennifer","12":"P. citrophthora","13":"P. citrophthora | P0479"},{"1":"574","2":"T8","3":"40","4":"P0479","5":"R2","6":"2","7":"6.00","8":"6.00","9":"6.000","10":"NA","11":"Jennifer","12":"P. citrophthora","13":"P. citrophthora | P0479"},{"1":"575","2":"T8","3":"40","4":"P0479","5":"R3","6":"2","7":"6.00","8":"6.00","9":"6.000","10":"NA","11":"Jennifer","12":"P. citrophthora","13":"P. citrophthora | P0479"},{"1":"576","2":"T8","3":"40","4":"P0479","5":"R4","6":"2","7":"6.00","8":"6.00","9":"6.000","10":"NA","11":"Jennifer","12":"P. citrophthora","13":"P. citrophthora | P0479"},{"1":"577","2":"T1","3":"5","4":"CCUB 1151","5":"R1","6":"3","7":"6.00","8":"6.00","9":"6.000","10":"NA","11":"Jennifer","12":"P. theobromicola sp. nov.","13":"P. theobromicola sp. nov. | CCUB 1151"},{"1":"578","2":"T1","3":"5","4":"CCUB 1151","5":"R2","6":"3","7":"6.00","8":"6.00","9":"6.000","10":"NA","11":"Jennifer","12":"P. theobromicola sp. nov.","13":"P. theobromicola sp. nov. | CCUB 1151"},{"1":"579","2":"T1","3":"5","4":"CCUB 1151","5":"R3","6":"3","7":"6.00","8":"6.00","9":"6.000","10":"NA","11":"Jennifer","12":"P. theobromicola sp. nov.","13":"P. theobromicola sp. nov. | CCUB 1151"},{"1":"580","2":"T1","3":"5","4":"CCUB 1151","5":"R4","6":"3","7":"6.00","8":"6.00","9":"6.000","10":"NA","11":"Jennifer","12":"P. theobromicola sp. nov.","13":"P. theobromicola sp. nov. | CCUB 1151"},{"1":"581","2":"T1","3":"5","4":"CCUB 1285","5":"R1","6":"3","7":"6.00","8":"6.00","9":"6.000","10":"NA","11":"Jennifer","12":"P. theobromicola sp. nov.","13":"P. theobromicola sp. nov. | CCUB 1285"},{"1":"582","2":"T1","3":"5","4":"CCUB 1285","5":"R2","6":"3","7":"6.00","8":"6.00","9":"6.000","10":"NA","11":"Jennifer","12":"P. theobromicola sp. nov.","13":"P. theobromicola sp. nov. | CCUB 1285"},{"1":"583","2":"T1","3":"5","4":"CCUB 1285","5":"R3","6":"3","7":"6.00","8":"6.00","9":"6.000","10":"NA","11":"Jennifer","12":"P. theobromicola sp. nov.","13":"P. theobromicola sp. nov. | CCUB 1285"},{"1":"584","2":"T1","3":"5","4":"CCUB 1285","5":"R4","6":"3","7":"6.00","8":"6.00","9":"6.000","10":"NA","11":"Jennifer","12":"P. theobromicola sp. nov.","13":"P. theobromicola sp. nov. | CCUB 1285"},{"1":"585","2":"T1","3":"5","4":"CCUB 1158","5":"R1","6":"3","7":"6.00","8":"6.00","9":"6.000","10":"NA","11":"Jennifer","12":"P. palmivora","13":"P. palmivora | CCUB 1158"},{"1":"586","2":"T1","3":"5","4":"CCUB 1158","5":"R2","6":"3","7":"6.00","8":"6.00","9":"6.000","10":"NA","11":"Jennifer","12":"P. palmivora","13":"P. palmivora | CCUB 1158"},{"1":"587","2":"T1","3":"5","4":"CCUB 1158","5":"R3","6":"3","7":"6.00","8":"6.00","9":"6.000","10":"NA","11":"Jennifer","12":"P. palmivora","13":"P. palmivora | CCUB 1158"},{"1":"588","2":"T1","3":"5","4":"CCUB 1158","5":"R4","6":"3","7":"6.00","8":"6.00","9":"6.000","10":"NA","11":"Jennifer","12":"P. palmivora","13":"P. palmivora | CCUB 1158"},{"1":"589","2":"T1","3":"5","4":"CCUB 1091","5":"R1","6":"3","7":"6.00","8":"6.00","9":"6.000","10":"NA","11":"Jennifer","12":"P. theobromicola sp. nov.","13":"P. theobromicola sp. nov. | CCUB 1091"},{"1":"590","2":"T1","3":"5","4":"CCUB 1091","5":"R2","6":"3","7":"6.00","8":"6.00","9":"6.000","10":"NA","11":"Jennifer","12":"P. theobromicola sp. nov.","13":"P. theobromicola sp. nov. | CCUB 1091"},{"1":"591","2":"T1","3":"5","4":"CCUB 1091","5":"R3","6":"3","7":"6.00","8":"6.00","9":"6.000","10":"NA","11":"Jennifer","12":"P. theobromicola sp. nov.","13":"P. theobromicola sp. nov. | CCUB 1091"},{"1":"592","2":"T1","3":"5","4":"CCUB 1091","5":"R4","6":"3","7":"6.00","8":"6.00","9":"6.000","10":"NA","11":"Jennifer","12":"P. theobromicola sp. nov.","13":"P. theobromicola sp. nov. | CCUB 1091"},{"1":"593","2":"T1","3":"5","4":"CCUB 920","5":"R1","6":"3","7":"6.00","8":"6.00","9":"6.000","10":"NA","11":"Jennifer","12":"P. palmivora","13":"P. palmivora | CCUB 920"},{"1":"594","2":"T1","3":"5","4":"CCUB 920","5":"R2","6":"3","7":"6.00","8":"6.00","9":"6.000","10":"NA","11":"Jennifer","12":"P. palmivora","13":"P. palmivora | CCUB 920"},{"1":"595","2":"T1","3":"5","4":"CCUB 920","5":"R3","6":"3","7":"6.00","8":"6.00","9":"6.000","10":"NA","11":"Jennifer","12":"P. palmivora","13":"P. palmivora | CCUB 920"},{"1":"596","2":"T1","3":"5","4":"CCUB 920","5":"R4","6":"3","7":"6.00","8":"6.00","9":"6.000","10":"NA","11":"Jennifer","12":"P. palmivora","13":"P. palmivora | CCUB 920"},{"1":"597","2":"T1","3":"5","4":"CCUB 1102","5":"R1","6":"3","7":"6.00","8":"6.00","9":"6.000","10":"NA","11":"Jennifer","12":"P. palmivora","13":"P. palmivora | CCUB 1102"},{"1":"598","2":"T1","3":"5","4":"CCUB 1102","5":"R2","6":"3","7":"6.00","8":"6.00","9":"6.000","10":"NA","11":"Jennifer","12":"P. palmivora","13":"P. palmivora | CCUB 1102"},{"1":"599","2":"T1","3":"5","4":"CCUB 1102","5":"R3","6":"3","7":"6.00","8":"6.00","9":"6.000","10":"NA","11":"Jennifer","12":"P. palmivora","13":"P. palmivora | CCUB 1102"},{"1":"600","2":"T1","3":"5","4":"CCUB 1102","5":"R4","6":"3","7":"6.00","8":"6.00","9":"6.000","10":"NA","11":"Jennifer","12":"P. palmivora","13":"P. palmivora | CCUB 1102"},{"1":"601","2":"T1","3":"5","4":"CCUB 1205","5":"R1","6":"3","7":"6.00","8":"6.00","9":"6.000","10":"NA","11":"Jennifer","12":"P. theobromicola sp. nov.","13":"P. theobromicola sp. nov. | CCUB 1205"},{"1":"602","2":"T1","3":"5","4":"CCUB 1205","5":"R2","6":"3","7":"6.00","8":"6.00","9":"6.000","10":"NA","11":"Jennifer","12":"P. theobromicola sp. nov.","13":"P. theobromicola sp. nov. | CCUB 1205"},{"1":"603","2":"T1","3":"5","4":"CCUB 1205","5":"R3","6":"3","7":"6.00","8":"6.00","9":"6.000","10":"NA","11":"Jennifer","12":"P. theobromicola sp. nov.","13":"P. theobromicola sp. nov. | CCUB 1205"},{"1":"604","2":"T1","3":"5","4":"CCUB 1205","5":"R4","6":"3","7":"6.00","8":"6.00","9":"6.000","10":"NA","11":"Jennifer","12":"P. theobromicola sp. nov.","13":"P. theobromicola sp. nov. | CCUB 1205"},{"1":"605","2":"T1","3":"5","4":"CCUB 906","5":"R1","6":"3","7":"6.00","8":"6.00","9":"6.000","10":"NA","11":"Jennifer","12":"P. palmivora","13":"P. palmivora | CCUB 906"},{"1":"606","2":"T1","3":"5","4":"CCUB 906","5":"R2","6":"3","7":"6.00","8":"6.00","9":"6.000","10":"NA","11":"Jennifer","12":"P. palmivora","13":"P. palmivora | CCUB 906"},{"1":"607","2":"T1","3":"5","4":"CCUB 906","5":"R3","6":"3","7":"6.00","8":"6.00","9":"6.000","10":"NA","11":"Jennifer","12":"P. palmivora","13":"P. palmivora | CCUB 906"},{"1":"608","2":"T1","3":"5","4":"CCUB 906","5":"R4","6":"3","7":"6.00","8":"6.00","9":"6.000","10":"NA","11":"Jennifer","12":"P. palmivora","13":"P. palmivora | CCUB 906"},{"1":"609","2":"T1","3":"5","4":"P0479","5":"R1","6":"3","7":"6.00","8":"6.00","9":"6.000","10":"NA","11":"Jennifer","12":"P. citrophthora","13":"P. citrophthora | P0479"},{"1":"610","2":"T1","3":"5","4":"P0479","5":"R2","6":"3","7":"6.00","8":"6.00","9":"6.000","10":"NA","11":"Jennifer","12":"P. citrophthora","13":"P. citrophthora | P0479"},{"1":"611","2":"T1","3":"5","4":"P0479","5":"R3","6":"3","7":"6.00","8":"6.00","9":"6.000","10":"NA","11":"Jennifer","12":"P. citrophthora","13":"P. citrophthora | P0479"},{"1":"612","2":"T1","3":"5","4":"P0479","5":"R4","6":"3","7":"6.00","8":"6.00","9":"6.000","10":"NA","11":"Jennifer","12":"P. citrophthora","13":"P. citrophthora | P0479"},{"1":"613","2":"T2","3":"10","4":"CCUB 1151","5":"R1","6":"3","7":"17.17","8":"17.01","9":"17.090","10":"NA","11":"Jennifer","12":"P. theobromicola sp. nov.","13":"P. theobromicola sp. nov. | CCUB 1151"},{"1":"614","2":"T2","3":"10","4":"CCUB 1151","5":"R2","6":"3","7":"16.29","8":"16.43","9":"16.360","10":"NA","11":"Jennifer","12":"P. theobromicola sp. nov.","13":"P. theobromicola sp. nov. | CCUB 1151"},{"1":"615","2":"T2","3":"10","4":"CCUB 1151","5":"R3","6":"3","7":"15.99","8":"14.92","9":"15.455","10":"NA","11":"Jennifer","12":"P. theobromicola sp. nov.","13":"P. theobromicola sp. nov. | CCUB 1151"},{"1":"616","2":"T2","3":"10","4":"CCUB 1151","5":"R4","6":"3","7":"16.25","8":"16.37","9":"16.310","10":"NA","11":"Jennifer","12":"P. theobromicola sp. nov.","13":"P. theobromicola sp. nov. | CCUB 1151"},{"1":"617","2":"T2","3":"10","4":"CCUB 1285","5":"R1","6":"3","7":"16.40","8":"16.28","9":"16.340","10":"NA","11":"Jennifer","12":"P. theobromicola sp. nov.","13":"P. theobromicola sp. nov. | CCUB 1285"},{"1":"618","2":"T2","3":"10","4":"CCUB 1285","5":"R2","6":"3","7":"16.85","8":"16.17","9":"16.510","10":"NA","11":"Jennifer","12":"P. theobromicola sp. nov.","13":"P. theobromicola sp. nov. | CCUB 1285"},{"1":"619","2":"T2","3":"10","4":"CCUB 1285","5":"R3","6":"3","7":"16.55","8":"16.76","9":"16.655","10":"NA","11":"Jennifer","12":"P. theobromicola sp. nov.","13":"P. theobromicola sp. nov. | CCUB 1285"},{"1":"620","2":"T2","3":"10","4":"CCUB 1285","5":"R4","6":"3","7":"14.06","8":"16.13","9":"15.095","10":"NA","11":"Jennifer","12":"P. theobromicola sp. nov.","13":"P. theobromicola sp. nov. | CCUB 1285"},{"1":"621","2":"T2","3":"10","4":"CCUB 1158","5":"R1","6":"3","7":"9.97","8":"10.58","9":"10.275","10":"NA","11":"Jennifer","12":"P. palmivora","13":"P. palmivora | CCUB 1158"},{"1":"622","2":"T2","3":"10","4":"CCUB 1158","5":"R2","6":"3","7":"10.43","8":"11.29","9":"10.860","10":"NA","11":"Jennifer","12":"P. palmivora","13":"P. palmivora | CCUB 1158"},{"1":"623","2":"T2","3":"10","4":"CCUB 1158","5":"R3","6":"3","7":"10.74","8":"10.92","9":"10.830","10":"NA","11":"Jennifer","12":"P. palmivora","13":"P. palmivora | CCUB 1158"},{"1":"624","2":"T2","3":"10","4":"CCUB 1158","5":"R4","6":"3","7":"11.34","8":"10.56","9":"10.950","10":"NA","11":"Jennifer","12":"P. palmivora","13":"P. palmivora | CCUB 1158"},{"1":"625","2":"T2","3":"10","4":"CCUB 1091","5":"R1","6":"3","7":"17.34","8":"17.79","9":"17.565","10":"NA","11":"Jennifer","12":"P. theobromicola sp. nov.","13":"P. theobromicola sp. nov. | CCUB 1091"},{"1":"626","2":"T2","3":"10","4":"CCUB 1091","5":"R2","6":"3","7":"17.47","8":"17.27","9":"17.370","10":"NA","11":"Jennifer","12":"P. theobromicola sp. nov.","13":"P. theobromicola sp. nov. | CCUB 1091"},{"1":"627","2":"T2","3":"10","4":"CCUB 1091","5":"R3","6":"3","7":"16.50","8":"15.64","9":"16.070","10":"NA","11":"Jennifer","12":"P. theobromicola sp. nov.","13":"P. theobromicola sp. nov. | CCUB 1091"},{"1":"628","2":"T2","3":"10","4":"CCUB 1091","5":"R4","6":"3","7":"15.32","8":"17.18","9":"16.250","10":"NA","11":"Jennifer","12":"P. theobromicola sp. nov.","13":"P. theobromicola sp. nov. | CCUB 1091"},{"1":"629","2":"T2","3":"10","4":"CCUB 920","5":"R1","6":"3","7":"6.00","8":"6.00","9":"6.000","10":"NA","11":"Jennifer","12":"P. palmivora","13":"P. palmivora | CCUB 920"},{"1":"630","2":"T2","3":"10","4":"CCUB 920","5":"R2","6":"3","7":"7.87","8":"8.64","9":"8.255","10":"NA","11":"Jennifer","12":"P. palmivora","13":"P. palmivora | CCUB 920"},{"1":"631","2":"T2","3":"10","4":"CCUB 920","5":"R3","6":"3","7":"6.00","8":"6.00","9":"6.000","10":"NA","11":"Jennifer","12":"P. palmivora","13":"P. palmivora | CCUB 920"},{"1":"632","2":"T2","3":"10","4":"CCUB 920","5":"R4","6":"3","7":"8.16","8":"8.01","9":"8.085","10":"NA","11":"Jennifer","12":"P. palmivora","13":"P. palmivora | CCUB 920"},{"1":"633","2":"T2","3":"10","4":"CCUB 1102","5":"R1","6":"3","7":"9.56","8":"9.31","9":"9.435","10":"NA","11":"Jennifer","12":"P. palmivora","13":"P. palmivora | CCUB 1102"},{"1":"634","2":"T2","3":"10","4":"CCUB 1102","5":"R2","6":"3","7":"9.81","8":"7.58","9":"8.695","10":"NA","11":"Jennifer","12":"P. palmivora","13":"P. palmivora | CCUB 1102"},{"1":"635","2":"T2","3":"10","4":"CCUB 1102","5":"R3","6":"3","7":"9.49","8":"8.53","9":"9.010","10":"NA","11":"Jennifer","12":"P. palmivora","13":"P. palmivora | CCUB 1102"},{"1":"636","2":"T2","3":"10","4":"CCUB 1102","5":"R4","6":"3","7":"6.00","8":"6.00","9":"6.000","10":"NA","11":"Jennifer","12":"P. palmivora","13":"P. palmivora | CCUB 1102"},{"1":"637","2":"T2","3":"10","4":"CCUB 1205","5":"R1","6":"3","7":"19.25","8":"19.05","9":"19.150","10":"NA","11":"Jennifer","12":"P. theobromicola sp. nov.","13":"P. theobromicola sp. nov. | CCUB 1205"},{"1":"638","2":"T2","3":"10","4":"CCUB 1205","5":"R2","6":"3","7":"20.14","8":"19.90","9":"20.020","10":"NA","11":"Jennifer","12":"P. theobromicola sp. nov.","13":"P. theobromicola sp. nov. | CCUB 1205"},{"1":"639","2":"T2","3":"10","4":"CCUB 1205","5":"R3","6":"3","7":"19.70","8":"20.55","9":"20.125","10":"NA","11":"Jennifer","12":"P. theobromicola sp. nov.","13":"P. theobromicola sp. nov. | CCUB 1205"},{"1":"640","2":"T2","3":"10","4":"CCUB 1205","5":"R4","6":"3","7":"18.20","8":"18.28","9":"18.240","10":"NA","11":"Jennifer","12":"P. theobromicola sp. nov.","13":"P. theobromicola sp. nov. | CCUB 1205"},{"1":"641","2":"T2","3":"10","4":"CCUB 906","5":"R1","6":"3","7":"11.78","8":"10.84","9":"11.310","10":"NA","11":"Jennifer","12":"P. palmivora","13":"P. palmivora | CCUB 906"},{"1":"642","2":"T2","3":"10","4":"CCUB 906","5":"R2","6":"3","7":"10.86","8":"10.69","9":"10.775","10":"NA","11":"Jennifer","12":"P. palmivora","13":"P. palmivora | CCUB 906"},{"1":"643","2":"T2","3":"10","4":"CCUB 906","5":"R3","6":"3","7":"9.75","8":"11.43","9":"10.590","10":"NA","11":"Jennifer","12":"P. palmivora","13":"P. palmivora | CCUB 906"},{"1":"644","2":"T2","3":"10","4":"CCUB 906","5":"R4","6":"3","7":"10.39","8":"10.73","9":"10.560","10":"NA","11":"Jennifer","12":"P. palmivora","13":"P. palmivora | CCUB 906"},{"1":"645","2":"T2","3":"10","4":"P0479","5":"R1","6":"3","7":"6.00","8":"6.00","9":"6.000","10":"NA","11":"Jennifer","12":"P. citrophthora","13":"P. citrophthora | P0479"},{"1":"646","2":"T2","3":"10","4":"P0479","5":"R2","6":"3","7":"6.00","8":"6.00","9":"6.000","10":"NA","11":"Jennifer","12":"P. citrophthora","13":"P. citrophthora | P0479"},{"1":"647","2":"T2","3":"10","4":"P0479","5":"R3","6":"3","7":"6.00","8":"6.00","9":"6.000","10":"NA","11":"Jennifer","12":"P. citrophthora","13":"P. citrophthora | P0479"},{"1":"648","2":"T2","3":"10","4":"P0479","5":"R4","6":"3","7":"6.00","8":"6.00","9":"6.000","10":"NA","11":"Jennifer","12":"P. citrophthora","13":"P. citrophthora | P0479"},{"1":"649","2":"T3","3":"15","4":"CCUB 1151","5":"R1","6":"3","7":"31.22","8":"31.78","9":"31.500","10":"NA","11":"Jennifer","12":"P. theobromicola sp. nov.","13":"P. theobromicola sp. nov. | CCUB 1151"},{"1":"650","2":"T3","3":"15","4":"CCUB 1151","5":"R2","6":"3","7":"30.32","8":"30.81","9":"30.565","10":"NA","11":"Jennifer","12":"P. theobromicola sp. nov.","13":"P. theobromicola sp. nov. | CCUB 1151"},{"1":"651","2":"T3","3":"15","4":"CCUB 1151","5":"R3","6":"3","7":"30.61","8":"30.44","9":"30.525","10":"NA","11":"Jennifer","12":"P. theobromicola sp. nov.","13":"P. theobromicola sp. nov. | CCUB 1151"},{"1":"652","2":"T3","3":"15","4":"CCUB 1151","5":"R4","6":"3","7":"31.79","8":"32.04","9":"31.915","10":"NA","11":"Jennifer","12":"P. theobromicola sp. nov.","13":"P. theobromicola sp. nov. | CCUB 1151"},{"1":"653","2":"T3","3":"15","4":"CCUB 1285","5":"R1","6":"3","7":"31.42","8":"32.05","9":"31.735","10":"NA","11":"Jennifer","12":"P. theobromicola sp. nov.","13":"P. theobromicola sp. nov. | CCUB 1285"},{"1":"654","2":"T3","3":"15","4":"CCUB 1285","5":"R2","6":"3","7":"31.64","8":"32.01","9":"31.825","10":"NA","11":"Jennifer","12":"P. theobromicola sp. nov.","13":"P. theobromicola sp. nov. | CCUB 1285"},{"1":"655","2":"T3","3":"15","4":"CCUB 1285","5":"R3","6":"3","7":"32.72","8":"31.58","9":"32.150","10":"NA","11":"Jennifer","12":"P. theobromicola sp. nov.","13":"P. theobromicola sp. nov. | CCUB 1285"},{"1":"656","2":"T3","3":"15","4":"CCUB 1285","5":"R4","6":"3","7":"31.65","8":"30.80","9":"31.225","10":"NA","11":"Jennifer","12":"P. theobromicola sp. nov.","13":"P. theobromicola sp. nov. | CCUB 1285"},{"1":"657","2":"T3","3":"15","4":"CCUB 1158","5":"R1","6":"3","7":"17.66","8":"17.95","9":"17.805","10":"NA","11":"Jennifer","12":"P. palmivora","13":"P. palmivora | CCUB 1158"},{"1":"658","2":"T3","3":"15","4":"CCUB 1158","5":"R2","6":"3","7":"NA","8":"NA","9":"NA","10":"Red filled","11":"Jennifer","12":"P. palmivora","13":"P. palmivora | CCUB 1158"},{"1":"659","2":"T3","3":"15","4":"CCUB 1158","5":"R3","6":"3","7":"19.81","8":"19.13","9":"19.470","10":"NA","11":"Jennifer","12":"P. palmivora","13":"P. palmivora | CCUB 1158"},{"1":"660","2":"T3","3":"15","4":"CCUB 1158","5":"R4","6":"3","7":"18.42","8":"18.01","9":"18.215","10":"NA","11":"Jennifer","12":"P. palmivora","13":"P. palmivora | CCUB 1158"},{"1":"661","2":"T3","3":"15","4":"CCUB 1091","5":"R1","6":"3","7":"31.11","8":"31.37","9":"31.240","10":"NA","11":"Jennifer","12":"P. theobromicola sp. nov.","13":"P. theobromicola sp. nov. | CCUB 1091"},{"1":"662","2":"T3","3":"15","4":"CCUB 1091","5":"R2","6":"3","7":"30.12","8":"31.56","9":"30.840","10":"NA","11":"Jennifer","12":"P. theobromicola sp. nov.","13":"P. theobromicola sp. nov. | CCUB 1091"},{"1":"663","2":"T3","3":"15","4":"CCUB 1091","5":"R3","6":"3","7":"32.51","8":"32.12","9":"32.315","10":"NA","11":"Jennifer","12":"P. theobromicola sp. nov.","13":"P. theobromicola sp. nov. | CCUB 1091"},{"1":"664","2":"T3","3":"15","4":"CCUB 1091","5":"R4","6":"3","7":"30.55","8":"31.27","9":"30.910","10":"NA","11":"Jennifer","12":"P. theobromicola sp. nov.","13":"P. theobromicola sp. nov. | CCUB 1091"},{"1":"665","2":"T3","3":"15","4":"CCUB 920","5":"R1","6":"3","7":"16.02","8":"15.94","9":"15.980","10":"NA","11":"Jennifer","12":"P. palmivora","13":"P. palmivora | CCUB 920"},{"1":"666","2":"T3","3":"15","4":"CCUB 920","5":"R2","6":"3","7":"15.45","8":"16.17","9":"15.810","10":"NA","11":"Jennifer","12":"P. palmivora","13":"P. palmivora | CCUB 920"},{"1":"667","2":"T3","3":"15","4":"CCUB 920","5":"R3","6":"3","7":"14.50","8":"15.39","9":"14.945","10":"NA","11":"Jennifer","12":"P. palmivora","13":"P. palmivora | CCUB 920"},{"1":"668","2":"T3","3":"15","4":"CCUB 920","5":"R4","6":"3","7":"17.32","8":"15.99","9":"16.655","10":"NA","11":"Jennifer","12":"P. palmivora","13":"P. palmivora | CCUB 920"},{"1":"669","2":"T3","3":"15","4":"CCUB 1102","5":"R1","6":"3","7":"16.14","8":"17.86","9":"17.000","10":"NA","11":"Jennifer","12":"P. palmivora","13":"P. palmivora | CCUB 1102"},{"1":"670","2":"T3","3":"15","4":"CCUB 1102","5":"R2","6":"3","7":"16.38","8":"16.95","9":"16.665","10":"NA","11":"Jennifer","12":"P. palmivora","13":"P. palmivora | CCUB 1102"},{"1":"671","2":"T3","3":"15","4":"CCUB 1102","5":"R3","6":"3","7":"17.33","8":"16.32","9":"16.825","10":"NA","11":"Jennifer","12":"P. palmivora","13":"P. palmivora | CCUB 1102"},{"1":"672","2":"T3","3":"15","4":"CCUB 1102","5":"R4","6":"3","7":"15.49","8":"16.16","9":"15.825","10":"NA","11":"Jennifer","12":"P. palmivora","13":"P. palmivora | CCUB 1102"},{"1":"673","2":"T3","3":"15","4":"CCUB 1205","5":"R1","6":"3","7":"36.34","8":"35.17","9":"35.755","10":"NA","11":"Jennifer","12":"P. theobromicola sp. nov.","13":"P. theobromicola sp. nov. | CCUB 1205"},{"1":"674","2":"T3","3":"15","4":"CCUB 1205","5":"R2","6":"3","7":"35.54","8":"35.42","9":"35.480","10":"NA","11":"Jennifer","12":"P. theobromicola sp. nov.","13":"P. theobromicola sp. nov. | CCUB 1205"},{"1":"675","2":"T3","3":"15","4":"CCUB 1205","5":"R3","6":"3","7":"34.91","8":"34.97","9":"34.940","10":"NA","11":"Jennifer","12":"P. theobromicola sp. nov.","13":"P. theobromicola sp. nov. | CCUB 1205"},{"1":"676","2":"T3","3":"15","4":"CCUB 1205","5":"R4","6":"3","7":"34.88","8":"34.07","9":"34.475","10":"NA","11":"Jennifer","12":"P. theobromicola sp. nov.","13":"P. theobromicola sp. nov. | CCUB 1205"},{"1":"677","2":"T3","3":"15","4":"CCUB 906","5":"R1","6":"3","7":"16.90","8":"17.70","9":"17.300","10":"NA","11":"Jennifer","12":"P. palmivora","13":"P. palmivora | CCUB 906"},{"1":"678","2":"T3","3":"15","4":"CCUB 906","5":"R2","6":"3","7":"16.63","8":"16.93","9":"16.780","10":"NA","11":"Jennifer","12":"P. palmivora","13":"P. palmivora | CCUB 906"},{"1":"679","2":"T3","3":"15","4":"CCUB 906","5":"R3","6":"3","7":"17.65","8":"17.39","9":"17.520","10":"NA","11":"Jennifer","12":"P. palmivora","13":"P. palmivora | CCUB 906"},{"1":"680","2":"T3","3":"15","4":"CCUB 906","5":"R4","6":"3","7":"16.81","8":"16.17","9":"16.490","10":"NA","11":"Jennifer","12":"P. palmivora","13":"P. palmivora | CCUB 906"},{"1":"681","2":"T3","3":"15","4":"P0479","5":"R1","6":"3","7":"29.65","8":"28.46","9":"29.055","10":"NA","11":"Jennifer","12":"P. citrophthora","13":"P. citrophthora | P0479"},{"1":"682","2":"T3","3":"15","4":"P0479","5":"R2","6":"3","7":"28.36","8":"27.70","9":"28.030","10":"NA","11":"Jennifer","12":"P. citrophthora","13":"P. citrophthora | P0479"},{"1":"683","2":"T3","3":"15","4":"P0479","5":"R3","6":"3","7":"27.25","8":"29.56","9":"28.405","10":"NA","11":"Jennifer","12":"P. citrophthora","13":"P. citrophthora | P0479"},{"1":"684","2":"T3","3":"15","4":"P0479","5":"R4","6":"3","7":"28.08","8":"28.72","9":"28.400","10":"NA","11":"Jennifer","12":"P. citrophthora","13":"P. citrophthora | P0479"},{"1":"685","2":"T4","3":"20","4":"CCUB 1151","5":"R1","6":"3","7":"41.73","8":"41.33","9":"41.530","10":"NA","11":"Jennifer","12":"P. theobromicola sp. nov.","13":"P. theobromicola sp. nov. | CCUB 1151"},{"1":"686","2":"T4","3":"20","4":"CCUB 1151","5":"R2","6":"3","7":"39.58","8":"39.15","9":"39.365","10":"NA","11":"Jennifer","12":"P. theobromicola sp. nov.","13":"P. theobromicola sp. nov. | CCUB 1151"},{"1":"687","2":"T4","3":"20","4":"CCUB 1151","5":"R3","6":"3","7":"39.60","8":"39.73","9":"39.665","10":"NA","11":"Jennifer","12":"P. theobromicola sp. nov.","13":"P. theobromicola sp. nov. | CCUB 1151"},{"1":"688","2":"T4","3":"20","4":"CCUB 1151","5":"R4","6":"3","7":"40.84","8":"41.16","9":"41.000","10":"NA","11":"Jennifer","12":"P. theobromicola sp. nov.","13":"P. theobromicola sp. nov. | CCUB 1151"},{"1":"689","2":"T4","3":"20","4":"CCUB 1285","5":"R1","6":"3","7":"43.98","8":"41.62","9":"42.800","10":"NA","11":"Jennifer","12":"P. theobromicola sp. nov.","13":"P. theobromicola sp. nov. | CCUB 1285"},{"1":"690","2":"T4","3":"20","4":"CCUB 1285","5":"R2","6":"3","7":"44.38","8":"45.20","9":"44.790","10":"NA","11":"Jennifer","12":"P. theobromicola sp. nov.","13":"P. theobromicola sp. nov. | CCUB 1285"},{"1":"691","2":"T4","3":"20","4":"CCUB 1285","5":"R3","6":"3","7":"44.72","8":"45.13","9":"44.925","10":"NA","11":"Jennifer","12":"P. theobromicola sp. nov.","13":"P. theobromicola sp. nov. | CCUB 1285"},{"1":"692","2":"T4","3":"20","4":"CCUB 1285","5":"R4","6":"3","7":"44.79","8":"44.71","9":"44.750","10":"NA","11":"Jennifer","12":"P. theobromicola sp. nov.","13":"P. theobromicola sp. nov. | CCUB 1285"},{"1":"693","2":"T4","3":"20","4":"CCUB 1158","5":"R1","6":"3","7":"26.94","8":"27.90","9":"27.420","10":"NA","11":"Jennifer","12":"P. palmivora","13":"P. palmivora | CCUB 1158"},{"1":"694","2":"T4","3":"20","4":"CCUB 1158","5":"R2","6":"3","7":"27.32","8":"28.16","9":"27.740","10":"NA","11":"Jennifer","12":"P. palmivora","13":"P. palmivora | CCUB 1158"},{"1":"695","2":"T4","3":"20","4":"CCUB 1158","5":"R3","6":"3","7":"28.46","8":"27.30","9":"27.880","10":"NA","11":"Jennifer","12":"P. palmivora","13":"P. palmivora | CCUB 1158"},{"1":"696","2":"T4","3":"20","4":"CCUB 1158","5":"R4","6":"3","7":"27.46","8":"26.57","9":"27.015","10":"NA","11":"Jennifer","12":"P. palmivora","13":"P. palmivora | CCUB 1158"},{"1":"697","2":"T4","3":"20","4":"CCUB 1091","5":"R1","6":"3","7":"40.73","8":"40.85","9":"40.790","10":"NA","11":"Jennifer","12":"P. theobromicola sp. nov.","13":"P. theobromicola sp. nov. | CCUB 1091"},{"1":"698","2":"T4","3":"20","4":"CCUB 1091","5":"R2","6":"3","7":"38.90","8":"41.23","9":"40.065","10":"NA","11":"Jennifer","12":"P. theobromicola sp. nov.","13":"P. theobromicola sp. nov. | CCUB 1091"},{"1":"699","2":"T4","3":"20","4":"CCUB 1091","5":"R3","6":"3","7":"40.85","8":"41.88","9":"41.365","10":"NA","11":"Jennifer","12":"P. theobromicola sp. nov.","13":"P. theobromicola sp. nov. | CCUB 1091"},{"1":"700","2":"T4","3":"20","4":"CCUB 1091","5":"R4","6":"3","7":"41.30","8":"42.19","9":"41.745","10":"NA","11":"Jennifer","12":"P. theobromicola sp. nov.","13":"P. theobromicola sp. nov. | CCUB 1091"},{"1":"701","2":"T4","3":"20","4":"CCUB 920","5":"R1","6":"3","7":"24.51","8":"23.13","9":"23.820","10":"NA","11":"Jennifer","12":"P. palmivora","13":"P. palmivora | CCUB 920"},{"1":"702","2":"T4","3":"20","4":"CCUB 920","5":"R2","6":"3","7":"25.28","8":"22.62","9":"23.950","10":"NA","11":"Jennifer","12":"P. palmivora","13":"P. palmivora | CCUB 920"},{"1":"703","2":"T4","3":"20","4":"CCUB 920","5":"R3","6":"3","7":"23.48","8":"23.75","9":"23.615","10":"NA","11":"Jennifer","12":"P. palmivora","13":"P. palmivora | CCUB 920"},{"1":"704","2":"T4","3":"20","4":"CCUB 920","5":"R4","6":"3","7":"24.23","8":"24.38","9":"24.305","10":"NA","11":"Jennifer","12":"P. palmivora","13":"P. palmivora | CCUB 920"},{"1":"705","2":"T4","3":"20","4":"CCUB 1102","5":"R1","6":"3","7":"23.31","8":"23.18","9":"23.245","10":"NA","11":"Jennifer","12":"P. palmivora","13":"P. palmivora | CCUB 1102"},{"1":"706","2":"T4","3":"20","4":"CCUB 1102","5":"R2","6":"3","7":"23.66","8":"25.28","9":"24.470","10":"NA","11":"Jennifer","12":"P. palmivora","13":"P. palmivora | CCUB 1102"},{"1":"707","2":"T4","3":"20","4":"CCUB 1102","5":"R3","6":"3","7":"26.65","8":"26.61","9":"26.630","10":"NA","11":"Jennifer","12":"P. palmivora","13":"P. palmivora | CCUB 1102"},{"1":"708","2":"T4","3":"20","4":"CCUB 1102","5":"R4","6":"3","7":"25.39","8":"26.87","9":"26.130","10":"NA","11":"Jennifer","12":"P. palmivora","13":"P. palmivora | CCUB 1102"},{"1":"709","2":"T4","3":"20","4":"CCUB 1205","5":"R1","6":"3","7":"45.95","8":"46.72","9":"46.335","10":"NA","11":"Jennifer","12":"P. theobromicola sp. nov.","13":"P. theobromicola sp. nov. | CCUB 1205"},{"1":"710","2":"T4","3":"20","4":"CCUB 1205","5":"R2","6":"3","7":"46.38","8":"45.44","9":"45.910","10":"NA","11":"Jennifer","12":"P. theobromicola sp. nov.","13":"P. theobromicola sp. nov. | CCUB 1205"},{"1":"711","2":"T4","3":"20","4":"CCUB 1205","5":"R3","6":"3","7":"46.87","8":"46.36","9":"46.615","10":"NA","11":"Jennifer","12":"P. theobromicola sp. nov.","13":"P. theobromicola sp. nov. | CCUB 1205"},{"1":"712","2":"T4","3":"20","4":"CCUB 1205","5":"R4","6":"3","7":"46.07","8":"46.52","9":"46.295","10":"NA","11":"Jennifer","12":"P. theobromicola sp. nov.","13":"P. theobromicola sp. nov. | CCUB 1205"},{"1":"713","2":"T4","3":"20","4":"CCUB 906","5":"R1","6":"3","7":"25.49","8":"24.80","9":"25.145","10":"NA","11":"Jennifer","12":"P. palmivora","13":"P. palmivora | CCUB 906"},{"1":"714","2":"T4","3":"20","4":"CCUB 906","5":"R2","6":"3","7":"24.63","8":"25.61","9":"25.120","10":"NA","11":"Jennifer","12":"P. palmivora","13":"P. palmivora | CCUB 906"},{"1":"715","2":"T4","3":"20","4":"CCUB 906","5":"R3","6":"3","7":"25.82","8":"24.77","9":"25.295","10":"NA","11":"Jennifer","12":"P. palmivora","13":"P. palmivora | CCUB 906"},{"1":"716","2":"T4","3":"20","4":"CCUB 906","5":"R4","6":"3","7":"25.89","8":"26.11","9":"26.000","10":"NA","11":"Jennifer","12":"P. palmivora","13":"P. palmivora | CCUB 906"},{"1":"717","2":"T4","3":"20","4":"P0479","5":"R1","6":"3","7":"39.75","8":"39.31","9":"39.530","10":"NA","11":"Jennifer","12":"P. citrophthora","13":"P. citrophthora | P0479"},{"1":"718","2":"T4","3":"20","4":"P0479","5":"R2","6":"3","7":"38.46","8":"37.99","9":"38.225","10":"NA","11":"Jennifer","12":"P. citrophthora","13":"P. citrophthora | P0479"},{"1":"719","2":"T4","3":"20","4":"P0479","5":"R3","6":"3","7":"37.36","8":"37.08","9":"37.220","10":"NA","11":"Jennifer","12":"P. citrophthora","13":"P. citrophthora | P0479"},{"1":"720","2":"T4","3":"20","4":"P0479","5":"R4","6":"3","7":"37.13","8":"36.70","9":"36.915","10":"NA","11":"Jennifer","12":"P. citrophthora","13":"P. citrophthora | P0479"},{"1":"721","2":"T5","3":"25","4":"CCUB 1151","5":"R1","6":"3","7":"50.57","8":"50.89","9":"50.730","10":"NA","11":"Jennifer","12":"P. theobromicola sp. nov.","13":"P. theobromicola sp. nov. | CCUB 1151"},{"1":"722","2":"T5","3":"25","4":"CCUB 1151","5":"R2","6":"3","7":"50.46","8":"52.07","9":"51.265","10":"NA","11":"Jennifer","12":"P. theobromicola sp. nov.","13":"P. theobromicola sp. nov. | CCUB 1151"},{"1":"723","2":"T5","3":"25","4":"CCUB 1151","5":"R3","6":"3","7":"48.48","8":"49.93","9":"49.205","10":"NA","11":"Jennifer","12":"P. theobromicola sp. nov.","13":"P. theobromicola sp. nov. | CCUB 1151"},{"1":"724","2":"T5","3":"25","4":"CCUB 1151","5":"R4","6":"3","7":"52.92","8":"50.63","9":"51.775","10":"NA","11":"Jennifer","12":"P. theobromicola sp. nov.","13":"P. theobromicola sp. nov. | CCUB 1151"},{"1":"725","2":"T5","3":"25","4":"CCUB 1285","5":"R1","6":"3","7":"50.07","8":"51.11","9":"50.590","10":"NA","11":"Jennifer","12":"P. theobromicola sp. nov.","13":"P. theobromicola sp. nov. | CCUB 1285"},{"1":"726","2":"T5","3":"25","4":"CCUB 1285","5":"R2","6":"3","7":"49.36","8":"45.90","9":"47.630","10":"NA","11":"Jennifer","12":"P. theobromicola sp. nov.","13":"P. theobromicola sp. nov. | CCUB 1285"},{"1":"727","2":"T5","3":"25","4":"CCUB 1285","5":"R3","6":"3","7":"49.43","8":"50.15","9":"49.790","10":"NA","11":"Jennifer","12":"P. theobromicola sp. nov.","13":"P. theobromicola sp. nov. | CCUB 1285"},{"1":"728","2":"T5","3":"25","4":"CCUB 1285","5":"R4","6":"3","7":"50.39","8":"50.47","9":"50.430","10":"NA","11":"Jennifer","12":"P. theobromicola sp. nov.","13":"P. theobromicola sp. nov. | CCUB 1285"},{"1":"729","2":"T5","3":"25","4":"CCUB 1158","5":"R1","6":"3","7":"43.20","8":"44.36","9":"43.780","10":"NA","11":"Jennifer","12":"P. palmivora","13":"P. palmivora | CCUB 1158"},{"1":"730","2":"T5","3":"25","4":"CCUB 1158","5":"R2","6":"3","7":"41.02","8":"42.87","9":"41.945","10":"NA","11":"Jennifer","12":"P. palmivora","13":"P. palmivora | CCUB 1158"},{"1":"731","2":"T5","3":"25","4":"CCUB 1158","5":"R3","6":"3","7":"45.46","8":"43.41","9":"44.435","10":"NA","11":"Jennifer","12":"P. palmivora","13":"P. palmivora | CCUB 1158"},{"1":"732","2":"T5","3":"25","4":"CCUB 1158","5":"R4","6":"3","7":"43.95","8":"41.73","9":"42.840","10":"NA","11":"Jennifer","12":"P. palmivora","13":"P. palmivora | CCUB 1158"},{"1":"733","2":"T5","3":"25","4":"CCUB 1091","5":"R1","6":"3","7":"52.35","8":"49.99","9":"51.170","10":"NA","11":"Jennifer","12":"P. theobromicola sp. nov.","13":"P. theobromicola sp. nov. | CCUB 1091"},{"1":"734","2":"T5","3":"25","4":"CCUB 1091","5":"R2","6":"3","7":"50.63","8":"52.34","9":"51.485","10":"NA","11":"Jennifer","12":"P. theobromicola sp. nov.","13":"P. theobromicola sp. nov. | CCUB 1091"},{"1":"735","2":"T5","3":"25","4":"CCUB 1091","5":"R3","6":"3","7":"48.69","8":"50.96","9":"49.825","10":"NA","11":"Jennifer","12":"P. theobromicola sp. nov.","13":"P. theobromicola sp. nov. | CCUB 1091"},{"1":"736","2":"T5","3":"25","4":"CCUB 1091","5":"R4","6":"3","7":"47.30","8":"49.93","9":"48.615","10":"NA","11":"Jennifer","12":"P. theobromicola sp. nov.","13":"P. theobromicola sp. nov. | CCUB 1091"},{"1":"737","2":"T5","3":"25","4":"CCUB 920","5":"R1","6":"3","7":"40.11","8":"40.13","9":"40.120","10":"NA","11":"Jennifer","12":"P. palmivora","13":"P. palmivora | CCUB 920"},{"1":"738","2":"T5","3":"25","4":"CCUB 920","5":"R2","6":"3","7":"40.47","8":"40.34","9":"40.405","10":"NA","11":"Jennifer","12":"P. palmivora","13":"P. palmivora | CCUB 920"},{"1":"739","2":"T5","3":"25","4":"CCUB 920","5":"R3","6":"3","7":"39.89","8":"39.91","9":"39.900","10":"NA","11":"Jennifer","12":"P. palmivora","13":"P. palmivora | CCUB 920"},{"1":"740","2":"T5","3":"25","4":"CCUB 920","5":"R4","6":"3","7":"38.82","8":"40.18","9":"39.500","10":"NA","11":"Jennifer","12":"P. palmivora","13":"P. palmivora | CCUB 920"},{"1":"741","2":"T5","3":"25","4":"CCUB 1102","5":"R1","6":"3","7":"38.09","8":"38.43","9":"38.260","10":"NA","11":"Jennifer","12":"P. palmivora","13":"P. palmivora | CCUB 1102"},{"1":"742","2":"T5","3":"25","4":"CCUB 1102","5":"R2","6":"3","7":"40.77","8":"40.98","9":"40.875","10":"NA","11":"Jennifer","12":"P. palmivora","13":"P. palmivora | CCUB 1102"},{"1":"743","2":"T5","3":"25","4":"CCUB 1102","5":"R3","6":"3","7":"40.68","8":"40.80","9":"40.740","10":"NA","11":"Jennifer","12":"P. palmivora","13":"P. palmivora | CCUB 1102"},{"1":"744","2":"T5","3":"25","4":"CCUB 1102","5":"R4","6":"3","7":"39.52","8":"40.05","9":"39.785","10":"NA","11":"Jennifer","12":"P. palmivora","13":"P. palmivora | CCUB 1102"},{"1":"745","2":"T5","3":"25","4":"CCUB 1205","5":"R1","6":"3","7":"56.17","8":"56.55","9":"56.360","10":"NA","11":"Jennifer","12":"P. theobromicola sp. nov.","13":"P. theobromicola sp. nov. | CCUB 1205"},{"1":"746","2":"T5","3":"25","4":"CCUB 1205","5":"R2","6":"3","7":"56.36","8":"53.92","9":"55.140","10":"NA","11":"Jennifer","12":"P. theobromicola sp. nov.","13":"P. theobromicola sp. nov. | CCUB 1205"},{"1":"747","2":"T5","3":"25","4":"CCUB 1205","5":"R3","6":"3","7":"55.14","8":"55.25","9":"55.195","10":"NA","11":"Jennifer","12":"P. theobromicola sp. nov.","13":"P. theobromicola sp. nov. | CCUB 1205"},{"1":"748","2":"T5","3":"25","4":"CCUB 1205","5":"R4","6":"3","7":"54.79","8":"54.20","9":"54.495","10":"NA","11":"Jennifer","12":"P. theobromicola sp. nov.","13":"P. theobromicola sp. nov. | CCUB 1205"},{"1":"749","2":"T5","3":"25","4":"CCUB 906","5":"R1","6":"3","7":"39.57","8":"41.90","9":"40.735","10":"NA","11":"Jennifer","12":"P. palmivora","13":"P. palmivora | CCUB 906"},{"1":"750","2":"T5","3":"25","4":"CCUB 906","5":"R2","6":"3","7":"40.91","8":"40.73","9":"40.820","10":"NA","11":"Jennifer","12":"P. palmivora","13":"P. palmivora | CCUB 906"},{"1":"751","2":"T5","3":"25","4":"CCUB 906","5":"R3","6":"3","7":"31.90","8":"34.15","9":"33.025","10":"NA","11":"Jennifer","12":"P. palmivora","13":"P. palmivora | CCUB 906"},{"1":"752","2":"T5","3":"25","4":"CCUB 906","5":"R4","6":"3","7":"41.53","8":"41.78","9":"41.655","10":"NA","11":"Jennifer","12":"P. palmivora","13":"P. palmivora | CCUB 906"},{"1":"753","2":"T5","3":"25","4":"P0479","5":"R1","6":"3","7":"49.09","8":"48.47","9":"48.780","10":"NA","11":"Jennifer","12":"P. citrophthora","13":"P. citrophthora | P0479"},{"1":"754","2":"T5","3":"25","4":"P0479","5":"R2","6":"3","7":"46.97","8":"47.95","9":"47.460","10":"NA","11":"Jennifer","12":"P. citrophthora","13":"P. citrophthora | P0479"},{"1":"755","2":"T5","3":"25","4":"P0479","5":"R3","6":"3","7":"50.50","8":"47.83","9":"49.165","10":"NA","11":"Jennifer","12":"P. citrophthora","13":"P. citrophthora | P0479"},{"1":"756","2":"T5","3":"25","4":"P0479","5":"R4","6":"3","7":"49.89","8":"49.40","9":"49.645","10":"NA","11":"Jennifer","12":"P. citrophthora","13":"P. citrophthora | P0479"},{"1":"757","2":"T6","3":"30","4":"CCUB 1151","5":"R1","6":"3","7":"52.23","8":"52.50","9":"52.365","10":"NA","11":"Jennifer","12":"P. theobromicola sp. nov.","13":"P. theobromicola sp. nov. | CCUB 1151"},{"1":"758","2":"T6","3":"30","4":"CCUB 1151","5":"R2","6":"3","7":"50.17","8":"52.03","9":"51.100","10":"NA","11":"Jennifer","12":"P. theobromicola sp. nov.","13":"P. theobromicola sp. nov. | CCUB 1151"},{"1":"759","2":"T6","3":"30","4":"CCUB 1151","5":"R3","6":"3","7":"52.75","8":"53.75","9":"53.250","10":"NA","11":"Jennifer","12":"P. theobromicola sp. nov.","13":"P. theobromicola sp. nov. | CCUB 1151"},{"1":"760","2":"T6","3":"30","4":"CCUB 1151","5":"R4","6":"3","7":"51.51","8":"51.34","9":"51.425","10":"NA","11":"Jennifer","12":"P. theobromicola sp. nov.","13":"P. theobromicola sp. nov. | CCUB 1151"},{"1":"761","2":"T6","3":"30","4":"CCUB 1285","5":"R1","6":"3","7":"47.67","8":"47.97","9":"47.820","10":"NA","11":"Jennifer","12":"P. theobromicola sp. nov.","13":"P. theobromicola sp. nov. | CCUB 1285"},{"1":"762","2":"T6","3":"30","4":"CCUB 1285","5":"R2","6":"3","7":"49.14","8":"48.85","9":"48.995","10":"NA","11":"Jennifer","12":"P. theobromicola sp. nov.","13":"P. theobromicola sp. nov. | CCUB 1285"},{"1":"763","2":"T6","3":"30","4":"CCUB 1285","5":"R3","6":"3","7":"49.33","8":"49.52","9":"49.425","10":"NA","11":"Jennifer","12":"P. theobromicola sp. nov.","13":"P. theobromicola sp. nov. | CCUB 1285"},{"1":"764","2":"T6","3":"30","4":"CCUB 1285","5":"R4","6":"3","7":"47.91","8":"48.03","9":"47.970","10":"NA","11":"Jennifer","12":"P. theobromicola sp. nov.","13":"P. theobromicola sp. nov. | CCUB 1285"},{"1":"765","2":"T6","3":"30","4":"CCUB 1158","5":"R1","6":"3","7":"55.86","8":"55.38","9":"55.620","10":"NA","11":"Jennifer","12":"P. palmivora","13":"P. palmivora | CCUB 1158"},{"1":"766","2":"T6","3":"30","4":"CCUB 1158","5":"R2","6":"3","7":"54.98","8":"55.00","9":"54.990","10":"NA","11":"Jennifer","12":"P. palmivora","13":"P. palmivora | CCUB 1158"},{"1":"767","2":"T6","3":"30","4":"CCUB 1158","5":"R3","6":"3","7":"55.21","8":"55.42","9":"55.315","10":"NA","11":"Jennifer","12":"P. palmivora","13":"P. palmivora | CCUB 1158"},{"1":"768","2":"T6","3":"30","4":"CCUB 1158","5":"R4","6":"3","7":"55.27","8":"55.46","9":"55.365","10":"NA","11":"Jennifer","12":"P. palmivora","13":"P. palmivora | CCUB 1158"},{"1":"769","2":"T6","3":"30","4":"CCUB 1091","5":"R1","6":"3","7":"48.44","8":"46.87","9":"47.655","10":"NA","11":"Jennifer","12":"P. theobromicola sp. nov.","13":"P. theobromicola sp. nov. | CCUB 1091"},{"1":"770","2":"T6","3":"30","4":"CCUB 1091","5":"R2","6":"3","7":"48.62","8":"48.11","9":"48.365","10":"NA","11":"Jennifer","12":"P. theobromicola sp. nov.","13":"P. theobromicola sp. nov. | CCUB 1091"},{"1":"771","2":"T6","3":"30","4":"CCUB 1091","5":"R3","6":"3","7":"48.98","8":"49.53","9":"49.255","10":"NA","11":"Jennifer","12":"P. theobromicola sp. nov.","13":"P. theobromicola sp. nov. | CCUB 1091"},{"1":"772","2":"T6","3":"30","4":"CCUB 1091","5":"R4","6":"3","7":"47.58","8":"47.86","9":"47.720","10":"NA","11":"Jennifer","12":"P. theobromicola sp. nov.","13":"P. theobromicola sp. nov. | CCUB 1091"},{"1":"773","2":"T6","3":"30","4":"CCUB 920","5":"R1","6":"3","7":"47.70","8":"47.20","9":"47.450","10":"NA","11":"Jennifer","12":"P. palmivora","13":"P. palmivora | CCUB 920"},{"1":"774","2":"T6","3":"30","4":"CCUB 920","5":"R2","6":"3","7":"44.37","8":"45.70","9":"45.035","10":"NA","11":"Jennifer","12":"P. palmivora","13":"P. palmivora | CCUB 920"},{"1":"775","2":"T6","3":"30","4":"CCUB 920","5":"R3","6":"3","7":"47.50","8":"47.78","9":"47.640","10":"NA","11":"Jennifer","12":"P. palmivora","13":"P. palmivora | CCUB 920"},{"1":"776","2":"T6","3":"30","4":"CCUB 920","5":"R4","6":"3","7":"48.11","8":"47.15","9":"47.630","10":"NA","11":"Jennifer","12":"P. palmivora","13":"P. palmivora | CCUB 920"},{"1":"777","2":"T6","3":"30","4":"CCUB 1102","5":"R1","6":"3","7":"48.27","8":"48.83","9":"48.550","10":"NA","11":"Jennifer","12":"P. palmivora","13":"P. palmivora | CCUB 1102"},{"1":"778","2":"T6","3":"30","4":"CCUB 1102","5":"R2","6":"3","7":"42.58","8":"42.52","9":"42.550","10":"NA","11":"Jennifer","12":"P. palmivora","13":"P. palmivora | CCUB 1102"},{"1":"779","2":"T6","3":"30","4":"CCUB 1102","5":"R3","6":"3","7":"48.90","8":"49.37","9":"49.135","10":"NA","11":"Jennifer","12":"P. palmivora","13":"P. palmivora | CCUB 1102"},{"1":"780","2":"T6","3":"30","4":"CCUB 1102","5":"R4","6":"3","7":"49.23","8":"50.26","9":"49.745","10":"NA","11":"Jennifer","12":"P. palmivora","13":"P. palmivora | CCUB 1102"},{"1":"781","2":"T6","3":"30","4":"CCUB 1205","5":"R1","6":"3","7":"57.43","8":"57.12","9":"57.275","10":"NA","11":"Jennifer","12":"P. theobromicola sp. nov.","13":"P. theobromicola sp. nov. | CCUB 1205"},{"1":"782","2":"T6","3":"30","4":"CCUB 1205","5":"R2","6":"3","7":"56.24","8":"57.14","9":"56.690","10":"NA","11":"Jennifer","12":"P. theobromicola sp. nov.","13":"P. theobromicola sp. nov. | CCUB 1205"},{"1":"783","2":"T6","3":"30","4":"CCUB 1205","5":"R3","6":"3","7":"56.34","8":"53.94","9":"55.140","10":"NA","11":"Jennifer","12":"P. theobromicola sp. nov.","13":"P. theobromicola sp. nov. | CCUB 1205"},{"1":"784","2":"T6","3":"30","4":"CCUB 1205","5":"R4","6":"3","7":"54.79","8":"54.96","9":"54.875","10":"NA","11":"Jennifer","12":"P. theobromicola sp. nov.","13":"P. theobromicola sp. nov. | CCUB 1205"},{"1":"785","2":"T6","3":"30","4":"CCUB 906","5":"R1","6":"3","7":"45.58","8":"46.08","9":"45.830","10":"NA","11":"Jennifer","12":"P. palmivora","13":"P. palmivora | CCUB 906"},{"1":"786","2":"T6","3":"30","4":"CCUB 906","5":"R2","6":"3","7":"48.63","8":"47.44","9":"48.035","10":"NA","11":"Jennifer","12":"P. palmivora","13":"P. palmivora | CCUB 906"},{"1":"787","2":"T6","3":"30","4":"CCUB 906","5":"R3","6":"3","7":"45.60","8":"46.04","9":"45.820","10":"NA","11":"Jennifer","12":"P. palmivora","13":"P. palmivora | CCUB 906"},{"1":"788","2":"T6","3":"30","4":"CCUB 906","5":"R4","6":"3","7":"47.14","8":"46.33","9":"46.735","10":"NA","11":"Jennifer","12":"P. palmivora","13":"P. palmivora | CCUB 906"},{"1":"789","2":"T6","3":"30","4":"P0479","5":"R1","6":"3","7":"44.38","8":"42.46","9":"43.420","10":"NA","11":"Jennifer","12":"P. citrophthora","13":"P. citrophthora | P0479"},{"1":"790","2":"T6","3":"30","4":"P0479","5":"R2","6":"3","7":"41.94","8":"41.40","9":"41.670","10":"NA","11":"Jennifer","12":"P. citrophthora","13":"P. citrophthora | P0479"},{"1":"791","2":"T6","3":"30","4":"P0479","5":"R3","6":"3","7":"43.78","8":"44.05","9":"43.915","10":"NA","11":"Jennifer","12":"P. citrophthora","13":"P. citrophthora | P0479"},{"1":"792","2":"T6","3":"30","4":"P0479","5":"R4","6":"3","7":"43.78","8":"43.71","9":"43.745","10":"NA","11":"Jennifer","12":"P. citrophthora","13":"P. citrophthora | P0479"},{"1":"793","2":"T7","3":"35","4":"CCUB 1151","5":"R1","6":"3","7":"6.00","8":"6.00","9":"6.000","10":"NA","11":"Jennifer","12":"P. theobromicola sp. nov.","13":"P. theobromicola sp. nov. | CCUB 1151"},{"1":"794","2":"T7","3":"35","4":"CCUB 1151","5":"R2","6":"3","7":"6.00","8":"6.00","9":"6.000","10":"NA","11":"Jennifer","12":"P. theobromicola sp. nov.","13":"P. theobromicola sp. nov. | CCUB 1151"},{"1":"795","2":"T7","3":"35","4":"CCUB 1151","5":"R3","6":"3","7":"6.00","8":"6.00","9":"6.000","10":"NA","11":"Jennifer","12":"P. theobromicola sp. nov.","13":"P. theobromicola sp. nov. | CCUB 1151"},{"1":"796","2":"T7","3":"35","4":"CCUB 1151","5":"R4","6":"3","7":"6.00","8":"6.00","9":"6.000","10":"NA","11":"Jennifer","12":"P. theobromicola sp. nov.","13":"P. theobromicola sp. nov. | CCUB 1151"},{"1":"797","2":"T7","3":"35","4":"CCUB 1285","5":"R1","6":"3","7":"6.00","8":"6.00","9":"6.000","10":"NA","11":"Jennifer","12":"P. theobromicola sp. nov.","13":"P. theobromicola sp. nov. | CCUB 1285"},{"1":"798","2":"T7","3":"35","4":"CCUB 1285","5":"R2","6":"3","7":"6.00","8":"6.00","9":"6.000","10":"NA","11":"Jennifer","12":"P. theobromicola sp. nov.","13":"P. theobromicola sp. nov. | CCUB 1285"},{"1":"799","2":"T7","3":"35","4":"CCUB 1285","5":"R3","6":"3","7":"6.00","8":"6.00","9":"6.000","10":"NA","11":"Jennifer","12":"P. theobromicola sp. nov.","13":"P. theobromicola sp. nov. | CCUB 1285"},{"1":"800","2":"T7","3":"35","4":"CCUB 1285","5":"R4","6":"3","7":"6.00","8":"6.00","9":"6.000","10":"NA","11":"Jennifer","12":"P. theobromicola sp. nov.","13":"P. theobromicola sp. nov. | CCUB 1285"},{"1":"801","2":"T7","3":"35","4":"CCUB 1158","5":"R1","6":"3","7":"6.00","8":"6.00","9":"6.000","10":"NA","11":"Jennifer","12":"P. palmivora","13":"P. palmivora | CCUB 1158"},{"1":"802","2":"T7","3":"35","4":"CCUB 1158","5":"R2","6":"3","7":"6.00","8":"6.00","9":"6.000","10":"NA","11":"Jennifer","12":"P. palmivora","13":"P. palmivora | CCUB 1158"},{"1":"803","2":"T7","3":"35","4":"CCUB 1158","5":"R3","6":"3","7":"6.00","8":"6.00","9":"6.000","10":"NA","11":"Jennifer","12":"P. palmivora","13":"P. palmivora | CCUB 1158"},{"1":"804","2":"T7","3":"35","4":"CCUB 1158","5":"R4","6":"3","7":"6.00","8":"6.00","9":"6.000","10":"NA","11":"Jennifer","12":"P. palmivora","13":"P. palmivora | CCUB 1158"},{"1":"805","2":"T7","3":"35","4":"CCUB 1091","5":"R1","6":"3","7":"6.00","8":"6.00","9":"6.000","10":"NA","11":"Jennifer","12":"P. theobromicola sp. nov.","13":"P. theobromicola sp. nov. | CCUB 1091"},{"1":"806","2":"T7","3":"35","4":"CCUB 1091","5":"R2","6":"3","7":"6.00","8":"6.00","9":"6.000","10":"NA","11":"Jennifer","12":"P. theobromicola sp. nov.","13":"P. theobromicola sp. nov. | CCUB 1091"},{"1":"807","2":"T7","3":"35","4":"CCUB 1091","5":"R3","6":"3","7":"6.00","8":"6.00","9":"6.000","10":"NA","11":"Jennifer","12":"P. theobromicola sp. nov.","13":"P. theobromicola sp. nov. | CCUB 1091"},{"1":"808","2":"T7","3":"35","4":"CCUB 1091","5":"R4","6":"3","7":"6.00","8":"6.00","9":"6.000","10":"NA","11":"Jennifer","12":"P. theobromicola sp. nov.","13":"P. theobromicola sp. nov. | CCUB 1091"},{"1":"809","2":"T7","3":"35","4":"CCUB 920","5":"R1","6":"3","7":"6.00","8":"6.00","9":"6.000","10":"NA","11":"Jennifer","12":"P. palmivora","13":"P. palmivora | CCUB 920"},{"1":"810","2":"T7","3":"35","4":"CCUB 920","5":"R2","6":"3","7":"6.00","8":"6.00","9":"6.000","10":"NA","11":"Jennifer","12":"P. palmivora","13":"P. palmivora | CCUB 920"},{"1":"811","2":"T7","3":"35","4":"CCUB 920","5":"R3","6":"3","7":"6.00","8":"6.00","9":"6.000","10":"NA","11":"Jennifer","12":"P. palmivora","13":"P. palmivora | CCUB 920"},{"1":"812","2":"T7","3":"35","4":"CCUB 920","5":"R4","6":"3","7":"6.00","8":"6.00","9":"6.000","10":"NA","11":"Jennifer","12":"P. palmivora","13":"P. palmivora | CCUB 920"},{"1":"813","2":"T7","3":"35","4":"CCUB 1102","5":"R1","6":"3","7":"6.00","8":"6.00","9":"6.000","10":"NA","11":"Jennifer","12":"P. palmivora","13":"P. palmivora | CCUB 1102"},{"1":"814","2":"T7","3":"35","4":"CCUB 1102","5":"R2","6":"3","7":"6.00","8":"6.00","9":"6.000","10":"NA","11":"Jennifer","12":"P. palmivora","13":"P. palmivora | CCUB 1102"},{"1":"815","2":"T7","3":"35","4":"CCUB 1102","5":"R3","6":"3","7":"6.00","8":"6.00","9":"6.000","10":"NA","11":"Jennifer","12":"P. palmivora","13":"P. palmivora | CCUB 1102"},{"1":"816","2":"T7","3":"35","4":"CCUB 1102","5":"R4","6":"3","7":"6.00","8":"6.00","9":"6.000","10":"NA","11":"Jennifer","12":"P. palmivora","13":"P. palmivora | CCUB 1102"},{"1":"817","2":"T7","3":"35","4":"CCUB 1205","5":"R1","6":"3","7":"6.00","8":"6.00","9":"6.000","10":"NA","11":"Jennifer","12":"P. theobromicola sp. nov.","13":"P. theobromicola sp. nov. | CCUB 1205"},{"1":"818","2":"T7","3":"35","4":"CCUB 1205","5":"R2","6":"3","7":"6.00","8":"6.00","9":"6.000","10":"NA","11":"Jennifer","12":"P. theobromicola sp. nov.","13":"P. theobromicola sp. nov. | CCUB 1205"},{"1":"819","2":"T7","3":"35","4":"CCUB 1205","5":"R3","6":"3","7":"6.00","8":"6.00","9":"6.000","10":"NA","11":"Jennifer","12":"P. theobromicola sp. nov.","13":"P. theobromicola sp. nov. | CCUB 1205"},{"1":"820","2":"T7","3":"35","4":"CCUB 1205","5":"R4","6":"3","7":"6.00","8":"6.00","9":"6.000","10":"NA","11":"Jennifer","12":"P. theobromicola sp. nov.","13":"P. theobromicola sp. nov. | CCUB 1205"},{"1":"821","2":"T7","3":"35","4":"CCUB 906","5":"R1","6":"3","7":"6.00","8":"6.00","9":"6.000","10":"NA","11":"Jennifer","12":"P. palmivora","13":"P. palmivora | CCUB 906"},{"1":"822","2":"T7","3":"35","4":"CCUB 906","5":"R2","6":"3","7":"6.00","8":"6.00","9":"6.000","10":"NA","11":"Jennifer","12":"P. palmivora","13":"P. palmivora | CCUB 906"},{"1":"823","2":"T7","3":"35","4":"CCUB 906","5":"R3","6":"3","7":"6.00","8":"6.00","9":"6.000","10":"NA","11":"Jennifer","12":"P. palmivora","13":"P. palmivora | CCUB 906"},{"1":"824","2":"T7","3":"35","4":"CCUB 906","5":"R4","6":"3","7":"6.00","8":"6.00","9":"6.000","10":"NA","11":"Jennifer","12":"P. palmivora","13":"P. palmivora | CCUB 906"},{"1":"825","2":"T7","3":"35","4":"P0479","5":"R1","6":"3","7":"6.00","8":"6.00","9":"6.000","10":"NA","11":"Jennifer","12":"P. citrophthora","13":"P. citrophthora | P0479"},{"1":"826","2":"T7","3":"35","4":"P0479","5":"R2","6":"3","7":"6.00","8":"6.00","9":"6.000","10":"NA","11":"Jennifer","12":"P. citrophthora","13":"P. citrophthora | P0479"},{"1":"827","2":"T7","3":"35","4":"P0479","5":"R3","6":"3","7":"6.00","8":"6.00","9":"6.000","10":"NA","11":"Jennifer","12":"P. citrophthora","13":"P. citrophthora | P0479"},{"1":"828","2":"T7","3":"35","4":"P0479","5":"R4","6":"3","7":"6.00","8":"6.00","9":"6.000","10":"NA","11":"Jennifer","12":"P. citrophthora","13":"P. citrophthora | P0479"},{"1":"829","2":"T8","3":"40","4":"CCUB 1151","5":"R1","6":"3","7":"6.00","8":"6.00","9":"6.000","10":"NA","11":"Jennifer","12":"P. theobromicola sp. nov.","13":"P. theobromicola sp. nov. | CCUB 1151"},{"1":"830","2":"T8","3":"40","4":"CCUB 1151","5":"R2","6":"3","7":"6.00","8":"6.00","9":"6.000","10":"NA","11":"Jennifer","12":"P. theobromicola sp. nov.","13":"P. theobromicola sp. nov. | CCUB 1151"},{"1":"831","2":"T8","3":"40","4":"CCUB 1151","5":"R3","6":"3","7":"6.00","8":"6.00","9":"6.000","10":"NA","11":"Jennifer","12":"P. theobromicola sp. nov.","13":"P. theobromicola sp. nov. | CCUB 1151"},{"1":"832","2":"T8","3":"40","4":"CCUB 1151","5":"R4","6":"3","7":"6.00","8":"6.00","9":"6.000","10":"NA","11":"Jennifer","12":"P. theobromicola sp. nov.","13":"P. theobromicola sp. nov. | CCUB 1151"},{"1":"833","2":"T8","3":"40","4":"CCUB 1285","5":"R1","6":"3","7":"6.00","8":"6.00","9":"6.000","10":"NA","11":"Jennifer","12":"P. theobromicola sp. nov.","13":"P. theobromicola sp. nov. | CCUB 1285"},{"1":"834","2":"T8","3":"40","4":"CCUB 1285","5":"R2","6":"3","7":"6.00","8":"6.00","9":"6.000","10":"NA","11":"Jennifer","12":"P. theobromicola sp. nov.","13":"P. theobromicola sp. nov. | CCUB 1285"},{"1":"835","2":"T8","3":"40","4":"CCUB 1285","5":"R3","6":"3","7":"6.00","8":"6.00","9":"6.000","10":"NA","11":"Jennifer","12":"P. theobromicola sp. nov.","13":"P. theobromicola sp. nov. | CCUB 1285"},{"1":"836","2":"T8","3":"40","4":"CCUB 1285","5":"R4","6":"3","7":"6.00","8":"6.00","9":"6.000","10":"NA","11":"Jennifer","12":"P. theobromicola sp. nov.","13":"P. theobromicola sp. nov. | CCUB 1285"},{"1":"837","2":"T8","3":"40","4":"CCUB 1158","5":"R1","6":"3","7":"6.00","8":"6.00","9":"6.000","10":"NA","11":"Jennifer","12":"P. palmivora","13":"P. palmivora | CCUB 1158"},{"1":"838","2":"T8","3":"40","4":"CCUB 1158","5":"R2","6":"3","7":"6.00","8":"6.00","9":"6.000","10":"NA","11":"Jennifer","12":"P. palmivora","13":"P. palmivora | CCUB 1158"},{"1":"839","2":"T8","3":"40","4":"CCUB 1158","5":"R3","6":"3","7":"6.00","8":"6.00","9":"6.000","10":"NA","11":"Jennifer","12":"P. palmivora","13":"P. palmivora | CCUB 1158"},{"1":"840","2":"T8","3":"40","4":"CCUB 1158","5":"R4","6":"3","7":"6.00","8":"6.00","9":"6.000","10":"NA","11":"Jennifer","12":"P. palmivora","13":"P. palmivora | CCUB 1158"},{"1":"841","2":"T8","3":"40","4":"CCUB 1091","5":"R1","6":"3","7":"6.00","8":"6.00","9":"6.000","10":"NA","11":"Jennifer","12":"P. theobromicola sp. nov.","13":"P. theobromicola sp. nov. | CCUB 1091"},{"1":"842","2":"T8","3":"40","4":"CCUB 1091","5":"R2","6":"3","7":"6.00","8":"6.00","9":"6.000","10":"NA","11":"Jennifer","12":"P. theobromicola sp. nov.","13":"P. theobromicola sp. nov. | CCUB 1091"},{"1":"843","2":"T8","3":"40","4":"CCUB 1091","5":"R3","6":"3","7":"6.00","8":"6.00","9":"6.000","10":"NA","11":"Jennifer","12":"P. theobromicola sp. nov.","13":"P. theobromicola sp. nov. | CCUB 1091"},{"1":"844","2":"T8","3":"40","4":"CCUB 1091","5":"R4","6":"3","7":"6.00","8":"6.00","9":"6.000","10":"NA","11":"Jennifer","12":"P. theobromicola sp. nov.","13":"P. theobromicola sp. nov. | CCUB 1091"},{"1":"845","2":"T8","3":"40","4":"CCUB 920","5":"R1","6":"3","7":"6.00","8":"6.00","9":"6.000","10":"NA","11":"Jennifer","12":"P. palmivora","13":"P. palmivora | CCUB 920"},{"1":"846","2":"T8","3":"40","4":"CCUB 920","5":"R2","6":"3","7":"6.00","8":"6.00","9":"6.000","10":"NA","11":"Jennifer","12":"P. palmivora","13":"P. palmivora | CCUB 920"},{"1":"847","2":"T8","3":"40","4":"CCUB 920","5":"R3","6":"3","7":"6.00","8":"6.00","9":"6.000","10":"NA","11":"Jennifer","12":"P. palmivora","13":"P. palmivora | CCUB 920"},{"1":"848","2":"T8","3":"40","4":"CCUB 920","5":"R4","6":"3","7":"6.00","8":"6.00","9":"6.000","10":"NA","11":"Jennifer","12":"P. palmivora","13":"P. palmivora | CCUB 920"},{"1":"849","2":"T8","3":"40","4":"CCUB 1102","5":"R1","6":"3","7":"6.00","8":"6.00","9":"6.000","10":"NA","11":"Jennifer","12":"P. palmivora","13":"P. palmivora | CCUB 1102"},{"1":"850","2":"T8","3":"40","4":"CCUB 1102","5":"R2","6":"3","7":"6.00","8":"6.00","9":"6.000","10":"NA","11":"Jennifer","12":"P. palmivora","13":"P. palmivora | CCUB 1102"},{"1":"851","2":"T8","3":"40","4":"CCUB 1102","5":"R3","6":"3","7":"6.00","8":"6.00","9":"6.000","10":"NA","11":"Jennifer","12":"P. palmivora","13":"P. palmivora | CCUB 1102"},{"1":"852","2":"T8","3":"40","4":"CCUB 1102","5":"R4","6":"3","7":"6.00","8":"6.00","9":"6.000","10":"NA","11":"Jennifer","12":"P. palmivora","13":"P. palmivora | CCUB 1102"},{"1":"853","2":"T8","3":"40","4":"CCUB 1205","5":"R1","6":"3","7":"6.00","8":"6.00","9":"6.000","10":"NA","11":"Jennifer","12":"P. theobromicola sp. nov.","13":"P. theobromicola sp. nov. | CCUB 1205"},{"1":"854","2":"T8","3":"40","4":"CCUB 1205","5":"R2","6":"3","7":"6.00","8":"6.00","9":"6.000","10":"NA","11":"Jennifer","12":"P. theobromicola sp. nov.","13":"P. theobromicola sp. nov. | CCUB 1205"},{"1":"855","2":"T8","3":"40","4":"CCUB 1205","5":"R3","6":"3","7":"6.00","8":"6.00","9":"6.000","10":"NA","11":"Jennifer","12":"P. theobromicola sp. nov.","13":"P. theobromicola sp. nov. | CCUB 1205"},{"1":"856","2":"T8","3":"40","4":"CCUB 1205","5":"R4","6":"3","7":"6.00","8":"6.00","9":"6.000","10":"NA","11":"Jennifer","12":"P. theobromicola sp. nov.","13":"P. theobromicola sp. nov. | CCUB 1205"},{"1":"857","2":"T8","3":"40","4":"CCUB 906","5":"R1","6":"3","7":"6.00","8":"6.00","9":"6.000","10":"NA","11":"Jennifer","12":"P. palmivora","13":"P. palmivora | CCUB 906"},{"1":"858","2":"T8","3":"40","4":"CCUB 906","5":"R2","6":"3","7":"6.00","8":"6.00","9":"6.000","10":"NA","11":"Jennifer","12":"P. palmivora","13":"P. palmivora | CCUB 906"},{"1":"859","2":"T8","3":"40","4":"CCUB 906","5":"R3","6":"3","7":"6.00","8":"6.00","9":"6.000","10":"NA","11":"Jennifer","12":"P. palmivora","13":"P. palmivora | CCUB 906"},{"1":"860","2":"T8","3":"40","4":"CCUB 906","5":"R4","6":"3","7":"6.00","8":"6.00","9":"6.000","10":"NA","11":"Jennifer","12":"P. palmivora","13":"P. palmivora | CCUB 906"},{"1":"861","2":"T8","3":"40","4":"P0479","5":"R1","6":"3","7":"6.00","8":"6.00","9":"6.000","10":"NA","11":"Jennifer","12":"P. citrophthora","13":"P. citrophthora | P0479"},{"1":"862","2":"T8","3":"40","4":"P0479","5":"R2","6":"3","7":"6.00","8":"6.00","9":"6.000","10":"NA","11":"Jennifer","12":"P. citrophthora","13":"P. citrophthora | P0479"},{"1":"863","2":"T8","3":"40","4":"P0479","5":"R3","6":"3","7":"6.00","8":"6.00","9":"6.000","10":"NA","11":"Jennifer","12":"P. citrophthora","13":"P. citrophthora | P0479"},{"1":"864","2":"T8","3":"40","4":"P0479","5":"R4","6":"3","7":"6.00","8":"6.00","9":"6.000","10":"NA","11":"Jennifer","12":"P. citrophthora","13":"P. citrophthora | P0479"},{"1":"865","2":"T1","3":"5","4":"CCUB 1151","5":"R1","6":"4","7":"6.00","8":"6.00","9":"6.000","10":"NA","11":"Jennifer","12":"P. theobromicola sp. nov.","13":"P. theobromicola sp. nov. | CCUB 1151"},{"1":"866","2":"T1","3":"5","4":"CCUB 1151","5":"R2","6":"4","7":"6.00","8":"6.00","9":"6.000","10":"NA","11":"Jennifer","12":"P. theobromicola sp. nov.","13":"P. theobromicola sp. nov. | CCUB 1151"},{"1":"867","2":"T1","3":"5","4":"CCUB 1151","5":"R3","6":"4","7":"6.00","8":"6.00","9":"6.000","10":"NA","11":"Jennifer","12":"P. theobromicola sp. nov.","13":"P. theobromicola sp. nov. | CCUB 1151"},{"1":"868","2":"T1","3":"5","4":"CCUB 1151","5":"R4","6":"4","7":"6.00","8":"6.00","9":"6.000","10":"NA","11":"Jennifer","12":"P. theobromicola sp. nov.","13":"P. theobromicola sp. nov. | CCUB 1151"},{"1":"869","2":"T1","3":"5","4":"CCUB 1285","5":"R1","6":"4","7":"6.00","8":"6.00","9":"6.000","10":"NA","11":"Jennifer","12":"P. theobromicola sp. nov.","13":"P. theobromicola sp. nov. | CCUB 1285"},{"1":"870","2":"T1","3":"5","4":"CCUB 1285","5":"R2","6":"4","7":"6.00","8":"6.00","9":"6.000","10":"NA","11":"Jennifer","12":"P. theobromicola sp. nov.","13":"P. theobromicola sp. nov. | CCUB 1285"},{"1":"871","2":"T1","3":"5","4":"CCUB 1285","5":"R3","6":"4","7":"6.00","8":"6.00","9":"6.000","10":"NA","11":"Jennifer","12":"P. theobromicola sp. nov.","13":"P. theobromicola sp. nov. | CCUB 1285"},{"1":"872","2":"T1","3":"5","4":"CCUB 1285","5":"R4","6":"4","7":"6.00","8":"6.00","9":"6.000","10":"NA","11":"Jennifer","12":"P. theobromicola sp. nov.","13":"P. theobromicola sp. nov. | CCUB 1285"},{"1":"873","2":"T1","3":"5","4":"CCUB 1158","5":"R1","6":"4","7":"6.00","8":"6.00","9":"6.000","10":"NA","11":"Jennifer","12":"P. palmivora","13":"P. palmivora | CCUB 1158"},{"1":"874","2":"T1","3":"5","4":"CCUB 1158","5":"R2","6":"4","7":"6.00","8":"6.00","9":"6.000","10":"NA","11":"Jennifer","12":"P. palmivora","13":"P. palmivora | CCUB 1158"},{"1":"875","2":"T1","3":"5","4":"CCUB 1158","5":"R3","6":"4","7":"6.00","8":"6.00","9":"6.000","10":"NA","11":"Jennifer","12":"P. palmivora","13":"P. palmivora | CCUB 1158"},{"1":"876","2":"T1","3":"5","4":"CCUB 1158","5":"R4","6":"4","7":"6.00","8":"6.00","9":"6.000","10":"NA","11":"Jennifer","12":"P. palmivora","13":"P. palmivora | CCUB 1158"},{"1":"877","2":"T1","3":"5","4":"CCUB 1091","5":"R1","6":"4","7":"6.00","8":"6.00","9":"6.000","10":"NA","11":"Jennifer","12":"P. theobromicola sp. nov.","13":"P. theobromicola sp. nov. | CCUB 1091"},{"1":"878","2":"T1","3":"5","4":"CCUB 1091","5":"R2","6":"4","7":"6.00","8":"6.00","9":"6.000","10":"NA","11":"Jennifer","12":"P. theobromicola sp. nov.","13":"P. theobromicola sp. nov. | CCUB 1091"},{"1":"879","2":"T1","3":"5","4":"CCUB 1091","5":"R3","6":"4","7":"6.00","8":"6.00","9":"6.000","10":"NA","11":"Jennifer","12":"P. theobromicola sp. nov.","13":"P. theobromicola sp. nov. | CCUB 1091"},{"1":"880","2":"T1","3":"5","4":"CCUB 1091","5":"R4","6":"4","7":"6.00","8":"6.00","9":"6.000","10":"NA","11":"Jennifer","12":"P. theobromicola sp. nov.","13":"P. theobromicola sp. nov. | CCUB 1091"},{"1":"881","2":"T1","3":"5","4":"CCUB 920","5":"R1","6":"4","7":"6.00","8":"6.00","9":"6.000","10":"NA","11":"Jennifer","12":"P. palmivora","13":"P. palmivora | CCUB 920"},{"1":"882","2":"T1","3":"5","4":"CCUB 920","5":"R2","6":"4","7":"6.00","8":"6.00","9":"6.000","10":"NA","11":"Jennifer","12":"P. palmivora","13":"P. palmivora | CCUB 920"},{"1":"883","2":"T1","3":"5","4":"CCUB 920","5":"R3","6":"4","7":"6.00","8":"6.00","9":"6.000","10":"NA","11":"Jennifer","12":"P. palmivora","13":"P. palmivora | CCUB 920"},{"1":"884","2":"T1","3":"5","4":"CCUB 920","5":"R4","6":"4","7":"6.00","8":"6.00","9":"6.000","10":"NA","11":"Jennifer","12":"P. palmivora","13":"P. palmivora | CCUB 920"},{"1":"885","2":"T1","3":"5","4":"CCUB 1102","5":"R1","6":"4","7":"6.00","8":"6.00","9":"6.000","10":"NA","11":"Jennifer","12":"P. palmivora","13":"P. palmivora | CCUB 1102"},{"1":"886","2":"T1","3":"5","4":"CCUB 1102","5":"R2","6":"4","7":"6.00","8":"6.00","9":"6.000","10":"NA","11":"Jennifer","12":"P. palmivora","13":"P. palmivora | CCUB 1102"},{"1":"887","2":"T1","3":"5","4":"CCUB 1102","5":"R3","6":"4","7":"6.00","8":"6.00","9":"6.000","10":"NA","11":"Jennifer","12":"P. palmivora","13":"P. palmivora | CCUB 1102"},{"1":"888","2":"T1","3":"5","4":"CCUB 1102","5":"R4","6":"4","7":"6.00","8":"6.00","9":"6.000","10":"NA","11":"Jennifer","12":"P. palmivora","13":"P. palmivora | CCUB 1102"},{"1":"889","2":"T1","3":"5","4":"CCUB 1205","5":"R1","6":"4","7":"6.00","8":"6.00","9":"6.000","10":"NA","11":"Jennifer","12":"P. theobromicola sp. nov.","13":"P. theobromicola sp. nov. | CCUB 1205"},{"1":"890","2":"T1","3":"5","4":"CCUB 1205","5":"R2","6":"4","7":"6.00","8":"6.00","9":"6.000","10":"NA","11":"Jennifer","12":"P. theobromicola sp. nov.","13":"P. theobromicola sp. nov. | CCUB 1205"},{"1":"891","2":"T1","3":"5","4":"CCUB 1205","5":"R3","6":"4","7":"6.00","8":"6.00","9":"6.000","10":"NA","11":"Jennifer","12":"P. theobromicola sp. nov.","13":"P. theobromicola sp. nov. | CCUB 1205"},{"1":"892","2":"T1","3":"5","4":"CCUB 1205","5":"R4","6":"4","7":"6.00","8":"6.00","9":"6.000","10":"NA","11":"Jennifer","12":"P. theobromicola sp. nov.","13":"P. theobromicola sp. nov. | CCUB 1205"},{"1":"893","2":"T1","3":"5","4":"CCUB 906","5":"R1","6":"4","7":"6.00","8":"6.00","9":"6.000","10":"NA","11":"Jennifer","12":"P. palmivora","13":"P. palmivora | CCUB 906"},{"1":"894","2":"T1","3":"5","4":"CCUB 906","5":"R2","6":"4","7":"6.00","8":"6.00","9":"6.000","10":"NA","11":"Jennifer","12":"P. palmivora","13":"P. palmivora | CCUB 906"},{"1":"895","2":"T1","3":"5","4":"CCUB 906","5":"R3","6":"4","7":"6.00","8":"6.00","9":"6.000","10":"NA","11":"Jennifer","12":"P. palmivora","13":"P. palmivora | CCUB 906"},{"1":"896","2":"T1","3":"5","4":"CCUB 906","5":"R4","6":"4","7":"6.00","8":"6.00","9":"6.000","10":"NA","11":"Jennifer","12":"P. palmivora","13":"P. palmivora | CCUB 906"},{"1":"897","2":"T1","3":"5","4":"P0479","5":"R1","6":"4","7":"6.00","8":"6.00","9":"6.000","10":"NA","11":"Jennifer","12":"P. citrophthora","13":"P. citrophthora | P0479"},{"1":"898","2":"T1","3":"5","4":"P0479","5":"R2","6":"4","7":"6.00","8":"6.00","9":"6.000","10":"NA","11":"Jennifer","12":"P. citrophthora","13":"P. citrophthora | P0479"},{"1":"899","2":"T1","3":"5","4":"P0479","5":"R3","6":"4","7":"6.00","8":"6.00","9":"6.000","10":"NA","11":"Jennifer","12":"P. citrophthora","13":"P. citrophthora | P0479"},{"1":"900","2":"T1","3":"5","4":"P0479","5":"R4","6":"4","7":"6.00","8":"6.00","9":"6.000","10":"NA","11":"Jennifer","12":"P. citrophthora","13":"P. citrophthora | P0479"},{"1":"901","2":"T2","3":"10","4":"CCUB 1151","5":"R1","6":"4","7":"21.22","8":"21.09","9":"21.155","10":"NA","11":"Jennifer","12":"P. theobromicola sp. nov.","13":"P. theobromicola sp. nov. | CCUB 1151"},{"1":"902","2":"T2","3":"10","4":"CCUB 1151","5":"R2","6":"4","7":"20.75","8":"22.21","9":"21.480","10":"NA","11":"Jennifer","12":"P. theobromicola sp. nov.","13":"P. theobromicola sp. nov. | CCUB 1151"},{"1":"903","2":"T2","3":"10","4":"CCUB 1151","5":"R3","6":"4","7":"21.67","8":"20.80","9":"21.235","10":"NA","11":"Jennifer","12":"P. theobromicola sp. nov.","13":"P. theobromicola sp. nov. | CCUB 1151"},{"1":"904","2":"T2","3":"10","4":"CCUB 1151","5":"R4","6":"4","7":"20.84","8":"20.60","9":"20.720","10":"NA","11":"Jennifer","12":"P. theobromicola sp. nov.","13":"P. theobromicola sp. nov. | CCUB 1151"},{"1":"905","2":"T2","3":"10","4":"CCUB 1285","5":"R1","6":"4","7":"21.66","8":"22.85","9":"22.255","10":"NA","11":"Jennifer","12":"P. theobromicola sp. nov.","13":"P. theobromicola sp. nov. | CCUB 1285"},{"1":"906","2":"T2","3":"10","4":"CCUB 1285","5":"R2","6":"4","7":"22.42","8":"21.43","9":"21.925","10":"NA","11":"Jennifer","12":"P. theobromicola sp. nov.","13":"P. theobromicola sp. nov. | CCUB 1285"},{"1":"907","2":"T2","3":"10","4":"CCUB 1285","5":"R3","6":"4","7":"21.19","8":"20.92","9":"21.055","10":"NA","11":"Jennifer","12":"P. theobromicola sp. nov.","13":"P. theobromicola sp. nov. | CCUB 1285"},{"1":"908","2":"T2","3":"10","4":"CCUB 1285","5":"R4","6":"4","7":"20.03","8":"20.30","9":"20.165","10":"NA","11":"Jennifer","12":"P. theobromicola sp. nov.","13":"P. theobromicola sp. nov. | CCUB 1285"},{"1":"909","2":"T2","3":"10","4":"CCUB 1158","5":"R1","6":"4","7":"11.11","8":"10.99","9":"11.050","10":"NA","11":"Jennifer","12":"P. palmivora","13":"P. palmivora | CCUB 1158"},{"1":"910","2":"T2","3":"10","4":"CCUB 1158","5":"R2","6":"4","7":"11.51","8":"11.97","9":"11.740","10":"NA","11":"Jennifer","12":"P. palmivora","13":"P. palmivora | CCUB 1158"},{"1":"911","2":"T2","3":"10","4":"CCUB 1158","5":"R3","6":"4","7":"10.91","8":"11.75","9":"11.330","10":"NA","11":"Jennifer","12":"P. palmivora","13":"P. palmivora | CCUB 1158"},{"1":"912","2":"T2","3":"10","4":"CCUB 1158","5":"R4","6":"4","7":"12.45","8":"11.64","9":"12.045","10":"NA","11":"Jennifer","12":"P. palmivora","13":"P. palmivora | CCUB 1158"},{"1":"913","2":"T2","3":"10","4":"CCUB 1091","5":"R1","6":"4","7":"21.92","8":"22.79","9":"22.355","10":"NA","11":"Jennifer","12":"P. theobromicola sp. nov.","13":"P. theobromicola sp. nov. | CCUB 1091"},{"1":"914","2":"T2","3":"10","4":"CCUB 1091","5":"R2","6":"4","7":"21.96","8":"21.69","9":"21.825","10":"NA","11":"Jennifer","12":"P. theobromicola sp. nov.","13":"P. theobromicola sp. nov. | CCUB 1091"},{"1":"915","2":"T2","3":"10","4":"CCUB 1091","5":"R3","6":"4","7":"21.33","8":"19.79","9":"20.560","10":"NA","11":"Jennifer","12":"P. theobromicola sp. nov.","13":"P. theobromicola sp. nov. | CCUB 1091"},{"1":"916","2":"T2","3":"10","4":"CCUB 1091","5":"R4","6":"4","7":"20.38","8":"20.41","9":"20.395","10":"NA","11":"Jennifer","12":"P. theobromicola sp. nov.","13":"P. theobromicola sp. nov. | CCUB 1091"},{"1":"917","2":"T2","3":"10","4":"CCUB 920","5":"R1","6":"4","7":"8.33","8":"8.27","9":"8.300","10":"NA","11":"Jennifer","12":"P. palmivora","13":"P. palmivora | CCUB 920"},{"1":"918","2":"T2","3":"10","4":"CCUB 920","5":"R2","6":"4","7":"9.00","8":"9.30","9":"9.150","10":"NA","11":"Jennifer","12":"P. palmivora","13":"P. palmivora | CCUB 920"},{"1":"919","2":"T2","3":"10","4":"CCUB 920","5":"R3","6":"4","7":"6.00","8":"6.00","9":"6.000","10":"NA","11":"Jennifer","12":"P. palmivora","13":"P. palmivora | CCUB 920"},{"1":"920","2":"T2","3":"10","4":"CCUB 920","5":"R4","6":"4","7":"8.37","8":"9.59","9":"8.980","10":"NA","11":"Jennifer","12":"P. palmivora","13":"P. palmivora | CCUB 920"},{"1":"921","2":"T2","3":"10","4":"CCUB 1102","5":"R1","6":"4","7":"10.65","8":"10.02","9":"10.335","10":"NA","11":"Jennifer","12":"P. palmivora","13":"P. palmivora | CCUB 1102"},{"1":"922","2":"T2","3":"10","4":"CCUB 1102","5":"R2","6":"4","7":"8.87","8":"10.81","9":"9.840","10":"NA","11":"Jennifer","12":"P. palmivora","13":"P. palmivora | CCUB 1102"},{"1":"923","2":"T2","3":"10","4":"CCUB 1102","5":"R3","6":"4","7":"9.50","8":"10.12","9":"9.810","10":"NA","11":"Jennifer","12":"P. palmivora","13":"P. palmivora | CCUB 1102"},{"1":"924","2":"T2","3":"10","4":"CCUB 1102","5":"R4","6":"4","7":"7.32","8":"7.20","9":"7.260","10":"NA","11":"Jennifer","12":"P. palmivora","13":"P. palmivora | CCUB 1102"},{"1":"925","2":"T2","3":"10","4":"CCUB 1205","5":"R1","6":"4","7":"23.12","8":"23.10","9":"23.110","10":"NA","11":"Jennifer","12":"P. theobromicola sp. nov.","13":"P. theobromicola sp. nov. | CCUB 1205"},{"1":"926","2":"T2","3":"10","4":"CCUB 1205","5":"R2","6":"4","7":"24.45","8":"24.15","9":"24.300","10":"NA","11":"Jennifer","12":"P. theobromicola sp. nov.","13":"P. theobromicola sp. nov. | CCUB 1205"},{"1":"927","2":"T2","3":"10","4":"CCUB 1205","5":"R3","6":"4","7":"24.77","8":"25.35","9":"25.060","10":"NA","11":"Jennifer","12":"P. theobromicola sp. nov.","13":"P. theobromicola sp. nov. | CCUB 1205"},{"1":"928","2":"T2","3":"10","4":"CCUB 1205","5":"R4","6":"4","7":"23.31","8":"22.83","9":"23.070","10":"NA","11":"Jennifer","12":"P. theobromicola sp. nov.","13":"P. theobromicola sp. nov. | CCUB 1205"},{"1":"929","2":"T2","3":"10","4":"CCUB 906","5":"R1","6":"4","7":"11.99","8":"11.79","9":"11.890","10":"NA","11":"Jennifer","12":"P. palmivora","13":"P. palmivora | CCUB 906"},{"1":"930","2":"T2","3":"10","4":"CCUB 906","5":"R2","6":"4","7":"11.89","8":"11.35","9":"11.620","10":"NA","11":"Jennifer","12":"P. palmivora","13":"P. palmivora | CCUB 906"},{"1":"931","2":"T2","3":"10","4":"CCUB 906","5":"R3","6":"4","7":"10.71","8":"11.87","9":"11.290","10":"NA","11":"Jennifer","12":"P. palmivora","13":"P. palmivora | CCUB 906"},{"1":"932","2":"T2","3":"10","4":"CCUB 906","5":"R4","6":"4","7":"12.35","8":"11.55","9":"11.950","10":"NA","11":"Jennifer","12":"P. palmivora","13":"P. palmivora | CCUB 906"},{"1":"933","2":"T2","3":"10","4":"P0479","5":"R1","6":"4","7":"7.11","8":"6.87","9":"6.990","10":"NA","11":"Jennifer","12":"P. citrophthora","13":"P. citrophthora | P0479"},{"1":"934","2":"T2","3":"10","4":"P0479","5":"R2","6":"4","7":"7.12","8":"6.29","9":"6.705","10":"NA","11":"Jennifer","12":"P. citrophthora","13":"P. citrophthora | P0479"},{"1":"935","2":"T2","3":"10","4":"P0479","5":"R3","6":"4","7":"7.06","8":"7.16","9":"7.110","10":"NA","11":"Jennifer","12":"P. citrophthora","13":"P. citrophthora | P0479"},{"1":"936","2":"T2","3":"10","4":"P0479","5":"R4","6":"4","7":"5.82","8":"7.03","9":"6.425","10":"NA","11":"Jennifer","12":"P. citrophthora","13":"P. citrophthora | P0479"},{"1":"937","2":"T3","3":"15","4":"CCUB 1151","5":"R1","6":"4","7":"38.71","8":"39.72","9":"39.215","10":"NA","11":"Jennifer","12":"P. theobromicola sp. nov.","13":"P. theobromicola sp. nov. | CCUB 1151"},{"1":"938","2":"T3","3":"15","4":"CCUB 1151","5":"R2","6":"4","7":"39.00","8":"37.70","9":"38.350","10":"NA","11":"Jennifer","12":"P. theobromicola sp. nov.","13":"P. theobromicola sp. nov. | CCUB 1151"},{"1":"939","2":"T3","3":"15","4":"CCUB 1151","5":"R3","6":"4","7":"39.10","8":"38.81","9":"38.955","10":"NA","11":"Jennifer","12":"P. theobromicola sp. nov.","13":"P. theobromicola sp. nov. | CCUB 1151"},{"1":"940","2":"T3","3":"15","4":"CCUB 1151","5":"R4","6":"4","7":"41.23","8":"40.15","9":"40.690","10":"NA","11":"Jennifer","12":"P. theobromicola sp. nov.","13":"P. theobromicola sp. nov. | CCUB 1151"},{"1":"941","2":"T3","3":"15","4":"CCUB 1285","5":"R1","6":"4","7":"40.18","8":"41.25","9":"40.715","10":"NA","11":"Jennifer","12":"P. theobromicola sp. nov.","13":"P. theobromicola sp. nov. | CCUB 1285"},{"1":"942","2":"T3","3":"15","4":"CCUB 1285","5":"R2","6":"4","7":"42.10","8":"42.03","9":"42.065","10":"NA","11":"Jennifer","12":"P. theobromicola sp. nov.","13":"P. theobromicola sp. nov. | CCUB 1285"},{"1":"943","2":"T3","3":"15","4":"CCUB 1285","5":"R3","6":"4","7":"41.56","8":"41.72","9":"41.640","10":"NA","11":"Jennifer","12":"P. theobromicola sp. nov.","13":"P. theobromicola sp. nov. | CCUB 1285"},{"1":"944","2":"T3","3":"15","4":"CCUB 1285","5":"R4","6":"4","7":"41.05","8":"39.83","9":"40.440","10":"NA","11":"Jennifer","12":"P. theobromicola sp. nov.","13":"P. theobromicola sp. nov. | CCUB 1285"},{"1":"945","2":"T3","3":"15","4":"CCUB 1158","5":"R1","6":"4","7":"20.92","8":"19.75","9":"20.335","10":"NA","11":"Jennifer","12":"P. palmivora","13":"P. palmivora | CCUB 1158"},{"1":"946","2":"T3","3":"15","4":"CCUB 1158","5":"R2","6":"4","7":"NA","8":"NA","9":"NA","10":"Red filled","11":"Jennifer","12":"P. palmivora","13":"P. palmivora | CCUB 1158"},{"1":"947","2":"T3","3":"15","4":"CCUB 1158","5":"R3","6":"4","7":"22.42","8":"22.12","9":"22.270","10":"NA","11":"Jennifer","12":"P. palmivora","13":"P. palmivora | CCUB 1158"},{"1":"948","2":"T3","3":"15","4":"CCUB 1158","5":"R4","6":"4","7":"21.19","8":"21.85","9":"21.520","10":"NA","11":"Jennifer","12":"P. palmivora","13":"P. palmivora | CCUB 1158"},{"1":"949","2":"T3","3":"15","4":"CCUB 1091","5":"R1","6":"4","7":"40.01","8":"39.83","9":"39.920","10":"NA","11":"Jennifer","12":"P. theobromicola sp. nov.","13":"P. theobromicola sp. nov. | CCUB 1091"},{"1":"950","2":"T3","3":"15","4":"CCUB 1091","5":"R2","6":"4","7":"39.64","8":"38.10","9":"38.870","10":"NA","11":"Jennifer","12":"P. theobromicola sp. nov.","13":"P. theobromicola sp. nov. | CCUB 1091"},{"1":"951","2":"T3","3":"15","4":"CCUB 1091","5":"R3","6":"4","7":"41.71","8":"42.00","9":"41.855","10":"NA","11":"Jennifer","12":"P. theobromicola sp. nov.","13":"P. theobromicola sp. nov. | CCUB 1091"},{"1":"952","2":"T3","3":"15","4":"CCUB 1091","5":"R4","6":"4","7":"38.08","8":"38.78","9":"38.430","10":"NA","11":"Jennifer","12":"P. theobromicola sp. nov.","13":"P. theobromicola sp. nov. | CCUB 1091"},{"1":"953","2":"T3","3":"15","4":"CCUB 920","5":"R1","6":"4","7":"17.78","8":"17.43","9":"17.605","10":"NA","11":"Jennifer","12":"P. palmivora","13":"P. palmivora | CCUB 920"},{"1":"954","2":"T3","3":"15","4":"CCUB 920","5":"R2","6":"4","7":"17.66","8":"17.11","9":"17.385","10":"NA","11":"Jennifer","12":"P. palmivora","13":"P. palmivora | CCUB 920"},{"1":"955","2":"T3","3":"15","4":"CCUB 920","5":"R3","6":"4","7":"17.77","8":"16.95","9":"17.360","10":"NA","11":"Jennifer","12":"P. palmivora","13":"P. palmivora | CCUB 920"},{"1":"956","2":"T3","3":"15","4":"CCUB 920","5":"R4","6":"4","7":"18.43","8":"19.13","9":"18.780","10":"NA","11":"Jennifer","12":"P. palmivora","13":"P. palmivora | CCUB 920"},{"1":"957","2":"T3","3":"15","4":"CCUB 1102","5":"R1","6":"4","7":"19.54","8":"18.15","9":"18.845","10":"NA","11":"Jennifer","12":"P. palmivora","13":"P. palmivora | CCUB 1102"},{"1":"958","2":"T3","3":"15","4":"CCUB 1102","5":"R2","6":"4","7":"19.31","8":"18.63","9":"18.970","10":"NA","11":"Jennifer","12":"P. palmivora","13":"P. palmivora | CCUB 1102"},{"1":"959","2":"T3","3":"15","4":"CCUB 1102","5":"R3","6":"4","7":"19.87","8":"18.89","9":"19.380","10":"NA","11":"Jennifer","12":"P. palmivora","13":"P. palmivora | CCUB 1102"},{"1":"960","2":"T3","3":"15","4":"CCUB 1102","5":"R4","6":"4","7":"17.19","8":"18.24","9":"17.715","10":"NA","11":"Jennifer","12":"P. palmivora","13":"P. palmivora | CCUB 1102"},{"1":"961","2":"T3","3":"15","4":"CCUB 1205","5":"R1","6":"4","7":"44.44","8":"44.02","9":"44.230","10":"NA","11":"Jennifer","12":"P. theobromicola sp. nov.","13":"P. theobromicola sp. nov. | CCUB 1205"},{"1":"962","2":"T3","3":"15","4":"CCUB 1205","5":"R2","6":"4","7":"44.38","8":"42.96","9":"43.670","10":"NA","11":"Jennifer","12":"P. theobromicola sp. nov.","13":"P. theobromicola sp. nov. | CCUB 1205"},{"1":"963","2":"T3","3":"15","4":"CCUB 1205","5":"R3","6":"4","7":"43.29","8":"43.58","9":"43.435","10":"NA","11":"Jennifer","12":"P. theobromicola sp. nov.","13":"P. theobromicola sp. nov. | CCUB 1205"},{"1":"964","2":"T3","3":"15","4":"CCUB 1205","5":"R4","6":"4","7":"43.90","8":"43.48","9":"43.690","10":"NA","11":"Jennifer","12":"P. theobromicola sp. nov.","13":"P. theobromicola sp. nov. | CCUB 1205"},{"1":"965","2":"T3","3":"15","4":"CCUB 906","5":"R1","6":"4","7":"19.54","8":"19.36","9":"19.450","10":"NA","11":"Jennifer","12":"P. palmivora","13":"P. palmivora | CCUB 906"},{"1":"966","2":"T3","3":"15","4":"CCUB 906","5":"R2","6":"4","7":"19.56","8":"18.69","9":"19.125","10":"NA","11":"Jennifer","12":"P. palmivora","13":"P. palmivora | CCUB 906"},{"1":"967","2":"T3","3":"15","4":"CCUB 906","5":"R3","6":"4","7":"19.37","8":"19.94","9":"19.655","10":"NA","11":"Jennifer","12":"P. palmivora","13":"P. palmivora | CCUB 906"},{"1":"968","2":"T3","3":"15","4":"CCUB 906","5":"R4","6":"4","7":"18.91","8":"18.19","9":"18.550","10":"NA","11":"Jennifer","12":"P. palmivora","13":"P. palmivora | CCUB 906"},{"1":"969","2":"T3","3":"15","4":"P0479","5":"R1","6":"4","7":"38.41","8":"37.30","9":"37.855","10":"NA","11":"Jennifer","12":"P. citrophthora","13":"P. citrophthora | P0479"},{"1":"970","2":"T3","3":"15","4":"P0479","5":"R2","6":"4","7":"38.17","8":"36.21","9":"37.190","10":"NA","11":"Jennifer","12":"P. citrophthora","13":"P. citrophthora | P0479"},{"1":"971","2":"T3","3":"15","4":"P0479","5":"R3","6":"4","7":"35.89","8":"37.57","9":"36.730","10":"NA","11":"Jennifer","12":"P. citrophthora","13":"P. citrophthora | P0479"},{"1":"972","2":"T3","3":"15","4":"P0479","5":"R4","6":"4","7":"36.17","8":"36.79","9":"36.480","10":"NA","11":"Jennifer","12":"P. citrophthora","13":"P. citrophthora | P0479"},{"1":"973","2":"T4","3":"20","4":"CCUB 1151","5":"R1","6":"4","7":"52.09","8":"52.14","9":"52.115","10":"NA","11":"Jennifer","12":"P. theobromicola sp. nov.","13":"P. theobromicola sp. nov. | CCUB 1151"},{"1":"974","2":"T4","3":"20","4":"CCUB 1151","5":"R2","6":"4","7":"50.10","8":"50.25","9":"50.175","10":"NA","11":"Jennifer","12":"P. theobromicola sp. nov.","13":"P. theobromicola sp. nov. | CCUB 1151"},{"1":"975","2":"T4","3":"20","4":"CCUB 1151","5":"R3","6":"4","7":"51.03","8":"50.79","9":"50.910","10":"NA","11":"Jennifer","12":"P. theobromicola sp. nov.","13":"P. theobromicola sp. nov. | CCUB 1151"},{"1":"976","2":"T4","3":"20","4":"CCUB 1151","5":"R4","6":"4","7":"52.22","8":"52.55","9":"52.385","10":"NA","11":"Jennifer","12":"P. theobromicola sp. nov.","13":"P. theobromicola sp. nov. | CCUB 1151"},{"1":"977","2":"T4","3":"20","4":"CCUB 1285","5":"R1","6":"4","7":"51.35","8":"52.60","9":"51.975","10":"NA","11":"Jennifer","12":"P. theobromicola sp. nov.","13":"P. theobromicola sp. nov. | CCUB 1285"},{"1":"978","2":"T4","3":"20","4":"CCUB 1285","5":"R2","6":"4","7":"56.93","8":"55.80","9":"56.365","10":"NA","11":"Jennifer","12":"P. theobromicola sp. nov.","13":"P. theobromicola sp. nov. | CCUB 1285"},{"1":"979","2":"T4","3":"20","4":"CCUB 1285","5":"R3","6":"4","7":"55.61","8":"55.89","9":"55.750","10":"NA","11":"Jennifer","12":"P. theobromicola sp. nov.","13":"P. theobromicola sp. nov. | CCUB 1285"},{"1":"980","2":"T4","3":"20","4":"CCUB 1285","5":"R4","6":"4","7":"55.61","8":"54.74","9":"55.175","10":"NA","11":"Jennifer","12":"P. theobromicola sp. nov.","13":"P. theobromicola sp. nov. | CCUB 1285"},{"1":"981","2":"T4","3":"20","4":"CCUB 1158","5":"R1","6":"4","7":"34.59","8":"35.22","9":"34.905","10":"NA","11":"Jennifer","12":"P. palmivora","13":"P. palmivora | CCUB 1158"},{"1":"982","2":"T4","3":"20","4":"CCUB 1158","5":"R2","6":"4","7":"34.95","8":"33.99","9":"34.470","10":"NA","11":"Jennifer","12":"P. palmivora","13":"P. palmivora | CCUB 1158"},{"1":"983","2":"T4","3":"20","4":"CCUB 1158","5":"R3","6":"4","7":"33.14","8":"34.87","9":"34.005","10":"NA","11":"Jennifer","12":"P. palmivora","13":"P. palmivora | CCUB 1158"},{"1":"984","2":"T4","3":"20","4":"CCUB 1158","5":"R4","6":"4","7":"34.18","8":"33.97","9":"34.075","10":"NA","11":"Jennifer","12":"P. palmivora","13":"P. palmivora | CCUB 1158"},{"1":"985","2":"T4","3":"20","4":"CCUB 1091","5":"R1","6":"4","7":"51.18","8":"50.55","9":"50.865","10":"NA","11":"Jennifer","12":"P. theobromicola sp. nov.","13":"P. theobromicola sp. nov. | CCUB 1091"},{"1":"986","2":"T4","3":"20","4":"CCUB 1091","5":"R2","6":"4","7":"50.87","8":"48.88","9":"49.875","10":"NA","11":"Jennifer","12":"P. theobromicola sp. nov.","13":"P. theobromicola sp. nov. | CCUB 1091"},{"1":"987","2":"T4","3":"20","4":"CCUB 1091","5":"R3","6":"4","7":"51.30","8":"50.18","9":"50.740","10":"NA","11":"Jennifer","12":"P. theobromicola sp. nov.","13":"P. theobromicola sp. nov. | CCUB 1091"},{"1":"988","2":"T4","3":"20","4":"CCUB 1091","5":"R4","6":"4","7":"52.73","8":"52.39","9":"52.560","10":"NA","11":"Jennifer","12":"P. theobromicola sp. nov.","13":"P. theobromicola sp. nov. | CCUB 1091"},{"1":"989","2":"T4","3":"20","4":"CCUB 920","5":"R1","6":"4","7":"28.39","8":"28.87","9":"28.630","10":"NA","11":"Jennifer","12":"P. palmivora","13":"P. palmivora | CCUB 920"},{"1":"990","2":"T4","3":"20","4":"CCUB 920","5":"R2","6":"4","7":"30.41","8":"29.74","9":"30.075","10":"NA","11":"Jennifer","12":"P. palmivora","13":"P. palmivora | CCUB 920"},{"1":"991","2":"T4","3":"20","4":"CCUB 920","5":"R3","6":"4","7":"28.78","8":"28.80","9":"28.790","10":"NA","11":"Jennifer","12":"P. palmivora","13":"P. palmivora | CCUB 920"},{"1":"992","2":"T4","3":"20","4":"CCUB 920","5":"R4","6":"4","7":"29.48","8":"30.70","9":"30.090","10":"NA","11":"Jennifer","12":"P. palmivora","13":"P. palmivora | CCUB 920"},{"1":"993","2":"T4","3":"20","4":"CCUB 1102","5":"R1","6":"4","7":"26.99","8":"28.32","9":"27.655","10":"NA","11":"Jennifer","12":"P. palmivora","13":"P. palmivora | CCUB 1102"},{"1":"994","2":"T4","3":"20","4":"CCUB 1102","5":"R2","6":"4","7":"31.05","8":"28.98","9":"30.015","10":"NA","11":"Jennifer","12":"P. palmivora","13":"P. palmivora | CCUB 1102"},{"1":"995","2":"T4","3":"20","4":"CCUB 1102","5":"R3","6":"4","7":"31.55","8":"32.48","9":"32.015","10":"NA","11":"Jennifer","12":"P. palmivora","13":"P. palmivora | CCUB 1102"},{"1":"996","2":"T4","3":"20","4":"CCUB 1102","5":"R4","6":"4","7":"31.55","8":"30.64","9":"31.095","10":"NA","11":"Jennifer","12":"P. palmivora","13":"P. palmivora | CCUB 1102"},{"1":"997","2":"T4","3":"20","4":"CCUB 1205","5":"R1","6":"4","7":"57.21","8":"56.85","9":"57.030","10":"NA","11":"Jennifer","12":"P. theobromicola sp. nov.","13":"P. theobromicola sp. nov. | CCUB 1205"},{"1":"998","2":"T4","3":"20","4":"CCUB 1205","5":"R2","6":"4","7":"56.37","8":"56.67","9":"56.520","10":"NA","11":"Jennifer","12":"P. theobromicola sp. nov.","13":"P. theobromicola sp. nov. | CCUB 1205"},{"1":"999","2":"T4","3":"20","4":"CCUB 1205","5":"R3","6":"4","7":"56.86","8":"57.93","9":"57.395","10":"NA","11":"Jennifer","12":"P. theobromicola sp. nov.","13":"P. theobromicola sp. nov. | CCUB 1205"},{"1":"1000","2":"T4","3":"20","4":"CCUB 1205","5":"R4","6":"4","7":"56.99","8":"56.06","9":"56.525","10":"NA","11":"Jennifer","12":"P. theobromicola sp. nov.","13":"P. theobromicola sp. nov. | CCUB 1205"},{"1":"1001","2":"T4","3":"20","4":"CCUB 906","5":"R1","6":"4","7":"32.07","8":"32.28","9":"32.175","10":"NA","11":"Jennifer","12":"P. palmivora","13":"P. palmivora | CCUB 906"},{"1":"1002","2":"T4","3":"20","4":"CCUB 906","5":"R2","6":"4","7":"30.84","8":"32.44","9":"31.640","10":"NA","11":"Jennifer","12":"P. palmivora","13":"P. palmivora | CCUB 906"},{"1":"1003","2":"T4","3":"20","4":"CCUB 906","5":"R3","6":"4","7":"32.40","8":"31.14","9":"31.770","10":"NA","11":"Jennifer","12":"P. palmivora","13":"P. palmivora | CCUB 906"},{"1":"1004","2":"T4","3":"20","4":"CCUB 906","5":"R4","6":"4","7":"32.90","8":"33.94","9":"33.420","10":"NA","11":"Jennifer","12":"P. palmivora","13":"P. palmivora | CCUB 906"},{"1":"1005","2":"T4","3":"20","4":"P0479","5":"R1","6":"4","7":"53.31","8":"53.16","9":"53.235","10":"NA","11":"Jennifer","12":"P. citrophthora","13":"P. citrophthora | P0479"},{"1":"1006","2":"T4","3":"20","4":"P0479","5":"R2","6":"4","7":"50.11","8":"50.30","9":"50.205","10":"NA","11":"Jennifer","12":"P. citrophthora","13":"P. citrophthora | P0479"},{"1":"1007","2":"T4","3":"20","4":"P0479","5":"R3","6":"4","7":"51.37","8":"51.35","9":"51.360","10":"NA","11":"Jennifer","12":"P. citrophthora","13":"P. citrophthora | P0479"},{"1":"1008","2":"T4","3":"20","4":"P0479","5":"R4","6":"4","7":"52.06","8":"51.76","9":"51.910","10":"NA","11":"Jennifer","12":"P. citrophthora","13":"P. citrophthora | P0479"},{"1":"1009","2":"T5","3":"25","4":"CCUB 1151","5":"R1","6":"4","7":"63.93","8":"63.65","9":"63.790","10":"NA","11":"Jennifer","12":"P. theobromicola sp. nov.","13":"P. theobromicola sp. nov. | CCUB 1151"},{"1":"1010","2":"T5","3":"25","4":"CCUB 1151","5":"R2","6":"4","7":"64.03","8":"64.30","9":"64.165","10":"NA","11":"Jennifer","12":"P. theobromicola sp. nov.","13":"P. theobromicola sp. nov. | CCUB 1151"},{"1":"1011","2":"T5","3":"25","4":"CCUB 1151","5":"R3","6":"4","7":"65.39","8":"63.34","9":"64.365","10":"NA","11":"Jennifer","12":"P. theobromicola sp. nov.","13":"P. theobromicola sp. nov. | CCUB 1151"},{"1":"1012","2":"T5","3":"25","4":"CCUB 1151","5":"R4","6":"4","7":"66.52","8":"64.85","9":"65.685","10":"NA","11":"Jennifer","12":"P. theobromicola sp. nov.","13":"P. theobromicola sp. nov. | CCUB 1151"},{"1":"1013","2":"T5","3":"25","4":"CCUB 1285","5":"R1","6":"4","7":"65.69","8":"61.95","9":"63.820","10":"NA","11":"Jennifer","12":"P. theobromicola sp. nov.","13":"P. theobromicola sp. nov. | CCUB 1285"},{"1":"1014","2":"T5","3":"25","4":"CCUB 1285","5":"R2","6":"4","7":"60.33","8":"61.46","9":"60.895","10":"NA","11":"Jennifer","12":"P. theobromicola sp. nov.","13":"P. theobromicola sp. nov. | CCUB 1285"},{"1":"1015","2":"T5","3":"25","4":"CCUB 1285","5":"R3","6":"4","7":"62.78","8":"61.65","9":"62.215","10":"NA","11":"Jennifer","12":"P. theobromicola sp. nov.","13":"P. theobromicola sp. nov. | CCUB 1285"},{"1":"1016","2":"T5","3":"25","4":"CCUB 1285","5":"R4","6":"4","7":"62.80","8":"62.85","9":"62.825","10":"NA","11":"Jennifer","12":"P. theobromicola sp. nov.","13":"P. theobromicola sp. nov. | CCUB 1285"},{"1":"1017","2":"T5","3":"25","4":"CCUB 1158","5":"R1","6":"4","7":"54.59","8":"56.64","9":"55.615","10":"NA","11":"Jennifer","12":"P. palmivora","13":"P. palmivora | CCUB 1158"},{"1":"1018","2":"T5","3":"25","4":"CCUB 1158","5":"R2","6":"4","7":"52.76","8":"56.51","9":"54.635","10":"NA","11":"Jennifer","12":"P. palmivora","13":"P. palmivora | CCUB 1158"},{"1":"1019","2":"T5","3":"25","4":"CCUB 1158","5":"R3","6":"4","7":"57.06","8":"57.90","9":"57.480","10":"NA","11":"Jennifer","12":"P. palmivora","13":"P. palmivora | CCUB 1158"},{"1":"1020","2":"T5","3":"25","4":"CCUB 1158","5":"R4","6":"4","7":"54.79","8":"55.71","9":"55.250","10":"NA","11":"Jennifer","12":"P. palmivora","13":"P. palmivora | CCUB 1158"},{"1":"1021","2":"T5","3":"25","4":"CCUB 1091","5":"R1","6":"4","7":"66.27","8":"62.33","9":"64.300","10":"NA","11":"Jennifer","12":"P. theobromicola sp. nov.","13":"P. theobromicola sp. nov. | CCUB 1091"},{"1":"1022","2":"T5","3":"25","4":"CCUB 1091","5":"R2","6":"4","7":"63.37","8":"64.80","9":"64.085","10":"NA","11":"Jennifer","12":"P. theobromicola sp. nov.","13":"P. theobromicola sp. nov. | CCUB 1091"},{"1":"1023","2":"T5","3":"25","4":"CCUB 1091","5":"R3","6":"4","7":"59.85","8":"61.49","9":"60.670","10":"NA","11":"Jennifer","12":"P. theobromicola sp. nov.","13":"P. theobromicola sp. nov. | CCUB 1091"},{"1":"1024","2":"T5","3":"25","4":"CCUB 1091","5":"R4","6":"4","7":"58.44","8":"61.50","9":"59.970","10":"NA","11":"Jennifer","12":"P. theobromicola sp. nov.","13":"P. theobromicola sp. nov. | CCUB 1091"},{"1":"1025","2":"T5","3":"25","4":"CCUB 920","5":"R1","6":"4","7":"52.08","8":"50.90","9":"51.490","10":"NA","11":"Jennifer","12":"P. palmivora","13":"P. palmivora | CCUB 920"},{"1":"1026","2":"T5","3":"25","4":"CCUB 920","5":"R2","6":"4","7":"51.44","8":"50.18","9":"50.810","10":"NA","11":"Jennifer","12":"P. palmivora","13":"P. palmivora | CCUB 920"},{"1":"1027","2":"T5","3":"25","4":"CCUB 920","5":"R3","6":"4","7":"50.66","8":"49.99","9":"50.325","10":"NA","11":"Jennifer","12":"P. palmivora","13":"P. palmivora | CCUB 920"},{"1":"1028","2":"T5","3":"25","4":"CCUB 920","5":"R4","6":"4","7":"49.67","8":"51.65","9":"50.660","10":"NA","11":"Jennifer","12":"P. palmivora","13":"P. palmivora | CCUB 920"},{"1":"1029","2":"T5","3":"25","4":"CCUB 1102","5":"R1","6":"4","7":"48.36","8":"48.23","9":"48.295","10":"NA","11":"Jennifer","12":"P. palmivora","13":"P. palmivora | CCUB 1102"},{"1":"1030","2":"T5","3":"25","4":"CCUB 1102","5":"R2","6":"4","7":"50.27","8":"49.43","9":"49.850","10":"NA","11":"Jennifer","12":"P. palmivora","13":"P. palmivora | CCUB 1102"},{"1":"1031","2":"T5","3":"25","4":"CCUB 1102","5":"R3","6":"4","7":"51.10","8":"50.93","9":"51.015","10":"NA","11":"Jennifer","12":"P. palmivora","13":"P. palmivora | CCUB 1102"},{"1":"1032","2":"T5","3":"25","4":"CCUB 1102","5":"R4","6":"4","7":"52.28","8":"50.63","9":"51.455","10":"NA","11":"Jennifer","12":"P. palmivora","13":"P. palmivora | CCUB 1102"},{"1":"1033","2":"T5","3":"25","4":"CCUB 1205","5":"R1","6":"4","7":"70.46","8":"71.61","9":"71.035","10":"NA","11":"Jennifer","12":"P. theobromicola sp. nov.","13":"P. theobromicola sp. nov. | CCUB 1205"},{"1":"1034","2":"T5","3":"25","4":"CCUB 1205","5":"R2","6":"4","7":"68.41","8":"69.95","9":"69.180","10":"NA","11":"Jennifer","12":"P. theobromicola sp. nov.","13":"P. theobromicola sp. nov. | CCUB 1205"},{"1":"1035","2":"T5","3":"25","4":"CCUB 1205","5":"R3","6":"4","7":"68.68","8":"69.29","9":"68.985","10":"NA","11":"Jennifer","12":"P. theobromicola sp. nov.","13":"P. theobromicola sp. nov. | CCUB 1205"},{"1":"1036","2":"T5","3":"25","4":"CCUB 1205","5":"R4","6":"4","7":"68.27","8":"68.55","9":"68.410","10":"NA","11":"Jennifer","12":"P. theobromicola sp. nov.","13":"P. theobromicola sp. nov. | CCUB 1205"},{"1":"1037","2":"T5","3":"25","4":"CCUB 906","5":"R1","6":"4","7":"51.75","8":"51.50","9":"51.625","10":"NA","11":"Jennifer","12":"P. palmivora","13":"P. palmivora | CCUB 906"},{"1":"1038","2":"T5","3":"25","4":"CCUB 906","5":"R2","6":"4","7":"52.10","8":"52.75","9":"52.425","10":"NA","11":"Jennifer","12":"P. palmivora","13":"P. palmivora | CCUB 906"},{"1":"1039","2":"T5","3":"25","4":"CCUB 906","5":"R3","6":"4","7":"41.39","8":"43.05","9":"42.220","10":"NA","11":"Jennifer","12":"P. palmivora","13":"P. palmivora | CCUB 906"},{"1":"1040","2":"T5","3":"25","4":"CCUB 906","5":"R4","6":"4","7":"50.85","8":"51.35","9":"51.100","10":"NA","11":"Jennifer","12":"P. palmivora","13":"P. palmivora | CCUB 906"},{"1":"1041","2":"T5","3":"25","4":"P0479","5":"R1","6":"4","7":"66.29","8":"63.90","9":"65.095","10":"NA","11":"Jennifer","12":"P. citrophthora","13":"P. citrophthora | P0479"},{"1":"1042","2":"T5","3":"25","4":"P0479","5":"R2","6":"4","7":"61.73","8":"61.45","9":"61.590","10":"NA","11":"Jennifer","12":"P. citrophthora","13":"P. citrophthora | P0479"},{"1":"1043","2":"T5","3":"25","4":"P0479","5":"R3","6":"4","7":"65.73","8":"64.91","9":"65.320","10":"NA","11":"Jennifer","12":"P. citrophthora","13":"P. citrophthora | P0479"},{"1":"1044","2":"T5","3":"25","4":"P0479","5":"R4","6":"4","7":"64.70","8":"63.73","9":"64.215","10":"NA","11":"Jennifer","12":"P. citrophthora","13":"P. citrophthora | P0479"},{"1":"1045","2":"T6","3":"30","4":"CCUB 1151","5":"R1","6":"4","7":"67.32","8":"67.67","9":"67.495","10":"NA","11":"Jennifer","12":"P. theobromicola sp. nov.","13":"P. theobromicola sp. nov. | CCUB 1151"},{"1":"1046","2":"T6","3":"30","4":"CCUB 1151","5":"R2","6":"4","7":"67.10","8":"66.21","9":"66.655","10":"NA","11":"Jennifer","12":"P. theobromicola sp. nov.","13":"P. theobromicola sp. nov. | CCUB 1151"},{"1":"1047","2":"T6","3":"30","4":"CCUB 1151","5":"R3","6":"4","7":"68.68","8":"69.14","9":"68.910","10":"NA","11":"Jennifer","12":"P. theobromicola sp. nov.","13":"P. theobromicola sp. nov. | CCUB 1151"},{"1":"1048","2":"T6","3":"30","4":"CCUB 1151","5":"R4","6":"4","7":"65.41","8":"65.64","9":"65.525","10":"NA","11":"Jennifer","12":"P. theobromicola sp. nov.","13":"P. theobromicola sp. nov. | CCUB 1151"},{"1":"1049","2":"T6","3":"30","4":"CCUB 1285","5":"R1","6":"4","7":"63.45","8":"63.04","9":"63.245","10":"NA","11":"Jennifer","12":"P. theobromicola sp. nov.","13":"P. theobromicola sp. nov. | CCUB 1285"},{"1":"1050","2":"T6","3":"30","4":"CCUB 1285","5":"R2","6":"4","7":"63.59","8":"63.04","9":"63.315","10":"NA","11":"Jennifer","12":"P. theobromicola sp. nov.","13":"P. theobromicola sp. nov. | CCUB 1285"},{"1":"1051","2":"T6","3":"30","4":"CCUB 1285","5":"R3","6":"4","7":"63.76","8":"64.38","9":"64.070","10":"NA","11":"Jennifer","12":"P. theobromicola sp. nov.","13":"P. theobromicola sp. nov. | CCUB 1285"},{"1":"1052","2":"T6","3":"30","4":"CCUB 1285","5":"R4","6":"4","7":"61.98","8":"62.53","9":"62.255","10":"NA","11":"Jennifer","12":"P. theobromicola sp. nov.","13":"P. theobromicola sp. nov. | CCUB 1285"},{"1":"1053","2":"T6","3":"30","4":"CCUB 1158","5":"R1","6":"4","7":"70.45","8":"72.12","9":"71.285","10":"NA","11":"Jennifer","12":"P. palmivora","13":"P. palmivora | CCUB 1158"},{"1":"1054","2":"T6","3":"30","4":"CCUB 1158","5":"R2","6":"4","7":"71.91","8":"72.88","9":"72.395","10":"NA","11":"Jennifer","12":"P. palmivora","13":"P. palmivora | CCUB 1158"},{"1":"1055","2":"T6","3":"30","4":"CCUB 1158","5":"R3","6":"4","7":"71.66","8":"72.14","9":"71.900","10":"NA","11":"Jennifer","12":"P. palmivora","13":"P. palmivora | CCUB 1158"},{"1":"1056","2":"T6","3":"30","4":"CCUB 1158","5":"R4","6":"4","7":"72.46","8":"71.10","9":"71.780","10":"NA","11":"Jennifer","12":"P. palmivora","13":"P. palmivora | CCUB 1158"},{"1":"1057","2":"T6","3":"30","4":"CCUB 1091","5":"R1","6":"4","7":"58.70","8":"60.57","9":"59.635","10":"NA","11":"Jennifer","12":"P. theobromicola sp. nov.","13":"P. theobromicola sp. nov. | CCUB 1091"},{"1":"1058","2":"T6","3":"30","4":"CCUB 1091","5":"R2","6":"4","7":"62.79","8":"60.95","9":"61.870","10":"NA","11":"Jennifer","12":"P. theobromicola sp. nov.","13":"P. theobromicola sp. nov. | CCUB 1091"},{"1":"1059","2":"T6","3":"30","4":"CCUB 1091","5":"R3","6":"4","7":"62.22","8":"62.44","9":"62.330","10":"NA","11":"Jennifer","12":"P. theobromicola sp. nov.","13":"P. theobromicola sp. nov. | CCUB 1091"},{"1":"1060","2":"T6","3":"30","4":"CCUB 1091","5":"R4","6":"4","7":"61.90","8":"61.41","9":"61.655","10":"NA","11":"Jennifer","12":"P. theobromicola sp. nov.","13":"P. theobromicola sp. nov. | CCUB 1091"},{"1":"1061","2":"T6","3":"30","4":"CCUB 920","5":"R1","6":"4","7":"60.33","8":"61.66","9":"60.995","10":"NA","11":"Jennifer","12":"P. palmivora","13":"P. palmivora | CCUB 920"},{"1":"1062","2":"T6","3":"30","4":"CCUB 920","5":"R2","6":"4","7":"60.75","8":"59.04","9":"59.895","10":"NA","11":"Jennifer","12":"P. palmivora","13":"P. palmivora | CCUB 920"},{"1":"1063","2":"T6","3":"30","4":"CCUB 920","5":"R3","6":"4","7":"61.97","8":"62.09","9":"62.030","10":"NA","11":"Jennifer","12":"P. palmivora","13":"P. palmivora | CCUB 920"},{"1":"1064","2":"T6","3":"30","4":"CCUB 920","5":"R4","6":"4","7":"62.23","8":"61.14","9":"61.685","10":"NA","11":"Jennifer","12":"P. palmivora","13":"P. palmivora | CCUB 920"},{"1":"1065","2":"T6","3":"30","4":"CCUB 1102","5":"R1","6":"4","7":"63.27","8":"62.63","9":"62.950","10":"NA","11":"Jennifer","12":"P. palmivora","13":"P. palmivora | CCUB 1102"},{"1":"1066","2":"T6","3":"30","4":"CCUB 1102","5":"R2","6":"4","7":"53.20","8":"52.94","9":"53.070","10":"NA","11":"Jennifer","12":"P. palmivora","13":"P. palmivora | CCUB 1102"},{"1":"1067","2":"T6","3":"30","4":"CCUB 1102","5":"R3","6":"4","7":"61.81","8":"64.04","9":"62.925","10":"NA","11":"Jennifer","12":"P. palmivora","13":"P. palmivora | CCUB 1102"},{"1":"1068","2":"T6","3":"30","4":"CCUB 1102","5":"R4","6":"4","7":"63.71","8":"61.45","9":"62.580","10":"NA","11":"Jennifer","12":"P. palmivora","13":"P. palmivora | CCUB 1102"},{"1":"1069","2":"T6","3":"30","4":"CCUB 1205","5":"R1","6":"4","7":"73.97","8":"74.13","9":"74.050","10":"NA","11":"Jennifer","12":"P. theobromicola sp. nov.","13":"P. theobromicola sp. nov. | CCUB 1205"},{"1":"1070","2":"T6","3":"30","4":"CCUB 1205","5":"R2","6":"4","7":"73.85","8":"74.28","9":"74.065","10":"NA","11":"Jennifer","12":"P. theobromicola sp. nov.","13":"P. theobromicola sp. nov. | CCUB 1205"},{"1":"1071","2":"T6","3":"30","4":"CCUB 1205","5":"R3","6":"4","7":"70.76","8":"73.54","9":"72.150","10":"NA","11":"Jennifer","12":"P. theobromicola sp. nov.","13":"P. theobromicola sp. nov. | CCUB 1205"},{"1":"1072","2":"T6","3":"30","4":"CCUB 1205","5":"R4","6":"4","7":"71.60","8":"71.88","9":"71.740","10":"NA","11":"Jennifer","12":"P. theobromicola sp. nov.","13":"P. theobromicola sp. nov. | CCUB 1205"},{"1":"1073","2":"T6","3":"30","4":"CCUB 906","5":"R1","6":"4","7":"60.13","8":"58.84","9":"59.485","10":"NA","11":"Jennifer","12":"P. palmivora","13":"P. palmivora | CCUB 906"},{"1":"1074","2":"T6","3":"30","4":"CCUB 906","5":"R2","6":"4","7":"61.59","8":"61.99","9":"61.790","10":"NA","11":"Jennifer","12":"P. palmivora","13":"P. palmivora | CCUB 906"},{"1":"1075","2":"T6","3":"30","4":"CCUB 906","5":"R3","6":"4","7":"59.25","8":"59.27","9":"59.260","10":"NA","11":"Jennifer","12":"P. palmivora","13":"P. palmivora | CCUB 906"},{"1":"1076","2":"T6","3":"30","4":"CCUB 906","5":"R4","6":"4","7":"59.95","8":"60.65","9":"60.300","10":"NA","11":"Jennifer","12":"P. palmivora","13":"P. palmivora | CCUB 906"},{"1":"1077","2":"T6","3":"30","4":"P0479","5":"R1","6":"4","7":"58.48","8":"56.52","9":"57.500","10":"NA","11":"Jennifer","12":"P. citrophthora","13":"P. citrophthora | P0479"},{"1":"1078","2":"T6","3":"30","4":"P0479","5":"R2","6":"4","7":"54.42","8":"53.87","9":"54.145","10":"NA","11":"Jennifer","12":"P. citrophthora","13":"P. citrophthora | P0479"},{"1":"1079","2":"T6","3":"30","4":"P0479","5":"R3","6":"4","7":"56.51","8":"57.10","9":"56.805","10":"NA","11":"Jennifer","12":"P. citrophthora","13":"P. citrophthora | P0479"},{"1":"1080","2":"T6","3":"30","4":"P0479","5":"R4","6":"4","7":"56.93","8":"57.79","9":"57.360","10":"NA","11":"Jennifer","12":"P. citrophthora","13":"P. citrophthora | P0479"},{"1":"1081","2":"T7","3":"35","4":"CCUB 1151","5":"R1","6":"4","7":"6.00","8":"6.00","9":"6.000","10":"NA","11":"Jennifer","12":"P. theobromicola sp. nov.","13":"P. theobromicola sp. nov. | CCUB 1151"},{"1":"1082","2":"T7","3":"35","4":"CCUB 1151","5":"R2","6":"4","7":"6.00","8":"6.00","9":"6.000","10":"NA","11":"Jennifer","12":"P. theobromicola sp. nov.","13":"P. theobromicola sp. nov. | CCUB 1151"},{"1":"1083","2":"T7","3":"35","4":"CCUB 1151","5":"R3","6":"4","7":"6.00","8":"6.00","9":"6.000","10":"NA","11":"Jennifer","12":"P. theobromicola sp. nov.","13":"P. theobromicola sp. nov. | CCUB 1151"},{"1":"1084","2":"T7","3":"35","4":"CCUB 1151","5":"R4","6":"4","7":"6.00","8":"6.00","9":"6.000","10":"NA","11":"Jennifer","12":"P. theobromicola sp. nov.","13":"P. theobromicola sp. nov. | CCUB 1151"},{"1":"1085","2":"T7","3":"35","4":"CCUB 1285","5":"R1","6":"4","7":"6.00","8":"6.00","9":"6.000","10":"NA","11":"Jennifer","12":"P. theobromicola sp. nov.","13":"P. theobromicola sp. nov. | CCUB 1285"},{"1":"1086","2":"T7","3":"35","4":"CCUB 1285","5":"R2","6":"4","7":"6.00","8":"6.00","9":"6.000","10":"NA","11":"Jennifer","12":"P. theobromicola sp. nov.","13":"P. theobromicola sp. nov. | CCUB 1285"},{"1":"1087","2":"T7","3":"35","4":"CCUB 1285","5":"R3","6":"4","7":"6.00","8":"6.00","9":"6.000","10":"NA","11":"Jennifer","12":"P. theobromicola sp. nov.","13":"P. theobromicola sp. nov. | CCUB 1285"},{"1":"1088","2":"T7","3":"35","4":"CCUB 1285","5":"R4","6":"4","7":"6.00","8":"6.00","9":"6.000","10":"NA","11":"Jennifer","12":"P. theobromicola sp. nov.","13":"P. theobromicola sp. nov. | CCUB 1285"},{"1":"1089","2":"T7","3":"35","4":"CCUB 1158","5":"R1","6":"4","7":"6.00","8":"6.00","9":"6.000","10":"NA","11":"Jennifer","12":"P. palmivora","13":"P. palmivora | CCUB 1158"},{"1":"1090","2":"T7","3":"35","4":"CCUB 1158","5":"R2","6":"4","7":"6.00","8":"6.00","9":"6.000","10":"NA","11":"Jennifer","12":"P. palmivora","13":"P. palmivora | CCUB 1158"},{"1":"1091","2":"T7","3":"35","4":"CCUB 1158","5":"R3","6":"4","7":"6.00","8":"6.00","9":"6.000","10":"NA","11":"Jennifer","12":"P. palmivora","13":"P. palmivora | CCUB 1158"},{"1":"1092","2":"T7","3":"35","4":"CCUB 1158","5":"R4","6":"4","7":"6.00","8":"6.00","9":"6.000","10":"NA","11":"Jennifer","12":"P. palmivora","13":"P. palmivora | CCUB 1158"},{"1":"1093","2":"T7","3":"35","4":"CCUB 1091","5":"R1","6":"4","7":"6.00","8":"6.00","9":"6.000","10":"NA","11":"Jennifer","12":"P. theobromicola sp. nov.","13":"P. theobromicola sp. nov. | CCUB 1091"},{"1":"1094","2":"T7","3":"35","4":"CCUB 1091","5":"R2","6":"4","7":"6.00","8":"6.00","9":"6.000","10":"NA","11":"Jennifer","12":"P. theobromicola sp. nov.","13":"P. theobromicola sp. nov. | CCUB 1091"},{"1":"1095","2":"T7","3":"35","4":"CCUB 1091","5":"R3","6":"4","7":"6.00","8":"6.00","9":"6.000","10":"NA","11":"Jennifer","12":"P. theobromicola sp. nov.","13":"P. theobromicola sp. nov. | CCUB 1091"},{"1":"1096","2":"T7","3":"35","4":"CCUB 1091","5":"R4","6":"4","7":"6.00","8":"6.00","9":"6.000","10":"NA","11":"Jennifer","12":"P. theobromicola sp. nov.","13":"P. theobromicola sp. nov. | CCUB 1091"},{"1":"1097","2":"T7","3":"35","4":"CCUB 920","5":"R1","6":"4","7":"6.00","8":"6.00","9":"6.000","10":"NA","11":"Jennifer","12":"P. palmivora","13":"P. palmivora | CCUB 920"},{"1":"1098","2":"T7","3":"35","4":"CCUB 920","5":"R2","6":"4","7":"6.00","8":"6.00","9":"6.000","10":"NA","11":"Jennifer","12":"P. palmivora","13":"P. palmivora | CCUB 920"},{"1":"1099","2":"T7","3":"35","4":"CCUB 920","5":"R3","6":"4","7":"6.00","8":"6.00","9":"6.000","10":"NA","11":"Jennifer","12":"P. palmivora","13":"P. palmivora | CCUB 920"},{"1":"1100","2":"T7","3":"35","4":"CCUB 920","5":"R4","6":"4","7":"6.00","8":"6.00","9":"6.000","10":"NA","11":"Jennifer","12":"P. palmivora","13":"P. palmivora | CCUB 920"},{"1":"1101","2":"T7","3":"35","4":"CCUB 1102","5":"R1","6":"4","7":"6.00","8":"6.00","9":"6.000","10":"NA","11":"Jennifer","12":"P. palmivora","13":"P. palmivora | CCUB 1102"},{"1":"1102","2":"T7","3":"35","4":"CCUB 1102","5":"R2","6":"4","7":"6.00","8":"6.00","9":"6.000","10":"NA","11":"Jennifer","12":"P. palmivora","13":"P. palmivora | CCUB 1102"},{"1":"1103","2":"T7","3":"35","4":"CCUB 1102","5":"R3","6":"4","7":"6.00","8":"6.00","9":"6.000","10":"NA","11":"Jennifer","12":"P. palmivora","13":"P. palmivora | CCUB 1102"},{"1":"1104","2":"T7","3":"35","4":"CCUB 1102","5":"R4","6":"4","7":"6.00","8":"6.00","9":"6.000","10":"NA","11":"Jennifer","12":"P. palmivora","13":"P. palmivora | CCUB 1102"},{"1":"1105","2":"T7","3":"35","4":"CCUB 1205","5":"R1","6":"4","7":"6.00","8":"6.00","9":"6.000","10":"NA","11":"Jennifer","12":"P. theobromicola sp. nov.","13":"P. theobromicola sp. nov. | CCUB 1205"},{"1":"1106","2":"T7","3":"35","4":"CCUB 1205","5":"R2","6":"4","7":"6.00","8":"6.00","9":"6.000","10":"NA","11":"Jennifer","12":"P. theobromicola sp. nov.","13":"P. theobromicola sp. nov. | CCUB 1205"},{"1":"1107","2":"T7","3":"35","4":"CCUB 1205","5":"R3","6":"4","7":"6.00","8":"6.00","9":"6.000","10":"NA","11":"Jennifer","12":"P. theobromicola sp. nov.","13":"P. theobromicola sp. nov. | CCUB 1205"},{"1":"1108","2":"T7","3":"35","4":"CCUB 1205","5":"R4","6":"4","7":"6.00","8":"6.00","9":"6.000","10":"NA","11":"Jennifer","12":"P. theobromicola sp. nov.","13":"P. theobromicola sp. nov. | CCUB 1205"},{"1":"1109","2":"T7","3":"35","4":"CCUB 906","5":"R1","6":"4","7":"6.00","8":"6.00","9":"6.000","10":"NA","11":"Jennifer","12":"P. palmivora","13":"P. palmivora | CCUB 906"},{"1":"1110","2":"T7","3":"35","4":"CCUB 906","5":"R2","6":"4","7":"6.00","8":"6.00","9":"6.000","10":"NA","11":"Jennifer","12":"P. palmivora","13":"P. palmivora | CCUB 906"},{"1":"1111","2":"T7","3":"35","4":"CCUB 906","5":"R3","6":"4","7":"6.00","8":"6.00","9":"6.000","10":"NA","11":"Jennifer","12":"P. palmivora","13":"P. palmivora | CCUB 906"},{"1":"1112","2":"T7","3":"35","4":"CCUB 906","5":"R4","6":"4","7":"6.00","8":"6.00","9":"6.000","10":"NA","11":"Jennifer","12":"P. palmivora","13":"P. palmivora | CCUB 906"},{"1":"1113","2":"T7","3":"35","4":"P0479","5":"R1","6":"4","7":"6.00","8":"6.00","9":"6.000","10":"NA","11":"Jennifer","12":"P. citrophthora","13":"P. citrophthora | P0479"},{"1":"1114","2":"T7","3":"35","4":"P0479","5":"R2","6":"4","7":"6.00","8":"6.00","9":"6.000","10":"NA","11":"Jennifer","12":"P. citrophthora","13":"P. citrophthora | P0479"},{"1":"1115","2":"T7","3":"35","4":"P0479","5":"R3","6":"4","7":"6.00","8":"6.00","9":"6.000","10":"NA","11":"Jennifer","12":"P. citrophthora","13":"P. citrophthora | P0479"},{"1":"1116","2":"T7","3":"35","4":"P0479","5":"R4","6":"4","7":"6.00","8":"6.00","9":"6.000","10":"NA","11":"Jennifer","12":"P. citrophthora","13":"P. citrophthora | P0479"},{"1":"1117","2":"T8","3":"40","4":"CCUB 1151","5":"R1","6":"4","7":"6.00","8":"6.00","9":"6.000","10":"NA","11":"Jennifer","12":"P. theobromicola sp. nov.","13":"P. theobromicola sp. nov. | CCUB 1151"},{"1":"1118","2":"T8","3":"40","4":"CCUB 1151","5":"R2","6":"4","7":"6.00","8":"6.00","9":"6.000","10":"NA","11":"Jennifer","12":"P. theobromicola sp. nov.","13":"P. theobromicola sp. nov. | CCUB 1151"},{"1":"1119","2":"T8","3":"40","4":"CCUB 1151","5":"R3","6":"4","7":"6.00","8":"6.00","9":"6.000","10":"NA","11":"Jennifer","12":"P. theobromicola sp. nov.","13":"P. theobromicola sp. nov. | CCUB 1151"},{"1":"1120","2":"T8","3":"40","4":"CCUB 1151","5":"R4","6":"4","7":"6.00","8":"6.00","9":"6.000","10":"NA","11":"Jennifer","12":"P. theobromicola sp. nov.","13":"P. theobromicola sp. nov. | CCUB 1151"},{"1":"1121","2":"T8","3":"40","4":"CCUB 1285","5":"R1","6":"4","7":"6.00","8":"6.00","9":"6.000","10":"NA","11":"Jennifer","12":"P. theobromicola sp. nov.","13":"P. theobromicola sp. nov. | CCUB 1285"},{"1":"1122","2":"T8","3":"40","4":"CCUB 1285","5":"R2","6":"4","7":"6.00","8":"6.00","9":"6.000","10":"NA","11":"Jennifer","12":"P. theobromicola sp. nov.","13":"P. theobromicola sp. nov. | CCUB 1285"},{"1":"1123","2":"T8","3":"40","4":"CCUB 1285","5":"R3","6":"4","7":"6.00","8":"6.00","9":"6.000","10":"NA","11":"Jennifer","12":"P. theobromicola sp. nov.","13":"P. theobromicola sp. nov. | CCUB 1285"},{"1":"1124","2":"T8","3":"40","4":"CCUB 1285","5":"R4","6":"4","7":"6.00","8":"6.00","9":"6.000","10":"NA","11":"Jennifer","12":"P. theobromicola sp. nov.","13":"P. theobromicola sp. nov. | CCUB 1285"},{"1":"1125","2":"T8","3":"40","4":"CCUB 1158","5":"R1","6":"4","7":"6.00","8":"6.00","9":"6.000","10":"NA","11":"Jennifer","12":"P. palmivora","13":"P. palmivora | CCUB 1158"},{"1":"1126","2":"T8","3":"40","4":"CCUB 1158","5":"R2","6":"4","7":"6.00","8":"6.00","9":"6.000","10":"NA","11":"Jennifer","12":"P. palmivora","13":"P. palmivora | CCUB 1158"},{"1":"1127","2":"T8","3":"40","4":"CCUB 1158","5":"R3","6":"4","7":"6.00","8":"6.00","9":"6.000","10":"NA","11":"Jennifer","12":"P. palmivora","13":"P. palmivora | CCUB 1158"},{"1":"1128","2":"T8","3":"40","4":"CCUB 1158","5":"R4","6":"4","7":"6.00","8":"6.00","9":"6.000","10":"NA","11":"Jennifer","12":"P. palmivora","13":"P. palmivora | CCUB 1158"},{"1":"1129","2":"T8","3":"40","4":"CCUB 1091","5":"R1","6":"4","7":"6.00","8":"6.00","9":"6.000","10":"NA","11":"Jennifer","12":"P. theobromicola sp. nov.","13":"P. theobromicola sp. nov. | CCUB 1091"},{"1":"1130","2":"T8","3":"40","4":"CCUB 1091","5":"R2","6":"4","7":"6.00","8":"6.00","9":"6.000","10":"NA","11":"Jennifer","12":"P. theobromicola sp. nov.","13":"P. theobromicola sp. nov. | CCUB 1091"},{"1":"1131","2":"T8","3":"40","4":"CCUB 1091","5":"R3","6":"4","7":"6.00","8":"6.00","9":"6.000","10":"NA","11":"Jennifer","12":"P. theobromicola sp. nov.","13":"P. theobromicola sp. nov. | CCUB 1091"},{"1":"1132","2":"T8","3":"40","4":"CCUB 1091","5":"R4","6":"4","7":"6.00","8":"6.00","9":"6.000","10":"NA","11":"Jennifer","12":"P. theobromicola sp. nov.","13":"P. theobromicola sp. nov. | CCUB 1091"},{"1":"1133","2":"T8","3":"40","4":"CCUB 920","5":"R1","6":"4","7":"6.00","8":"6.00","9":"6.000","10":"NA","11":"Jennifer","12":"P. palmivora","13":"P. palmivora | CCUB 920"},{"1":"1134","2":"T8","3":"40","4":"CCUB 920","5":"R2","6":"4","7":"6.00","8":"6.00","9":"6.000","10":"NA","11":"Jennifer","12":"P. palmivora","13":"P. palmivora | CCUB 920"},{"1":"1135","2":"T8","3":"40","4":"CCUB 920","5":"R3","6":"4","7":"6.00","8":"6.00","9":"6.000","10":"NA","11":"Jennifer","12":"P. palmivora","13":"P. palmivora | CCUB 920"},{"1":"1136","2":"T8","3":"40","4":"CCUB 920","5":"R4","6":"4","7":"6.00","8":"6.00","9":"6.000","10":"NA","11":"Jennifer","12":"P. palmivora","13":"P. palmivora | CCUB 920"},{"1":"1137","2":"T8","3":"40","4":"CCUB 1102","5":"R1","6":"4","7":"6.00","8":"6.00","9":"6.000","10":"NA","11":"Jennifer","12":"P. palmivora","13":"P. palmivora | CCUB 1102"},{"1":"1138","2":"T8","3":"40","4":"CCUB 1102","5":"R2","6":"4","7":"6.00","8":"6.00","9":"6.000","10":"NA","11":"Jennifer","12":"P. palmivora","13":"P. palmivora | CCUB 1102"},{"1":"1139","2":"T8","3":"40","4":"CCUB 1102","5":"R3","6":"4","7":"6.00","8":"6.00","9":"6.000","10":"NA","11":"Jennifer","12":"P. palmivora","13":"P. palmivora | CCUB 1102"},{"1":"1140","2":"T8","3":"40","4":"CCUB 1102","5":"R4","6":"4","7":"6.00","8":"6.00","9":"6.000","10":"NA","11":"Jennifer","12":"P. palmivora","13":"P. palmivora | CCUB 1102"},{"1":"1141","2":"T8","3":"40","4":"CCUB 1205","5":"R1","6":"4","7":"6.00","8":"6.00","9":"6.000","10":"NA","11":"Jennifer","12":"P. theobromicola sp. nov.","13":"P. theobromicola sp. nov. | CCUB 1205"},{"1":"1142","2":"T8","3":"40","4":"CCUB 1205","5":"R2","6":"4","7":"6.00","8":"6.00","9":"6.000","10":"NA","11":"Jennifer","12":"P. theobromicola sp. nov.","13":"P. theobromicola sp. nov. | CCUB 1205"},{"1":"1143","2":"T8","3":"40","4":"CCUB 1205","5":"R3","6":"4","7":"6.00","8":"6.00","9":"6.000","10":"NA","11":"Jennifer","12":"P. theobromicola sp. nov.","13":"P. theobromicola sp. nov. | CCUB 1205"},{"1":"1144","2":"T8","3":"40","4":"CCUB 1205","5":"R4","6":"4","7":"6.00","8":"6.00","9":"6.000","10":"NA","11":"Jennifer","12":"P. theobromicola sp. nov.","13":"P. theobromicola sp. nov. | CCUB 1205"},{"1":"1145","2":"T8","3":"40","4":"CCUB 906","5":"R1","6":"4","7":"6.00","8":"6.00","9":"6.000","10":"NA","11":"Jennifer","12":"P. palmivora","13":"P. palmivora | CCUB 906"},{"1":"1146","2":"T8","3":"40","4":"CCUB 906","5":"R2","6":"4","7":"6.00","8":"6.00","9":"6.000","10":"NA","11":"Jennifer","12":"P. palmivora","13":"P. palmivora | CCUB 906"},{"1":"1147","2":"T8","3":"40","4":"CCUB 906","5":"R3","6":"4","7":"6.00","8":"6.00","9":"6.000","10":"NA","11":"Jennifer","12":"P. palmivora","13":"P. palmivora | CCUB 906"},{"1":"1148","2":"T8","3":"40","4":"CCUB 906","5":"R4","6":"4","7":"6.00","8":"6.00","9":"6.000","10":"NA","11":"Jennifer","12":"P. palmivora","13":"P. palmivora | CCUB 906"},{"1":"1149","2":"T8","3":"40","4":"P0479","5":"R1","6":"4","7":"6.00","8":"6.00","9":"6.000","10":"NA","11":"Jennifer","12":"P. citrophthora","13":"P. citrophthora | P0479"},{"1":"1150","2":"T8","3":"40","4":"P0479","5":"R2","6":"4","7":"6.00","8":"6.00","9":"6.000","10":"NA","11":"Jennifer","12":"P. citrophthora","13":"P. citrophthora | P0479"},{"1":"1151","2":"T8","3":"40","4":"P0479","5":"R3","6":"4","7":"6.00","8":"6.00","9":"6.000","10":"NA","11":"Jennifer","12":"P. citrophthora","13":"P. citrophthora | P0479"},{"1":"1152","2":"T8","3":"40","4":"P0479","5":"R4","6":"4","7":"6.00","8":"6.00","9":"6.000","10":"NA","11":"Jennifer","12":"P. citrophthora","13":"P. citrophthora | P0479"},{"1":"1153","2":"T1","3":"5","4":"CCUB 1151","5":"R1","6":"5","7":"6.00","8":"6.00","9":"6.000","10":"NA","11":"Jennifer","12":"P. theobromicola sp. nov.","13":"P. theobromicola sp. nov. | CCUB 1151"},{"1":"1154","2":"T1","3":"5","4":"CCUB 1151","5":"R2","6":"5","7":"6.00","8":"6.00","9":"6.000","10":"NA","11":"Jennifer","12":"P. theobromicola sp. nov.","13":"P. theobromicola sp. nov. | CCUB 1151"},{"1":"1155","2":"T1","3":"5","4":"CCUB 1151","5":"R3","6":"5","7":"6.00","8":"6.00","9":"6.000","10":"NA","11":"Jennifer","12":"P. theobromicola sp. nov.","13":"P. theobromicola sp. nov. | CCUB 1151"},{"1":"1156","2":"T1","3":"5","4":"CCUB 1151","5":"R4","6":"5","7":"6.00","8":"6.00","9":"6.000","10":"NA","11":"Jennifer","12":"P. theobromicola sp. nov.","13":"P. theobromicola sp. nov. | CCUB 1151"},{"1":"1157","2":"T1","3":"5","4":"CCUB 1285","5":"R1","6":"5","7":"6.00","8":"6.00","9":"6.000","10":"NA","11":"Jennifer","12":"P. theobromicola sp. nov.","13":"P. theobromicola sp. nov. | CCUB 1285"},{"1":"1158","2":"T1","3":"5","4":"CCUB 1285","5":"R2","6":"5","7":"6.00","8":"6.00","9":"6.000","10":"NA","11":"Jennifer","12":"P. theobromicola sp. nov.","13":"P. theobromicola sp. nov. | CCUB 1285"},{"1":"1159","2":"T1","3":"5","4":"CCUB 1285","5":"R3","6":"5","7":"6.00","8":"6.00","9":"6.000","10":"NA","11":"Jennifer","12":"P. theobromicola sp. nov.","13":"P. theobromicola sp. nov. | CCUB 1285"},{"1":"1160","2":"T1","3":"5","4":"CCUB 1285","5":"R4","6":"5","7":"6.00","8":"6.00","9":"6.000","10":"NA","11":"Jennifer","12":"P. theobromicola sp. nov.","13":"P. theobromicola sp. nov. | CCUB 1285"},{"1":"1161","2":"T1","3":"5","4":"CCUB 1158","5":"R1","6":"5","7":"6.00","8":"6.00","9":"6.000","10":"NA","11":"Jennifer","12":"P. palmivora","13":"P. palmivora | CCUB 1158"},{"1":"1162","2":"T1","3":"5","4":"CCUB 1158","5":"R2","6":"5","7":"6.00","8":"6.00","9":"6.000","10":"NA","11":"Jennifer","12":"P. palmivora","13":"P. palmivora | CCUB 1158"},{"1":"1163","2":"T1","3":"5","4":"CCUB 1158","5":"R3","6":"5","7":"6.00","8":"6.00","9":"6.000","10":"NA","11":"Jennifer","12":"P. palmivora","13":"P. palmivora | CCUB 1158"},{"1":"1164","2":"T1","3":"5","4":"CCUB 1158","5":"R4","6":"5","7":"6.00","8":"6.00","9":"6.000","10":"NA","11":"Jennifer","12":"P. palmivora","13":"P. palmivora | CCUB 1158"},{"1":"1165","2":"T1","3":"5","4":"CCUB 1091","5":"R1","6":"5","7":"6.00","8":"6.00","9":"6.000","10":"NA","11":"Jennifer","12":"P. theobromicola sp. nov.","13":"P. theobromicola sp. nov. | CCUB 1091"},{"1":"1166","2":"T1","3":"5","4":"CCUB 1091","5":"R2","6":"5","7":"6.00","8":"6.00","9":"6.000","10":"NA","11":"Jennifer","12":"P. theobromicola sp. nov.","13":"P. theobromicola sp. nov. | CCUB 1091"},{"1":"1167","2":"T1","3":"5","4":"CCUB 1091","5":"R3","6":"5","7":"6.00","8":"6.00","9":"6.000","10":"NA","11":"Jennifer","12":"P. theobromicola sp. nov.","13":"P. theobromicola sp. nov. | CCUB 1091"},{"1":"1168","2":"T1","3":"5","4":"CCUB 1091","5":"R4","6":"5","7":"6.00","8":"6.00","9":"6.000","10":"NA","11":"Jennifer","12":"P. theobromicola sp. nov.","13":"P. theobromicola sp. nov. | CCUB 1091"},{"1":"1169","2":"T1","3":"5","4":"CCUB 920","5":"R1","6":"5","7":"6.00","8":"6.00","9":"6.000","10":"NA","11":"Jennifer","12":"P. palmivora","13":"P. palmivora | CCUB 920"},{"1":"1170","2":"T1","3":"5","4":"CCUB 920","5":"R2","6":"5","7":"6.00","8":"6.00","9":"6.000","10":"NA","11":"Jennifer","12":"P. palmivora","13":"P. palmivora | CCUB 920"},{"1":"1171","2":"T1","3":"5","4":"CCUB 920","5":"R3","6":"5","7":"6.00","8":"6.00","9":"6.000","10":"NA","11":"Jennifer","12":"P. palmivora","13":"P. palmivora | CCUB 920"},{"1":"1172","2":"T1","3":"5","4":"CCUB 920","5":"R4","6":"5","7":"6.00","8":"6.00","9":"6.000","10":"NA","11":"Jennifer","12":"P. palmivora","13":"P. palmivora | CCUB 920"},{"1":"1173","2":"T1","3":"5","4":"CCUB 1102","5":"R1","6":"5","7":"6.00","8":"6.00","9":"6.000","10":"NA","11":"Jennifer","12":"P. palmivora","13":"P. palmivora | CCUB 1102"},{"1":"1174","2":"T1","3":"5","4":"CCUB 1102","5":"R2","6":"5","7":"6.00","8":"6.00","9":"6.000","10":"NA","11":"Jennifer","12":"P. palmivora","13":"P. palmivora | CCUB 1102"},{"1":"1175","2":"T1","3":"5","4":"CCUB 1102","5":"R3","6":"5","7":"6.00","8":"6.00","9":"6.000","10":"NA","11":"Jennifer","12":"P. palmivora","13":"P. palmivora | CCUB 1102"},{"1":"1176","2":"T1","3":"5","4":"CCUB 1102","5":"R4","6":"5","7":"6.00","8":"6.00","9":"6.000","10":"NA","11":"Jennifer","12":"P. palmivora","13":"P. palmivora | CCUB 1102"},{"1":"1177","2":"T1","3":"5","4":"CCUB 1205","5":"R1","6":"5","7":"6.00","8":"6.00","9":"6.000","10":"NA","11":"Jennifer","12":"P. theobromicola sp. nov.","13":"P. theobromicola sp. nov. | CCUB 1205"},{"1":"1178","2":"T1","3":"5","4":"CCUB 1205","5":"R2","6":"5","7":"6.00","8":"6.00","9":"6.000","10":"NA","11":"Jennifer","12":"P. theobromicola sp. nov.","13":"P. theobromicola sp. nov. | CCUB 1205"},{"1":"1179","2":"T1","3":"5","4":"CCUB 1205","5":"R3","6":"5","7":"6.00","8":"6.00","9":"6.000","10":"NA","11":"Jennifer","12":"P. theobromicola sp. nov.","13":"P. theobromicola sp. nov. | CCUB 1205"},{"1":"1180","2":"T1","3":"5","4":"CCUB 1205","5":"R4","6":"5","7":"6.00","8":"6.00","9":"6.000","10":"NA","11":"Jennifer","12":"P. theobromicola sp. nov.","13":"P. theobromicola sp. nov. | CCUB 1205"},{"1":"1181","2":"T1","3":"5","4":"CCUB 906","5":"R1","6":"5","7":"6.00","8":"6.00","9":"6.000","10":"NA","11":"Jennifer","12":"P. palmivora","13":"P. palmivora | CCUB 906"},{"1":"1182","2":"T1","3":"5","4":"CCUB 906","5":"R2","6":"5","7":"6.00","8":"6.00","9":"6.000","10":"NA","11":"Jennifer","12":"P. palmivora","13":"P. palmivora | CCUB 906"},{"1":"1183","2":"T1","3":"5","4":"CCUB 906","5":"R3","6":"5","7":"6.00","8":"6.00","9":"6.000","10":"NA","11":"Jennifer","12":"P. palmivora","13":"P. palmivora | CCUB 906"},{"1":"1184","2":"T1","3":"5","4":"CCUB 906","5":"R4","6":"5","7":"6.00","8":"6.00","9":"6.000","10":"NA","11":"Jennifer","12":"P. palmivora","13":"P. palmivora | CCUB 906"},{"1":"1185","2":"T1","3":"5","4":"P0479","5":"R1","6":"5","7":"6.00","8":"6.00","9":"6.000","10":"NA","11":"Jennifer","12":"P. citrophthora","13":"P. citrophthora | P0479"},{"1":"1186","2":"T1","3":"5","4":"P0479","5":"R2","6":"5","7":"6.00","8":"6.00","9":"6.000","10":"NA","11":"Jennifer","12":"P. citrophthora","13":"P. citrophthora | P0479"},{"1":"1187","2":"T1","3":"5","4":"P0479","5":"R3","6":"5","7":"6.00","8":"6.00","9":"6.000","10":"NA","11":"Jennifer","12":"P. citrophthora","13":"P. citrophthora | P0479"},{"1":"1188","2":"T1","3":"5","4":"P0479","5":"R4","6":"5","7":"6.00","8":"6.00","9":"6.000","10":"NA","11":"Jennifer","12":"P. citrophthora","13":"P. citrophthora | P0479"},{"1":"1189","2":"T2","3":"10","4":"CCUB 1151","5":"R1","6":"5","7":"25.74","8":"26.17","9":"25.955","10":"NA","11":"Jennifer","12":"P. theobromicola sp. nov.","13":"P. theobromicola sp. nov. | CCUB 1151"},{"1":"1190","2":"T2","3":"10","4":"CCUB 1151","5":"R2","6":"5","7":"26.41","8":"26.72","9":"26.565","10":"NA","11":"Jennifer","12":"P. theobromicola sp. nov.","13":"P. theobromicola sp. nov. | CCUB 1151"},{"1":"1191","2":"T2","3":"10","4":"CCUB 1151","5":"R3","6":"5","7":"25.95","8":"26.59","9":"26.270","10":"NA","11":"Jennifer","12":"P. theobromicola sp. nov.","13":"P. theobromicola sp. nov. | CCUB 1151"},{"1":"1192","2":"T2","3":"10","4":"CCUB 1151","5":"R4","6":"5","7":"26.44","8":"26.12","9":"26.280","10":"NA","11":"Jennifer","12":"P. theobromicola sp. nov.","13":"P. theobromicola sp. nov. | CCUB 1151"},{"1":"1193","2":"T2","3":"10","4":"CCUB 1285","5":"R1","6":"5","7":"27.95","8":"28.08","9":"28.015","10":"NA","11":"Jennifer","12":"P. theobromicola sp. nov.","13":"P. theobromicola sp. nov. | CCUB 1285"},{"1":"1194","2":"T2","3":"10","4":"CCUB 1285","5":"R2","6":"5","7":"28.41","8":"27.38","9":"27.895","10":"NA","11":"Jennifer","12":"P. theobromicola sp. nov.","13":"P. theobromicola sp. nov. | CCUB 1285"},{"1":"1195","2":"T2","3":"10","4":"CCUB 1285","5":"R3","6":"5","7":"26.92","8":"27.02","9":"26.970","10":"NA","11":"Jennifer","12":"P. theobromicola sp. nov.","13":"P. theobromicola sp. nov. | CCUB 1285"},{"1":"1196","2":"T2","3":"10","4":"CCUB 1285","5":"R4","6":"5","7":"25.73","8":"25.03","9":"25.380","10":"NA","11":"Jennifer","12":"P. theobromicola sp. nov.","13":"P. theobromicola sp. nov. | CCUB 1285"},{"1":"1197","2":"T2","3":"10","4":"CCUB 1158","5":"R1","6":"5","7":"12.17","8":"12.34","9":"12.255","10":"NA","11":"Jennifer","12":"P. palmivora","13":"P. palmivora | CCUB 1158"},{"1":"1198","2":"T2","3":"10","4":"CCUB 1158","5":"R2","6":"5","7":"12.55","8":"12.85","9":"12.700","10":"NA","11":"Jennifer","12":"P. palmivora","13":"P. palmivora | CCUB 1158"},{"1":"1199","2":"T2","3":"10","4":"CCUB 1158","5":"R3","6":"5","7":"11.87","8":"13.02","9":"12.445","10":"NA","11":"Jennifer","12":"P. palmivora","13":"P. palmivora | CCUB 1158"},{"1":"1200","2":"T2","3":"10","4":"CCUB 1158","5":"R4","6":"5","7":"12.67","8":"13.75","9":"13.210","10":"NA","11":"Jennifer","12":"P. palmivora","13":"P. palmivora | CCUB 1158"},{"1":"1201","2":"T2","3":"10","4":"CCUB 1091","5":"R1","6":"5","7":"27.64","8":"27.85","9":"27.745","10":"NA","11":"Jennifer","12":"P. theobromicola sp. nov.","13":"P. theobromicola sp. nov. | CCUB 1091"},{"1":"1202","2":"T2","3":"10","4":"CCUB 1091","5":"R2","6":"5","7":"26.23","8":"27.15","9":"26.690","10":"NA","11":"Jennifer","12":"P. theobromicola sp. nov.","13":"P. theobromicola sp. nov. | CCUB 1091"},{"1":"1203","2":"T2","3":"10","4":"CCUB 1091","5":"R3","6":"5","7":"25.09","8":"26.90","9":"25.995","10":"NA","11":"Jennifer","12":"P. theobromicola sp. nov.","13":"P. theobromicola sp. nov. | CCUB 1091"},{"1":"1204","2":"T2","3":"10","4":"CCUB 1091","5":"R4","6":"5","7":"26.22","8":"25.10","9":"25.660","10":"NA","11":"Jennifer","12":"P. theobromicola sp. nov.","13":"P. theobromicola sp. nov. | CCUB 1091"},{"1":"1205","2":"T2","3":"10","4":"CCUB 920","5":"R1","6":"5","7":"10.09","8":"8.75","9":"9.420","10":"NA","11":"Jennifer","12":"P. palmivora","13":"P. palmivora | CCUB 920"},{"1":"1206","2":"T2","3":"10","4":"CCUB 920","5":"R2","6":"5","7":"9.74","8":"10.19","9":"9.965","10":"NA","11":"Jennifer","12":"P. palmivora","13":"P. palmivora | CCUB 920"},{"1":"1207","2":"T2","3":"10","4":"CCUB 920","5":"R3","6":"5","7":"8.50","8":"8.80","9":"8.650","10":"NA","11":"Jennifer","12":"P. palmivora","13":"P. palmivora | CCUB 920"},{"1":"1208","2":"T2","3":"10","4":"CCUB 920","5":"R4","6":"5","7":"9.14","8":"10.37","9":"9.755","10":"NA","11":"Jennifer","12":"P. palmivora","13":"P. palmivora | CCUB 920"},{"1":"1209","2":"T2","3":"10","4":"CCUB 1102","5":"R1","6":"5","7":"11.60","8":"10.96","9":"11.280","10":"NA","11":"Jennifer","12":"P. palmivora","13":"P. palmivora | CCUB 1102"},{"1":"1210","2":"T2","3":"10","4":"CCUB 1102","5":"R2","6":"5","7":"10.24","8":"11.65","9":"10.945","10":"NA","11":"Jennifer","12":"P. palmivora","13":"P. palmivora | CCUB 1102"},{"1":"1211","2":"T2","3":"10","4":"CCUB 1102","5":"R3","6":"5","7":"10.55","8":"10.99","9":"10.770","10":"NA","11":"Jennifer","12":"P. palmivora","13":"P. palmivora | CCUB 1102"},{"1":"1212","2":"T2","3":"10","4":"CCUB 1102","5":"R4","6":"5","7":"7.68","8":"7.55","9":"7.615","10":"NA","11":"Jennifer","12":"P. palmivora","13":"P. palmivora | CCUB 1102"},{"1":"1213","2":"T2","3":"10","4":"CCUB 1205","5":"R1","6":"5","7":"28.09","8":"28.05","9":"28.070","10":"NA","11":"Jennifer","12":"P. theobromicola sp. nov.","13":"P. theobromicola sp. nov. | CCUB 1205"},{"1":"1214","2":"T2","3":"10","4":"CCUB 1205","5":"R2","6":"5","7":"29.11","8":"29.19","9":"29.150","10":"NA","11":"Jennifer","12":"P. theobromicola sp. nov.","13":"P. theobromicola sp. nov. | CCUB 1205"},{"1":"1215","2":"T2","3":"10","4":"CCUB 1205","5":"R3","6":"5","7":"29.28","8":"29.25","9":"29.265","10":"NA","11":"Jennifer","12":"P. theobromicola sp. nov.","13":"P. theobromicola sp. nov. | CCUB 1205"},{"1":"1216","2":"T2","3":"10","4":"CCUB 1205","5":"R4","6":"5","7":"27.13","8":"27.23","9":"27.180","10":"NA","11":"Jennifer","12":"P. theobromicola sp. nov.","13":"P. theobromicola sp. nov. | CCUB 1205"},{"1":"1217","2":"T2","3":"10","4":"CCUB 906","5":"R1","6":"5","7":"12.32","8":"12.80","9":"12.560","10":"NA","11":"Jennifer","12":"P. palmivora","13":"P. palmivora | CCUB 906"},{"1":"1218","2":"T2","3":"10","4":"CCUB 906","5":"R2","6":"5","7":"12.15","8":"12.63","9":"12.390","10":"NA","11":"Jennifer","12":"P. palmivora","13":"P. palmivora | CCUB 906"},{"1":"1219","2":"T2","3":"10","4":"CCUB 906","5":"R3","6":"5","7":"11.37","8":"12.98","9":"12.175","10":"NA","11":"Jennifer","12":"P. palmivora","13":"P. palmivora | CCUB 906"},{"1":"1220","2":"T2","3":"10","4":"CCUB 906","5":"R4","6":"5","7":"11.88","8":"12.74","9":"12.310","10":"NA","11":"Jennifer","12":"P. palmivora","13":"P. palmivora | CCUB 906"},{"1":"1221","2":"T2","3":"10","4":"P0479","5":"R1","6":"5","7":"7.93","8":"7.28","9":"7.605","10":"NA","11":"Jennifer","12":"P. citrophthora","13":"P. citrophthora | P0479"},{"1":"1222","2":"T2","3":"10","4":"P0479","5":"R2","6":"5","7":"8.18","8":"7.34","9":"7.760","10":"NA","11":"Jennifer","12":"P. citrophthora","13":"P. citrophthora | P0479"},{"1":"1223","2":"T2","3":"10","4":"P0479","5":"R3","6":"5","7":"7.64","8":"7.77","9":"7.705","10":"NA","11":"Jennifer","12":"P. citrophthora","13":"P. citrophthora | P0479"},{"1":"1224","2":"T2","3":"10","4":"P0479","5":"R4","6":"5","7":"7.13","8":"7.42","9":"7.275","10":"NA","11":"Jennifer","12":"P. citrophthora","13":"P. citrophthora | P0479"},{"1":"1225","2":"T3","3":"15","4":"CCUB 1151","5":"R1","6":"5","7":"48.76","8":"49.14","9":"48.950","10":"NA","11":"Jennifer","12":"P. theobromicola sp. nov.","13":"P. theobromicola sp. nov. | CCUB 1151"},{"1":"1226","2":"T3","3":"15","4":"CCUB 1151","5":"R2","6":"5","7":"47.69","8":"48.67","9":"48.180","10":"NA","11":"Jennifer","12":"P. theobromicola sp. nov.","13":"P. theobromicola sp. nov. | CCUB 1151"},{"1":"1227","2":"T3","3":"15","4":"CCUB 1151","5":"R3","6":"5","7":"50.48","8":"48.81","9":"49.645","10":"NA","11":"Jennifer","12":"P. theobromicola sp. nov.","13":"P. theobromicola sp. nov. | CCUB 1151"},{"1":"1228","2":"T3","3":"15","4":"CCUB 1151","5":"R4","6":"5","7":"50.29","8":"50.98","9":"50.635","10":"NA","11":"Jennifer","12":"P. theobromicola sp. nov.","13":"P. theobromicola sp. nov. | CCUB 1151"},{"1":"1229","2":"T3","3":"15","4":"CCUB 1285","5":"R1","6":"5","7":"49.53","8":"51.31","9":"50.420","10":"NA","11":"Jennifer","12":"P. theobromicola sp. nov.","13":"P. theobromicola sp. nov. | CCUB 1285"},{"1":"1230","2":"T3","3":"15","4":"CCUB 1285","5":"R2","6":"5","7":"51.82","8":"50.72","9":"51.270","10":"NA","11":"Jennifer","12":"P. theobromicola sp. nov.","13":"P. theobromicola sp. nov. | CCUB 1285"},{"1":"1231","2":"T3","3":"15","4":"CCUB 1285","5":"R3","6":"5","7":"50.43","8":"50.60","9":"50.515","10":"NA","11":"Jennifer","12":"P. theobromicola sp. nov.","13":"P. theobromicola sp. nov. | CCUB 1285"},{"1":"1232","2":"T3","3":"15","4":"CCUB 1285","5":"R4","6":"5","7":"50.61","8":"49.36","9":"49.985","10":"NA","11":"Jennifer","12":"P. theobromicola sp. nov.","13":"P. theobromicola sp. nov. | CCUB 1285"},{"1":"1233","2":"T3","3":"15","4":"CCUB 1158","5":"R1","6":"5","7":"23.43","8":"25.12","9":"24.275","10":"NA","11":"Jennifer","12":"P. palmivora","13":"P. palmivora | CCUB 1158"},{"1":"1234","2":"T3","3":"15","4":"CCUB 1158","5":"R2","6":"5","7":"NA","8":"NA","9":"NA","10":"Red filled","11":"Jennifer","12":"P. palmivora","13":"P. palmivora | CCUB 1158"},{"1":"1235","2":"T3","3":"15","4":"CCUB 1158","5":"R3","6":"5","7":"25.77","8":"26.52","9":"26.145","10":"NA","11":"Jennifer","12":"P. palmivora","13":"P. palmivora | CCUB 1158"},{"1":"1236","2":"T3","3":"15","4":"CCUB 1158","5":"R4","6":"5","7":"25.21","8":"25.38","9":"25.295","10":"NA","11":"Jennifer","12":"P. palmivora","13":"P. palmivora | CCUB 1158"},{"1":"1237","2":"T3","3":"15","4":"CCUB 1091","5":"R1","6":"5","7":"50.06","8":"48.34","9":"49.200","10":"NA","11":"Jennifer","12":"P. theobromicola sp. nov.","13":"P. theobromicola sp. nov. | CCUB 1091"},{"1":"1238","2":"T3","3":"15","4":"CCUB 1091","5":"R2","6":"5","7":"47.47","8":"48.37","9":"47.920","10":"NA","11":"Jennifer","12":"P. theobromicola sp. nov.","13":"P. theobromicola sp. nov. | CCUB 1091"},{"1":"1239","2":"T3","3":"15","4":"CCUB 1091","5":"R3","6":"5","7":"50.67","8":"50.88","9":"50.775","10":"NA","11":"Jennifer","12":"P. theobromicola sp. nov.","13":"P. theobromicola sp. nov. | CCUB 1091"},{"1":"1240","2":"T3","3":"15","4":"CCUB 1091","5":"R4","6":"5","7":"46.67","8":"47.42","9":"47.045","10":"NA","11":"Jennifer","12":"P. theobromicola sp. nov.","13":"P. theobromicola sp. nov. | CCUB 1091"},{"1":"1241","2":"T3","3":"15","4":"CCUB 920","5":"R1","6":"5","7":"19.34","8":"19.85","9":"19.595","10":"NA","11":"Jennifer","12":"P. palmivora","13":"P. palmivora | CCUB 920"},{"1":"1242","2":"T3","3":"15","4":"CCUB 920","5":"R2","6":"5","7":"20.50","8":"19.11","9":"19.805","10":"NA","11":"Jennifer","12":"P. palmivora","13":"P. palmivora | CCUB 920"},{"1":"1243","2":"T3","3":"15","4":"CCUB 920","5":"R3","6":"5","7":"19.05","8":"19.98","9":"19.515","10":"NA","11":"Jennifer","12":"P. palmivora","13":"P. palmivora | CCUB 920"},{"1":"1244","2":"T3","3":"15","4":"CCUB 920","5":"R4","6":"5","7":"21.68","8":"21.18","9":"21.430","10":"NA","11":"Jennifer","12":"P. palmivora","13":"P. palmivora | CCUB 920"},{"1":"1245","2":"T3","3":"15","4":"CCUB 1102","5":"R1","6":"5","7":"19.99","8":"21.98","9":"20.985","10":"NA","11":"Jennifer","12":"P. palmivora","13":"P. palmivora | CCUB 1102"},{"1":"1246","2":"T3","3":"15","4":"CCUB 1102","5":"R2","6":"5","7":"21.61","8":"22.27","9":"21.940","10":"NA","11":"Jennifer","12":"P. palmivora","13":"P. palmivora | CCUB 1102"},{"1":"1247","2":"T3","3":"15","4":"CCUB 1102","5":"R3","6":"5","7":"21.50","8":"21.82","9":"21.660","10":"NA","11":"Jennifer","12":"P. palmivora","13":"P. palmivora | CCUB 1102"},{"1":"1248","2":"T3","3":"15","4":"CCUB 1102","5":"R4","6":"5","7":"20.68","8":"21.18","9":"20.930","10":"NA","11":"Jennifer","12":"P. palmivora","13":"P. palmivora | CCUB 1102"},{"1":"1249","2":"T3","3":"15","4":"CCUB 1205","5":"R1","6":"5","7":"54.53","8":"52.67","9":"53.600","10":"NA","11":"Jennifer","12":"P. theobromicola sp. nov.","13":"P. theobromicola sp. nov. | CCUB 1205"},{"1":"1250","2":"T3","3":"15","4":"CCUB 1205","5":"R2","6":"5","7":"53.11","8":"53.59","9":"53.350","10":"NA","11":"Jennifer","12":"P. theobromicola sp. nov.","13":"P. theobromicola sp. nov. | CCUB 1205"},{"1":"1251","2":"T3","3":"15","4":"CCUB 1205","5":"R3","6":"5","7":"52.59","8":"51.96","9":"52.275","10":"NA","11":"Jennifer","12":"P. theobromicola sp. nov.","13":"P. theobromicola sp. nov. | CCUB 1205"},{"1":"1252","2":"T3","3":"15","4":"CCUB 1205","5":"R4","6":"5","7":"52.70","8":"52.32","9":"52.510","10":"NA","11":"Jennifer","12":"P. theobromicola sp. nov.","13":"P. theobromicola sp. nov. | CCUB 1205"},{"1":"1253","2":"T3","3":"15","4":"CCUB 906","5":"R1","6":"5","7":"23.54","8":"22.22","9":"22.880","10":"NA","11":"Jennifer","12":"P. palmivora","13":"P. palmivora | CCUB 906"},{"1":"1254","2":"T3","3":"15","4":"CCUB 906","5":"R2","6":"5","7":"21.51","8":"21.95","9":"21.730","10":"NA","11":"Jennifer","12":"P. palmivora","13":"P. palmivora | CCUB 906"},{"1":"1255","2":"T3","3":"15","4":"CCUB 906","5":"R3","6":"5","7":"22.91","8":"22.74","9":"22.825","10":"NA","11":"Jennifer","12":"P. palmivora","13":"P. palmivora | CCUB 906"},{"1":"1256","2":"T3","3":"15","4":"CCUB 906","5":"R4","6":"5","7":"21.21","8":"22.27","9":"21.740","10":"NA","11":"Jennifer","12":"P. palmivora","13":"P. palmivora | CCUB 906"},{"1":"1257","2":"T3","3":"15","4":"P0479","5":"R1","6":"5","7":"47.45","8":"46.33","9":"46.890","10":"NA","11":"Jennifer","12":"P. citrophthora","13":"P. citrophthora | P0479"},{"1":"1258","2":"T3","3":"15","4":"P0479","5":"R2","6":"5","7":"46.09","8":"44.57","9":"45.330","10":"NA","11":"Jennifer","12":"P. citrophthora","13":"P. citrophthora | P0479"},{"1":"1259","2":"T3","3":"15","4":"P0479","5":"R3","6":"5","7":"44.22","8":"47.43","9":"45.825","10":"NA","11":"Jennifer","12":"P. citrophthora","13":"P. citrophthora | P0479"},{"1":"1260","2":"T3","3":"15","4":"P0479","5":"R4","6":"5","7":"44.82","8":"44.48","9":"44.650","10":"NA","11":"Jennifer","12":"P. citrophthora","13":"P. citrophthora | P0479"},{"1":"1261","2":"T4","3":"20","4":"CCUB 1151","5":"R1","6":"5","7":"62.93","8":"63.77","9":"63.350","10":"NA","11":"Jennifer","12":"P. theobromicola sp. nov.","13":"P. theobromicola sp. nov. | CCUB 1151"},{"1":"1262","2":"T4","3":"20","4":"CCUB 1151","5":"R2","6":"5","7":"64.30","8":"64.16","9":"64.230","10":"NA","11":"Jennifer","12":"P. theobromicola sp. nov.","13":"P. theobromicola sp. nov. | CCUB 1151"},{"1":"1263","2":"T4","3":"20","4":"CCUB 1151","5":"R3","6":"5","7":"61.82","8":"63.05","9":"62.435","10":"NA","11":"Jennifer","12":"P. theobromicola sp. nov.","13":"P. theobromicola sp. nov. | CCUB 1151"},{"1":"1264","2":"T4","3":"20","4":"CCUB 1151","5":"R4","6":"5","7":"64.75","8":"65.57","9":"65.160","10":"NA","11":"Jennifer","12":"P. theobromicola sp. nov.","13":"P. theobromicola sp. nov. | CCUB 1151"},{"1":"1265","2":"T4","3":"20","4":"CCUB 1285","5":"R1","6":"5","7":"62.38","8":"65.02","9":"63.700","10":"NA","11":"Jennifer","12":"P. theobromicola sp. nov.","13":"P. theobromicola sp. nov. | CCUB 1285"},{"1":"1266","2":"T4","3":"20","4":"CCUB 1285","5":"R2","6":"5","7":"67.30","8":"65.55","9":"66.425","10":"NA","11":"Jennifer","12":"P. theobromicola sp. nov.","13":"P. theobromicola sp. nov. | CCUB 1285"},{"1":"1267","2":"T4","3":"20","4":"CCUB 1285","5":"R3","6":"5","7":"65.72","8":"66.76","9":"66.240","10":"NA","11":"Jennifer","12":"P. theobromicola sp. nov.","13":"P. theobromicola sp. nov. | CCUB 1285"},{"1":"1268","2":"T4","3":"20","4":"CCUB 1285","5":"R4","6":"5","7":"66.83","8":"69.20","9":"68.015","10":"NA","11":"Jennifer","12":"P. theobromicola sp. nov.","13":"P. theobromicola sp. nov. | CCUB 1285"},{"1":"1269","2":"T4","3":"20","4":"CCUB 1158","5":"R1","6":"5","7":"42.47","8":"42.58","9":"42.525","10":"NA","11":"Jennifer","12":"P. palmivora","13":"P. palmivora | CCUB 1158"},{"1":"1270","2":"T4","3":"20","4":"CCUB 1158","5":"R2","6":"5","7":"42.94","8":"43.10","9":"43.020","10":"NA","11":"Jennifer","12":"P. palmivora","13":"P. palmivora | CCUB 1158"},{"1":"1271","2":"T4","3":"20","4":"CCUB 1158","5":"R3","6":"5","7":"42.00","8":"43.85","9":"42.925","10":"NA","11":"Jennifer","12":"P. palmivora","13":"P. palmivora | CCUB 1158"},{"1":"1272","2":"T4","3":"20","4":"CCUB 1158","5":"R4","6":"5","7":"42.35","8":"42.00","9":"42.175","10":"NA","11":"Jennifer","12":"P. palmivora","13":"P. palmivora | CCUB 1158"},{"1":"1273","2":"T4","3":"20","4":"CCUB 1091","5":"R1","6":"5","7":"61.03","8":"60.65","9":"60.840","10":"NA","11":"Jennifer","12":"P. theobromicola sp. nov.","13":"P. theobromicola sp. nov. | CCUB 1091"},{"1":"1274","2":"T4","3":"20","4":"CCUB 1091","5":"R2","6":"5","7":"60.60","8":"60.82","9":"60.710","10":"NA","11":"Jennifer","12":"P. theobromicola sp. nov.","13":"P. theobromicola sp. nov. | CCUB 1091"},{"1":"1275","2":"T4","3":"20","4":"CCUB 1091","5":"R3","6":"5","7":"61.95","8":"62.17","9":"62.060","10":"NA","11":"Jennifer","12":"P. theobromicola sp. nov.","13":"P. theobromicola sp. nov. | CCUB 1091"},{"1":"1276","2":"T4","3":"20","4":"CCUB 1091","5":"R4","6":"5","7":"62.43","8":"63.10","9":"62.765","10":"NA","11":"Jennifer","12":"P. theobromicola sp. nov.","13":"P. theobromicola sp. nov. | CCUB 1091"},{"1":"1277","2":"T4","3":"20","4":"CCUB 920","5":"R1","6":"5","7":"35.27","8":"35.16","9":"35.215","10":"NA","11":"Jennifer","12":"P. palmivora","13":"P. palmivora | CCUB 920"},{"1":"1278","2":"T4","3":"20","4":"CCUB 920","5":"R2","6":"5","7":"38.22","8":"37.40","9":"37.810","10":"NA","11":"Jennifer","12":"P. palmivora","13":"P. palmivora | CCUB 920"},{"1":"1279","2":"T4","3":"20","4":"CCUB 920","5":"R3","6":"5","7":"37.94","8":"35.80","9":"36.870","10":"NA","11":"Jennifer","12":"P. palmivora","13":"P. palmivora | CCUB 920"},{"1":"1280","2":"T4","3":"20","4":"CCUB 920","5":"R4","6":"5","7":"35.37","8":"35.67","9":"35.520","10":"NA","11":"Jennifer","12":"P. palmivora","13":"P. palmivora | CCUB 920"},{"1":"1281","2":"T4","3":"20","4":"CCUB 1102","5":"R1","6":"5","7":"34.43","8":"34.36","9":"34.395","10":"NA","11":"Jennifer","12":"P. palmivora","13":"P. palmivora | CCUB 1102"},{"1":"1282","2":"T4","3":"20","4":"CCUB 1102","5":"R2","6":"5","7":"34.79","8":"36.12","9":"35.455","10":"NA","11":"Jennifer","12":"P. palmivora","13":"P. palmivora | CCUB 1102"},{"1":"1283","2":"T4","3":"20","4":"CCUB 1102","5":"R3","6":"5","7":"36.85","8":"39.18","9":"38.015","10":"NA","11":"Jennifer","12":"P. palmivora","13":"P. palmivora | CCUB 1102"},{"1":"1284","2":"T4","3":"20","4":"CCUB 1102","5":"R4","6":"5","7":"38.07","8":"38.13","9":"38.100","10":"NA","11":"Jennifer","12":"P. palmivora","13":"P. palmivora | CCUB 1102"},{"1":"1285","2":"T4","3":"20","4":"CCUB 1205","5":"R1","6":"5","7":"70.69","8":"67.47","9":"69.080","10":"NA","11":"Jennifer","12":"P. theobromicola sp. nov.","13":"P. theobromicola sp. nov. | CCUB 1205"},{"1":"1286","2":"T4","3":"20","4":"CCUB 1205","5":"R2","6":"5","7":"67.25","8":"69.07","9":"68.160","10":"NA","11":"Jennifer","12":"P. theobromicola sp. nov.","13":"P. theobromicola sp. nov. | CCUB 1205"},{"1":"1287","2":"T4","3":"20","4":"CCUB 1205","5":"R3","6":"5","7":"69.26","8":"69.50","9":"69.380","10":"NA","11":"Jennifer","12":"P. theobromicola sp. nov.","13":"P. theobromicola sp. nov. | CCUB 1205"},{"1":"1288","2":"T4","3":"20","4":"CCUB 1205","5":"R4","6":"5","7":"69.04","8":"69.25","9":"69.145","10":"NA","11":"Jennifer","12":"P. theobromicola sp. nov.","13":"P. theobromicola sp. nov. | CCUB 1205"},{"1":"1289","2":"T4","3":"20","4":"CCUB 906","5":"R1","6":"5","7":"38.91","8":"40.81","9":"39.860","10":"NA","11":"Jennifer","12":"P. palmivora","13":"P. palmivora | CCUB 906"},{"1":"1290","2":"T4","3":"20","4":"CCUB 906","5":"R2","6":"5","7":"39.85","8":"38.72","9":"39.285","10":"NA","11":"Jennifer","12":"P. palmivora","13":"P. palmivora | CCUB 906"},{"1":"1291","2":"T4","3":"20","4":"CCUB 906","5":"R3","6":"5","7":"40.86","8":"40.69","9":"40.775","10":"NA","11":"Jennifer","12":"P. palmivora","13":"P. palmivora | CCUB 906"},{"1":"1292","2":"T4","3":"20","4":"CCUB 906","5":"R4","6":"5","7":"41.16","8":"40.86","9":"41.010","10":"NA","11":"Jennifer","12":"P. palmivora","13":"P. palmivora | CCUB 906"},{"1":"1293","2":"T4","3":"20","4":"P0479","5":"R1","6":"5","7":"65.86","8":"65.74","9":"65.800","10":"NA","11":"Jennifer","12":"P. citrophthora","13":"P. citrophthora | P0479"},{"1":"1294","2":"T4","3":"20","4":"P0479","5":"R2","6":"5","7":"63.12","8":"62.64","9":"62.880","10":"NA","11":"Jennifer","12":"P. citrophthora","13":"P. citrophthora | P0479"},{"1":"1295","2":"T4","3":"20","4":"P0479","5":"R3","6":"5","7":"63.70","8":"64.00","9":"63.850","10":"NA","11":"Jennifer","12":"P. citrophthora","13":"P. citrophthora | P0479"},{"1":"1296","2":"T4","3":"20","4":"P0479","5":"R4","6":"5","7":"64.68","8":"65.52","9":"65.100","10":"NA","11":"Jennifer","12":"P. citrophthora","13":"P. citrophthora | P0479"},{"1":"1297","2":"T5","3":"25","4":"CCUB 1151","5":"R1","6":"5","7":"77.91","8":"75.95","9":"76.930","10":"NA","11":"Jennifer","12":"P. theobromicola sp. nov.","13":"P. theobromicola sp. nov. | CCUB 1151"},{"1":"1298","2":"T5","3":"25","4":"CCUB 1151","5":"R2","6":"5","7":"79.50","8":"78.96","9":"79.230","10":"NA","11":"Jennifer","12":"P. theobromicola sp. nov.","13":"P. theobromicola sp. nov. | CCUB 1151"},{"1":"1299","2":"T5","3":"25","4":"CCUB 1151","5":"R3","6":"5","7":"77.70","8":"81.75","9":"79.725","10":"NA","11":"Jennifer","12":"P. theobromicola sp. nov.","13":"P. theobromicola sp. nov. | CCUB 1151"},{"1":"1300","2":"T5","3":"25","4":"CCUB 1151","5":"R4","6":"5","7":"82.00","8":"82.00","9":"82.000","10":"NA","11":"Jennifer","12":"P. theobromicola sp. nov.","13":"P. theobromicola sp. nov. | CCUB 1151"},{"1":"1301","2":"T5","3":"25","4":"CCUB 1285","5":"R1","6":"5","7":"74.98","8":"75.55","9":"75.265","10":"NA","11":"Jennifer","12":"P. theobromicola sp. nov.","13":"P. theobromicola sp. nov. | CCUB 1285"},{"1":"1302","2":"T5","3":"25","4":"CCUB 1285","5":"R2","6":"5","7":"75.82","8":"72.63","9":"74.225","10":"NA","11":"Jennifer","12":"P. theobromicola sp. nov.","13":"P. theobromicola sp. nov. | CCUB 1285"},{"1":"1303","2":"T5","3":"25","4":"CCUB 1285","5":"R3","6":"5","7":"74.40","8":"76.93","9":"75.665","10":"NA","11":"Jennifer","12":"P. theobromicola sp. nov.","13":"P. theobromicola sp. nov. | CCUB 1285"},{"1":"1304","2":"T5","3":"25","4":"CCUB 1285","5":"R4","6":"5","7":"77.17","8":"76.98","9":"77.075","10":"NA","11":"Jennifer","12":"P. theobromicola sp. nov.","13":"P. theobromicola sp. nov. | CCUB 1285"},{"1":"1305","2":"T5","3":"25","4":"CCUB 1158","5":"R1","6":"5","7":"68.82","8":"69.96","9":"69.390","10":"NA","11":"Jennifer","12":"P. palmivora","13":"P. palmivora | CCUB 1158"},{"1":"1306","2":"T5","3":"25","4":"CCUB 1158","5":"R2","6":"5","7":"70.38","8":"65.46","9":"67.920","10":"NA","11":"Jennifer","12":"P. palmivora","13":"P. palmivora | CCUB 1158"},{"1":"1307","2":"T5","3":"25","4":"CCUB 1158","5":"R3","6":"5","7":"69.81","8":"71.77","9":"70.790","10":"NA","11":"Jennifer","12":"P. palmivora","13":"P. palmivora | CCUB 1158"},{"1":"1308","2":"T5","3":"25","4":"CCUB 1158","5":"R4","6":"5","7":"69.27","8":"67.44","9":"68.355","10":"NA","11":"Jennifer","12":"P. palmivora","13":"P. palmivora | CCUB 1158"},{"1":"1309","2":"T5","3":"25","4":"CCUB 1091","5":"R1","6":"5","7":"76.33","8":"80.19","9":"78.260","10":"NA","11":"Jennifer","12":"P. theobromicola sp. nov.","13":"P. theobromicola sp. nov. | CCUB 1091"},{"1":"1310","2":"T5","3":"25","4":"CCUB 1091","5":"R2","6":"5","7":"82.04","8":"77.86","9":"79.950","10":"NA","11":"Jennifer","12":"P. theobromicola sp. nov.","13":"P. theobromicola sp. nov. | CCUB 1091"},{"1":"1311","2":"T5","3":"25","4":"CCUB 1091","5":"R3","6":"5","7":"72.76","8":"74.00","9":"73.380","10":"NA","11":"Jennifer","12":"P. theobromicola sp. nov.","13":"P. theobromicola sp. nov. | CCUB 1091"},{"1":"1312","2":"T5","3":"25","4":"CCUB 1091","5":"R4","6":"5","7":"71.33","8":"72.45","9":"71.890","10":"NA","11":"Jennifer","12":"P. theobromicola sp. nov.","13":"P. theobromicola sp. nov. | CCUB 1091"},{"1":"1313","2":"T5","3":"25","4":"CCUB 920","5":"R1","6":"5","7":"64.11","8":"64.79","9":"64.450","10":"NA","11":"Jennifer","12":"P. palmivora","13":"P. palmivora | CCUB 920"},{"1":"1314","2":"T5","3":"25","4":"CCUB 920","5":"R2","6":"5","7":"62.56","8":"63.15","9":"62.855","10":"NA","11":"Jennifer","12":"P. palmivora","13":"P. palmivora | CCUB 920"},{"1":"1315","2":"T5","3":"25","4":"CCUB 920","5":"R3","6":"5","7":"63.51","8":"62.73","9":"63.120","10":"NA","11":"Jennifer","12":"P. palmivora","13":"P. palmivora | CCUB 920"},{"1":"1316","2":"T5","3":"25","4":"CCUB 920","5":"R4","6":"5","7":"61.90","8":"64.04","9":"62.970","10":"NA","11":"Jennifer","12":"P. palmivora","13":"P. palmivora | CCUB 920"},{"1":"1317","2":"T5","3":"25","4":"CCUB 1102","5":"R1","6":"5","7":"59.78","8":"59.98","9":"59.880","10":"NA","11":"Jennifer","12":"P. palmivora","13":"P. palmivora | CCUB 1102"},{"1":"1318","2":"T5","3":"25","4":"CCUB 1102","5":"R2","6":"5","7":"60.48","8":"61.12","9":"60.800","10":"NA","11":"Jennifer","12":"P. palmivora","13":"P. palmivora | CCUB 1102"},{"1":"1319","2":"T5","3":"25","4":"CCUB 1102","5":"R3","6":"5","7":"59.71","8":"60.19","9":"59.950","10":"NA","11":"Jennifer","12":"P. palmivora","13":"P. palmivora | CCUB 1102"},{"1":"1320","2":"T5","3":"25","4":"CCUB 1102","5":"R4","6":"5","7":"59.78","8":"62.04","9":"60.910","10":"NA","11":"Jennifer","12":"P. palmivora","13":"P. palmivora | CCUB 1102"},{"1":"1321","2":"T5","3":"25","4":"CCUB 1205","5":"R1","6":"5","7":"82.00","8":"82.00","9":"82.000","10":"NA","11":"Jennifer","12":"P. theobromicola sp. nov.","13":"P. theobromicola sp. nov. | CCUB 1205"},{"1":"1322","2":"T5","3":"25","4":"CCUB 1205","5":"R2","6":"5","7":"82.00","8":"78.85","9":"80.425","10":"NA","11":"Jennifer","12":"P. theobromicola sp. nov.","13":"P. theobromicola sp. nov. | CCUB 1205"},{"1":"1323","2":"T5","3":"25","4":"CCUB 1205","5":"R3","6":"5","7":"82.00","8":"82.00","9":"82.000","10":"NA","11":"Jennifer","12":"P. theobromicola sp. nov.","13":"P. theobromicola sp. nov. | CCUB 1205"},{"1":"1324","2":"T5","3":"25","4":"CCUB 1205","5":"R4","6":"5","7":"82.00","8":"82.00","9":"82.000","10":"NA","11":"Jennifer","12":"P. theobromicola sp. nov.","13":"P. theobromicola sp. nov. | CCUB 1205"},{"1":"1325","2":"T5","3":"25","4":"CCUB 906","5":"R1","6":"5","7":"66.83","8":"62.39","9":"64.610","10":"NA","11":"Jennifer","12":"P. palmivora","13":"P. palmivora | CCUB 906"},{"1":"1326","2":"T5","3":"25","4":"CCUB 906","5":"R2","6":"5","7":"63.72","8":"64.72","9":"64.220","10":"NA","11":"Jennifer","12":"P. palmivora","13":"P. palmivora | CCUB 906"},{"1":"1327","2":"T5","3":"25","4":"CCUB 906","5":"R3","6":"5","7":"54.53","8":"53.45","9":"53.990","10":"NA","11":"Jennifer","12":"P. palmivora","13":"P. palmivora | CCUB 906"},{"1":"1328","2":"T5","3":"25","4":"CCUB 906","5":"R4","6":"5","7":"63.60","8":"64.36","9":"63.980","10":"NA","11":"Jennifer","12":"P. palmivora","13":"P. palmivora | CCUB 906"},{"1":"1329","2":"T5","3":"25","4":"P0479","5":"R1","6":"5","7":"82.00","8":"82.00","9":"82.000","10":"NA","11":"Jennifer","12":"P. citrophthora","13":"P. citrophthora | P0479"},{"1":"1330","2":"T5","3":"25","4":"P0479","5":"R2","6":"5","7":"76.31","8":"76.92","9":"76.615","10":"NA","11":"Jennifer","12":"P. citrophthora","13":"P. citrophthora | P0479"},{"1":"1331","2":"T5","3":"25","4":"P0479","5":"R3","6":"5","7":"82.00","8":"82.00","9":"82.000","10":"NA","11":"Jennifer","12":"P. citrophthora","13":"P. citrophthora | P0479"},{"1":"1332","2":"T5","3":"25","4":"P0479","5":"R4","6":"5","7":"82.00","8":"82.00","9":"82.000","10":"NA","11":"Jennifer","12":"P. citrophthora","13":"P. citrophthora | P0479"},{"1":"1333","2":"T6","3":"30","4":"CCUB 1151","5":"R1","6":"5","7":"82.00","8":"82.00","9":"82.000","10":"NA","11":"Jennifer","12":"P. theobromicola sp. nov.","13":"P. theobromicola sp. nov. | CCUB 1151"},{"1":"1334","2":"T6","3":"30","4":"CCUB 1151","5":"R2","6":"5","7":"82.00","8":"82.00","9":"82.000","10":"NA","11":"Jennifer","12":"P. theobromicola sp. nov.","13":"P. theobromicola sp. nov. | CCUB 1151"},{"1":"1335","2":"T6","3":"30","4":"CCUB 1151","5":"R3","6":"5","7":"82.00","8":"82.00","9":"82.000","10":"NA","11":"Jennifer","12":"P. theobromicola sp. nov.","13":"P. theobromicola sp. nov. | CCUB 1151"},{"1":"1336","2":"T6","3":"30","4":"CCUB 1151","5":"R4","6":"5","7":"82.00","8":"82.00","9":"82.000","10":"NA","11":"Jennifer","12":"P. theobromicola sp. nov.","13":"P. theobromicola sp. nov. | CCUB 1151"},{"1":"1337","2":"T6","3":"30","4":"CCUB 1285","5":"R1","6":"5","7":"76.83","8":"75.80","9":"76.315","10":"NA","11":"Jennifer","12":"P. theobromicola sp. nov.","13":"P. theobromicola sp. nov. | CCUB 1285"},{"1":"1338","2":"T6","3":"30","4":"CCUB 1285","5":"R2","6":"5","7":"80.05","8":"82.00","9":"81.025","10":"NA","11":"Jennifer","12":"P. theobromicola sp. nov.","13":"P. theobromicola sp. nov. | CCUB 1285"},{"1":"1339","2":"T6","3":"30","4":"CCUB 1285","5":"R3","6":"5","7":"82.00","8":"82.00","9":"82.000","10":"NA","11":"Jennifer","12":"P. theobromicola sp. nov.","13":"P. theobromicola sp. nov. | CCUB 1285"},{"1":"1340","2":"T6","3":"30","4":"CCUB 1285","5":"R4","6":"5","7":"75.22","8":"77.44","9":"76.330","10":"NA","11":"Jennifer","12":"P. theobromicola sp. nov.","13":"P. theobromicola sp. nov. | CCUB 1285"},{"1":"1341","2":"T6","3":"30","4":"CCUB 1158","5":"R1","6":"5","7":"82.00","8":"82.00","9":"82.000","10":"NA","11":"Jennifer","12":"P. palmivora","13":"P. palmivora | CCUB 1158"},{"1":"1342","2":"T6","3":"30","4":"CCUB 1158","5":"R2","6":"5","7":"82.00","8":"82.00","9":"82.000","10":"NA","11":"Jennifer","12":"P. palmivora","13":"P. palmivora | CCUB 1158"},{"1":"1343","2":"T6","3":"30","4":"CCUB 1158","5":"R3","6":"5","7":"82.00","8":"82.00","9":"82.000","10":"NA","11":"Jennifer","12":"P. palmivora","13":"P. palmivora | CCUB 1158"},{"1":"1344","2":"T6","3":"30","4":"CCUB 1158","5":"R4","6":"5","7":"82.00","8":"82.00","9":"82.000","10":"NA","11":"Jennifer","12":"P. palmivora","13":"P. palmivora | CCUB 1158"},{"1":"1345","2":"T6","3":"30","4":"CCUB 1091","5":"R1","6":"5","7":"75.34","8":"73.47","9":"74.405","10":"NA","11":"Jennifer","12":"P. theobromicola sp. nov.","13":"P. theobromicola sp. nov. | CCUB 1091"},{"1":"1346","2":"T6","3":"30","4":"CCUB 1091","5":"R2","6":"5","7":"78.01","8":"75.23","9":"76.620","10":"NA","11":"Jennifer","12":"P. theobromicola sp. nov.","13":"P. theobromicola sp. nov. | CCUB 1091"},{"1":"1347","2":"T6","3":"30","4":"CCUB 1091","5":"R3","6":"5","7":"78.32","8":"82.00","9":"80.160","10":"NA","11":"Jennifer","12":"P. theobromicola sp. nov.","13":"P. theobromicola sp. nov. | CCUB 1091"},{"1":"1348","2":"T6","3":"30","4":"CCUB 1091","5":"R4","6":"5","7":"78.20","8":"77.05","9":"77.625","10":"NA","11":"Jennifer","12":"P. theobromicola sp. nov.","13":"P. theobromicola sp. nov. | CCUB 1091"},{"1":"1349","2":"T6","3":"30","4":"CCUB 920","5":"R1","6":"5","7":"77.20","8":"78.20","9":"77.700","10":"NA","11":"Jennifer","12":"P. palmivora","13":"P. palmivora | CCUB 920"},{"1":"1350","2":"T6","3":"30","4":"CCUB 920","5":"R2","6":"5","7":"74.10","8":"78.45","9":"76.275","10":"NA","11":"Jennifer","12":"P. palmivora","13":"P. palmivora | CCUB 920"},{"1":"1351","2":"T6","3":"30","4":"CCUB 920","5":"R3","6":"5","7":"77.97","8":"78.89","9":"78.430","10":"NA","11":"Jennifer","12":"P. palmivora","13":"P. palmivora | CCUB 920"},{"1":"1352","2":"T6","3":"30","4":"CCUB 920","5":"R4","6":"5","7":"77.49","8":"77.72","9":"77.605","10":"NA","11":"Jennifer","12":"P. palmivora","13":"P. palmivora | CCUB 920"},{"1":"1353","2":"T6","3":"30","4":"CCUB 1102","5":"R1","6":"5","7":"79.80","8":"77.44","9":"78.620","10":"NA","11":"Jennifer","12":"P. palmivora","13":"P. palmivora | CCUB 1102"},{"1":"1354","2":"T6","3":"30","4":"CCUB 1102","5":"R2","6":"5","7":"65.18","8":"65.78","9":"65.480","10":"NA","11":"Jennifer","12":"P. palmivora","13":"P. palmivora | CCUB 1102"},{"1":"1355","2":"T6","3":"30","4":"CCUB 1102","5":"R3","6":"5","7":"79.32","8":"80.77","9":"80.045","10":"NA","11":"Jennifer","12":"P. palmivora","13":"P. palmivora | CCUB 1102"},{"1":"1356","2":"T6","3":"30","4":"CCUB 1102","5":"R4","6":"5","7":"78.44","8":"78.85","9":"78.645","10":"NA","11":"Jennifer","12":"P. palmivora","13":"P. palmivora | CCUB 1102"},{"1":"1357","2":"T6","3":"30","4":"CCUB 1205","5":"R1","6":"5","7":"82.00","8":"82.00","9":"82.000","10":"NA","11":"Jennifer","12":"P. theobromicola sp. nov.","13":"P. theobromicola sp. nov. | CCUB 1205"},{"1":"1358","2":"T6","3":"30","4":"CCUB 1205","5":"R2","6":"5","7":"82.00","8":"82.00","9":"82.000","10":"NA","11":"Jennifer","12":"P. theobromicola sp. nov.","13":"P. theobromicola sp. nov. | CCUB 1205"},{"1":"1359","2":"T6","3":"30","4":"CCUB 1205","5":"R3","6":"5","7":"82.00","8":"82.00","9":"82.000","10":"NA","11":"Jennifer","12":"P. theobromicola sp. nov.","13":"P. theobromicola sp. nov. | CCUB 1205"},{"1":"1360","2":"T6","3":"30","4":"CCUB 1205","5":"R4","6":"5","7":"82.00","8":"82.00","9":"82.000","10":"NA","11":"Jennifer","12":"P. theobromicola sp. nov.","13":"P. theobromicola sp. nov. | CCUB 1205"},{"1":"1361","2":"T6","3":"30","4":"CCUB 906","5":"R1","6":"5","7":"76.08","8":"76.56","9":"76.320","10":"NA","11":"Jennifer","12":"P. palmivora","13":"P. palmivora | CCUB 906"},{"1":"1362","2":"T6","3":"30","4":"CCUB 906","5":"R2","6":"5","7":"79.01","8":"78.73","9":"78.870","10":"NA","11":"Jennifer","12":"P. palmivora","13":"P. palmivora | CCUB 906"},{"1":"1363","2":"T6","3":"30","4":"CCUB 906","5":"R3","6":"5","7":"76.61","8":"74.81","9":"75.710","10":"NA","11":"Jennifer","12":"P. palmivora","13":"P. palmivora | CCUB 906"},{"1":"1364","2":"T6","3":"30","4":"CCUB 906","5":"R4","6":"5","7":"76.18","8":"76.84","9":"76.510","10":"NA","11":"Jennifer","12":"P. palmivora","13":"P. palmivora | CCUB 906"},{"1":"1365","2":"T6","3":"30","4":"P0479","5":"R1","6":"5","7":"72.53","8":"70.43","9":"71.480","10":"NA","11":"Jennifer","12":"P. citrophthora","13":"P. citrophthora | P0479"},{"1":"1366","2":"T6","3":"30","4":"P0479","5":"R2","6":"5","7":"67.91","8":"68.21","9":"68.060","10":"NA","11":"Jennifer","12":"P. citrophthora","13":"P. citrophthora | P0479"},{"1":"1367","2":"T6","3":"30","4":"P0479","5":"R3","6":"5","7":"71.00","8":"71.08","9":"71.040","10":"NA","11":"Jennifer","12":"P. citrophthora","13":"P. citrophthora | P0479"},{"1":"1368","2":"T6","3":"30","4":"P0479","5":"R4","6":"5","7":"70.79","8":"71.35","9":"71.070","10":"NA","11":"Jennifer","12":"P. citrophthora","13":"P. citrophthora | P0479"},{"1":"1369","2":"T7","3":"35","4":"CCUB 1151","5":"R1","6":"5","7":"6.00","8":"6.00","9":"6.000","10":"NA","11":"Jennifer","12":"P. theobromicola sp. nov.","13":"P. theobromicola sp. nov. | CCUB 1151"},{"1":"1370","2":"T7","3":"35","4":"CCUB 1151","5":"R2","6":"5","7":"6.00","8":"6.00","9":"6.000","10":"NA","11":"Jennifer","12":"P. theobromicola sp. nov.","13":"P. theobromicola sp. nov. | CCUB 1151"},{"1":"1371","2":"T7","3":"35","4":"CCUB 1151","5":"R3","6":"5","7":"6.00","8":"6.00","9":"6.000","10":"NA","11":"Jennifer","12":"P. theobromicola sp. nov.","13":"P. theobromicola sp. nov. | CCUB 1151"},{"1":"1372","2":"T7","3":"35","4":"CCUB 1151","5":"R4","6":"5","7":"6.00","8":"6.00","9":"6.000","10":"NA","11":"Jennifer","12":"P. theobromicola sp. nov.","13":"P. theobromicola sp. nov. | CCUB 1151"},{"1":"1373","2":"T7","3":"35","4":"CCUB 1285","5":"R1","6":"5","7":"6.00","8":"6.00","9":"6.000","10":"NA","11":"Jennifer","12":"P. theobromicola sp. nov.","13":"P. theobromicola sp. nov. | CCUB 1285"},{"1":"1374","2":"T7","3":"35","4":"CCUB 1285","5":"R2","6":"5","7":"6.00","8":"6.00","9":"6.000","10":"NA","11":"Jennifer","12":"P. theobromicola sp. nov.","13":"P. theobromicola sp. nov. | CCUB 1285"},{"1":"1375","2":"T7","3":"35","4":"CCUB 1285","5":"R3","6":"5","7":"6.00","8":"6.00","9":"6.000","10":"NA","11":"Jennifer","12":"P. theobromicola sp. nov.","13":"P. theobromicola sp. nov. | CCUB 1285"},{"1":"1376","2":"T7","3":"35","4":"CCUB 1285","5":"R4","6":"5","7":"6.00","8":"6.00","9":"6.000","10":"NA","11":"Jennifer","12":"P. theobromicola sp. nov.","13":"P. theobromicola sp. nov. | CCUB 1285"},{"1":"1377","2":"T7","3":"35","4":"CCUB 1158","5":"R1","6":"5","7":"6.00","8":"6.00","9":"6.000","10":"NA","11":"Jennifer","12":"P. palmivora","13":"P. palmivora | CCUB 1158"},{"1":"1378","2":"T7","3":"35","4":"CCUB 1158","5":"R2","6":"5","7":"6.00","8":"6.00","9":"6.000","10":"NA","11":"Jennifer","12":"P. palmivora","13":"P. palmivora | CCUB 1158"},{"1":"1379","2":"T7","3":"35","4":"CCUB 1158","5":"R3","6":"5","7":"6.00","8":"6.00","9":"6.000","10":"NA","11":"Jennifer","12":"P. palmivora","13":"P. palmivora | CCUB 1158"},{"1":"1380","2":"T7","3":"35","4":"CCUB 1158","5":"R4","6":"5","7":"6.00","8":"6.00","9":"6.000","10":"NA","11":"Jennifer","12":"P. palmivora","13":"P. palmivora | CCUB 1158"},{"1":"1381","2":"T7","3":"35","4":"CCUB 1091","5":"R1","6":"5","7":"6.00","8":"6.00","9":"6.000","10":"NA","11":"Jennifer","12":"P. theobromicola sp. nov.","13":"P. theobromicola sp. nov. | CCUB 1091"},{"1":"1382","2":"T7","3":"35","4":"CCUB 1091","5":"R2","6":"5","7":"6.00","8":"6.00","9":"6.000","10":"NA","11":"Jennifer","12":"P. theobromicola sp. nov.","13":"P. theobromicola sp. nov. | CCUB 1091"},{"1":"1383","2":"T7","3":"35","4":"CCUB 1091","5":"R3","6":"5","7":"6.00","8":"6.00","9":"6.000","10":"NA","11":"Jennifer","12":"P. theobromicola sp. nov.","13":"P. theobromicola sp. nov. | CCUB 1091"},{"1":"1384","2":"T7","3":"35","4":"CCUB 1091","5":"R4","6":"5","7":"6.00","8":"6.00","9":"6.000","10":"NA","11":"Jennifer","12":"P. theobromicola sp. nov.","13":"P. theobromicola sp. nov. | CCUB 1091"},{"1":"1385","2":"T7","3":"35","4":"CCUB 920","5":"R1","6":"5","7":"6.00","8":"6.00","9":"6.000","10":"NA","11":"Jennifer","12":"P. palmivora","13":"P. palmivora | CCUB 920"},{"1":"1386","2":"T7","3":"35","4":"CCUB 920","5":"R2","6":"5","7":"6.00","8":"6.00","9":"6.000","10":"NA","11":"Jennifer","12":"P. palmivora","13":"P. palmivora | CCUB 920"},{"1":"1387","2":"T7","3":"35","4":"CCUB 920","5":"R3","6":"5","7":"6.00","8":"6.00","9":"6.000","10":"NA","11":"Jennifer","12":"P. palmivora","13":"P. palmivora | CCUB 920"},{"1":"1388","2":"T7","3":"35","4":"CCUB 920","5":"R4","6":"5","7":"6.00","8":"6.00","9":"6.000","10":"NA","11":"Jennifer","12":"P. palmivora","13":"P. palmivora | CCUB 920"},{"1":"1389","2":"T7","3":"35","4":"CCUB 1102","5":"R1","6":"5","7":"6.00","8":"6.00","9":"6.000","10":"NA","11":"Jennifer","12":"P. palmivora","13":"P. palmivora | CCUB 1102"},{"1":"1390","2":"T7","3":"35","4":"CCUB 1102","5":"R2","6":"5","7":"6.00","8":"6.00","9":"6.000","10":"NA","11":"Jennifer","12":"P. palmivora","13":"P. palmivora | CCUB 1102"},{"1":"1391","2":"T7","3":"35","4":"CCUB 1102","5":"R3","6":"5","7":"6.00","8":"6.00","9":"6.000","10":"NA","11":"Jennifer","12":"P. palmivora","13":"P. palmivora | CCUB 1102"},{"1":"1392","2":"T7","3":"35","4":"CCUB 1102","5":"R4","6":"5","7":"6.00","8":"6.00","9":"6.000","10":"NA","11":"Jennifer","12":"P. palmivora","13":"P. palmivora | CCUB 1102"},{"1":"1393","2":"T7","3":"35","4":"CCUB 1205","5":"R1","6":"5","7":"6.00","8":"6.00","9":"6.000","10":"NA","11":"Jennifer","12":"P. theobromicola sp. nov.","13":"P. theobromicola sp. nov. | CCUB 1205"},{"1":"1394","2":"T7","3":"35","4":"CCUB 1205","5":"R2","6":"5","7":"6.00","8":"6.00","9":"6.000","10":"NA","11":"Jennifer","12":"P. theobromicola sp. nov.","13":"P. theobromicola sp. nov. | CCUB 1205"},{"1":"1395","2":"T7","3":"35","4":"CCUB 1205","5":"R3","6":"5","7":"6.00","8":"6.00","9":"6.000","10":"NA","11":"Jennifer","12":"P. theobromicola sp. nov.","13":"P. theobromicola sp. nov. | CCUB 1205"},{"1":"1396","2":"T7","3":"35","4":"CCUB 1205","5":"R4","6":"5","7":"6.00","8":"6.00","9":"6.000","10":"NA","11":"Jennifer","12":"P. theobromicola sp. nov.","13":"P. theobromicola sp. nov. | CCUB 1205"},{"1":"1397","2":"T7","3":"35","4":"CCUB 906","5":"R1","6":"5","7":"6.00","8":"6.00","9":"6.000","10":"NA","11":"Jennifer","12":"P. palmivora","13":"P. palmivora | CCUB 906"},{"1":"1398","2":"T7","3":"35","4":"CCUB 906","5":"R2","6":"5","7":"6.00","8":"6.00","9":"6.000","10":"NA","11":"Jennifer","12":"P. palmivora","13":"P. palmivora | CCUB 906"},{"1":"1399","2":"T7","3":"35","4":"CCUB 906","5":"R3","6":"5","7":"6.00","8":"6.00","9":"6.000","10":"NA","11":"Jennifer","12":"P. palmivora","13":"P. palmivora | CCUB 906"},{"1":"1400","2":"T7","3":"35","4":"CCUB 906","5":"R4","6":"5","7":"6.00","8":"6.00","9":"6.000","10":"NA","11":"Jennifer","12":"P. palmivora","13":"P. palmivora | CCUB 906"},{"1":"1401","2":"T7","3":"35","4":"P0479","5":"R1","6":"5","7":"6.00","8":"6.00","9":"6.000","10":"NA","11":"Jennifer","12":"P. citrophthora","13":"P. citrophthora | P0479"},{"1":"1402","2":"T7","3":"35","4":"P0479","5":"R2","6":"5","7":"6.00","8":"6.00","9":"6.000","10":"NA","11":"Jennifer","12":"P. citrophthora","13":"P. citrophthora | P0479"},{"1":"1403","2":"T7","3":"35","4":"P0479","5":"R3","6":"5","7":"6.00","8":"6.00","9":"6.000","10":"NA","11":"Jennifer","12":"P. citrophthora","13":"P. citrophthora | P0479"},{"1":"1404","2":"T7","3":"35","4":"P0479","5":"R4","6":"5","7":"6.00","8":"6.00","9":"6.000","10":"NA","11":"Jennifer","12":"P. citrophthora","13":"P. citrophthora | P0479"},{"1":"1405","2":"T8","3":"40","4":"CCUB 1151","5":"R1","6":"5","7":"6.00","8":"6.00","9":"6.000","10":"NA","11":"Jennifer","12":"P. theobromicola sp. nov.","13":"P. theobromicola sp. nov. | CCUB 1151"},{"1":"1406","2":"T8","3":"40","4":"CCUB 1151","5":"R2","6":"5","7":"6.00","8":"6.00","9":"6.000","10":"NA","11":"Jennifer","12":"P. theobromicola sp. nov.","13":"P. theobromicola sp. nov. | CCUB 1151"},{"1":"1407","2":"T8","3":"40","4":"CCUB 1151","5":"R3","6":"5","7":"6.00","8":"6.00","9":"6.000","10":"NA","11":"Jennifer","12":"P. theobromicola sp. nov.","13":"P. theobromicola sp. nov. | CCUB 1151"},{"1":"1408","2":"T8","3":"40","4":"CCUB 1151","5":"R4","6":"5","7":"6.00","8":"6.00","9":"6.000","10":"NA","11":"Jennifer","12":"P. theobromicola sp. nov.","13":"P. theobromicola sp. nov. | CCUB 1151"},{"1":"1409","2":"T8","3":"40","4":"CCUB 1285","5":"R1","6":"5","7":"6.00","8":"6.00","9":"6.000","10":"NA","11":"Jennifer","12":"P. theobromicola sp. nov.","13":"P. theobromicola sp. nov. | CCUB 1285"},{"1":"1410","2":"T8","3":"40","4":"CCUB 1285","5":"R2","6":"5","7":"6.00","8":"6.00","9":"6.000","10":"NA","11":"Jennifer","12":"P. theobromicola sp. nov.","13":"P. theobromicola sp. nov. | CCUB 1285"},{"1":"1411","2":"T8","3":"40","4":"CCUB 1285","5":"R3","6":"5","7":"6.00","8":"6.00","9":"6.000","10":"NA","11":"Jennifer","12":"P. theobromicola sp. nov.","13":"P. theobromicola sp. nov. | CCUB 1285"},{"1":"1412","2":"T8","3":"40","4":"CCUB 1285","5":"R4","6":"5","7":"6.00","8":"6.00","9":"6.000","10":"NA","11":"Jennifer","12":"P. theobromicola sp. nov.","13":"P. theobromicola sp. nov. | CCUB 1285"},{"1":"1413","2":"T8","3":"40","4":"CCUB 1158","5":"R1","6":"5","7":"6.00","8":"6.00","9":"6.000","10":"NA","11":"Jennifer","12":"P. palmivora","13":"P. palmivora | CCUB 1158"},{"1":"1414","2":"T8","3":"40","4":"CCUB 1158","5":"R2","6":"5","7":"6.00","8":"6.00","9":"6.000","10":"NA","11":"Jennifer","12":"P. palmivora","13":"P. palmivora | CCUB 1158"},{"1":"1415","2":"T8","3":"40","4":"CCUB 1158","5":"R3","6":"5","7":"6.00","8":"6.00","9":"6.000","10":"NA","11":"Jennifer","12":"P. palmivora","13":"P. palmivora | CCUB 1158"},{"1":"1416","2":"T8","3":"40","4":"CCUB 1158","5":"R4","6":"5","7":"6.00","8":"6.00","9":"6.000","10":"NA","11":"Jennifer","12":"P. palmivora","13":"P. palmivora | CCUB 1158"},{"1":"1417","2":"T8","3":"40","4":"CCUB 1091","5":"R1","6":"5","7":"6.00","8":"6.00","9":"6.000","10":"NA","11":"Jennifer","12":"P. theobromicola sp. nov.","13":"P. theobromicola sp. nov. | CCUB 1091"},{"1":"1418","2":"T8","3":"40","4":"CCUB 1091","5":"R2","6":"5","7":"6.00","8":"6.00","9":"6.000","10":"NA","11":"Jennifer","12":"P. theobromicola sp. nov.","13":"P. theobromicola sp. nov. | CCUB 1091"},{"1":"1419","2":"T8","3":"40","4":"CCUB 1091","5":"R3","6":"5","7":"6.00","8":"6.00","9":"6.000","10":"NA","11":"Jennifer","12":"P. theobromicola sp. nov.","13":"P. theobromicola sp. nov. | CCUB 1091"},{"1":"1420","2":"T8","3":"40","4":"CCUB 1091","5":"R4","6":"5","7":"6.00","8":"6.00","9":"6.000","10":"NA","11":"Jennifer","12":"P. theobromicola sp. nov.","13":"P. theobromicola sp. nov. | CCUB 1091"},{"1":"1421","2":"T8","3":"40","4":"CCUB 920","5":"R1","6":"5","7":"6.00","8":"6.00","9":"6.000","10":"NA","11":"Jennifer","12":"P. palmivora","13":"P. palmivora | CCUB 920"},{"1":"1422","2":"T8","3":"40","4":"CCUB 920","5":"R2","6":"5","7":"6.00","8":"6.00","9":"6.000","10":"NA","11":"Jennifer","12":"P. palmivora","13":"P. palmivora | CCUB 920"},{"1":"1423","2":"T8","3":"40","4":"CCUB 920","5":"R3","6":"5","7":"6.00","8":"6.00","9":"6.000","10":"NA","11":"Jennifer","12":"P. palmivora","13":"P. palmivora | CCUB 920"},{"1":"1424","2":"T8","3":"40","4":"CCUB 920","5":"R4","6":"5","7":"6.00","8":"6.00","9":"6.000","10":"NA","11":"Jennifer","12":"P. palmivora","13":"P. palmivora | CCUB 920"},{"1":"1425","2":"T8","3":"40","4":"CCUB 1102","5":"R1","6":"5","7":"6.00","8":"6.00","9":"6.000","10":"NA","11":"Jennifer","12":"P. palmivora","13":"P. palmivora | CCUB 1102"},{"1":"1426","2":"T8","3":"40","4":"CCUB 1102","5":"R2","6":"5","7":"6.00","8":"6.00","9":"6.000","10":"NA","11":"Jennifer","12":"P. palmivora","13":"P. palmivora | CCUB 1102"},{"1":"1427","2":"T8","3":"40","4":"CCUB 1102","5":"R3","6":"5","7":"6.00","8":"6.00","9":"6.000","10":"NA","11":"Jennifer","12":"P. palmivora","13":"P. palmivora | CCUB 1102"},{"1":"1428","2":"T8","3":"40","4":"CCUB 1102","5":"R4","6":"5","7":"6.00","8":"6.00","9":"6.000","10":"NA","11":"Jennifer","12":"P. palmivora","13":"P. palmivora | CCUB 1102"},{"1":"1429","2":"T8","3":"40","4":"CCUB 1205","5":"R1","6":"5","7":"6.00","8":"6.00","9":"6.000","10":"NA","11":"Jennifer","12":"P. theobromicola sp. nov.","13":"P. theobromicola sp. nov. | CCUB 1205"},{"1":"1430","2":"T8","3":"40","4":"CCUB 1205","5":"R2","6":"5","7":"6.00","8":"6.00","9":"6.000","10":"NA","11":"Jennifer","12":"P. theobromicola sp. nov.","13":"P. theobromicola sp. nov. | CCUB 1205"},{"1":"1431","2":"T8","3":"40","4":"CCUB 1205","5":"R3","6":"5","7":"6.00","8":"6.00","9":"6.000","10":"NA","11":"Jennifer","12":"P. theobromicola sp. nov.","13":"P. theobromicola sp. nov. | CCUB 1205"},{"1":"1432","2":"T8","3":"40","4":"CCUB 1205","5":"R4","6":"5","7":"6.00","8":"6.00","9":"6.000","10":"NA","11":"Jennifer","12":"P. theobromicola sp. nov.","13":"P. theobromicola sp. nov. | CCUB 1205"},{"1":"1433","2":"T8","3":"40","4":"CCUB 906","5":"R1","6":"5","7":"6.00","8":"6.00","9":"6.000","10":"NA","11":"Jennifer","12":"P. palmivora","13":"P. palmivora | CCUB 906"},{"1":"1434","2":"T8","3":"40","4":"CCUB 906","5":"R2","6":"5","7":"6.00","8":"6.00","9":"6.000","10":"NA","11":"Jennifer","12":"P. palmivora","13":"P. palmivora | CCUB 906"},{"1":"1435","2":"T8","3":"40","4":"CCUB 906","5":"R3","6":"5","7":"6.00","8":"6.00","9":"6.000","10":"NA","11":"Jennifer","12":"P. palmivora","13":"P. palmivora | CCUB 906"},{"1":"1436","2":"T8","3":"40","4":"CCUB 906","5":"R4","6":"5","7":"6.00","8":"6.00","9":"6.000","10":"NA","11":"Jennifer","12":"P. palmivora","13":"P. palmivora | CCUB 906"},{"1":"1437","2":"T8","3":"40","4":"P0479","5":"R1","6":"5","7":"6.00","8":"6.00","9":"6.000","10":"NA","11":"Jennifer","12":"P. citrophthora","13":"P. citrophthora | P0479"},{"1":"1438","2":"T8","3":"40","4":"P0479","5":"R2","6":"5","7":"6.00","8":"6.00","9":"6.000","10":"NA","11":"Jennifer","12":"P. citrophthora","13":"P. citrophthora | P0479"},{"1":"1439","2":"T8","3":"40","4":"P0479","5":"R3","6":"5","7":"6.00","8":"6.00","9":"6.000","10":"NA","11":"Jennifer","12":"P. citrophthora","13":"P. citrophthora | P0479"},{"1":"1440","2":"T8","3":"40","4":"P0479","5":"R4","6":"5","7":"6.00","8":"6.00","9":"6.000","10":"NA","11":"Jennifer","12":"P. citrophthora","13":"P. citrophthora | P0479"},{"1":"1441","2":"T1","3":"5","4":"CCUB 1151","5":"R1","6":"6","7":"6.00","8":"NA","9":"6.000","10":"NA","11":"Jennifer","12":"P. theobromicola sp. nov.","13":"P. theobromicola sp. nov. | CCUB 1151"},{"1":"1442","2":"T1","3":"5","4":"CCUB 1151","5":"R2","6":"6","7":"6.00","8":"NA","9":"6.000","10":"NA","11":"Jennifer","12":"P. theobromicola sp. nov.","13":"P. theobromicola sp. nov. | CCUB 1151"},{"1":"1443","2":"T1","3":"5","4":"CCUB 1151","5":"R3","6":"6","7":"6.00","8":"NA","9":"6.000","10":"NA","11":"Jennifer","12":"P. theobromicola sp. nov.","13":"P. theobromicola sp. nov. | CCUB 1151"},{"1":"1444","2":"T1","3":"5","4":"CCUB 1151","5":"R4","6":"6","7":"6.00","8":"NA","9":"6.000","10":"NA","11":"Jennifer","12":"P. theobromicola sp. nov.","13":"P. theobromicola sp. nov. | CCUB 1151"},{"1":"1445","2":"T1","3":"5","4":"CCUB 1285","5":"R1","6":"6","7":"6.00","8":"NA","9":"6.000","10":"NA","11":"Jennifer","12":"P. theobromicola sp. nov.","13":"P. theobromicola sp. nov. | CCUB 1285"},{"1":"1446","2":"T1","3":"5","4":"CCUB 1285","5":"R2","6":"6","7":"6.00","8":"NA","9":"6.000","10":"NA","11":"Jennifer","12":"P. theobromicola sp. nov.","13":"P. theobromicola sp. nov. | CCUB 1285"},{"1":"1447","2":"T1","3":"5","4":"CCUB 1285","5":"R3","6":"6","7":"6.00","8":"NA","9":"6.000","10":"NA","11":"Jennifer","12":"P. theobromicola sp. nov.","13":"P. theobromicola sp. nov. | CCUB 1285"},{"1":"1448","2":"T1","3":"5","4":"CCUB 1285","5":"R4","6":"6","7":"6.00","8":"NA","9":"6.000","10":"NA","11":"Jennifer","12":"P. theobromicola sp. nov.","13":"P. theobromicola sp. nov. | CCUB 1285"},{"1":"1449","2":"T1","3":"5","4":"CCUB 1158","5":"R1","6":"6","7":"6.00","8":"NA","9":"6.000","10":"NA","11":"Jennifer","12":"P. palmivora","13":"P. palmivora | CCUB 1158"},{"1":"1450","2":"T1","3":"5","4":"CCUB 1158","5":"R2","6":"6","7":"6.00","8":"NA","9":"6.000","10":"NA","11":"Jennifer","12":"P. palmivora","13":"P. palmivora | CCUB 1158"},{"1":"1451","2":"T1","3":"5","4":"CCUB 1158","5":"R3","6":"6","7":"6.00","8":"NA","9":"6.000","10":"NA","11":"Jennifer","12":"P. palmivora","13":"P. palmivora | CCUB 1158"},{"1":"1452","2":"T1","3":"5","4":"CCUB 1158","5":"R4","6":"6","7":"6.00","8":"NA","9":"6.000","10":"NA","11":"Jennifer","12":"P. palmivora","13":"P. palmivora | CCUB 1158"},{"1":"1453","2":"T1","3":"5","4":"CCUB 1091","5":"R1","6":"6","7":"6.00","8":"NA","9":"6.000","10":"NA","11":"Jennifer","12":"P. theobromicola sp. nov.","13":"P. theobromicola sp. nov. | CCUB 1091"},{"1":"1454","2":"T1","3":"5","4":"CCUB 1091","5":"R2","6":"6","7":"6.00","8":"NA","9":"6.000","10":"NA","11":"Jennifer","12":"P. theobromicola sp. nov.","13":"P. theobromicola sp. nov. | CCUB 1091"},{"1":"1455","2":"T1","3":"5","4":"CCUB 1091","5":"R3","6":"6","7":"6.00","8":"NA","9":"6.000","10":"NA","11":"Jennifer","12":"P. theobromicola sp. nov.","13":"P. theobromicola sp. nov. | CCUB 1091"},{"1":"1456","2":"T1","3":"5","4":"CCUB 1091","5":"R4","6":"6","7":"6.00","8":"NA","9":"6.000","10":"NA","11":"Jennifer","12":"P. theobromicola sp. nov.","13":"P. theobromicola sp. nov. | CCUB 1091"},{"1":"1457","2":"T1","3":"5","4":"CCUB 920","5":"R1","6":"6","7":"6.00","8":"NA","9":"6.000","10":"NA","11":"Jennifer","12":"P. palmivora","13":"P. palmivora | CCUB 920"},{"1":"1458","2":"T1","3":"5","4":"CCUB 920","5":"R2","6":"6","7":"6.00","8":"NA","9":"6.000","10":"NA","11":"Jennifer","12":"P. palmivora","13":"P. palmivora | CCUB 920"},{"1":"1459","2":"T1","3":"5","4":"CCUB 920","5":"R3","6":"6","7":"6.00","8":"NA","9":"6.000","10":"NA","11":"Jennifer","12":"P. palmivora","13":"P. palmivora | CCUB 920"},{"1":"1460","2":"T1","3":"5","4":"CCUB 920","5":"R4","6":"6","7":"6.00","8":"NA","9":"6.000","10":"NA","11":"Jennifer","12":"P. palmivora","13":"P. palmivora | CCUB 920"},{"1":"1461","2":"T1","3":"5","4":"CCUB 1102","5":"R1","6":"6","7":"6.00","8":"NA","9":"6.000","10":"NA","11":"Jennifer","12":"P. palmivora","13":"P. palmivora | CCUB 1102"},{"1":"1462","2":"T1","3":"5","4":"CCUB 1102","5":"R2","6":"6","7":"6.00","8":"NA","9":"6.000","10":"NA","11":"Jennifer","12":"P. palmivora","13":"P. palmivora | CCUB 1102"},{"1":"1463","2":"T1","3":"5","4":"CCUB 1102","5":"R3","6":"6","7":"6.00","8":"NA","9":"6.000","10":"NA","11":"Jennifer","12":"P. palmivora","13":"P. palmivora | CCUB 1102"},{"1":"1464","2":"T1","3":"5","4":"CCUB 1102","5":"R4","6":"6","7":"6.00","8":"NA","9":"6.000","10":"NA","11":"Jennifer","12":"P. palmivora","13":"P. palmivora | CCUB 1102"},{"1":"1465","2":"T1","3":"5","4":"CCUB 1205","5":"R1","6":"6","7":"6.00","8":"NA","9":"6.000","10":"NA","11":"Jennifer","12":"P. theobromicola sp. nov.","13":"P. theobromicola sp. nov. | CCUB 1205"},{"1":"1466","2":"T1","3":"5","4":"CCUB 1205","5":"R2","6":"6","7":"6.00","8":"NA","9":"6.000","10":"NA","11":"Jennifer","12":"P. theobromicola sp. nov.","13":"P. theobromicola sp. nov. | CCUB 1205"},{"1":"1467","2":"T1","3":"5","4":"CCUB 1205","5":"R3","6":"6","7":"6.00","8":"NA","9":"6.000","10":"NA","11":"Jennifer","12":"P. theobromicola sp. nov.","13":"P. theobromicola sp. nov. | CCUB 1205"},{"1":"1468","2":"T1","3":"5","4":"CCUB 1205","5":"R4","6":"6","7":"6.00","8":"NA","9":"6.000","10":"NA","11":"Jennifer","12":"P. theobromicola sp. nov.","13":"P. theobromicola sp. nov. | CCUB 1205"},{"1":"1469","2":"T1","3":"5","4":"CCUB 906","5":"R1","6":"6","7":"6.00","8":"NA","9":"6.000","10":"NA","11":"Jennifer","12":"P. palmivora","13":"P. palmivora | CCUB 906"},{"1":"1470","2":"T1","3":"5","4":"CCUB 906","5":"R2","6":"6","7":"6.00","8":"NA","9":"6.000","10":"NA","11":"Jennifer","12":"P. palmivora","13":"P. palmivora | CCUB 906"},{"1":"1471","2":"T1","3":"5","4":"CCUB 906","5":"R3","6":"6","7":"6.00","8":"NA","9":"6.000","10":"NA","11":"Jennifer","12":"P. palmivora","13":"P. palmivora | CCUB 906"},{"1":"1472","2":"T1","3":"5","4":"CCUB 906","5":"R4","6":"6","7":"6.00","8":"NA","9":"6.000","10":"NA","11":"Jennifer","12":"P. palmivora","13":"P. palmivora | CCUB 906"},{"1":"1473","2":"T1","3":"5","4":"P0479","5":"R1","6":"6","7":"6.00","8":"NA","9":"6.000","10":"NA","11":"Jennifer","12":"P. citrophthora","13":"P. citrophthora | P0479"},{"1":"1474","2":"T1","3":"5","4":"P0479","5":"R2","6":"6","7":"6.00","8":"NA","9":"6.000","10":"NA","11":"Jennifer","12":"P. citrophthora","13":"P. citrophthora | P0479"},{"1":"1475","2":"T1","3":"5","4":"P0479","5":"R3","6":"6","7":"6.00","8":"NA","9":"6.000","10":"NA","11":"Jennifer","12":"P. citrophthora","13":"P. citrophthora | P0479"},{"1":"1476","2":"T1","3":"5","4":"P0479","5":"R4","6":"6","7":"6.00","8":"NA","9":"6.000","10":"NA","11":"Jennifer","12":"P. citrophthora","13":"P. citrophthora | P0479"},{"1":"1477","2":"T2","3":"10","4":"CCUB 1151","5":"R1","6":"6","7":"29.81","8":"30.13","9":"29.970","10":"NA","11":"Jennifer","12":"P. theobromicola sp. nov.","13":"P. theobromicola sp. nov. | CCUB 1151"},{"1":"1478","2":"T2","3":"10","4":"CCUB 1151","5":"R2","6":"6","7":"30.33","8":"31.33","9":"30.830","10":"NA","11":"Jennifer","12":"P. theobromicola sp. nov.","13":"P. theobromicola sp. nov. | CCUB 1151"},{"1":"1479","2":"T2","3":"10","4":"CCUB 1151","5":"R3","6":"6","7":"30.27","8":"30.76","9":"30.515","10":"NA","11":"Jennifer","12":"P. theobromicola sp. nov.","13":"P. theobromicola sp. nov. | CCUB 1151"},{"1":"1480","2":"T2","3":"10","4":"CCUB 1151","5":"R4","6":"6","7":"29.60","8":"29.83","9":"29.715","10":"NA","11":"Jennifer","12":"P. theobromicola sp. nov.","13":"P. theobromicola sp. nov. | CCUB 1151"},{"1":"1481","2":"T2","3":"10","4":"CCUB 1285","5":"R1","6":"6","7":"32.23","8":"32.42","9":"32.325","10":"NA","11":"Jennifer","12":"P. theobromicola sp. nov.","13":"P. theobromicola sp. nov. | CCUB 1285"},{"1":"1482","2":"T2","3":"10","4":"CCUB 1285","5":"R2","6":"6","7":"32.27","8":"32.35","9":"32.310","10":"NA","11":"Jennifer","12":"P. theobromicola sp. nov.","13":"P. theobromicola sp. nov. | CCUB 1285"},{"1":"1483","2":"T2","3":"10","4":"CCUB 1285","5":"R3","6":"6","7":"31.42","8":"30.23","9":"30.825","10":"NA","11":"Jennifer","12":"P. theobromicola sp. nov.","13":"P. theobromicola sp. nov. | CCUB 1285"},{"1":"1484","2":"T2","3":"10","4":"CCUB 1285","5":"R4","6":"6","7":"28.66","8":"30.47","9":"29.565","10":"NA","11":"Jennifer","12":"P. theobromicola sp. nov.","13":"P. theobromicola sp. nov. | CCUB 1285"},{"1":"1485","2":"T2","3":"10","4":"CCUB 1158","5":"R1","6":"6","7":"12.98","8":"12.17","9":"12.575","10":"NA","11":"Jennifer","12":"P. palmivora","13":"P. palmivora | CCUB 1158"},{"1":"1486","2":"T2","3":"10","4":"CCUB 1158","5":"R2","6":"6","7":"14.04","8":"12.58","9":"13.310","10":"NA","11":"Jennifer","12":"P. palmivora","13":"P. palmivora | CCUB 1158"},{"1":"1487","2":"T2","3":"10","4":"CCUB 1158","5":"R3","6":"6","7":"13.73","8":"12.86","9":"13.295","10":"NA","11":"Jennifer","12":"P. palmivora","13":"P. palmivora | CCUB 1158"},{"1":"1488","2":"T2","3":"10","4":"CCUB 1158","5":"R4","6":"6","7":"14.41","8":"13.35","9":"13.880","10":"NA","11":"Jennifer","12":"P. palmivora","13":"P. palmivora | CCUB 1158"},{"1":"1489","2":"T2","3":"10","4":"CCUB 1091","5":"R1","6":"6","7":"31.34","8":"30.79","9":"31.065","10":"NA","11":"Jennifer","12":"P. theobromicola sp. nov.","13":"P. theobromicola sp. nov. | CCUB 1091"},{"1":"1490","2":"T2","3":"10","4":"CCUB 1091","5":"R2","6":"6","7":"30.59","8":"30.42","9":"30.505","10":"NA","11":"Jennifer","12":"P. theobromicola sp. nov.","13":"P. theobromicola sp. nov. | CCUB 1091"},{"1":"1491","2":"T2","3":"10","4":"CCUB 1091","5":"R3","6":"6","7":"30.16","8":"29.88","9":"30.020","10":"NA","11":"Jennifer","12":"P. theobromicola sp. nov.","13":"P. theobromicola sp. nov. | CCUB 1091"},{"1":"1492","2":"T2","3":"10","4":"CCUB 1091","5":"R4","6":"6","7":"28.13","8":"30.11","9":"29.120","10":"NA","11":"Jennifer","12":"P. theobromicola sp. nov.","13":"P. theobromicola sp. nov. | CCUB 1091"},{"1":"1493","2":"T2","3":"10","4":"CCUB 920","5":"R1","6":"6","7":"10.09","8":"8.75","9":"9.420","10":"NA","11":"Jennifer","12":"P. palmivora","13":"P. palmivora | CCUB 920"},{"1":"1494","2":"T2","3":"10","4":"CCUB 920","5":"R2","6":"6","7":"10.73","8":"10.19","9":"10.460","10":"NA","11":"Jennifer","12":"P. palmivora","13":"P. palmivora | CCUB 920"},{"1":"1495","2":"T2","3":"10","4":"CCUB 920","5":"R3","6":"6","7":"8.50","8":"8.80","9":"8.650","10":"NA","11":"Jennifer","12":"P. palmivora","13":"P. palmivora | CCUB 920"},{"1":"1496","2":"T2","3":"10","4":"CCUB 920","5":"R4","6":"6","7":"9.45","8":"10.41","9":"9.930","10":"NA","11":"Jennifer","12":"P. palmivora","13":"P. palmivora | CCUB 920"},{"1":"1497","2":"T2","3":"10","4":"CCUB 1102","5":"R1","6":"6","7":"12.61","8":"11.70","9":"12.155","10":"NA","11":"Jennifer","12":"P. palmivora","13":"P. palmivora | CCUB 1102"},{"1":"1498","2":"T2","3":"10","4":"CCUB 1102","5":"R2","6":"6","7":"10.46","8":"13.43","9":"11.945","10":"NA","11":"Jennifer","12":"P. palmivora","13":"P. palmivora | CCUB 1102"},{"1":"1499","2":"T2","3":"10","4":"CCUB 1102","5":"R3","6":"6","7":"11.33","8":"12.72","9":"12.025","10":"NA","11":"Jennifer","12":"P. palmivora","13":"P. palmivora | CCUB 1102"},{"1":"1500","2":"T2","3":"10","4":"CCUB 1102","5":"R4","6":"6","7":"7.98","8":"7.64","9":"7.810","10":"NA","11":"Jennifer","12":"P. palmivora","13":"P. palmivora | CCUB 1102"},{"1":"1501","2":"T2","3":"10","4":"CCUB 1205","5":"R1","6":"6","7":"31.71","8":"30.71","9":"31.210","10":"NA","11":"Jennifer","12":"P. theobromicola sp. nov.","13":"P. theobromicola sp. nov. | CCUB 1205"},{"1":"1502","2":"T2","3":"10","4":"CCUB 1205","5":"R2","6":"6","7":"31.92","8":"33.74","9":"32.830","10":"NA","11":"Jennifer","12":"P. theobromicola sp. nov.","13":"P. theobromicola sp. nov. | CCUB 1205"},{"1":"1503","2":"T2","3":"10","4":"CCUB 1205","5":"R3","6":"6","7":"33.27","8":"33.67","9":"33.470","10":"NA","11":"Jennifer","12":"P. theobromicola sp. nov.","13":"P. theobromicola sp. nov. | CCUB 1205"},{"1":"1504","2":"T2","3":"10","4":"CCUB 1205","5":"R4","6":"6","7":"30.02","8":"31.84","9":"30.930","10":"NA","11":"Jennifer","12":"P. theobromicola sp. nov.","13":"P. theobromicola sp. nov. | CCUB 1205"},{"1":"1505","2":"T2","3":"10","4":"CCUB 906","5":"R1","6":"6","7":"13.09","8":"13.13","9":"13.110","10":"NA","11":"Jennifer","12":"P. palmivora","13":"P. palmivora | CCUB 906"},{"1":"1506","2":"T2","3":"10","4":"CCUB 906","5":"R2","6":"6","7":"14.06","8":"13.65","9":"13.855","10":"NA","11":"Jennifer","12":"P. palmivora","13":"P. palmivora | CCUB 906"},{"1":"1507","2":"T2","3":"10","4":"CCUB 906","5":"R3","6":"6","7":"13.32","8":"12.67","9":"12.995","10":"NA","11":"Jennifer","12":"P. palmivora","13":"P. palmivora | CCUB 906"},{"1":"1508","2":"T2","3":"10","4":"CCUB 906","5":"R4","6":"6","7":"13.22","8":"13.02","9":"13.120","10":"NA","11":"Jennifer","12":"P. palmivora","13":"P. palmivora | CCUB 906"},{"1":"1509","2":"T2","3":"10","4":"P0479","5":"R1","6":"6","7":"7.93","8":"7.28","9":"7.605","10":"NA","11":"Jennifer","12":"P. citrophthora","13":"P. citrophthora | P0479"},{"1":"1510","2":"T2","3":"10","4":"P0479","5":"R2","6":"6","7":"8.18","8":"7.34","9":"7.760","10":"NA","11":"Jennifer","12":"P. citrophthora","13":"P. citrophthora | P0479"},{"1":"1511","2":"T2","3":"10","4":"P0479","5":"R3","6":"6","7":"7.64","8":"7.77","9":"7.705","10":"NA","11":"Jennifer","12":"P. citrophthora","13":"P. citrophthora | P0479"},{"1":"1512","2":"T2","3":"10","4":"P0479","5":"R4","6":"6","7":"7.13","8":"7.42","9":"7.275","10":"NA","11":"Jennifer","12":"P. citrophthora","13":"P. citrophthora | P0479"},{"1":"1513","2":"T3","3":"15","4":"CCUB 1151","5":"R1","6":"6","7":"57.44","8":"56.71","9":"57.075","10":"NA","11":"Jennifer","12":"P. theobromicola sp. nov.","13":"P. theobromicola sp. nov. | CCUB 1151"},{"1":"1514","2":"T3","3":"15","4":"CCUB 1151","5":"R2","6":"6","7":"55.51","8":"55.50","9":"55.505","10":"NA","11":"Jennifer","12":"P. theobromicola sp. nov.","13":"P. theobromicola sp. nov. | CCUB 1151"},{"1":"1515","2":"T3","3":"15","4":"CCUB 1151","5":"R3","6":"6","7":"56.29","8":"56.57","9":"56.430","10":"NA","11":"Jennifer","12":"P. theobromicola sp. nov.","13":"P. theobromicola sp. nov. | CCUB 1151"},{"1":"1516","2":"T3","3":"15","4":"CCUB 1151","5":"R4","6":"6","7":"57.94","8":"59.83","9":"58.885","10":"NA","11":"Jennifer","12":"P. theobromicola sp. nov.","13":"P. theobromicola sp. nov. | CCUB 1151"},{"1":"1517","2":"T3","3":"15","4":"CCUB 1285","5":"R1","6":"6","7":"61.67","8":"57.36","9":"59.515","10":"NA","11":"Jennifer","12":"P. theobromicola sp. nov.","13":"P. theobromicola sp. nov. | CCUB 1285"},{"1":"1518","2":"T3","3":"15","4":"CCUB 1285","5":"R2","6":"6","7":"58.32","8":"59.52","9":"58.920","10":"NA","11":"Jennifer","12":"P. theobromicola sp. nov.","13":"P. theobromicola sp. nov. | CCUB 1285"},{"1":"1519","2":"T3","3":"15","4":"CCUB 1285","5":"R3","6":"6","7":"59.63","8":"58.62","9":"59.125","10":"NA","11":"Jennifer","12":"P. theobromicola sp. nov.","13":"P. theobromicola sp. nov. | CCUB 1285"},{"1":"1520","2":"T3","3":"15","4":"CCUB 1285","5":"R4","6":"6","7":"57.73","8":"56.87","9":"57.300","10":"NA","11":"Jennifer","12":"P. theobromicola sp. nov.","13":"P. theobromicola sp. nov. | CCUB 1285"},{"1":"1521","2":"T3","3":"15","4":"CCUB 1158","5":"R1","6":"6","7":"28.11","8":"28.76","9":"28.435","10":"NA","11":"Jennifer","12":"P. palmivora","13":"P. palmivora | CCUB 1158"},{"1":"1522","2":"T3","3":"15","4":"CCUB 1158","5":"R2","6":"6","7":"NA","8":"NA","9":"NA","10":"Red filled","11":"Jennifer","12":"P. palmivora","13":"P. palmivora | CCUB 1158"},{"1":"1523","2":"T3","3":"15","4":"CCUB 1158","5":"R3","6":"6","7":"29.62","8":"29.99","9":"29.805","10":"NA","11":"Jennifer","12":"P. palmivora","13":"P. palmivora | CCUB 1158"},{"1":"1524","2":"T3","3":"15","4":"CCUB 1158","5":"R4","6":"6","7":"29.59","8":"28.68","9":"29.135","10":"NA","11":"Jennifer","12":"P. palmivora","13":"P. palmivora | CCUB 1158"},{"1":"1525","2":"T3","3":"15","4":"CCUB 1091","5":"R1","6":"6","7":"59.31","8":"55.67","9":"57.490","10":"NA","11":"Jennifer","12":"P. theobromicola sp. nov.","13":"P. theobromicola sp. nov. | CCUB 1091"},{"1":"1526","2":"T3","3":"15","4":"CCUB 1091","5":"R2","6":"6","7":"56.37","8":"55.86","9":"56.115","10":"NA","11":"Jennifer","12":"P. theobromicola sp. nov.","13":"P. theobromicola sp. nov. | CCUB 1091"},{"1":"1527","2":"T3","3":"15","4":"CCUB 1091","5":"R3","6":"6","7":"57.76","8":"58.82","9":"58.290","10":"NA","11":"Jennifer","12":"P. theobromicola sp. nov.","13":"P. theobromicola sp. nov. | CCUB 1091"},{"1":"1528","2":"T3","3":"15","4":"CCUB 1091","5":"R4","6":"6","7":"53.49","8":"56.28","9":"54.885","10":"NA","11":"Jennifer","12":"P. theobromicola sp. nov.","13":"P. theobromicola sp. nov. | CCUB 1091"},{"1":"1529","2":"T3","3":"15","4":"CCUB 920","5":"R1","6":"6","7":"21.36","8":"22.17","9":"21.765","10":"NA","11":"Jennifer","12":"P. palmivora","13":"P. palmivora | CCUB 920"},{"1":"1530","2":"T3","3":"15","4":"CCUB 920","5":"R2","6":"6","7":"20.98","8":"22.02","9":"21.500","10":"NA","11":"Jennifer","12":"P. palmivora","13":"P. palmivora | CCUB 920"},{"1":"1531","2":"T3","3":"15","4":"CCUB 920","5":"R3","6":"6","7":"21.43","8":"22.70","9":"22.065","10":"NA","11":"Jennifer","12":"P. palmivora","13":"P. palmivora | CCUB 920"},{"1":"1532","2":"T3","3":"15","4":"CCUB 920","5":"R4","6":"6","7":"24.96","8":"23.43","9":"24.195","10":"NA","11":"Jennifer","12":"P. palmivora","13":"P. palmivora | CCUB 920"},{"1":"1533","2":"T3","3":"15","4":"CCUB 1102","5":"R1","6":"6","7":"23.25","8":"24.21","9":"23.730","10":"NA","11":"Jennifer","12":"P. palmivora","13":"P. palmivora | CCUB 1102"},{"1":"1534","2":"T3","3":"15","4":"CCUB 1102","5":"R2","6":"6","7":"24.79","8":"24.87","9":"24.830","10":"NA","11":"Jennifer","12":"P. palmivora","13":"P. palmivora | CCUB 1102"},{"1":"1535","2":"T3","3":"15","4":"CCUB 1102","5":"R3","6":"6","7":"23.89","8":"23.59","9":"23.740","10":"NA","11":"Jennifer","12":"P. palmivora","13":"P. palmivora | CCUB 1102"},{"1":"1536","2":"T3","3":"15","4":"CCUB 1102","5":"R4","6":"6","7":"23.35","8":"24.09","9":"23.720","10":"NA","11":"Jennifer","12":"P. palmivora","13":"P. palmivora | CCUB 1102"},{"1":"1537","2":"T3","3":"15","4":"CCUB 1205","5":"R1","6":"6","7":"60.48","8":"62.68","9":"61.580","10":"NA","11":"Jennifer","12":"P. theobromicola sp. nov.","13":"P. theobromicola sp. nov. | CCUB 1205"},{"1":"1538","2":"T3","3":"15","4":"CCUB 1205","5":"R2","6":"6","7":"61.22","8":"61.21","9":"61.215","10":"NA","11":"Jennifer","12":"P. theobromicola sp. nov.","13":"P. theobromicola sp. nov. | CCUB 1205"},{"1":"1539","2":"T3","3":"15","4":"CCUB 1205","5":"R3","6":"6","7":"61.34","8":"60.67","9":"61.005","10":"NA","11":"Jennifer","12":"P. theobromicola sp. nov.","13":"P. theobromicola sp. nov. | CCUB 1205"},{"1":"1540","2":"T3","3":"15","4":"CCUB 1205","5":"R4","6":"6","7":"59.79","8":"61.25","9":"60.520","10":"NA","11":"Jennifer","12":"P. theobromicola sp. nov.","13":"P. theobromicola sp. nov. | CCUB 1205"},{"1":"1541","2":"T3","3":"15","4":"CCUB 906","5":"R1","6":"6","7":"23.98","8":"25.69","9":"24.835","10":"NA","11":"Jennifer","12":"P. palmivora","13":"P. palmivora | CCUB 906"},{"1":"1542","2":"T3","3":"15","4":"CCUB 906","5":"R2","6":"6","7":"24.61","8":"25.08","9":"24.845","10":"NA","11":"Jennifer","12":"P. palmivora","13":"P. palmivora | CCUB 906"},{"1":"1543","2":"T3","3":"15","4":"CCUB 906","5":"R3","6":"6","7":"24.61","8":"25.70","9":"25.155","10":"NA","11":"Jennifer","12":"P. palmivora","13":"P. palmivora | CCUB 906"},{"1":"1544","2":"T3","3":"15","4":"CCUB 906","5":"R4","6":"6","7":"24.77","8":"25.02","9":"24.895","10":"NA","11":"Jennifer","12":"P. palmivora","13":"P. palmivora | CCUB 906"},{"1":"1545","2":"T3","3":"15","4":"P0479","5":"R1","6":"6","7":"55.68","8":"53.91","9":"54.795","10":"NA","11":"Jennifer","12":"P. citrophthora","13":"P. citrophthora | P0479"},{"1":"1546","2":"T3","3":"15","4":"P0479","5":"R2","6":"6","7":"54.43","8":"52.74","9":"53.585","10":"NA","11":"Jennifer","12":"P. citrophthora","13":"P. citrophthora | P0479"},{"1":"1547","2":"T3","3":"15","4":"P0479","5":"R3","6":"6","7":"52.65","8":"54.71","9":"53.680","10":"NA","11":"Jennifer","12":"P. citrophthora","13":"P. citrophthora | P0479"},{"1":"1548","2":"T3","3":"15","4":"P0479","5":"R4","6":"6","7":"52.24","8":"52.07","9":"52.155","10":"NA","11":"Jennifer","12":"P. citrophthora","13":"P. citrophthora | P0479"},{"1":"1549","2":"T4","3":"20","4":"CCUB 1151","5":"R1","6":"6","7":"73.64","8":"73.67","9":"73.655","10":"NA","11":"Jennifer","12":"P. theobromicola sp. nov.","13":"P. theobromicola sp. nov. | CCUB 1151"},{"1":"1550","2":"T4","3":"20","4":"CCUB 1151","5":"R2","6":"6","7":"73.65","8":"71.99","9":"72.820","10":"NA","11":"Jennifer","12":"P. theobromicola sp. nov.","13":"P. theobromicola sp. nov. | CCUB 1151"},{"1":"1551","2":"T4","3":"20","4":"CCUB 1151","5":"R3","6":"6","7":"72.17","8":"73.71","9":"72.940","10":"NA","11":"Jennifer","12":"P. theobromicola sp. nov.","13":"P. theobromicola sp. nov. | CCUB 1151"},{"1":"1552","2":"T4","3":"20","4":"CCUB 1151","5":"R4","6":"6","7":"76.60","8":"74.02","9":"75.310","10":"NA","11":"Jennifer","12":"P. theobromicola sp. nov.","13":"P. theobromicola sp. nov. | CCUB 1151"},{"1":"1553","2":"T4","3":"20","4":"CCUB 1285","5":"R1","6":"6","7":"70.80","8":"75.19","9":"72.995","10":"NA","11":"Jennifer","12":"P. theobromicola sp. nov.","13":"P. theobromicola sp. nov. | CCUB 1285"},{"1":"1554","2":"T4","3":"20","4":"CCUB 1285","5":"R2","6":"6","7":"73.34","8":"75.35","9":"74.345","10":"NA","11":"Jennifer","12":"P. theobromicola sp. nov.","13":"P. theobromicola sp. nov. | CCUB 1285"},{"1":"1555","2":"T4","3":"20","4":"CCUB 1285","5":"R3","6":"6","7":"74.51","8":"76.15","9":"75.330","10":"NA","11":"Jennifer","12":"P. theobromicola sp. nov.","13":"P. theobromicola sp. nov. | CCUB 1285"},{"1":"1556","2":"T4","3":"20","4":"CCUB 1285","5":"R4","6":"6","7":"80.65","8":"79.85","9":"80.250","10":"NA","11":"Jennifer","12":"P. theobromicola sp. nov.","13":"P. theobromicola sp. nov. | CCUB 1285"},{"1":"1557","2":"T4","3":"20","4":"CCUB 1158","5":"R1","6":"6","7":"49.26","8":"50.50","9":"49.880","10":"NA","11":"Jennifer","12":"P. palmivora","13":"P. palmivora | CCUB 1158"},{"1":"1558","2":"T4","3":"20","4":"CCUB 1158","5":"R2","6":"6","7":"49.85","8":"48.88","9":"49.365","10":"NA","11":"Jennifer","12":"P. palmivora","13":"P. palmivora | CCUB 1158"},{"1":"1559","2":"T4","3":"20","4":"CCUB 1158","5":"R3","6":"6","7":"48.51","8":"50.10","9":"49.305","10":"NA","11":"Jennifer","12":"P. palmivora","13":"P. palmivora | CCUB 1158"},{"1":"1560","2":"T4","3":"20","4":"CCUB 1158","5":"R4","6":"6","7":"48.55","8":"49.15","9":"48.850","10":"NA","11":"Jennifer","12":"P. palmivora","13":"P. palmivora | CCUB 1158"},{"1":"1561","2":"T4","3":"20","4":"CCUB 1091","5":"R1","6":"6","7":"69.72","8":"70.27","9":"69.995","10":"NA","11":"Jennifer","12":"P. theobromicola sp. nov.","13":"P. theobromicola sp. nov. | CCUB 1091"},{"1":"1562","2":"T4","3":"20","4":"CCUB 1091","5":"R2","6":"6","7":"72.88","8":"67.77","9":"70.325","10":"NA","11":"Jennifer","12":"P. theobromicola sp. nov.","13":"P. theobromicola sp. nov. | CCUB 1091"},{"1":"1563","2":"T4","3":"20","4":"CCUB 1091","5":"R3","6":"6","7":"71.66","8":"69.04","9":"70.350","10":"NA","11":"Jennifer","12":"P. theobromicola sp. nov.","13":"P. theobromicola sp. nov. | CCUB 1091"},{"1":"1564","2":"T4","3":"20","4":"CCUB 1091","5":"R4","6":"6","7":"70.08","8":"71.55","9":"70.815","10":"NA","11":"Jennifer","12":"P. theobromicola sp. nov.","13":"P. theobromicola sp. nov. | CCUB 1091"},{"1":"1565","2":"T4","3":"20","4":"CCUB 920","5":"R1","6":"6","7":"43.43","8":"42.61","9":"43.020","10":"NA","11":"Jennifer","12":"P. palmivora","13":"P. palmivora | CCUB 920"},{"1":"1566","2":"T4","3":"20","4":"CCUB 920","5":"R2","6":"6","7":"45.09","8":"44.29","9":"44.690","10":"NA","11":"Jennifer","12":"P. palmivora","13":"P. palmivora | CCUB 920"},{"1":"1567","2":"T4","3":"20","4":"CCUB 920","5":"R3","6":"6","7":"42.83","8":"43.16","9":"42.995","10":"NA","11":"Jennifer","12":"P. palmivora","13":"P. palmivora | CCUB 920"},{"1":"1568","2":"T4","3":"20","4":"CCUB 920","5":"R4","6":"6","7":"40.51","8":"40.99","9":"40.750","10":"NA","11":"Jennifer","12":"P. palmivora","13":"P. palmivora | CCUB 920"},{"1":"1569","2":"T4","3":"20","4":"CCUB 1102","5":"R1","6":"6","7":"41.50","8":"41.01","9":"41.255","10":"NA","11":"Jennifer","12":"P. palmivora","13":"P. palmivora | CCUB 1102"},{"1":"1570","2":"T4","3":"20","4":"CCUB 1102","5":"R2","6":"6","7":"40.01","8":"41.47","9":"40.740","10":"NA","11":"Jennifer","12":"P. palmivora","13":"P. palmivora | CCUB 1102"},{"1":"1571","2":"T4","3":"20","4":"CCUB 1102","5":"R3","6":"6","7":"44.67","8":"43.23","9":"43.950","10":"NA","11":"Jennifer","12":"P. palmivora","13":"P. palmivora | CCUB 1102"},{"1":"1572","2":"T4","3":"20","4":"CCUB 1102","5":"R4","6":"6","7":"43.81","8":"43.42","9":"43.615","10":"NA","11":"Jennifer","12":"P. palmivora","13":"P. palmivora | CCUB 1102"},{"1":"1573","2":"T4","3":"20","4":"CCUB 1205","5":"R1","6":"6","7":"79.21","8":"80.47","9":"79.840","10":"NA","11":"Jennifer","12":"P. theobromicola sp. nov.","13":"P. theobromicola sp. nov. | CCUB 1205"},{"1":"1574","2":"T4","3":"20","4":"CCUB 1205","5":"R2","6":"6","7":"76.51","8":"77.02","9":"76.765","10":"NA","11":"Jennifer","12":"P. theobromicola sp. nov.","13":"P. theobromicola sp. nov. | CCUB 1205"},{"1":"1575","2":"T4","3":"20","4":"CCUB 1205","5":"R3","6":"6","7":"78.36","8":"82.00","9":"80.180","10":"NA","11":"Jennifer","12":"P. theobromicola sp. nov.","13":"P. theobromicola sp. nov. | CCUB 1205"},{"1":"1576","2":"T4","3":"20","4":"CCUB 1205","5":"R4","6":"6","7":"78.76","8":"76.69","9":"77.725","10":"NA","11":"Jennifer","12":"P. theobromicola sp. nov.","13":"P. theobromicola sp. nov. | CCUB 1205"},{"1":"1577","2":"T4","3":"20","4":"CCUB 906","5":"R1","6":"6","7":"45.77","8":"45.81","9":"45.790","10":"NA","11":"Jennifer","12":"P. palmivora","13":"P. palmivora | CCUB 906"},{"1":"1578","2":"T4","3":"20","4":"CCUB 906","5":"R2","6":"6","7":"44.84","8":"46.00","9":"45.420","10":"NA","11":"Jennifer","12":"P. palmivora","13":"P. palmivora | CCUB 906"},{"1":"1579","2":"T4","3":"20","4":"CCUB 906","5":"R3","6":"6","7":"46.40","8":"45.72","9":"46.060","10":"NA","11":"Jennifer","12":"P. palmivora","13":"P. palmivora | CCUB 906"},{"1":"1580","2":"T4","3":"20","4":"CCUB 906","5":"R4","6":"6","7":"47.81","8":"47.36","9":"47.585","10":"NA","11":"Jennifer","12":"P. palmivora","13":"P. palmivora | CCUB 906"},{"1":"1581","2":"T4","3":"20","4":"P0479","5":"R1","6":"6","7":"79.16","8":"79.35","9":"79.255","10":"NA","11":"Jennifer","12":"P. citrophthora","13":"P. citrophthora | P0479"},{"1":"1582","2":"T4","3":"20","4":"P0479","5":"R2","6":"6","7":"75.84","8":"76.16","9":"76.000","10":"NA","11":"Jennifer","12":"P. citrophthora","13":"P. citrophthora | P0479"},{"1":"1583","2":"T4","3":"20","4":"P0479","5":"R3","6":"6","7":"76.93","8":"77.49","9":"77.210","10":"NA","11":"Jennifer","12":"P. citrophthora","13":"P. citrophthora | P0479"},{"1":"1584","2":"T4","3":"20","4":"P0479","5":"R4","6":"6","7":"82.00","8":"82.00","9":"82.000","10":"NA","11":"Jennifer","12":"P. citrophthora","13":"P. citrophthora | P0479"},{"1":"1585","2":"T5","3":"25","4":"CCUB 1151","5":"R1","6":"6","7":"82.00","8":"82.00","9":"82.000","10":"NA","11":"Jennifer","12":"P. theobromicola sp. nov.","13":"P. theobromicola sp. nov. | CCUB 1151"},{"1":"1586","2":"T5","3":"25","4":"CCUB 1151","5":"R2","6":"6","7":"82.00","8":"82.00","9":"82.000","10":"NA","11":"Jennifer","12":"P. theobromicola sp. nov.","13":"P. theobromicola sp. nov. | CCUB 1151"},{"1":"1587","2":"T5","3":"25","4":"CCUB 1151","5":"R3","6":"6","7":"82.00","8":"82.00","9":"82.000","10":"NA","11":"Jennifer","12":"P. theobromicola sp. nov.","13":"P. theobromicola sp. nov. | CCUB 1151"},{"1":"1588","2":"T5","3":"25","4":"CCUB 1151","5":"R4","6":"6","7":"82.00","8":"82.00","9":"82.000","10":"NA","11":"Jennifer","12":"P. theobromicola sp. nov.","13":"P. theobromicola sp. nov. | CCUB 1151"},{"1":"1589","2":"T5","3":"25","4":"CCUB 1285","5":"R1","6":"6","7":"82.00","8":"82.00","9":"82.000","10":"NA","11":"Jennifer","12":"P. theobromicola sp. nov.","13":"P. theobromicola sp. nov. | CCUB 1285"},{"1":"1590","2":"T5","3":"25","4":"CCUB 1285","5":"R2","6":"6","7":"82.00","8":"82.00","9":"82.000","10":"NA","11":"Jennifer","12":"P. theobromicola sp. nov.","13":"P. theobromicola sp. nov. | CCUB 1285"},{"1":"1591","2":"T5","3":"25","4":"CCUB 1285","5":"R3","6":"6","7":"82.00","8":"82.00","9":"82.000","10":"NA","11":"Jennifer","12":"P. theobromicola sp. nov.","13":"P. theobromicola sp. nov. | CCUB 1285"},{"1":"1592","2":"T5","3":"25","4":"CCUB 1285","5":"R4","6":"6","7":"82.00","8":"82.00","9":"82.000","10":"NA","11":"Jennifer","12":"P. theobromicola sp. nov.","13":"P. theobromicola sp. nov. | CCUB 1285"},{"1":"1593","2":"T5","3":"25","4":"CCUB 1158","5":"R1","6":"6","7":"82.00","8":"82.00","9":"82.000","10":"NA","11":"Jennifer","12":"P. palmivora","13":"P. palmivora | CCUB 1158"},{"1":"1594","2":"T5","3":"25","4":"CCUB 1158","5":"R2","6":"6","7":"82.00","8":"82.00","9":"82.000","10":"NA","11":"Jennifer","12":"P. palmivora","13":"P. palmivora | CCUB 1158"},{"1":"1595","2":"T5","3":"25","4":"CCUB 1158","5":"R3","6":"6","7":"82.00","8":"82.00","9":"82.000","10":"NA","11":"Jennifer","12":"P. palmivora","13":"P. palmivora | CCUB 1158"},{"1":"1596","2":"T5","3":"25","4":"CCUB 1158","5":"R4","6":"6","7":"79.67","8":"78.30","9":"78.985","10":"NA","11":"Jennifer","12":"P. palmivora","13":"P. palmivora | CCUB 1158"},{"1":"1597","2":"T5","3":"25","4":"CCUB 1091","5":"R1","6":"6","7":"82.00","8":"82.00","9":"82.000","10":"NA","11":"Jennifer","12":"P. theobromicola sp. nov.","13":"P. theobromicola sp. nov. | CCUB 1091"},{"1":"1598","2":"T5","3":"25","4":"CCUB 1091","5":"R2","6":"6","7":"82.00","8":"82.00","9":"82.000","10":"NA","11":"Jennifer","12":"P. theobromicola sp. nov.","13":"P. theobromicola sp. nov. | CCUB 1091"},{"1":"1599","2":"T5","3":"25","4":"CCUB 1091","5":"R3","6":"6","7":"82.00","8":"82.00","9":"82.000","10":"NA","11":"Jennifer","12":"P. theobromicola sp. nov.","13":"P. theobromicola sp. nov. | CCUB 1091"},{"1":"1600","2":"T5","3":"25","4":"CCUB 1091","5":"R4","6":"6","7":"82.00","8":"82.00","9":"82.000","10":"NA","11":"Jennifer","12":"P. theobromicola sp. nov.","13":"P. theobromicola sp. nov. | CCUB 1091"},{"1":"1601","2":"T5","3":"25","4":"CCUB 920","5":"R1","6":"6","7":"76.80","8":"75.91","9":"76.355","10":"NA","11":"Jennifer","12":"P. palmivora","13":"P. palmivora | CCUB 920"},{"1":"1602","2":"T5","3":"25","4":"CCUB 920","5":"R2","6":"6","7":"74.36","8":"75.48","9":"74.920","10":"NA","11":"Jennifer","12":"P. palmivora","13":"P. palmivora | CCUB 920"},{"1":"1603","2":"T5","3":"25","4":"CCUB 920","5":"R3","6":"6","7":"75.38","8":"74.02","9":"74.700","10":"NA","11":"Jennifer","12":"P. palmivora","13":"P. palmivora | CCUB 920"},{"1":"1604","2":"T5","3":"25","4":"CCUB 920","5":"R4","6":"6","7":"76.63","8":"75.85","9":"76.240","10":"NA","11":"Jennifer","12":"P. palmivora","13":"P. palmivora | CCUB 920"},{"1":"1605","2":"T5","3":"25","4":"CCUB 1102","5":"R1","6":"6","7":"70.27","8":"68.34","9":"69.305","10":"NA","11":"Jennifer","12":"P. palmivora","13":"P. palmivora | CCUB 1102"},{"1":"1606","2":"T5","3":"25","4":"CCUB 1102","5":"R2","6":"6","7":"70.42","8":"70.58","9":"70.500","10":"NA","11":"Jennifer","12":"P. palmivora","13":"P. palmivora | CCUB 1102"},{"1":"1607","2":"T5","3":"25","4":"CCUB 1102","5":"R3","6":"6","7":"70.96","8":"70.24","9":"70.600","10":"NA","11":"Jennifer","12":"P. palmivora","13":"P. palmivora | CCUB 1102"},{"1":"1608","2":"T5","3":"25","4":"CCUB 1102","5":"R4","6":"6","7":"70.59","8":"70.73","9":"70.660","10":"NA","11":"Jennifer","12":"P. palmivora","13":"P. palmivora | CCUB 1102"},{"1":"1609","2":"T5","3":"25","4":"CCUB 1205","5":"R1","6":"6","7":"82.00","8":"82.00","9":"82.000","10":"NA","11":"Jennifer","12":"P. theobromicola sp. nov.","13":"P. theobromicola sp. nov. | CCUB 1205"},{"1":"1610","2":"T5","3":"25","4":"CCUB 1205","5":"R2","6":"6","7":"82.00","8":"82.00","9":"82.000","10":"NA","11":"Jennifer","12":"P. theobromicola sp. nov.","13":"P. theobromicola sp. nov. | CCUB 1205"},{"1":"1611","2":"T5","3":"25","4":"CCUB 1205","5":"R3","6":"6","7":"82.00","8":"82.00","9":"82.000","10":"NA","11":"Jennifer","12":"P. theobromicola sp. nov.","13":"P. theobromicola sp. nov. | CCUB 1205"},{"1":"1612","2":"T5","3":"25","4":"CCUB 1205","5":"R4","6":"6","7":"82.00","8":"82.00","9":"82.000","10":"NA","11":"Jennifer","12":"P. theobromicola sp. nov.","13":"P. theobromicola sp. nov. | CCUB 1205"},{"1":"1613","2":"T5","3":"25","4":"CCUB 906","5":"R1","6":"6","7":"76.00","8":"75.88","9":"75.940","10":"NA","11":"Jennifer","12":"P. palmivora","13":"P. palmivora | CCUB 906"},{"1":"1614","2":"T5","3":"25","4":"CCUB 906","5":"R2","6":"6","7":"75.98","8":"75.39","9":"75.685","10":"NA","11":"Jennifer","12":"P. palmivora","13":"P. palmivora | CCUB 906"},{"1":"1615","2":"T5","3":"25","4":"CCUB 906","5":"R3","6":"6","7":"64.13","8":"63.71","9":"63.920","10":"NA","11":"Jennifer","12":"P. palmivora","13":"P. palmivora | CCUB 906"},{"1":"1616","2":"T5","3":"25","4":"CCUB 906","5":"R4","6":"6","7":"73.24","8":"76.01","9":"74.625","10":"NA","11":"Jennifer","12":"P. palmivora","13":"P. palmivora | CCUB 906"},{"1":"1617","2":"T5","3":"25","4":"P0479","5":"R1","6":"6","7":"82.00","8":"82.00","9":"82.000","10":"NA","11":"Jennifer","12":"P. citrophthora","13":"P. citrophthora | P0479"},{"1":"1618","2":"T5","3":"25","4":"P0479","5":"R2","6":"6","7":"82.00","8":"82.00","9":"82.000","10":"NA","11":"Jennifer","12":"P. citrophthora","13":"P. citrophthora | P0479"},{"1":"1619","2":"T5","3":"25","4":"P0479","5":"R3","6":"6","7":"82.00","8":"82.00","9":"82.000","10":"NA","11":"Jennifer","12":"P. citrophthora","13":"P. citrophthora | P0479"},{"1":"1620","2":"T5","3":"25","4":"P0479","5":"R4","6":"6","7":"82.00","8":"82.00","9":"82.000","10":"NA","11":"Jennifer","12":"P. citrophthora","13":"P. citrophthora | P0479"},{"1":"1621","2":"T6","3":"30","4":"CCUB 1151","5":"R1","6":"6","7":"82.00","8":"82.00","9":"82.000","10":"NA","11":"Jennifer","12":"P. theobromicola sp. nov.","13":"P. theobromicola sp. nov. | CCUB 1151"},{"1":"1622","2":"T6","3":"30","4":"CCUB 1151","5":"R2","6":"6","7":"82.00","8":"82.00","9":"82.000","10":"NA","11":"Jennifer","12":"P. theobromicola sp. nov.","13":"P. theobromicola sp. nov. | CCUB 1151"},{"1":"1623","2":"T6","3":"30","4":"CCUB 1151","5":"R3","6":"6","7":"82.00","8":"82.00","9":"82.000","10":"NA","11":"Jennifer","12":"P. theobromicola sp. nov.","13":"P. theobromicola sp. nov. | CCUB 1151"},{"1":"1624","2":"T6","3":"30","4":"CCUB 1151","5":"R4","6":"6","7":"82.00","8":"82.00","9":"82.000","10":"NA","11":"Jennifer","12":"P. theobromicola sp. nov.","13":"P. theobromicola sp. nov. | CCUB 1151"},{"1":"1625","2":"T6","3":"30","4":"CCUB 1285","5":"R1","6":"6","7":"82.00","8":"82.00","9":"82.000","10":"NA","11":"Jennifer","12":"P. theobromicola sp. nov.","13":"P. theobromicola sp. nov. | CCUB 1285"},{"1":"1626","2":"T6","3":"30","4":"CCUB 1285","5":"R2","6":"6","7":"82.00","8":"82.00","9":"82.000","10":"NA","11":"Jennifer","12":"P. theobromicola sp. nov.","13":"P. theobromicola sp. nov. | CCUB 1285"},{"1":"1627","2":"T6","3":"30","4":"CCUB 1285","5":"R3","6":"6","7":"82.00","8":"82.00","9":"82.000","10":"NA","11":"Jennifer","12":"P. theobromicola sp. nov.","13":"P. theobromicola sp. nov. | CCUB 1285"},{"1":"1628","2":"T6","3":"30","4":"CCUB 1285","5":"R4","6":"6","7":"82.00","8":"82.00","9":"82.000","10":"NA","11":"Jennifer","12":"P. theobromicola sp. nov.","13":"P. theobromicola sp. nov. | CCUB 1285"},{"1":"1629","2":"T6","3":"30","4":"CCUB 1158","5":"R1","6":"6","7":"82.00","8":"82.00","9":"82.000","10":"NA","11":"Jennifer","12":"P. palmivora","13":"P. palmivora | CCUB 1158"},{"1":"1630","2":"T6","3":"30","4":"CCUB 1158","5":"R2","6":"6","7":"82.00","8":"82.00","9":"82.000","10":"NA","11":"Jennifer","12":"P. palmivora","13":"P. palmivora | CCUB 1158"},{"1":"1631","2":"T6","3":"30","4":"CCUB 1158","5":"R3","6":"6","7":"82.00","8":"82.00","9":"82.000","10":"NA","11":"Jennifer","12":"P. palmivora","13":"P. palmivora | CCUB 1158"},{"1":"1632","2":"T6","3":"30","4":"CCUB 1158","5":"R4","6":"6","7":"82.00","8":"82.00","9":"82.000","10":"NA","11":"Jennifer","12":"P. palmivora","13":"P. palmivora | CCUB 1158"},{"1":"1633","2":"T6","3":"30","4":"CCUB 1091","5":"R1","6":"6","7":"82.00","8":"82.00","9":"82.000","10":"NA","11":"Jennifer","12":"P. theobromicola sp. nov.","13":"P. theobromicola sp. nov. | CCUB 1091"},{"1":"1634","2":"T6","3":"30","4":"CCUB 1091","5":"R2","6":"6","7":"82.00","8":"82.00","9":"82.000","10":"NA","11":"Jennifer","12":"P. theobromicola sp. nov.","13":"P. theobromicola sp. nov. | CCUB 1091"},{"1":"1635","2":"T6","3":"30","4":"CCUB 1091","5":"R3","6":"6","7":"82.00","8":"82.00","9":"82.000","10":"NA","11":"Jennifer","12":"P. theobromicola sp. nov.","13":"P. theobromicola sp. nov. | CCUB 1091"},{"1":"1636","2":"T6","3":"30","4":"CCUB 1091","5":"R4","6":"6","7":"82.00","8":"82.00","9":"82.000","10":"NA","11":"Jennifer","12":"P. theobromicola sp. nov.","13":"P. theobromicola sp. nov. | CCUB 1091"},{"1":"1637","2":"T6","3":"30","4":"CCUB 920","5":"R1","6":"6","7":"82.00","8":"82.00","9":"82.000","10":"NA","11":"Jennifer","12":"P. palmivora","13":"P. palmivora | CCUB 920"},{"1":"1638","2":"T6","3":"30","4":"CCUB 920","5":"R2","6":"6","7":"82.00","8":"82.00","9":"82.000","10":"NA","11":"Jennifer","12":"P. palmivora","13":"P. palmivora | CCUB 920"},{"1":"1639","2":"T6","3":"30","4":"CCUB 920","5":"R3","6":"6","7":"82.00","8":"82.00","9":"82.000","10":"NA","11":"Jennifer","12":"P. palmivora","13":"P. palmivora | CCUB 920"},{"1":"1640","2":"T6","3":"30","4":"CCUB 920","5":"R4","6":"6","7":"82.00","8":"82.00","9":"82.000","10":"NA","11":"Jennifer","12":"P. palmivora","13":"P. palmivora | CCUB 920"},{"1":"1641","2":"T6","3":"30","4":"CCUB 1102","5":"R1","6":"6","7":"82.00","8":"82.00","9":"82.000","10":"NA","11":"Jennifer","12":"P. palmivora","13":"P. palmivora | CCUB 1102"},{"1":"1642","2":"T6","3":"30","4":"CCUB 1102","5":"R2","6":"6","7":"78.51","8":"78.48","9":"78.495","10":"NA","11":"Jennifer","12":"P. palmivora","13":"P. palmivora | CCUB 1102"},{"1":"1643","2":"T6","3":"30","4":"CCUB 1102","5":"R3","6":"6","7":"82.00","8":"82.00","9":"82.000","10":"NA","11":"Jennifer","12":"P. palmivora","13":"P. palmivora | CCUB 1102"},{"1":"1644","2":"T6","3":"30","4":"CCUB 1102","5":"R4","6":"6","7":"82.00","8":"82.00","9":"82.000","10":"NA","11":"Jennifer","12":"P. palmivora","13":"P. palmivora | CCUB 1102"},{"1":"1645","2":"T6","3":"30","4":"CCUB 1205","5":"R1","6":"6","7":"82.00","8":"82.00","9":"82.000","10":"NA","11":"Jennifer","12":"P. theobromicola sp. nov.","13":"P. theobromicola sp. nov. | CCUB 1205"},{"1":"1646","2":"T6","3":"30","4":"CCUB 1205","5":"R2","6":"6","7":"82.00","8":"82.00","9":"82.000","10":"NA","11":"Jennifer","12":"P. theobromicola sp. nov.","13":"P. theobromicola sp. nov. | CCUB 1205"},{"1":"1647","2":"T6","3":"30","4":"CCUB 1205","5":"R3","6":"6","7":"82.00","8":"82.00","9":"82.000","10":"NA","11":"Jennifer","12":"P. theobromicola sp. nov.","13":"P. theobromicola sp. nov. | CCUB 1205"},{"1":"1648","2":"T6","3":"30","4":"CCUB 1205","5":"R4","6":"6","7":"82.00","8":"82.00","9":"82.000","10":"NA","11":"Jennifer","12":"P. theobromicola sp. nov.","13":"P. theobromicola sp. nov. | CCUB 1205"},{"1":"1649","2":"T6","3":"30","4":"CCUB 906","5":"R1","6":"6","7":"82.00","8":"82.00","9":"82.000","10":"NA","11":"Jennifer","12":"P. palmivora","13":"P. palmivora | CCUB 906"},{"1":"1650","2":"T6","3":"30","4":"CCUB 906","5":"R2","6":"6","7":"82.00","8":"82.00","9":"82.000","10":"NA","11":"Jennifer","12":"P. palmivora","13":"P. palmivora | CCUB 906"},{"1":"1651","2":"T6","3":"30","4":"CCUB 906","5":"R3","6":"6","7":"82.00","8":"82.00","9":"82.000","10":"NA","11":"Jennifer","12":"P. palmivora","13":"P. palmivora | CCUB 906"},{"1":"1652","2":"T6","3":"30","4":"CCUB 906","5":"R4","6":"6","7":"82.00","8":"82.00","9":"82.000","10":"NA","11":"Jennifer","12":"P. palmivora","13":"P. palmivora | CCUB 906"},{"1":"1653","2":"T6","3":"30","4":"P0479","5":"R1","6":"6","7":"82.00","8":"82.00","9":"82.000","10":"NA","11":"Jennifer","12":"P. citrophthora","13":"P. citrophthora | P0479"},{"1":"1654","2":"T6","3":"30","4":"P0479","5":"R2","6":"6","7":"82.00","8":"82.00","9":"82.000","10":"NA","11":"Jennifer","12":"P. citrophthora","13":"P. citrophthora | P0479"},{"1":"1655","2":"T6","3":"30","4":"P0479","5":"R3","6":"6","7":"82.00","8":"82.00","9":"82.000","10":"NA","11":"Jennifer","12":"P. citrophthora","13":"P. citrophthora | P0479"},{"1":"1656","2":"T6","3":"30","4":"P0479","5":"R4","6":"6","7":"82.00","8":"82.00","9":"82.000","10":"NA","11":"Jennifer","12":"P. citrophthora","13":"P. citrophthora | P0479"},{"1":"1657","2":"T7","3":"35","4":"CCUB 1151","5":"R1","6":"6","7":"6.00","8":"6.00","9":"6.000","10":"NA","11":"Jennifer","12":"P. theobromicola sp. nov.","13":"P. theobromicola sp. nov. | CCUB 1151"},{"1":"1658","2":"T7","3":"35","4":"CCUB 1151","5":"R2","6":"6","7":"6.00","8":"6.00","9":"6.000","10":"NA","11":"Jennifer","12":"P. theobromicola sp. nov.","13":"P. theobromicola sp. nov. | CCUB 1151"},{"1":"1659","2":"T7","3":"35","4":"CCUB 1151","5":"R3","6":"6","7":"6.00","8":"6.00","9":"6.000","10":"NA","11":"Jennifer","12":"P. theobromicola sp. nov.","13":"P. theobromicola sp. nov. | CCUB 1151"},{"1":"1660","2":"T7","3":"35","4":"CCUB 1151","5":"R4","6":"6","7":"6.00","8":"6.00","9":"6.000","10":"NA","11":"Jennifer","12":"P. theobromicola sp. nov.","13":"P. theobromicola sp. nov. | CCUB 1151"},{"1":"1661","2":"T7","3":"35","4":"CCUB 1285","5":"R1","6":"6","7":"6.00","8":"6.00","9":"6.000","10":"NA","11":"Jennifer","12":"P. theobromicola sp. nov.","13":"P. theobromicola sp. nov. | CCUB 1285"},{"1":"1662","2":"T7","3":"35","4":"CCUB 1285","5":"R2","6":"6","7":"6.00","8":"6.00","9":"6.000","10":"NA","11":"Jennifer","12":"P. theobromicola sp. nov.","13":"P. theobromicola sp. nov. | CCUB 1285"},{"1":"1663","2":"T7","3":"35","4":"CCUB 1285","5":"R3","6":"6","7":"6.00","8":"6.00","9":"6.000","10":"NA","11":"Jennifer","12":"P. theobromicola sp. nov.","13":"P. theobromicola sp. nov. | CCUB 1285"},{"1":"1664","2":"T7","3":"35","4":"CCUB 1285","5":"R4","6":"6","7":"6.00","8":"6.00","9":"6.000","10":"NA","11":"Jennifer","12":"P. theobromicola sp. nov.","13":"P. theobromicola sp. nov. | CCUB 1285"},{"1":"1665","2":"T7","3":"35","4":"CCUB 1158","5":"R1","6":"6","7":"6.00","8":"6.00","9":"6.000","10":"NA","11":"Jennifer","12":"P. palmivora","13":"P. palmivora | CCUB 1158"},{"1":"1666","2":"T7","3":"35","4":"CCUB 1158","5":"R2","6":"6","7":"6.00","8":"6.00","9":"6.000","10":"NA","11":"Jennifer","12":"P. palmivora","13":"P. palmivora | CCUB 1158"},{"1":"1667","2":"T7","3":"35","4":"CCUB 1158","5":"R3","6":"6","7":"6.00","8":"6.00","9":"6.000","10":"NA","11":"Jennifer","12":"P. palmivora","13":"P. palmivora | CCUB 1158"},{"1":"1668","2":"T7","3":"35","4":"CCUB 1158","5":"R4","6":"6","7":"6.00","8":"6.00","9":"6.000","10":"NA","11":"Jennifer","12":"P. palmivora","13":"P. palmivora | CCUB 1158"},{"1":"1669","2":"T7","3":"35","4":"CCUB 1091","5":"R1","6":"6","7":"6.00","8":"6.00","9":"6.000","10":"NA","11":"Jennifer","12":"P. theobromicola sp. nov.","13":"P. theobromicola sp. nov. | CCUB 1091"},{"1":"1670","2":"T7","3":"35","4":"CCUB 1091","5":"R2","6":"6","7":"6.00","8":"6.00","9":"6.000","10":"NA","11":"Jennifer","12":"P. theobromicola sp. nov.","13":"P. theobromicola sp. nov. | CCUB 1091"},{"1":"1671","2":"T7","3":"35","4":"CCUB 1091","5":"R3","6":"6","7":"6.00","8":"6.00","9":"6.000","10":"NA","11":"Jennifer","12":"P. theobromicola sp. nov.","13":"P. theobromicola sp. nov. | CCUB 1091"},{"1":"1672","2":"T7","3":"35","4":"CCUB 1091","5":"R4","6":"6","7":"6.00","8":"6.00","9":"6.000","10":"NA","11":"Jennifer","12":"P. theobromicola sp. nov.","13":"P. theobromicola sp. nov. | CCUB 1091"},{"1":"1673","2":"T7","3":"35","4":"CCUB 920","5":"R1","6":"6","7":"6.00","8":"6.00","9":"6.000","10":"NA","11":"Jennifer","12":"P. palmivora","13":"P. palmivora | CCUB 920"},{"1":"1674","2":"T7","3":"35","4":"CCUB 920","5":"R2","6":"6","7":"6.00","8":"6.00","9":"6.000","10":"NA","11":"Jennifer","12":"P. palmivora","13":"P. palmivora | CCUB 920"},{"1":"1675","2":"T7","3":"35","4":"CCUB 920","5":"R3","6":"6","7":"6.00","8":"6.00","9":"6.000","10":"NA","11":"Jennifer","12":"P. palmivora","13":"P. palmivora | CCUB 920"},{"1":"1676","2":"T7","3":"35","4":"CCUB 920","5":"R4","6":"6","7":"6.00","8":"6.00","9":"6.000","10":"NA","11":"Jennifer","12":"P. palmivora","13":"P. palmivora | CCUB 920"},{"1":"1677","2":"T7","3":"35","4":"CCUB 1102","5":"R1","6":"6","7":"6.00","8":"6.00","9":"6.000","10":"NA","11":"Jennifer","12":"P. palmivora","13":"P. palmivora | CCUB 1102"},{"1":"1678","2":"T7","3":"35","4":"CCUB 1102","5":"R2","6":"6","7":"6.00","8":"6.00","9":"6.000","10":"NA","11":"Jennifer","12":"P. palmivora","13":"P. palmivora | CCUB 1102"},{"1":"1679","2":"T7","3":"35","4":"CCUB 1102","5":"R3","6":"6","7":"6.00","8":"6.00","9":"6.000","10":"NA","11":"Jennifer","12":"P. palmivora","13":"P. palmivora | CCUB 1102"},{"1":"1680","2":"T7","3":"35","4":"CCUB 1102","5":"R4","6":"6","7":"6.00","8":"6.00","9":"6.000","10":"NA","11":"Jennifer","12":"P. palmivora","13":"P. palmivora | CCUB 1102"},{"1":"1681","2":"T7","3":"35","4":"CCUB 1205","5":"R1","6":"6","7":"6.00","8":"6.00","9":"6.000","10":"NA","11":"Jennifer","12":"P. theobromicola sp. nov.","13":"P. theobromicola sp. nov. | CCUB 1205"},{"1":"1682","2":"T7","3":"35","4":"CCUB 1205","5":"R2","6":"6","7":"6.00","8":"6.00","9":"6.000","10":"NA","11":"Jennifer","12":"P. theobromicola sp. nov.","13":"P. theobromicola sp. nov. | CCUB 1205"},{"1":"1683","2":"T7","3":"35","4":"CCUB 1205","5":"R3","6":"6","7":"6.00","8":"6.00","9":"6.000","10":"NA","11":"Jennifer","12":"P. theobromicola sp. nov.","13":"P. theobromicola sp. nov. | CCUB 1205"},{"1":"1684","2":"T7","3":"35","4":"CCUB 1205","5":"R4","6":"6","7":"6.00","8":"6.00","9":"6.000","10":"NA","11":"Jennifer","12":"P. theobromicola sp. nov.","13":"P. theobromicola sp. nov. | CCUB 1205"},{"1":"1685","2":"T7","3":"35","4":"CCUB 906","5":"R1","6":"6","7":"6.00","8":"6.00","9":"6.000","10":"NA","11":"Jennifer","12":"P. palmivora","13":"P. palmivora | CCUB 906"},{"1":"1686","2":"T7","3":"35","4":"CCUB 906","5":"R2","6":"6","7":"6.00","8":"6.00","9":"6.000","10":"NA","11":"Jennifer","12":"P. palmivora","13":"P. palmivora | CCUB 906"},{"1":"1687","2":"T7","3":"35","4":"CCUB 906","5":"R3","6":"6","7":"6.00","8":"6.00","9":"6.000","10":"NA","11":"Jennifer","12":"P. palmivora","13":"P. palmivora | CCUB 906"},{"1":"1688","2":"T7","3":"35","4":"CCUB 906","5":"R4","6":"6","7":"6.00","8":"6.00","9":"6.000","10":"NA","11":"Jennifer","12":"P. palmivora","13":"P. palmivora | CCUB 906"},{"1":"1689","2":"T7","3":"35","4":"P0479","5":"R1","6":"6","7":"6.00","8":"6.00","9":"6.000","10":"NA","11":"Jennifer","12":"P. citrophthora","13":"P. citrophthora | P0479"},{"1":"1690","2":"T7","3":"35","4":"P0479","5":"R2","6":"6","7":"6.00","8":"6.00","9":"6.000","10":"NA","11":"Jennifer","12":"P. citrophthora","13":"P. citrophthora | P0479"},{"1":"1691","2":"T7","3":"35","4":"P0479","5":"R3","6":"6","7":"6.00","8":"6.00","9":"6.000","10":"NA","11":"Jennifer","12":"P. citrophthora","13":"P. citrophthora | P0479"},{"1":"1692","2":"T7","3":"35","4":"P0479","5":"R4","6":"6","7":"6.00","8":"6.00","9":"6.000","10":"NA","11":"Jennifer","12":"P. citrophthora","13":"P. citrophthora | P0479"},{"1":"1693","2":"T8","3":"40","4":"CCUB 1151","5":"R1","6":"6","7":"6.00","8":"6.00","9":"6.000","10":"NA","11":"Jennifer","12":"P. theobromicola sp. nov.","13":"P. theobromicola sp. nov. | CCUB 1151"},{"1":"1694","2":"T8","3":"40","4":"CCUB 1151","5":"R2","6":"6","7":"6.00","8":"6.00","9":"6.000","10":"NA","11":"Jennifer","12":"P. theobromicola sp. nov.","13":"P. theobromicola sp. nov. | CCUB 1151"},{"1":"1695","2":"T8","3":"40","4":"CCUB 1151","5":"R3","6":"6","7":"6.00","8":"6.00","9":"6.000","10":"NA","11":"Jennifer","12":"P. theobromicola sp. nov.","13":"P. theobromicola sp. nov. | CCUB 1151"},{"1":"1696","2":"T8","3":"40","4":"CCUB 1151","5":"R4","6":"6","7":"6.00","8":"6.00","9":"6.000","10":"NA","11":"Jennifer","12":"P. theobromicola sp. nov.","13":"P. theobromicola sp. nov. | CCUB 1151"},{"1":"1697","2":"T8","3":"40","4":"CCUB 1285","5":"R1","6":"6","7":"6.00","8":"6.00","9":"6.000","10":"NA","11":"Jennifer","12":"P. theobromicola sp. nov.","13":"P. theobromicola sp. nov. | CCUB 1285"},{"1":"1698","2":"T8","3":"40","4":"CCUB 1285","5":"R2","6":"6","7":"6.00","8":"6.00","9":"6.000","10":"NA","11":"Jennifer","12":"P. theobromicola sp. nov.","13":"P. theobromicola sp. nov. | CCUB 1285"},{"1":"1699","2":"T8","3":"40","4":"CCUB 1285","5":"R3","6":"6","7":"6.00","8":"6.00","9":"6.000","10":"NA","11":"Jennifer","12":"P. theobromicola sp. nov.","13":"P. theobromicola sp. nov. | CCUB 1285"},{"1":"1700","2":"T8","3":"40","4":"CCUB 1285","5":"R4","6":"6","7":"6.00","8":"6.00","9":"6.000","10":"NA","11":"Jennifer","12":"P. theobromicola sp. nov.","13":"P. theobromicola sp. nov. | CCUB 1285"},{"1":"1701","2":"T8","3":"40","4":"CCUB 1158","5":"R1","6":"6","7":"6.00","8":"6.00","9":"6.000","10":"NA","11":"Jennifer","12":"P. palmivora","13":"P. palmivora | CCUB 1158"},{"1":"1702","2":"T8","3":"40","4":"CCUB 1158","5":"R2","6":"6","7":"6.00","8":"6.00","9":"6.000","10":"NA","11":"Jennifer","12":"P. palmivora","13":"P. palmivora | CCUB 1158"},{"1":"1703","2":"T8","3":"40","4":"CCUB 1158","5":"R3","6":"6","7":"6.00","8":"6.00","9":"6.000","10":"NA","11":"Jennifer","12":"P. palmivora","13":"P. palmivora | CCUB 1158"},{"1":"1704","2":"T8","3":"40","4":"CCUB 1158","5":"R4","6":"6","7":"6.00","8":"6.00","9":"6.000","10":"NA","11":"Jennifer","12":"P. palmivora","13":"P. palmivora | CCUB 1158"},{"1":"1705","2":"T8","3":"40","4":"CCUB 1091","5":"R1","6":"6","7":"6.00","8":"6.00","9":"6.000","10":"NA","11":"Jennifer","12":"P. theobromicola sp. nov.","13":"P. theobromicola sp. nov. | CCUB 1091"},{"1":"1706","2":"T8","3":"40","4":"CCUB 1091","5":"R2","6":"6","7":"6.00","8":"6.00","9":"6.000","10":"NA","11":"Jennifer","12":"P. theobromicola sp. nov.","13":"P. theobromicola sp. nov. | CCUB 1091"},{"1":"1707","2":"T8","3":"40","4":"CCUB 1091","5":"R3","6":"6","7":"6.00","8":"6.00","9":"6.000","10":"NA","11":"Jennifer","12":"P. theobromicola sp. nov.","13":"P. theobromicola sp. nov. | CCUB 1091"},{"1":"1708","2":"T8","3":"40","4":"CCUB 1091","5":"R4","6":"6","7":"6.00","8":"6.00","9":"6.000","10":"NA","11":"Jennifer","12":"P. theobromicola sp. nov.","13":"P. theobromicola sp. nov. | CCUB 1091"},{"1":"1709","2":"T8","3":"40","4":"CCUB 920","5":"R1","6":"6","7":"6.00","8":"6.00","9":"6.000","10":"NA","11":"Jennifer","12":"P. palmivora","13":"P. palmivora | CCUB 920"},{"1":"1710","2":"T8","3":"40","4":"CCUB 920","5":"R2","6":"6","7":"6.00","8":"6.00","9":"6.000","10":"NA","11":"Jennifer","12":"P. palmivora","13":"P. palmivora | CCUB 920"},{"1":"1711","2":"T8","3":"40","4":"CCUB 920","5":"R3","6":"6","7":"6.00","8":"6.00","9":"6.000","10":"NA","11":"Jennifer","12":"P. palmivora","13":"P. palmivora | CCUB 920"},{"1":"1712","2":"T8","3":"40","4":"CCUB 920","5":"R4","6":"6","7":"6.00","8":"6.00","9":"6.000","10":"NA","11":"Jennifer","12":"P. palmivora","13":"P. palmivora | CCUB 920"},{"1":"1713","2":"T8","3":"40","4":"CCUB 1102","5":"R1","6":"6","7":"6.00","8":"6.00","9":"6.000","10":"NA","11":"Jennifer","12":"P. palmivora","13":"P. palmivora | CCUB 1102"},{"1":"1714","2":"T8","3":"40","4":"CCUB 1102","5":"R2","6":"6","7":"6.00","8":"6.00","9":"6.000","10":"NA","11":"Jennifer","12":"P. palmivora","13":"P. palmivora | CCUB 1102"},{"1":"1715","2":"T8","3":"40","4":"CCUB 1102","5":"R3","6":"6","7":"6.00","8":"6.00","9":"6.000","10":"NA","11":"Jennifer","12":"P. palmivora","13":"P. palmivora | CCUB 1102"},{"1":"1716","2":"T8","3":"40","4":"CCUB 1102","5":"R4","6":"6","7":"6.00","8":"6.00","9":"6.000","10":"NA","11":"Jennifer","12":"P. palmivora","13":"P. palmivora | CCUB 1102"},{"1":"1717","2":"T8","3":"40","4":"CCUB 1205","5":"R1","6":"6","7":"6.00","8":"6.00","9":"6.000","10":"NA","11":"Jennifer","12":"P. theobromicola sp. nov.","13":"P. theobromicola sp. nov. | CCUB 1205"},{"1":"1718","2":"T8","3":"40","4":"CCUB 1205","5":"R2","6":"6","7":"6.00","8":"6.00","9":"6.000","10":"NA","11":"Jennifer","12":"P. theobromicola sp. nov.","13":"P. theobromicola sp. nov. | CCUB 1205"},{"1":"1719","2":"T8","3":"40","4":"CCUB 1205","5":"R3","6":"6","7":"6.00","8":"6.00","9":"6.000","10":"NA","11":"Jennifer","12":"P. theobromicola sp. nov.","13":"P. theobromicola sp. nov. | CCUB 1205"},{"1":"1720","2":"T8","3":"40","4":"CCUB 1205","5":"R4","6":"6","7":"6.00","8":"6.00","9":"6.000","10":"NA","11":"Jennifer","12":"P. theobromicola sp. nov.","13":"P. theobromicola sp. nov. | CCUB 1205"},{"1":"1721","2":"T8","3":"40","4":"CCUB 906","5":"R1","6":"6","7":"6.00","8":"6.00","9":"6.000","10":"NA","11":"Jennifer","12":"P. palmivora","13":"P. palmivora | CCUB 906"},{"1":"1722","2":"T8","3":"40","4":"CCUB 906","5":"R2","6":"6","7":"6.00","8":"6.00","9":"6.000","10":"NA","11":"Jennifer","12":"P. palmivora","13":"P. palmivora | CCUB 906"},{"1":"1723","2":"T8","3":"40","4":"CCUB 906","5":"R3","6":"6","7":"6.00","8":"6.00","9":"6.000","10":"NA","11":"Jennifer","12":"P. palmivora","13":"P. palmivora | CCUB 906"},{"1":"1724","2":"T8","3":"40","4":"CCUB 906","5":"R4","6":"6","7":"6.00","8":"6.00","9":"6.000","10":"NA","11":"Jennifer","12":"P. palmivora","13":"P. palmivora | CCUB 906"},{"1":"1725","2":"T8","3":"40","4":"P0479","5":"R1","6":"6","7":"6.00","8":"6.00","9":"6.000","10":"NA","11":"Jennifer","12":"P. citrophthora","13":"P. citrophthora | P0479"},{"1":"1726","2":"T8","3":"40","4":"P0479","5":"R2","6":"6","7":"6.00","8":"6.00","9":"6.000","10":"NA","11":"Jennifer","12":"P. citrophthora","13":"P. citrophthora | P0479"},{"1":"1727","2":"T8","3":"40","4":"P0479","5":"R3","6":"6","7":"6.00","8":"6.00","9":"6.000","10":"NA","11":"Jennifer","12":"P. citrophthora","13":"P. citrophthora | P0479"},{"1":"1728","2":"T8","3":"40","4":"P0479","5":"R4","6":"6","7":"6.00","8":"6.00","9":"6.000","10":"NA","11":"Jennifer","12":"P. citrophthora","13":"P. citrophthora | P0479"},{"1":"1729","2":"T1","3":"5","4":"CCUB 1151","5":"R1","6":"7","7":"6.00","8":"6.00","9":"6.000","10":"NA","11":"Jennifer","12":"P. theobromicola sp. nov.","13":"P. theobromicola sp. nov. | CCUB 1151"},{"1":"1730","2":"T1","3":"5","4":"CCUB 1151","5":"R2","6":"7","7":"6.00","8":"6.00","9":"6.000","10":"NA","11":"Jennifer","12":"P. theobromicola sp. nov.","13":"P. theobromicola sp. nov. | CCUB 1151"},{"1":"1731","2":"T1","3":"5","4":"CCUB 1151","5":"R3","6":"7","7":"6.00","8":"6.00","9":"6.000","10":"NA","11":"Jennifer","12":"P. theobromicola sp. nov.","13":"P. theobromicola sp. nov. | CCUB 1151"},{"1":"1732","2":"T1","3":"5","4":"CCUB 1151","5":"R4","6":"7","7":"6.00","8":"6.00","9":"6.000","10":"NA","11":"Jennifer","12":"P. theobromicola sp. nov.","13":"P. theobromicola sp. nov. | CCUB 1151"},{"1":"1733","2":"T1","3":"5","4":"CCUB 1285","5":"R1","6":"7","7":"6.00","8":"6.00","9":"6.000","10":"NA","11":"Jennifer","12":"P. theobromicola sp. nov.","13":"P. theobromicola sp. nov. | CCUB 1285"},{"1":"1734","2":"T1","3":"5","4":"CCUB 1285","5":"R2","6":"7","7":"6.00","8":"6.00","9":"6.000","10":"NA","11":"Jennifer","12":"P. theobromicola sp. nov.","13":"P. theobromicola sp. nov. | CCUB 1285"},{"1":"1735","2":"T1","3":"5","4":"CCUB 1285","5":"R3","6":"7","7":"6.00","8":"6.00","9":"6.000","10":"NA","11":"Jennifer","12":"P. theobromicola sp. nov.","13":"P. theobromicola sp. nov. | CCUB 1285"},{"1":"1736","2":"T1","3":"5","4":"CCUB 1285","5":"R4","6":"7","7":"6.00","8":"6.00","9":"6.000","10":"NA","11":"Jennifer","12":"P. theobromicola sp. nov.","13":"P. theobromicola sp. nov. | CCUB 1285"},{"1":"1737","2":"T1","3":"5","4":"CCUB 1158","5":"R1","6":"7","7":"6.00","8":"6.00","9":"6.000","10":"NA","11":"Jennifer","12":"P. palmivora","13":"P. palmivora | CCUB 1158"},{"1":"1738","2":"T1","3":"5","4":"CCUB 1158","5":"R2","6":"7","7":"6.00","8":"6.00","9":"6.000","10":"NA","11":"Jennifer","12":"P. palmivora","13":"P. palmivora | CCUB 1158"},{"1":"1739","2":"T1","3":"5","4":"CCUB 1158","5":"R3","6":"7","7":"6.00","8":"6.00","9":"6.000","10":"NA","11":"Jennifer","12":"P. palmivora","13":"P. palmivora | CCUB 1158"},{"1":"1740","2":"T1","3":"5","4":"CCUB 1158","5":"R4","6":"7","7":"6.00","8":"6.00","9":"6.000","10":"NA","11":"Jennifer","12":"P. palmivora","13":"P. palmivora | CCUB 1158"},{"1":"1741","2":"T1","3":"5","4":"CCUB 1091","5":"R1","6":"7","7":"6.00","8":"6.00","9":"6.000","10":"NA","11":"Jennifer","12":"P. theobromicola sp. nov.","13":"P. theobromicola sp. nov. | CCUB 1091"},{"1":"1742","2":"T1","3":"5","4":"CCUB 1091","5":"R2","6":"7","7":"6.00","8":"6.00","9":"6.000","10":"NA","11":"Jennifer","12":"P. theobromicola sp. nov.","13":"P. theobromicola sp. nov. | CCUB 1091"},{"1":"1743","2":"T1","3":"5","4":"CCUB 1091","5":"R3","6":"7","7":"6.00","8":"6.00","9":"6.000","10":"NA","11":"Jennifer","12":"P. theobromicola sp. nov.","13":"P. theobromicola sp. nov. | CCUB 1091"},{"1":"1744","2":"T1","3":"5","4":"CCUB 1091","5":"R4","6":"7","7":"6.00","8":"6.00","9":"6.000","10":"NA","11":"Jennifer","12":"P. theobromicola sp. nov.","13":"P. theobromicola sp. nov. | CCUB 1091"},{"1":"1745","2":"T1","3":"5","4":"CCUB 920","5":"R1","6":"7","7":"6.00","8":"6.00","9":"6.000","10":"NA","11":"Jennifer","12":"P. palmivora","13":"P. palmivora | CCUB 920"},{"1":"1746","2":"T1","3":"5","4":"CCUB 920","5":"R2","6":"7","7":"6.00","8":"6.00","9":"6.000","10":"NA","11":"Jennifer","12":"P. palmivora","13":"P. palmivora | CCUB 920"},{"1":"1747","2":"T1","3":"5","4":"CCUB 920","5":"R3","6":"7","7":"6.00","8":"6.00","9":"6.000","10":"NA","11":"Jennifer","12":"P. palmivora","13":"P. palmivora | CCUB 920"},{"1":"1748","2":"T1","3":"5","4":"CCUB 920","5":"R4","6":"7","7":"6.00","8":"6.00","9":"6.000","10":"NA","11":"Jennifer","12":"P. palmivora","13":"P. palmivora | CCUB 920"},{"1":"1749","2":"T1","3":"5","4":"CCUB 1102","5":"R1","6":"7","7":"6.00","8":"6.00","9":"6.000","10":"NA","11":"Jennifer","12":"P. palmivora","13":"P. palmivora | CCUB 1102"},{"1":"1750","2":"T1","3":"5","4":"CCUB 1102","5":"R2","6":"7","7":"6.00","8":"6.00","9":"6.000","10":"NA","11":"Jennifer","12":"P. palmivora","13":"P. palmivora | CCUB 1102"},{"1":"1751","2":"T1","3":"5","4":"CCUB 1102","5":"R3","6":"7","7":"6.00","8":"6.00","9":"6.000","10":"NA","11":"Jennifer","12":"P. palmivora","13":"P. palmivora | CCUB 1102"},{"1":"1752","2":"T1","3":"5","4":"CCUB 1102","5":"R4","6":"7","7":"6.00","8":"6.00","9":"6.000","10":"NA","11":"Jennifer","12":"P. palmivora","13":"P. palmivora | CCUB 1102"},{"1":"1753","2":"T1","3":"5","4":"CCUB 1205","5":"R1","6":"7","7":"6.00","8":"6.00","9":"6.000","10":"NA","11":"Jennifer","12":"P. theobromicola sp. nov.","13":"P. theobromicola sp. nov. | CCUB 1205"},{"1":"1754","2":"T1","3":"5","4":"CCUB 1205","5":"R2","6":"7","7":"6.00","8":"6.00","9":"6.000","10":"NA","11":"Jennifer","12":"P. theobromicola sp. nov.","13":"P. theobromicola sp. nov. | CCUB 1205"},{"1":"1755","2":"T1","3":"5","4":"CCUB 1205","5":"R3","6":"7","7":"6.00","8":"6.00","9":"6.000","10":"NA","11":"Jennifer","12":"P. theobromicola sp. nov.","13":"P. theobromicola sp. nov. | CCUB 1205"},{"1":"1756","2":"T1","3":"5","4":"CCUB 1205","5":"R4","6":"7","7":"6.00","8":"6.00","9":"6.000","10":"NA","11":"Jennifer","12":"P. theobromicola sp. nov.","13":"P. theobromicola sp. nov. | CCUB 1205"},{"1":"1757","2":"T1","3":"5","4":"CCUB 906","5":"R1","6":"7","7":"6.00","8":"6.00","9":"6.000","10":"NA","11":"Jennifer","12":"P. palmivora","13":"P. palmivora | CCUB 906"},{"1":"1758","2":"T1","3":"5","4":"CCUB 906","5":"R2","6":"7","7":"6.00","8":"6.00","9":"6.000","10":"NA","11":"Jennifer","12":"P. palmivora","13":"P. palmivora | CCUB 906"},{"1":"1759","2":"T1","3":"5","4":"CCUB 906","5":"R3","6":"7","7":"6.00","8":"6.00","9":"6.000","10":"NA","11":"Jennifer","12":"P. palmivora","13":"P. palmivora | CCUB 906"},{"1":"1760","2":"T1","3":"5","4":"CCUB 906","5":"R4","6":"7","7":"6.00","8":"6.00","9":"6.000","10":"NA","11":"Jennifer","12":"P. palmivora","13":"P. palmivora | CCUB 906"},{"1":"1761","2":"T1","3":"5","4":"P0479","5":"R1","6":"7","7":"7.23","8":"7.56","9":"7.395","10":"NA","11":"Jennifer","12":"P. citrophthora","13":"P. citrophthora | P0479"},{"1":"1762","2":"T1","3":"5","4":"P0479","5":"R2","6":"7","7":"7.04","8":"7.30","9":"7.170","10":"NA","11":"Jennifer","12":"P. citrophthora","13":"P. citrophthora | P0479"},{"1":"1763","2":"T1","3":"5","4":"P0479","5":"R3","6":"7","7":"7.93","8":"7.48","9":"7.705","10":"NA","11":"Jennifer","12":"P. citrophthora","13":"P. citrophthora | P0479"},{"1":"1764","2":"T1","3":"5","4":"P0479","5":"R4","6":"7","7":"7.63","8":"7.01","9":"7.320","10":"NA","11":"Jennifer","12":"P. citrophthora","13":"P. citrophthora | P0479"},{"1":"1765","2":"T2","3":"10","4":"CCUB 1151","5":"R1","6":"7","7":"33.73","8":"34.54","9":"34.135","10":"NA","11":"Jennifer","12":"P. theobromicola sp. nov.","13":"P. theobromicola sp. nov. | CCUB 1151"},{"1":"1766","2":"T2","3":"10","4":"CCUB 1151","5":"R2","6":"7","7":"35.37","8":"34.85","9":"35.110","10":"NA","11":"Jennifer","12":"P. theobromicola sp. nov.","13":"P. theobromicola sp. nov. | CCUB 1151"},{"1":"1767","2":"T2","3":"10","4":"CCUB 1151","5":"R3","6":"7","7":"34.11","8":"35.10","9":"34.605","10":"NA","11":"Jennifer","12":"P. theobromicola sp. nov.","13":"P. theobromicola sp. nov. | CCUB 1151"},{"1":"1768","2":"T2","3":"10","4":"CCUB 1151","5":"R4","6":"7","7":"33.54","8":"34.38","9":"33.960","10":"NA","11":"Jennifer","12":"P. theobromicola sp. nov.","13":"P. theobromicola sp. nov. | CCUB 1151"},{"1":"1769","2":"T2","3":"10","4":"CCUB 1285","5":"R1","6":"7","7":"37.45","8":"37.00","9":"37.225","10":"NA","11":"Jennifer","12":"P. theobromicola sp. nov.","13":"P. theobromicola sp. nov. | CCUB 1285"},{"1":"1770","2":"T2","3":"10","4":"CCUB 1285","5":"R2","6":"7","7":"38.12","8":"36.89","9":"37.505","10":"NA","11":"Jennifer","12":"P. theobromicola sp. nov.","13":"P. theobromicola sp. nov. | CCUB 1285"},{"1":"1771","2":"T2","3":"10","4":"CCUB 1285","5":"R3","6":"7","7":"35.72","8":"35.90","9":"35.810","10":"NA","11":"Jennifer","12":"P. theobromicola sp. nov.","13":"P. theobromicola sp. nov. | CCUB 1285"},{"1":"1772","2":"T2","3":"10","4":"CCUB 1285","5":"R4","6":"7","7":"34.04","8":"33.99","9":"34.015","10":"NA","11":"Jennifer","12":"P. theobromicola sp. nov.","13":"P. theobromicola sp. nov. | CCUB 1285"},{"1":"1773","2":"T2","3":"10","4":"CCUB 1158","5":"R1","6":"7","7":"14.23","8":"14.12","9":"14.175","10":"NA","11":"Jennifer","12":"P. palmivora","13":"P. palmivora | CCUB 1158"},{"1":"1774","2":"T2","3":"10","4":"CCUB 1158","5":"R2","6":"7","7":"15.07","8":"14.07","9":"14.570","10":"NA","11":"Jennifer","12":"P. palmivora","13":"P. palmivora | CCUB 1158"},{"1":"1775","2":"T2","3":"10","4":"CCUB 1158","5":"R3","6":"7","7":"15.02","8":"14.92","9":"14.970","10":"NA","11":"Jennifer","12":"P. palmivora","13":"P. palmivora | CCUB 1158"},{"1":"1776","2":"T2","3":"10","4":"CCUB 1158","5":"R4","6":"7","7":"14.39","8":"15.30","9":"14.845","10":"NA","11":"Jennifer","12":"P. palmivora","13":"P. palmivora | CCUB 1158"},{"1":"1777","2":"T2","3":"10","4":"CCUB 1091","5":"R1","6":"7","7":"35.41","8":"35.94","9":"35.675","10":"NA","11":"Jennifer","12":"P. theobromicola sp. nov.","13":"P. theobromicola sp. nov. | CCUB 1091"},{"1":"1778","2":"T2","3":"10","4":"CCUB 1091","5":"R2","6":"7","7":"35.58","8":"34.60","9":"35.090","10":"NA","11":"Jennifer","12":"P. theobromicola sp. nov.","13":"P. theobromicola sp. nov. | CCUB 1091"},{"1":"1779","2":"T2","3":"10","4":"CCUB 1091","5":"R3","6":"7","7":"33.81","8":"35.02","9":"34.415","10":"NA","11":"Jennifer","12":"P. theobromicola sp. nov.","13":"P. theobromicola sp. nov. | CCUB 1091"},{"1":"1780","2":"T2","3":"10","4":"CCUB 1091","5":"R4","6":"7","7":"33.76","8":"33.65","9":"33.705","10":"NA","11":"Jennifer","12":"P. theobromicola sp. nov.","13":"P. theobromicola sp. nov. | CCUB 1091"},{"1":"1781","2":"T2","3":"10","4":"CCUB 920","5":"R1","6":"7","7":"10.29","8":"9.18","9":"9.735","10":"NA","11":"Jennifer","12":"P. palmivora","13":"P. palmivora | CCUB 920"},{"1":"1782","2":"T2","3":"10","4":"CCUB 920","5":"R2","6":"7","7":"11.26","8":"11.02","9":"11.140","10":"NA","11":"Jennifer","12":"P. palmivora","13":"P. palmivora | CCUB 920"},{"1":"1783","2":"T2","3":"10","4":"CCUB 920","5":"R3","6":"7","7":"8.70","8":"9.18","9":"8.940","10":"NA","11":"Jennifer","12":"P. palmivora","13":"P. palmivora | CCUB 920"},{"1":"1784","2":"T2","3":"10","4":"CCUB 920","5":"R4","6":"7","7":"9.83","8":"10.87","9":"10.350","10":"NA","11":"Jennifer","12":"P. palmivora","13":"P. palmivora | CCUB 920"},{"1":"1785","2":"T2","3":"10","4":"CCUB 1102","5":"R1","6":"7","7":"14.04","8":"11.91","9":"12.975","10":"NA","11":"Jennifer","12":"P. palmivora","13":"P. palmivora | CCUB 1102"},{"1":"1786","2":"T2","3":"10","4":"CCUB 1102","5":"R2","6":"7","7":"10.88","8":"13.55","9":"12.215","10":"NA","11":"Jennifer","12":"P. palmivora","13":"P. palmivora | CCUB 1102"},{"1":"1787","2":"T2","3":"10","4":"CCUB 1102","5":"R3","6":"7","7":"12.66","8":"14.35","9":"13.505","10":"NA","11":"Jennifer","12":"P. palmivora","13":"P. palmivora | CCUB 1102"},{"1":"1788","2":"T2","3":"10","4":"CCUB 1102","5":"R4","6":"7","7":"8.97","8":"8.93","9":"8.950","10":"NA","11":"Jennifer","12":"P. palmivora","13":"P. palmivora | CCUB 1102"},{"1":"1789","2":"T2","3":"10","4":"CCUB 1205","5":"R1","6":"7","7":"35.42","8":"35.81","9":"35.615","10":"NA","11":"Jennifer","12":"P. theobromicola sp. nov.","13":"P. theobromicola sp. nov. | CCUB 1205"},{"1":"1790","2":"T2","3":"10","4":"CCUB 1205","5":"R2","6":"7","7":"36.73","8":"36.86","9":"36.795","10":"NA","11":"Jennifer","12":"P. theobromicola sp. nov.","13":"P. theobromicola sp. nov. | CCUB 1205"},{"1":"1791","2":"T2","3":"10","4":"CCUB 1205","5":"R3","6":"7","7":"37.66","8":"37.26","9":"37.460","10":"NA","11":"Jennifer","12":"P. theobromicola sp. nov.","13":"P. theobromicola sp. nov. | CCUB 1205"},{"1":"1792","2":"T2","3":"10","4":"CCUB 1205","5":"R4","6":"7","7":"33.58","8":"35.18","9":"34.380","10":"NA","11":"Jennifer","12":"P. theobromicola sp. nov.","13":"P. theobromicola sp. nov. | CCUB 1205"},{"1":"1793","2":"T2","3":"10","4":"CCUB 906","5":"R1","6":"7","7":"13.96","8":"14.55","9":"14.255","10":"NA","11":"Jennifer","12":"P. palmivora","13":"P. palmivora | CCUB 906"},{"1":"1794","2":"T2","3":"10","4":"CCUB 906","5":"R2","6":"7","7":"14.48","8":"14.24","9":"14.360","10":"NA","11":"Jennifer","12":"P. palmivora","13":"P. palmivora | CCUB 906"},{"1":"1795","2":"T2","3":"10","4":"CCUB 906","5":"R3","6":"7","7":"15.11","8":"14.24","9":"14.675","10":"NA","11":"Jennifer","12":"P. palmivora","13":"P. palmivora | CCUB 906"},{"1":"1796","2":"T2","3":"10","4":"CCUB 906","5":"R4","6":"7","7":"14.18","8":"13.99","9":"14.085","10":"NA","11":"Jennifer","12":"P. palmivora","13":"P. palmivora | CCUB 906"},{"1":"1797","2":"T2","3":"10","4":"P0479","5":"R1","6":"7","7":"7.90","8":"7.69","9":"7.795","10":"NA","11":"Jennifer","12":"P. citrophthora","13":"P. citrophthora | P0479"},{"1":"1798","2":"T2","3":"10","4":"P0479","5":"R2","6":"7","7":"8.81","8":"9.12","9":"8.965","10":"NA","11":"Jennifer","12":"P. citrophthora","13":"P. citrophthora | P0479"},{"1":"1799","2":"T2","3":"10","4":"P0479","5":"R3","6":"7","7":"8.66","8":"7.59","9":"8.125","10":"NA","11":"Jennifer","12":"P. citrophthora","13":"P. citrophthora | P0479"},{"1":"1800","2":"T2","3":"10","4":"P0479","5":"R4","6":"7","7":"8.56","8":"8.24","9":"8.400","10":"NA","11":"Jennifer","12":"P. citrophthora","13":"P. citrophthora | P0479"},{"1":"1801","2":"T3","3":"15","4":"CCUB 1151","5":"R1","6":"7","7":"63.78","8":"64.75","9":"64.265","10":"NA","11":"Jennifer","12":"P. theobromicola sp. nov.","13":"P. theobromicola sp. nov. | CCUB 1151"},{"1":"1802","2":"T3","3":"15","4":"CCUB 1151","5":"R2","6":"7","7":"61.01","8":"62.95","9":"61.980","10":"NA","11":"Jennifer","12":"P. theobromicola sp. nov.","13":"P. theobromicola sp. nov. | CCUB 1151"},{"1":"1803","2":"T3","3":"15","4":"CCUB 1151","5":"R3","6":"7","7":"64.53","8":"64.30","9":"64.415","10":"NA","11":"Jennifer","12":"P. theobromicola sp. nov.","13":"P. theobromicola sp. nov. | CCUB 1151"},{"1":"1804","2":"T3","3":"15","4":"CCUB 1151","5":"R4","6":"7","7":"66.55","8":"65.57","9":"66.060","10":"NA","11":"Jennifer","12":"P. theobromicola sp. nov.","13":"P. theobromicola sp. nov. | CCUB 1151"},{"1":"1805","2":"T3","3":"15","4":"CCUB 1285","5":"R1","6":"7","7":"64.64","8":"66.81","9":"65.725","10":"NA","11":"Jennifer","12":"P. theobromicola sp. nov.","13":"P. theobromicola sp. nov. | CCUB 1285"},{"1":"1806","2":"T3","3":"15","4":"CCUB 1285","5":"R2","6":"7","7":"66.45","8":"67.13","9":"66.790","10":"NA","11":"Jennifer","12":"P. theobromicola sp. nov.","13":"P. theobromicola sp. nov. | CCUB 1285"},{"1":"1807","2":"T3","3":"15","4":"CCUB 1285","5":"R3","6":"7","7":"66.24","8":"66.77","9":"66.505","10":"NA","11":"Jennifer","12":"P. theobromicola sp. nov.","13":"P. theobromicola sp. nov. | CCUB 1285"},{"1":"1808","2":"T3","3":"15","4":"CCUB 1285","5":"R4","6":"7","7":"66.92","8":"63.82","9":"65.370","10":"NA","11":"Jennifer","12":"P. theobromicola sp. nov.","13":"P. theobromicola sp. nov. | CCUB 1285"},{"1":"1809","2":"T3","3":"15","4":"CCUB 1158","5":"R1","6":"7","7":"31.45","8":"30.18","9":"30.815","10":"NA","11":"Jennifer","12":"P. palmivora","13":"P. palmivora | CCUB 1158"},{"1":"1810","2":"T3","3":"15","4":"CCUB 1158","5":"R2","6":"7","7":"NA","8":"NA","9":"NA","10":"Red filled","11":"Jennifer","12":"P. palmivora","13":"P. palmivora | CCUB 1158"},{"1":"1811","2":"T3","3":"15","4":"CCUB 1158","5":"R3","6":"7","7":"32.11","8":"33.13","9":"32.620","10":"NA","11":"Jennifer","12":"P. palmivora","13":"P. palmivora | CCUB 1158"},{"1":"1812","2":"T3","3":"15","4":"CCUB 1158","5":"R4","6":"7","7":"33.18","8":"31.30","9":"32.240","10":"NA","11":"Jennifer","12":"P. palmivora","13":"P. palmivora | CCUB 1158"},{"1":"1813","2":"T3","3":"15","4":"CCUB 1091","5":"R1","6":"7","7":"35.72","8":"62.77","9":"49.245","10":"NA","11":"Jennifer","12":"P. theobromicola sp. nov.","13":"P. theobromicola sp. nov. | CCUB 1091"},{"1":"1814","2":"T3","3":"15","4":"CCUB 1091","5":"R2","6":"7","7":"61.84","8":"61.12","9":"61.480","10":"NA","11":"Jennifer","12":"P. theobromicola sp. nov.","13":"P. theobromicola sp. nov. | CCUB 1091"},{"1":"1815","2":"T3","3":"15","4":"CCUB 1091","5":"R3","6":"7","7":"63.62","8":"64.22","9":"63.920","10":"NA","11":"Jennifer","12":"P. theobromicola sp. nov.","13":"P. theobromicola sp. nov. | CCUB 1091"},{"1":"1816","2":"T3","3":"15","4":"CCUB 1091","5":"R4","6":"7","7":"58.68","8":"62.45","9":"60.565","10":"NA","11":"Jennifer","12":"P. theobromicola sp. nov.","13":"P. theobromicola sp. nov. | CCUB 1091"},{"1":"1817","2":"T3","3":"15","4":"CCUB 920","5":"R1","6":"7","7":"22.30","8":"23.92","9":"23.110","10":"NA","11":"Jennifer","12":"P. palmivora","13":"P. palmivora | CCUB 920"},{"1":"1818","2":"T3","3":"15","4":"CCUB 920","5":"R2","6":"7","7":"22.21","8":"22.61","9":"22.410","10":"NA","11":"Jennifer","12":"P. palmivora","13":"P. palmivora | CCUB 920"},{"1":"1819","2":"T3","3":"15","4":"CCUB 920","5":"R3","6":"7","7":"23.43","8":"24.65","9":"24.040","10":"NA","11":"Jennifer","12":"P. palmivora","13":"P. palmivora | CCUB 920"},{"1":"1820","2":"T3","3":"15","4":"CCUB 920","5":"R4","6":"7","7":"26.72","8":"27.28","9":"27.000","10":"NA","11":"Jennifer","12":"P. palmivora","13":"P. palmivora | CCUB 920"},{"1":"1821","2":"T3","3":"15","4":"CCUB 1102","5":"R1","6":"7","7":"24.92","8":"26.58","9":"25.750","10":"NA","11":"Jennifer","12":"P. palmivora","13":"P. palmivora | CCUB 1102"},{"1":"1822","2":"T3","3":"15","4":"CCUB 1102","5":"R2","6":"7","7":"26.60","8":"26.99","9":"26.795","10":"NA","11":"Jennifer","12":"P. palmivora","13":"P. palmivora | CCUB 1102"},{"1":"1823","2":"T3","3":"15","4":"CCUB 1102","5":"R3","6":"7","7":"25.40","8":"25.75","9":"25.575","10":"NA","11":"Jennifer","12":"P. palmivora","13":"P. palmivora | CCUB 1102"},{"1":"1824","2":"T3","3":"15","4":"CCUB 1102","5":"R4","6":"7","7":"25.36","8":"26.09","9":"25.725","10":"NA","11":"Jennifer","12":"P. palmivora","13":"P. palmivora | CCUB 1102"},{"1":"1825","2":"T3","3":"15","4":"CCUB 1205","5":"R1","6":"7","7":"65.94","8":"69.04","9":"67.490","10":"NA","11":"Jennifer","12":"P. theobromicola sp. nov.","13":"P. theobromicola sp. nov. | CCUB 1205"},{"1":"1826","2":"T3","3":"15","4":"CCUB 1205","5":"R2","6":"7","7":"66.05","8":"66.98","9":"66.515","10":"NA","11":"Jennifer","12":"P. theobromicola sp. nov.","13":"P. theobromicola sp. nov. | CCUB 1205"},{"1":"1827","2":"T3","3":"15","4":"CCUB 1205","5":"R3","6":"7","7":"69.59","8":"65.55","9":"67.570","10":"NA","11":"Jennifer","12":"P. theobromicola sp. nov.","13":"P. theobromicola sp. nov. | CCUB 1205"},{"1":"1828","2":"T3","3":"15","4":"CCUB 1205","5":"R4","6":"7","7":"64.67","8":"67.71","9":"66.190","10":"NA","11":"Jennifer","12":"P. theobromicola sp. nov.","13":"P. theobromicola sp. nov. | CCUB 1205"},{"1":"1829","2":"T3","3":"15","4":"CCUB 906","5":"R1","6":"7","7":"27.98","8":"28.06","9":"28.020","10":"NA","11":"Jennifer","12":"P. palmivora","13":"P. palmivora | CCUB 906"},{"1":"1830","2":"T3","3":"15","4":"CCUB 906","5":"R2","6":"7","7":"25.67","8":"26.82","9":"26.245","10":"NA","11":"Jennifer","12":"P. palmivora","13":"P. palmivora | CCUB 906"},{"1":"1831","2":"T3","3":"15","4":"CCUB 906","5":"R3","6":"7","7":"27.88","8":"26.47","9":"27.175","10":"NA","11":"Jennifer","12":"P. palmivora","13":"P. palmivora | CCUB 906"},{"1":"1832","2":"T3","3":"15","4":"CCUB 906","5":"R4","6":"7","7":"26.04","8":"25.48","9":"25.760","10":"NA","11":"Jennifer","12":"P. palmivora","13":"P. palmivora | CCUB 906"},{"1":"1833","2":"T3","3":"15","4":"P0479","5":"R1","6":"7","7":"63.38","8":"61.43","9":"62.405","10":"NA","11":"Jennifer","12":"P. citrophthora","13":"P. citrophthora | P0479"},{"1":"1834","2":"T3","3":"15","4":"P0479","5":"R2","6":"7","7":"62.33","8":"61.01","9":"61.670","10":"NA","11":"Jennifer","12":"P. citrophthora","13":"P. citrophthora | P0479"},{"1":"1835","2":"T3","3":"15","4":"P0479","5":"R3","6":"7","7":"60.16","8":"62.61","9":"61.385","10":"NA","11":"Jennifer","12":"P. citrophthora","13":"P. citrophthora | P0479"},{"1":"1836","2":"T3","3":"15","4":"P0479","5":"R4","6":"7","7":"59.32","8":"61.01","9":"60.165","10":"NA","11":"Jennifer","12":"P. citrophthora","13":"P. citrophthora | P0479"},{"1":"1837","2":"T4","3":"20","4":"CCUB 1151","5":"R1","6":"7","7":"82.00","8":"82.00","9":"82.000","10":"NA","11":"Jennifer","12":"P. theobromicola sp. nov.","13":"P. theobromicola sp. nov. | CCUB 1151"},{"1":"1838","2":"T4","3":"20","4":"CCUB 1151","5":"R2","6":"7","7":"82.00","8":"82.00","9":"82.000","10":"NA","11":"Jennifer","12":"P. theobromicola sp. nov.","13":"P. theobromicola sp. nov. | CCUB 1151"},{"1":"1839","2":"T4","3":"20","4":"CCUB 1151","5":"R3","6":"7","7":"78.48","8":"82.00","9":"80.240","10":"NA","11":"Jennifer","12":"P. theobromicola sp. nov.","13":"P. theobromicola sp. nov. | CCUB 1151"},{"1":"1840","2":"T4","3":"20","4":"CCUB 1151","5":"R4","6":"7","7":"82.00","8":"82.00","9":"82.000","10":"NA","11":"Jennifer","12":"P. theobromicola sp. nov.","13":"P. theobromicola sp. nov. | CCUB 1151"},{"1":"1841","2":"T4","3":"20","4":"CCUB 1285","5":"R1","6":"7","7":"81.87","8":"79.69","9":"80.780","10":"NA","11":"Jennifer","12":"P. theobromicola sp. nov.","13":"P. theobromicola sp. nov. | CCUB 1285"},{"1":"1842","2":"T4","3":"20","4":"CCUB 1285","5":"R2","6":"7","7":"82.00","8":"77.53","9":"79.765","10":"NA","11":"Jennifer","12":"P. theobromicola sp. nov.","13":"P. theobromicola sp. nov. | CCUB 1285"},{"1":"1843","2":"T4","3":"20","4":"CCUB 1285","5":"R3","6":"7","7":"82.00","8":"78.95","9":"80.475","10":"NA","11":"Jennifer","12":"P. theobromicola sp. nov.","13":"P. theobromicola sp. nov. | CCUB 1285"},{"1":"1844","2":"T4","3":"20","4":"CCUB 1285","5":"R4","6":"7","7":"82.00","8":"82.00","9":"82.000","10":"NA","11":"Jennifer","12":"P. theobromicola sp. nov.","13":"P. theobromicola sp. nov. | CCUB 1285"},{"1":"1845","2":"T4","3":"20","4":"CCUB 1158","5":"R1","6":"7","7":"55.80","8":"57.27","9":"56.535","10":"NA","11":"Jennifer","12":"P. palmivora","13":"P. palmivora | CCUB 1158"},{"1":"1846","2":"T4","3":"20","4":"CCUB 1158","5":"R2","6":"7","7":"56.76","8":"55.56","9":"56.160","10":"NA","11":"Jennifer","12":"P. palmivora","13":"P. palmivora | CCUB 1158"},{"1":"1847","2":"T4","3":"20","4":"CCUB 1158","5":"R3","6":"7","7":"55.32","8":"57.27","9":"56.295","10":"NA","11":"Jennifer","12":"P. palmivora","13":"P. palmivora | CCUB 1158"},{"1":"1848","2":"T4","3":"20","4":"CCUB 1158","5":"R4","6":"7","7":"54.96","8":"55.74","9":"55.350","10":"NA","11":"Jennifer","12":"P. palmivora","13":"P. palmivora | CCUB 1158"},{"1":"1849","2":"T4","3":"20","4":"CCUB 1091","5":"R1","6":"7","7":"76.17","8":"78.22","9":"77.195","10":"NA","11":"Jennifer","12":"P. theobromicola sp. nov.","13":"P. theobromicola sp. nov. | CCUB 1091"},{"1":"1850","2":"T4","3":"20","4":"CCUB 1091","5":"R2","6":"7","7":"80.33","8":"76.44","9":"78.385","10":"NA","11":"Jennifer","12":"P. theobromicola sp. nov.","13":"P. theobromicola sp. nov. | CCUB 1091"},{"1":"1851","2":"T4","3":"20","4":"CCUB 1091","5":"R3","6":"7","7":"80.98","8":"80.35","9":"80.665","10":"NA","11":"Jennifer","12":"P. theobromicola sp. nov.","13":"P. theobromicola sp. nov. | CCUB 1091"},{"1":"1852","2":"T4","3":"20","4":"CCUB 1091","5":"R4","6":"7","7":"79.78","8":"79.53","9":"79.655","10":"NA","11":"Jennifer","12":"P. theobromicola sp. nov.","13":"P. theobromicola sp. nov. | CCUB 1091"},{"1":"1853","2":"T4","3":"20","4":"CCUB 920","5":"R1","6":"7","7":"48.45","8":"48.30","9":"48.375","10":"NA","11":"Jennifer","12":"P. palmivora","13":"P. palmivora | CCUB 920"},{"1":"1854","2":"T4","3":"20","4":"CCUB 920","5":"R2","6":"7","7":"51.02","8":"50.45","9":"50.735","10":"NA","11":"Jennifer","12":"P. palmivora","13":"P. palmivora | CCUB 920"},{"1":"1855","2":"T4","3":"20","4":"CCUB 920","5":"R3","6":"7","7":"48.57","8":"48.43","9":"48.500","10":"NA","11":"Jennifer","12":"P. palmivora","13":"P. palmivora | CCUB 920"},{"1":"1856","2":"T4","3":"20","4":"CCUB 920","5":"R4","6":"7","7":"46.26","8":"45.77","9":"46.015","10":"NA","11":"Jennifer","12":"P. palmivora","13":"P. palmivora | CCUB 920"},{"1":"1857","2":"T4","3":"20","4":"CCUB 1102","5":"R1","6":"7","7":"47.16","8":"45.47","9":"46.315","10":"NA","11":"Jennifer","12":"P. palmivora","13":"P. palmivora | CCUB 1102"},{"1":"1858","2":"T4","3":"20","4":"CCUB 1102","5":"R2","6":"7","7":"45.57","8":"47.77","9":"46.670","10":"NA","11":"Jennifer","12":"P. palmivora","13":"P. palmivora | CCUB 1102"},{"1":"1859","2":"T4","3":"20","4":"CCUB 1102","5":"R3","6":"7","7":"49.54","8":"48.71","9":"49.125","10":"NA","11":"Jennifer","12":"P. palmivora","13":"P. palmivora | CCUB 1102"},{"1":"1860","2":"T4","3":"20","4":"CCUB 1102","5":"R4","6":"7","7":"48.35","8":"50.73","9":"49.540","10":"NA","11":"Jennifer","12":"P. palmivora","13":"P. palmivora | CCUB 1102"},{"1":"1861","2":"T4","3":"20","4":"CCUB 1205","5":"R1","6":"7","7":"82.00","8":"82.00","9":"82.000","10":"NA","11":"Jennifer","12":"P. theobromicola sp. nov.","13":"P. theobromicola sp. nov. | CCUB 1205"},{"1":"1862","2":"T4","3":"20","4":"CCUB 1205","5":"R2","6":"7","7":"82.00","8":"82.00","9":"82.000","10":"NA","11":"Jennifer","12":"P. theobromicola sp. nov.","13":"P. theobromicola sp. nov. | CCUB 1205"},{"1":"1863","2":"T4","3":"20","4":"CCUB 1205","5":"R3","6":"7","7":"82.00","8":"82.00","9":"82.000","10":"NA","11":"Jennifer","12":"P. theobromicola sp. nov.","13":"P. theobromicola sp. nov. | CCUB 1205"},{"1":"1864","2":"T4","3":"20","4":"CCUB 1205","5":"R4","6":"7","7":"82.00","8":"82.00","9":"82.000","10":"NA","11":"Jennifer","12":"P. theobromicola sp. nov.","13":"P. theobromicola sp. nov. | CCUB 1205"},{"1":"1865","2":"T4","3":"20","4":"CCUB 906","5":"R1","6":"7","7":"51.10","8":"54.00","9":"52.550","10":"NA","11":"Jennifer","12":"P. palmivora","13":"P. palmivora | CCUB 906"},{"1":"1866","2":"T4","3":"20","4":"CCUB 906","5":"R2","6":"7","7":"50.94","8":"52.85","9":"51.895","10":"NA","11":"Jennifer","12":"P. palmivora","13":"P. palmivora | CCUB 906"},{"1":"1867","2":"T4","3":"20","4":"CCUB 906","5":"R3","6":"7","7":"54.60","8":"54.00","9":"54.300","10":"NA","11":"Jennifer","12":"P. palmivora","13":"P. palmivora | CCUB 906"},{"1":"1868","2":"T4","3":"20","4":"CCUB 906","5":"R4","6":"7","7":"53.75","8":"54.33","9":"54.040","10":"NA","11":"Jennifer","12":"P. palmivora","13":"P. palmivora | CCUB 906"},{"1":"1869","2":"T4","3":"20","4":"P0479","5":"R1","6":"7","7":"82.00","8":"82.00","9":"82.000","10":"NA","11":"Jennifer","12":"P. citrophthora","13":"P. citrophthora | P0479"},{"1":"1870","2":"T4","3":"20","4":"P0479","5":"R2","6":"7","7":"82.00","8":"82.00","9":"82.000","10":"NA","11":"Jennifer","12":"P. citrophthora","13":"P. citrophthora | P0479"},{"1":"1871","2":"T4","3":"20","4":"P0479","5":"R3","6":"7","7":"82.00","8":"82.00","9":"82.000","10":"NA","11":"Jennifer","12":"P. citrophthora","13":"P. citrophthora | P0479"},{"1":"1872","2":"T4","3":"20","4":"P0479","5":"R4","6":"7","7":"82.00","8":"82.00","9":"82.000","10":"NA","11":"Jennifer","12":"P. citrophthora","13":"P. citrophthora | P0479"},{"1":"1873","2":"T5","3":"25","4":"CCUB 1151","5":"R1","6":"7","7":"82.00","8":"82.00","9":"82.000","10":"NA","11":"Jennifer","12":"P. theobromicola sp. nov.","13":"P. theobromicola sp. nov. | CCUB 1151"},{"1":"1874","2":"T5","3":"25","4":"CCUB 1151","5":"R2","6":"7","7":"82.00","8":"82.00","9":"82.000","10":"NA","11":"Jennifer","12":"P. theobromicola sp. nov.","13":"P. theobromicola sp. nov. | CCUB 1151"},{"1":"1875","2":"T5","3":"25","4":"CCUB 1151","5":"R3","6":"7","7":"82.00","8":"82.00","9":"82.000","10":"NA","11":"Jennifer","12":"P. theobromicola sp. nov.","13":"P. theobromicola sp. nov. | CCUB 1151"},{"1":"1876","2":"T5","3":"25","4":"CCUB 1151","5":"R4","6":"7","7":"82.00","8":"82.00","9":"82.000","10":"NA","11":"Jennifer","12":"P. theobromicola sp. nov.","13":"P. theobromicola sp. nov. | CCUB 1151"},{"1":"1877","2":"T5","3":"25","4":"CCUB 1285","5":"R1","6":"7","7":"82.00","8":"82.00","9":"82.000","10":"NA","11":"Jennifer","12":"P. theobromicola sp. nov.","13":"P. theobromicola sp. nov. | CCUB 1285"},{"1":"1878","2":"T5","3":"25","4":"CCUB 1285","5":"R2","6":"7","7":"82.00","8":"82.00","9":"82.000","10":"NA","11":"Jennifer","12":"P. theobromicola sp. nov.","13":"P. theobromicola sp. nov. | CCUB 1285"},{"1":"1879","2":"T5","3":"25","4":"CCUB 1285","5":"R3","6":"7","7":"82.00","8":"82.00","9":"82.000","10":"NA","11":"Jennifer","12":"P. theobromicola sp. nov.","13":"P. theobromicola sp. nov. | CCUB 1285"},{"1":"1880","2":"T5","3":"25","4":"CCUB 1285","5":"R4","6":"7","7":"82.00","8":"82.00","9":"82.000","10":"NA","11":"Jennifer","12":"P. theobromicola sp. nov.","13":"P. theobromicola sp. nov. | CCUB 1285"},{"1":"1881","2":"T5","3":"25","4":"CCUB 1158","5":"R1","6":"7","7":"82.00","8":"82.00","9":"82.000","10":"NA","11":"Jennifer","12":"P. palmivora","13":"P. palmivora | CCUB 1158"},{"1":"1882","2":"T5","3":"25","4":"CCUB 1158","5":"R2","6":"7","7":"82.00","8":"82.00","9":"82.000","10":"NA","11":"Jennifer","12":"P. palmivora","13":"P. palmivora | CCUB 1158"},{"1":"1883","2":"T5","3":"25","4":"CCUB 1158","5":"R3","6":"7","7":"82.00","8":"82.00","9":"82.000","10":"NA","11":"Jennifer","12":"P. palmivora","13":"P. palmivora | CCUB 1158"},{"1":"1884","2":"T5","3":"25","4":"CCUB 1158","5":"R4","6":"7","7":"82.00","8":"82.00","9":"82.000","10":"NA","11":"Jennifer","12":"P. palmivora","13":"P. palmivora | CCUB 1158"},{"1":"1885","2":"T5","3":"25","4":"CCUB 1091","5":"R1","6":"7","7":"82.00","8":"82.00","9":"82.000","10":"NA","11":"Jennifer","12":"P. theobromicola sp. nov.","13":"P. theobromicola sp. nov. | CCUB 1091"},{"1":"1886","2":"T5","3":"25","4":"CCUB 1091","5":"R2","6":"7","7":"82.00","8":"82.00","9":"82.000","10":"NA","11":"Jennifer","12":"P. theobromicola sp. nov.","13":"P. theobromicola sp. nov. | CCUB 1091"},{"1":"1887","2":"T5","3":"25","4":"CCUB 1091","5":"R3","6":"7","7":"82.00","8":"82.00","9":"82.000","10":"NA","11":"Jennifer","12":"P. theobromicola sp. nov.","13":"P. theobromicola sp. nov. | CCUB 1091"},{"1":"1888","2":"T5","3":"25","4":"CCUB 1091","5":"R4","6":"7","7":"82.00","8":"82.00","9":"82.000","10":"NA","11":"Jennifer","12":"P. theobromicola sp. nov.","13":"P. theobromicola sp. nov. | CCUB 1091"},{"1":"1889","2":"T5","3":"25","4":"CCUB 920","5":"R1","6":"7","7":"82.00","8":"82.00","9":"82.000","10":"NA","11":"Jennifer","12":"P. palmivora","13":"P. palmivora | CCUB 920"},{"1":"1890","2":"T5","3":"25","4":"CCUB 920","5":"R2","6":"7","7":"82.00","8":"82.00","9":"82.000","10":"NA","11":"Jennifer","12":"P. palmivora","13":"P. palmivora | CCUB 920"},{"1":"1891","2":"T5","3":"25","4":"CCUB 920","5":"R3","6":"7","7":"78.89","8":"82.00","9":"80.445","10":"NA","11":"Jennifer","12":"P. palmivora","13":"P. palmivora | CCUB 920"},{"1":"1892","2":"T5","3":"25","4":"CCUB 920","5":"R4","6":"7","7":"82.00","8":"82.00","9":"82.000","10":"NA","11":"Jennifer","12":"P. palmivora","13":"P. palmivora | CCUB 920"},{"1":"1893","2":"T5","3":"25","4":"CCUB 1102","5":"R1","6":"7","7":"78.82","8":"77.99","9":"78.405","10":"NA","11":"Jennifer","12":"P. palmivora","13":"P. palmivora | CCUB 1102"},{"1":"1894","2":"T5","3":"25","4":"CCUB 1102","5":"R2","6":"7","7":"78.52","8":"82.00","9":"80.260","10":"NA","11":"Jennifer","12":"P. palmivora","13":"P. palmivora | CCUB 1102"},{"1":"1895","2":"T5","3":"25","4":"CCUB 1102","5":"R3","6":"7","7":"80.23","8":"79.27","9":"79.750","10":"NA","11":"Jennifer","12":"P. palmivora","13":"P. palmivora | CCUB 1102"},{"1":"1896","2":"T5","3":"25","4":"CCUB 1102","5":"R4","6":"7","7":"79.13","8":"79.77","9":"79.450","10":"NA","11":"Jennifer","12":"P. palmivora","13":"P. palmivora | CCUB 1102"},{"1":"1897","2":"T5","3":"25","4":"CCUB 1205","5":"R1","6":"7","7":"82.00","8":"82.00","9":"82.000","10":"NA","11":"Jennifer","12":"P. theobromicola sp. nov.","13":"P. theobromicola sp. nov. | CCUB 1205"},{"1":"1898","2":"T5","3":"25","4":"CCUB 1205","5":"R2","6":"7","7":"82.00","8":"82.00","9":"82.000","10":"NA","11":"Jennifer","12":"P. theobromicola sp. nov.","13":"P. theobromicola sp. nov. | CCUB 1205"},{"1":"1899","2":"T5","3":"25","4":"CCUB 1205","5":"R3","6":"7","7":"82.00","8":"82.00","9":"82.000","10":"NA","11":"Jennifer","12":"P. theobromicola sp. nov.","13":"P. theobromicola sp. nov. | CCUB 1205"},{"1":"1900","2":"T5","3":"25","4":"CCUB 1205","5":"R4","6":"7","7":"82.00","8":"82.00","9":"82.000","10":"NA","11":"Jennifer","12":"P. theobromicola sp. nov.","13":"P. theobromicola sp. nov. | CCUB 1205"},{"1":"1901","2":"T5","3":"25","4":"CCUB 906","5":"R1","6":"7","7":"82.00","8":"82.00","9":"82.000","10":"NA","11":"Jennifer","12":"P. palmivora","13":"P. palmivora | CCUB 906"},{"1":"1902","2":"T5","3":"25","4":"CCUB 906","5":"R2","6":"7","7":"82.00","8":"82.00","9":"82.000","10":"NA","11":"Jennifer","12":"P. palmivora","13":"P. palmivora | CCUB 906"},{"1":"1903","2":"T5","3":"25","4":"CCUB 906","5":"R3","6":"7","7":"75.79","8":"74.07","9":"74.930","10":"NA","11":"Jennifer","12":"P. palmivora","13":"P. palmivora | CCUB 906"},{"1":"1904","2":"T5","3":"25","4":"CCUB 906","5":"R4","6":"7","7":"82.00","8":"82.00","9":"82.000","10":"NA","11":"Jennifer","12":"P. palmivora","13":"P. palmivora | CCUB 906"},{"1":"1905","2":"T5","3":"25","4":"P0479","5":"R1","6":"7","7":"82.00","8":"82.00","9":"82.000","10":"NA","11":"Jennifer","12":"P. citrophthora","13":"P. citrophthora | P0479"},{"1":"1906","2":"T5","3":"25","4":"P0479","5":"R2","6":"7","7":"82.00","8":"82.00","9":"82.000","10":"NA","11":"Jennifer","12":"P. citrophthora","13":"P. citrophthora | P0479"},{"1":"1907","2":"T5","3":"25","4":"P0479","5":"R3","6":"7","7":"82.00","8":"82.00","9":"82.000","10":"NA","11":"Jennifer","12":"P. citrophthora","13":"P. citrophthora | P0479"},{"1":"1908","2":"T5","3":"25","4":"P0479","5":"R4","6":"7","7":"82.00","8":"82.00","9":"82.000","10":"NA","11":"Jennifer","12":"P. citrophthora","13":"P. citrophthora | P0479"},{"1":"1909","2":"T6","3":"30","4":"CCUB 1151","5":"R1","6":"7","7":"82.00","8":"82.00","9":"82.000","10":"NA","11":"Jennifer","12":"P. theobromicola sp. nov.","13":"P. theobromicola sp. nov. | CCUB 1151"},{"1":"1910","2":"T6","3":"30","4":"CCUB 1151","5":"R2","6":"7","7":"82.00","8":"82.00","9":"82.000","10":"NA","11":"Jennifer","12":"P. theobromicola sp. nov.","13":"P. theobromicola sp. nov. | CCUB 1151"},{"1":"1911","2":"T6","3":"30","4":"CCUB 1151","5":"R3","6":"7","7":"82.00","8":"82.00","9":"82.000","10":"NA","11":"Jennifer","12":"P. theobromicola sp. nov.","13":"P. theobromicola sp. nov. | CCUB 1151"},{"1":"1912","2":"T6","3":"30","4":"CCUB 1151","5":"R4","6":"7","7":"82.00","8":"82.00","9":"82.000","10":"NA","11":"Jennifer","12":"P. theobromicola sp. nov.","13":"P. theobromicola sp. nov. | CCUB 1151"},{"1":"1913","2":"T6","3":"30","4":"CCUB 1285","5":"R1","6":"7","7":"82.00","8":"82.00","9":"82.000","10":"NA","11":"Jennifer","12":"P. theobromicola sp. nov.","13":"P. theobromicola sp. nov. | CCUB 1285"},{"1":"1914","2":"T6","3":"30","4":"CCUB 1285","5":"R2","6":"7","7":"82.00","8":"82.00","9":"82.000","10":"NA","11":"Jennifer","12":"P. theobromicola sp. nov.","13":"P. theobromicola sp. nov. | CCUB 1285"},{"1":"1915","2":"T6","3":"30","4":"CCUB 1285","5":"R3","6":"7","7":"82.00","8":"82.00","9":"82.000","10":"NA","11":"Jennifer","12":"P. theobromicola sp. nov.","13":"P. theobromicola sp. nov. | CCUB 1285"},{"1":"1916","2":"T6","3":"30","4":"CCUB 1285","5":"R4","6":"7","7":"82.00","8":"82.00","9":"82.000","10":"NA","11":"Jennifer","12":"P. theobromicola sp. nov.","13":"P. theobromicola sp. nov. | CCUB 1285"},{"1":"1917","2":"T6","3":"30","4":"CCUB 1158","5":"R1","6":"7","7":"82.00","8":"82.00","9":"82.000","10":"NA","11":"Jennifer","12":"P. palmivora","13":"P. palmivora | CCUB 1158"},{"1":"1918","2":"T6","3":"30","4":"CCUB 1158","5":"R2","6":"7","7":"82.00","8":"82.00","9":"82.000","10":"NA","11":"Jennifer","12":"P. palmivora","13":"P. palmivora | CCUB 1158"},{"1":"1919","2":"T6","3":"30","4":"CCUB 1158","5":"R3","6":"7","7":"82.00","8":"82.00","9":"82.000","10":"NA","11":"Jennifer","12":"P. palmivora","13":"P. palmivora | CCUB 1158"},{"1":"1920","2":"T6","3":"30","4":"CCUB 1158","5":"R4","6":"7","7":"82.00","8":"82.00","9":"82.000","10":"NA","11":"Jennifer","12":"P. palmivora","13":"P. palmivora | CCUB 1158"},{"1":"1921","2":"T6","3":"30","4":"CCUB 1091","5":"R1","6":"7","7":"82.00","8":"82.00","9":"82.000","10":"NA","11":"Jennifer","12":"P. theobromicola sp. nov.","13":"P. theobromicola sp. nov. | CCUB 1091"},{"1":"1922","2":"T6","3":"30","4":"CCUB 1091","5":"R2","6":"7","7":"82.00","8":"82.00","9":"82.000","10":"NA","11":"Jennifer","12":"P. theobromicola sp. nov.","13":"P. theobromicola sp. nov. | CCUB 1091"},{"1":"1923","2":"T6","3":"30","4":"CCUB 1091","5":"R3","6":"7","7":"82.00","8":"82.00","9":"82.000","10":"NA","11":"Jennifer","12":"P. theobromicola sp. nov.","13":"P. theobromicola sp. nov. | CCUB 1091"},{"1":"1924","2":"T6","3":"30","4":"CCUB 1091","5":"R4","6":"7","7":"82.00","8":"82.00","9":"82.000","10":"NA","11":"Jennifer","12":"P. theobromicola sp. nov.","13":"P. theobromicola sp. nov. | CCUB 1091"},{"1":"1925","2":"T6","3":"30","4":"CCUB 920","5":"R1","6":"7","7":"82.00","8":"82.00","9":"82.000","10":"NA","11":"Jennifer","12":"P. palmivora","13":"P. palmivora | CCUB 920"},{"1":"1926","2":"T6","3":"30","4":"CCUB 920","5":"R2","6":"7","7":"82.00","8":"82.00","9":"82.000","10":"NA","11":"Jennifer","12":"P. palmivora","13":"P. palmivora | CCUB 920"},{"1":"1927","2":"T6","3":"30","4":"CCUB 920","5":"R3","6":"7","7":"82.00","8":"82.00","9":"82.000","10":"NA","11":"Jennifer","12":"P. palmivora","13":"P. palmivora | CCUB 920"},{"1":"1928","2":"T6","3":"30","4":"CCUB 920","5":"R4","6":"7","7":"82.00","8":"82.00","9":"82.000","10":"NA","11":"Jennifer","12":"P. palmivora","13":"P. palmivora | CCUB 920"},{"1":"1929","2":"T6","3":"30","4":"CCUB 1102","5":"R1","6":"7","7":"82.00","8":"82.00","9":"82.000","10":"NA","11":"Jennifer","12":"P. palmivora","13":"P. palmivora | CCUB 1102"},{"1":"1930","2":"T6","3":"30","4":"CCUB 1102","5":"R2","6":"7","7":"80.19","8":"82.00","9":"81.095","10":"NA","11":"Jennifer","12":"P. palmivora","13":"P. palmivora | CCUB 1102"},{"1":"1931","2":"T6","3":"30","4":"CCUB 1102","5":"R3","6":"7","7":"82.00","8":"82.00","9":"82.000","10":"NA","11":"Jennifer","12":"P. palmivora","13":"P. palmivora | CCUB 1102"},{"1":"1932","2":"T6","3":"30","4":"CCUB 1102","5":"R4","6":"7","7":"82.00","8":"82.00","9":"82.000","10":"NA","11":"Jennifer","12":"P. palmivora","13":"P. palmivora | CCUB 1102"},{"1":"1933","2":"T6","3":"30","4":"CCUB 1205","5":"R1","6":"7","7":"82.00","8":"82.00","9":"82.000","10":"NA","11":"Jennifer","12":"P. theobromicola sp. nov.","13":"P. theobromicola sp. nov. | CCUB 1205"},{"1":"1934","2":"T6","3":"30","4":"CCUB 1205","5":"R2","6":"7","7":"82.00","8":"82.00","9":"82.000","10":"NA","11":"Jennifer","12":"P. theobromicola sp. nov.","13":"P. theobromicola sp. nov. | CCUB 1205"},{"1":"1935","2":"T6","3":"30","4":"CCUB 1205","5":"R3","6":"7","7":"82.00","8":"82.00","9":"82.000","10":"NA","11":"Jennifer","12":"P. theobromicola sp. nov.","13":"P. theobromicola sp. nov. | CCUB 1205"},{"1":"1936","2":"T6","3":"30","4":"CCUB 1205","5":"R4","6":"7","7":"82.00","8":"82.00","9":"82.000","10":"NA","11":"Jennifer","12":"P. theobromicola sp. nov.","13":"P. theobromicola sp. nov. | CCUB 1205"},{"1":"1937","2":"T6","3":"30","4":"CCUB 906","5":"R1","6":"7","7":"82.00","8":"82.00","9":"82.000","10":"NA","11":"Jennifer","12":"P. palmivora","13":"P. palmivora | CCUB 906"},{"1":"1938","2":"T6","3":"30","4":"CCUB 906","5":"R2","6":"7","7":"82.00","8":"82.00","9":"82.000","10":"NA","11":"Jennifer","12":"P. palmivora","13":"P. palmivora | CCUB 906"},{"1":"1939","2":"T6","3":"30","4":"CCUB 906","5":"R3","6":"7","7":"82.00","8":"82.00","9":"82.000","10":"NA","11":"Jennifer","12":"P. palmivora","13":"P. palmivora | CCUB 906"},{"1":"1940","2":"T6","3":"30","4":"CCUB 906","5":"R4","6":"7","7":"82.00","8":"82.00","9":"82.000","10":"NA","11":"Jennifer","12":"P. palmivora","13":"P. palmivora | CCUB 906"},{"1":"1941","2":"T6","3":"30","4":"P0479","5":"R1","6":"7","7":"82.00","8":"82.00","9":"82.000","10":"NA","11":"Jennifer","12":"P. citrophthora","13":"P. citrophthora | P0479"},{"1":"1942","2":"T6","3":"30","4":"P0479","5":"R2","6":"7","7":"82.00","8":"82.00","9":"82.000","10":"NA","11":"Jennifer","12":"P. citrophthora","13":"P. citrophthora | P0479"},{"1":"1943","2":"T6","3":"30","4":"P0479","5":"R3","6":"7","7":"82.00","8":"82.00","9":"82.000","10":"NA","11":"Jennifer","12":"P. citrophthora","13":"P. citrophthora | P0479"},{"1":"1944","2":"T6","3":"30","4":"P0479","5":"R4","6":"7","7":"82.00","8":"82.00","9":"82.000","10":"NA","11":"Jennifer","12":"P. citrophthora","13":"P. citrophthora | P0479"},{"1":"1945","2":"T7","3":"35","4":"CCUB 1151","5":"R1","6":"7","7":"6.00","8":"6.00","9":"6.000","10":"NA","11":"Jennifer","12":"P. theobromicola sp. nov.","13":"P. theobromicola sp. nov. | CCUB 1151"},{"1":"1946","2":"T7","3":"35","4":"CCUB 1151","5":"R2","6":"7","7":"6.00","8":"6.00","9":"6.000","10":"NA","11":"Jennifer","12":"P. theobromicola sp. nov.","13":"P. theobromicola sp. nov. | CCUB 1151"},{"1":"1947","2":"T7","3":"35","4":"CCUB 1151","5":"R3","6":"7","7":"6.00","8":"6.00","9":"6.000","10":"NA","11":"Jennifer","12":"P. theobromicola sp. nov.","13":"P. theobromicola sp. nov. | CCUB 1151"},{"1":"1948","2":"T7","3":"35","4":"CCUB 1151","5":"R4","6":"7","7":"6.00","8":"6.00","9":"6.000","10":"NA","11":"Jennifer","12":"P. theobromicola sp. nov.","13":"P. theobromicola sp. nov. | CCUB 1151"},{"1":"1949","2":"T7","3":"35","4":"CCUB 1285","5":"R1","6":"7","7":"6.00","8":"6.00","9":"6.000","10":"NA","11":"Jennifer","12":"P. theobromicola sp. nov.","13":"P. theobromicola sp. nov. | CCUB 1285"},{"1":"1950","2":"T7","3":"35","4":"CCUB 1285","5":"R2","6":"7","7":"6.00","8":"6.00","9":"6.000","10":"NA","11":"Jennifer","12":"P. theobromicola sp. nov.","13":"P. theobromicola sp. nov. | CCUB 1285"},{"1":"1951","2":"T7","3":"35","4":"CCUB 1285","5":"R3","6":"7","7":"6.00","8":"6.00","9":"6.000","10":"NA","11":"Jennifer","12":"P. theobromicola sp. nov.","13":"P. theobromicola sp. nov. | CCUB 1285"},{"1":"1952","2":"T7","3":"35","4":"CCUB 1285","5":"R4","6":"7","7":"6.00","8":"6.00","9":"6.000","10":"NA","11":"Jennifer","12":"P. theobromicola sp. nov.","13":"P. theobromicola sp. nov. | CCUB 1285"},{"1":"1953","2":"T7","3":"35","4":"CCUB 1158","5":"R1","6":"7","7":"6.00","8":"6.00","9":"6.000","10":"NA","11":"Jennifer","12":"P. palmivora","13":"P. palmivora | CCUB 1158"},{"1":"1954","2":"T7","3":"35","4":"CCUB 1158","5":"R2","6":"7","7":"6.00","8":"6.00","9":"6.000","10":"NA","11":"Jennifer","12":"P. palmivora","13":"P. palmivora | CCUB 1158"},{"1":"1955","2":"T7","3":"35","4":"CCUB 1158","5":"R3","6":"7","7":"6.00","8":"6.00","9":"6.000","10":"NA","11":"Jennifer","12":"P. palmivora","13":"P. palmivora | CCUB 1158"},{"1":"1956","2":"T7","3":"35","4":"CCUB 1158","5":"R4","6":"7","7":"6.00","8":"6.00","9":"6.000","10":"NA","11":"Jennifer","12":"P. palmivora","13":"P. palmivora | CCUB 1158"},{"1":"1957","2":"T7","3":"35","4":"CCUB 1091","5":"R1","6":"7","7":"6.00","8":"6.00","9":"6.000","10":"NA","11":"Jennifer","12":"P. theobromicola sp. nov.","13":"P. theobromicola sp. nov. | CCUB 1091"},{"1":"1958","2":"T7","3":"35","4":"CCUB 1091","5":"R2","6":"7","7":"6.00","8":"6.00","9":"6.000","10":"NA","11":"Jennifer","12":"P. theobromicola sp. nov.","13":"P. theobromicola sp. nov. | CCUB 1091"},{"1":"1959","2":"T7","3":"35","4":"CCUB 1091","5":"R3","6":"7","7":"6.00","8":"6.00","9":"6.000","10":"NA","11":"Jennifer","12":"P. theobromicola sp. nov.","13":"P. theobromicola sp. nov. | CCUB 1091"},{"1":"1960","2":"T7","3":"35","4":"CCUB 1091","5":"R4","6":"7","7":"6.00","8":"6.00","9":"6.000","10":"NA","11":"Jennifer","12":"P. theobromicola sp. nov.","13":"P. theobromicola sp. nov. | CCUB 1091"},{"1":"1961","2":"T7","3":"35","4":"CCUB 920","5":"R1","6":"7","7":"6.00","8":"6.00","9":"6.000","10":"NA","11":"Jennifer","12":"P. palmivora","13":"P. palmivora | CCUB 920"},{"1":"1962","2":"T7","3":"35","4":"CCUB 920","5":"R2","6":"7","7":"6.00","8":"6.00","9":"6.000","10":"NA","11":"Jennifer","12":"P. palmivora","13":"P. palmivora | CCUB 920"},{"1":"1963","2":"T7","3":"35","4":"CCUB 920","5":"R3","6":"7","7":"6.00","8":"6.00","9":"6.000","10":"NA","11":"Jennifer","12":"P. palmivora","13":"P. palmivora | CCUB 920"},{"1":"1964","2":"T7","3":"35","4":"CCUB 920","5":"R4","6":"7","7":"6.00","8":"6.00","9":"6.000","10":"NA","11":"Jennifer","12":"P. palmivora","13":"P. palmivora | CCUB 920"},{"1":"1965","2":"T7","3":"35","4":"CCUB 1102","5":"R1","6":"7","7":"6.00","8":"6.00","9":"6.000","10":"NA","11":"Jennifer","12":"P. palmivora","13":"P. palmivora | CCUB 1102"},{"1":"1966","2":"T7","3":"35","4":"CCUB 1102","5":"R2","6":"7","7":"6.00","8":"6.00","9":"6.000","10":"NA","11":"Jennifer","12":"P. palmivora","13":"P. palmivora | CCUB 1102"},{"1":"1967","2":"T7","3":"35","4":"CCUB 1102","5":"R3","6":"7","7":"6.00","8":"6.00","9":"6.000","10":"NA","11":"Jennifer","12":"P. palmivora","13":"P. palmivora | CCUB 1102"},{"1":"1968","2":"T7","3":"35","4":"CCUB 1102","5":"R4","6":"7","7":"6.00","8":"6.00","9":"6.000","10":"NA","11":"Jennifer","12":"P. palmivora","13":"P. palmivora | CCUB 1102"},{"1":"1969","2":"T7","3":"35","4":"CCUB 1205","5":"R1","6":"7","7":"6.00","8":"6.00","9":"6.000","10":"NA","11":"Jennifer","12":"P. theobromicola sp. nov.","13":"P. theobromicola sp. nov. | CCUB 1205"},{"1":"1970","2":"T7","3":"35","4":"CCUB 1205","5":"R2","6":"7","7":"6.00","8":"6.00","9":"6.000","10":"NA","11":"Jennifer","12":"P. theobromicola sp. nov.","13":"P. theobromicola sp. nov. | CCUB 1205"},{"1":"1971","2":"T7","3":"35","4":"CCUB 1205","5":"R3","6":"7","7":"6.00","8":"6.00","9":"6.000","10":"NA","11":"Jennifer","12":"P. theobromicola sp. nov.","13":"P. theobromicola sp. nov. | CCUB 1205"},{"1":"1972","2":"T7","3":"35","4":"CCUB 1205","5":"R4","6":"7","7":"6.00","8":"6.00","9":"6.000","10":"NA","11":"Jennifer","12":"P. theobromicola sp. nov.","13":"P. theobromicola sp. nov. | CCUB 1205"},{"1":"1973","2":"T7","3":"35","4":"CCUB 906","5":"R1","6":"7","7":"6.00","8":"6.00","9":"6.000","10":"NA","11":"Jennifer","12":"P. palmivora","13":"P. palmivora | CCUB 906"},{"1":"1974","2":"T7","3":"35","4":"CCUB 906","5":"R2","6":"7","7":"6.00","8":"6.00","9":"6.000","10":"NA","11":"Jennifer","12":"P. palmivora","13":"P. palmivora | CCUB 906"},{"1":"1975","2":"T7","3":"35","4":"CCUB 906","5":"R3","6":"7","7":"6.00","8":"6.00","9":"6.000","10":"NA","11":"Jennifer","12":"P. palmivora","13":"P. palmivora | CCUB 906"},{"1":"1976","2":"T7","3":"35","4":"CCUB 906","5":"R4","6":"7","7":"6.00","8":"6.00","9":"6.000","10":"NA","11":"Jennifer","12":"P. palmivora","13":"P. palmivora | CCUB 906"},{"1":"1977","2":"T7","3":"35","4":"P0479","5":"R1","6":"7","7":"6.00","8":"6.00","9":"6.000","10":"NA","11":"Jennifer","12":"P. citrophthora","13":"P. citrophthora | P0479"},{"1":"1978","2":"T7","3":"35","4":"P0479","5":"R2","6":"7","7":"6.00","8":"6.00","9":"6.000","10":"NA","11":"Jennifer","12":"P. citrophthora","13":"P. citrophthora | P0479"},{"1":"1979","2":"T7","3":"35","4":"P0479","5":"R3","6":"7","7":"6.00","8":"6.00","9":"6.000","10":"NA","11":"Jennifer","12":"P. citrophthora","13":"P. citrophthora | P0479"},{"1":"1980","2":"T7","3":"35","4":"P0479","5":"R4","6":"7","7":"6.00","8":"6.00","9":"6.000","10":"NA","11":"Jennifer","12":"P. citrophthora","13":"P. citrophthora | P0479"},{"1":"1981","2":"T8","3":"40","4":"CCUB 1151","5":"R1","6":"7","7":"6.00","8":"6.00","9":"6.000","10":"NA","11":"Jennifer","12":"P. theobromicola sp. nov.","13":"P. theobromicola sp. nov. | CCUB 1151"},{"1":"1982","2":"T8","3":"40","4":"CCUB 1151","5":"R2","6":"7","7":"6.00","8":"6.00","9":"6.000","10":"NA","11":"Jennifer","12":"P. theobromicola sp. nov.","13":"P. theobromicola sp. nov. | CCUB 1151"},{"1":"1983","2":"T8","3":"40","4":"CCUB 1151","5":"R3","6":"7","7":"6.00","8":"6.00","9":"6.000","10":"NA","11":"Jennifer","12":"P. theobromicola sp. nov.","13":"P. theobromicola sp. nov. | CCUB 1151"},{"1":"1984","2":"T8","3":"40","4":"CCUB 1151","5":"R4","6":"7","7":"6.00","8":"6.00","9":"6.000","10":"NA","11":"Jennifer","12":"P. theobromicola sp. nov.","13":"P. theobromicola sp. nov. | CCUB 1151"},{"1":"1985","2":"T8","3":"40","4":"CCUB 1285","5":"R1","6":"7","7":"6.00","8":"6.00","9":"6.000","10":"NA","11":"Jennifer","12":"P. theobromicola sp. nov.","13":"P. theobromicola sp. nov. | CCUB 1285"},{"1":"1986","2":"T8","3":"40","4":"CCUB 1285","5":"R2","6":"7","7":"6.00","8":"6.00","9":"6.000","10":"NA","11":"Jennifer","12":"P. theobromicola sp. nov.","13":"P. theobromicola sp. nov. | CCUB 1285"},{"1":"1987","2":"T8","3":"40","4":"CCUB 1285","5":"R3","6":"7","7":"6.00","8":"6.00","9":"6.000","10":"NA","11":"Jennifer","12":"P. theobromicola sp. nov.","13":"P. theobromicola sp. nov. | CCUB 1285"},{"1":"1988","2":"T8","3":"40","4":"CCUB 1285","5":"R4","6":"7","7":"6.00","8":"6.00","9":"6.000","10":"NA","11":"Jennifer","12":"P. theobromicola sp. nov.","13":"P. theobromicola sp. nov. | CCUB 1285"},{"1":"1989","2":"T8","3":"40","4":"CCUB 1158","5":"R1","6":"7","7":"6.00","8":"6.00","9":"6.000","10":"NA","11":"Jennifer","12":"P. palmivora","13":"P. palmivora | CCUB 1158"},{"1":"1990","2":"T8","3":"40","4":"CCUB 1158","5":"R2","6":"7","7":"6.00","8":"6.00","9":"6.000","10":"NA","11":"Jennifer","12":"P. palmivora","13":"P. palmivora | CCUB 1158"},{"1":"1991","2":"T8","3":"40","4":"CCUB 1158","5":"R3","6":"7","7":"6.00","8":"6.00","9":"6.000","10":"NA","11":"Jennifer","12":"P. palmivora","13":"P. palmivora | CCUB 1158"},{"1":"1992","2":"T8","3":"40","4":"CCUB 1158","5":"R4","6":"7","7":"6.00","8":"6.00","9":"6.000","10":"NA","11":"Jennifer","12":"P. palmivora","13":"P. palmivora | CCUB 1158"},{"1":"1993","2":"T8","3":"40","4":"CCUB 1091","5":"R1","6":"7","7":"6.00","8":"6.00","9":"6.000","10":"NA","11":"Jennifer","12":"P. theobromicola sp. nov.","13":"P. theobromicola sp. nov. | CCUB 1091"},{"1":"1994","2":"T8","3":"40","4":"CCUB 1091","5":"R2","6":"7","7":"6.00","8":"6.00","9":"6.000","10":"NA","11":"Jennifer","12":"P. theobromicola sp. nov.","13":"P. theobromicola sp. nov. | CCUB 1091"},{"1":"1995","2":"T8","3":"40","4":"CCUB 1091","5":"R3","6":"7","7":"6.00","8":"6.00","9":"6.000","10":"NA","11":"Jennifer","12":"P. theobromicola sp. nov.","13":"P. theobromicola sp. nov. | CCUB 1091"},{"1":"1996","2":"T8","3":"40","4":"CCUB 1091","5":"R4","6":"7","7":"6.00","8":"6.00","9":"6.000","10":"NA","11":"Jennifer","12":"P. theobromicola sp. nov.","13":"P. theobromicola sp. nov. | CCUB 1091"},{"1":"1997","2":"T8","3":"40","4":"CCUB 920","5":"R1","6":"7","7":"6.00","8":"6.00","9":"6.000","10":"NA","11":"Jennifer","12":"P. palmivora","13":"P. palmivora | CCUB 920"},{"1":"1998","2":"T8","3":"40","4":"CCUB 920","5":"R2","6":"7","7":"6.00","8":"6.00","9":"6.000","10":"NA","11":"Jennifer","12":"P. palmivora","13":"P. palmivora | CCUB 920"},{"1":"1999","2":"T8","3":"40","4":"CCUB 920","5":"R3","6":"7","7":"6.00","8":"6.00","9":"6.000","10":"NA","11":"Jennifer","12":"P. palmivora","13":"P. palmivora | CCUB 920"},{"1":"2000","2":"T8","3":"40","4":"CCUB 920","5":"R4","6":"7","7":"6.00","8":"6.00","9":"6.000","10":"NA","11":"Jennifer","12":"P. palmivora","13":"P. palmivora | CCUB 920"},{"1":"2001","2":"T8","3":"40","4":"CCUB 1102","5":"R1","6":"7","7":"6.00","8":"6.00","9":"6.000","10":"NA","11":"Jennifer","12":"P. palmivora","13":"P. palmivora | CCUB 1102"},{"1":"2002","2":"T8","3":"40","4":"CCUB 1102","5":"R2","6":"7","7":"6.00","8":"6.00","9":"6.000","10":"NA","11":"Jennifer","12":"P. palmivora","13":"P. palmivora | CCUB 1102"},{"1":"2003","2":"T8","3":"40","4":"CCUB 1102","5":"R3","6":"7","7":"6.00","8":"6.00","9":"6.000","10":"NA","11":"Jennifer","12":"P. palmivora","13":"P. palmivora | CCUB 1102"},{"1":"2004","2":"T8","3":"40","4":"CCUB 1102","5":"R4","6":"7","7":"6.00","8":"6.00","9":"6.000","10":"NA","11":"Jennifer","12":"P. palmivora","13":"P. palmivora | CCUB 1102"},{"1":"2005","2":"T8","3":"40","4":"CCUB 1205","5":"R1","6":"7","7":"6.00","8":"6.00","9":"6.000","10":"NA","11":"Jennifer","12":"P. theobromicola sp. nov.","13":"P. theobromicola sp. nov. | CCUB 1205"},{"1":"2006","2":"T8","3":"40","4":"CCUB 1205","5":"R2","6":"7","7":"6.00","8":"6.00","9":"6.000","10":"NA","11":"Jennifer","12":"P. theobromicola sp. nov.","13":"P. theobromicola sp. nov. | CCUB 1205"},{"1":"2007","2":"T8","3":"40","4":"CCUB 1205","5":"R3","6":"7","7":"6.00","8":"6.00","9":"6.000","10":"NA","11":"Jennifer","12":"P. theobromicola sp. nov.","13":"P. theobromicola sp. nov. | CCUB 1205"},{"1":"2008","2":"T8","3":"40","4":"CCUB 1205","5":"R4","6":"7","7":"6.00","8":"6.00","9":"6.000","10":"NA","11":"Jennifer","12":"P. theobromicola sp. nov.","13":"P. theobromicola sp. nov. | CCUB 1205"},{"1":"2009","2":"T8","3":"40","4":"CCUB 906","5":"R1","6":"7","7":"6.00","8":"6.00","9":"6.000","10":"NA","11":"Jennifer","12":"P. palmivora","13":"P. palmivora | CCUB 906"},{"1":"2010","2":"T8","3":"40","4":"CCUB 906","5":"R2","6":"7","7":"6.00","8":"6.00","9":"6.000","10":"NA","11":"Jennifer","12":"P. palmivora","13":"P. palmivora | CCUB 906"},{"1":"2011","2":"T8","3":"40","4":"CCUB 906","5":"R3","6":"7","7":"6.00","8":"6.00","9":"6.000","10":"NA","11":"Jennifer","12":"P. palmivora","13":"P. palmivora | CCUB 906"},{"1":"2012","2":"T8","3":"40","4":"CCUB 906","5":"R4","6":"7","7":"6.00","8":"6.00","9":"6.000","10":"NA","11":"Jennifer","12":"P. palmivora","13":"P. palmivora | CCUB 906"},{"1":"2013","2":"T8","3":"40","4":"P0479","5":"R1","6":"7","7":"6.00","8":"6.00","9":"6.000","10":"NA","11":"Jennifer","12":"P. citrophthora","13":"P. citrophthora | P0479"},{"1":"2014","2":"T8","3":"40","4":"P0479","5":"R2","6":"7","7":"6.00","8":"6.00","9":"6.000","10":"NA","11":"Jennifer","12":"P. citrophthora","13":"P. citrophthora | P0479"},{"1":"2015","2":"T8","3":"40","4":"P0479","5":"R3","6":"7","7":"6.00","8":"6.00","9":"6.000","10":"NA","11":"Jennifer","12":"P. citrophthora","13":"P. citrophthora | P0479"},{"1":"2016","2":"T8","3":"40","4":"P0479","5":"R4","6":"7","7":"6.00","8":"6.00","9":"6.000","10":"NA","11":"Jennifer","12":"P. citrophthora","13":"P. citrophthora | P0479"},{"1":"2017","2":"T1","3":"5","4":"CCUB 1151","5":"R1","6":"1","7":"5.00","8":"5.00","9":"5.000","10":"NA","11":"Danilo","12":"P. theobromicola sp. nov.","13":"P. theobromicola sp. nov. | CCUB 1151"},{"1":"2018","2":"T1","3":"5","4":"CCUB 1151","5":"R2","6":"1","7":"5.00","8":"5.00","9":"5.000","10":"NA","11":"Danilo","12":"P. theobromicola sp. nov.","13":"P. theobromicola sp. nov. | CCUB 1151"},{"1":"2019","2":"T1","3":"5","4":"CCUB 1151","5":"R3","6":"1","7":"5.00","8":"5.00","9":"5.000","10":"NA","11":"Danilo","12":"P. theobromicola sp. nov.","13":"P. theobromicola sp. nov. | CCUB 1151"},{"1":"2020","2":"T1","3":"5","4":"CCUB 1151","5":"R4","6":"1","7":"5.00","8":"5.00","9":"5.000","10":"NA","11":"Danilo","12":"P. theobromicola sp. nov.","13":"P. theobromicola sp. nov. | CCUB 1151"},{"1":"2021","2":"T1","3":"5","4":"CCUB 1285","5":"R1","6":"1","7":"5.00","8":"5.00","9":"5.000","10":"NA","11":"Danilo","12":"P. theobromicola sp. nov.","13":"P. theobromicola sp. nov. | CCUB 1285"},{"1":"2022","2":"T1","3":"5","4":"CCUB 1285","5":"R2","6":"1","7":"5.00","8":"5.00","9":"5.000","10":"NA","11":"Danilo","12":"P. theobromicola sp. nov.","13":"P. theobromicola sp. nov. | CCUB 1285"},{"1":"2023","2":"T1","3":"5","4":"CCUB 1285","5":"R3","6":"1","7":"5.00","8":"5.00","9":"5.000","10":"NA","11":"Danilo","12":"P. theobromicola sp. nov.","13":"P. theobromicola sp. nov. | CCUB 1285"},{"1":"2024","2":"T1","3":"5","4":"CCUB 1285","5":"R4","6":"1","7":"5.00","8":"5.00","9":"5.000","10":"NA","11":"Danilo","12":"P. theobromicola sp. nov.","13":"P. theobromicola sp. nov. | CCUB 1285"},{"1":"2025","2":"T1","3":"5","4":"CCUB 1158","5":"R1","6":"1","7":"5.00","8":"5.00","9":"5.000","10":"NA","11":"Danilo","12":"P. palmivora","13":"P. palmivora | CCUB 1158"},{"1":"2026","2":"T1","3":"5","4":"CCUB 1158","5":"R2","6":"1","7":"5.00","8":"5.00","9":"5.000","10":"NA","11":"Danilo","12":"P. palmivora","13":"P. palmivora | CCUB 1158"},{"1":"2027","2":"T1","3":"5","4":"CCUB 1158","5":"R3","6":"1","7":"5.00","8":"5.00","9":"5.000","10":"NA","11":"Danilo","12":"P. palmivora","13":"P. palmivora | CCUB 1158"},{"1":"2028","2":"T1","3":"5","4":"CCUB 1158","5":"R4","6":"1","7":"5.00","8":"5.00","9":"5.000","10":"NA","11":"Danilo","12":"P. palmivora","13":"P. palmivora | CCUB 1158"},{"1":"2029","2":"T1","3":"5","4":"CCUB 1091","5":"R1","6":"1","7":"5.00","8":"5.00","9":"5.000","10":"NA","11":"Danilo","12":"P. theobromicola sp. nov.","13":"P. theobromicola sp. nov. | CCUB 1091"},{"1":"2030","2":"T1","3":"5","4":"CCUB 1091","5":"R2","6":"1","7":"5.00","8":"5.00","9":"5.000","10":"NA","11":"Danilo","12":"P. theobromicola sp. nov.","13":"P. theobromicola sp. nov. | CCUB 1091"},{"1":"2031","2":"T1","3":"5","4":"CCUB 1091","5":"R3","6":"1","7":"5.00","8":"5.00","9":"5.000","10":"NA","11":"Danilo","12":"P. theobromicola sp. nov.","13":"P. theobromicola sp. nov. | CCUB 1091"},{"1":"2032","2":"T1","3":"5","4":"CCUB 1091","5":"R4","6":"1","7":"5.00","8":"5.00","9":"5.000","10":"NA","11":"Danilo","12":"P. theobromicola sp. nov.","13":"P. theobromicola sp. nov. | CCUB 1091"},{"1":"2033","2":"T1","3":"5","4":"CCUB 920","5":"R1","6":"1","7":"5.00","8":"5.00","9":"5.000","10":"NA","11":"Danilo","12":"P. palmivora","13":"P. palmivora | CCUB 920"},{"1":"2034","2":"T1","3":"5","4":"CCUB 920","5":"R2","6":"1","7":"5.00","8":"5.00","9":"5.000","10":"NA","11":"Danilo","12":"P. palmivora","13":"P. palmivora | CCUB 920"},{"1":"2035","2":"T1","3":"5","4":"CCUB 920","5":"R3","6":"1","7":"5.00","8":"5.00","9":"5.000","10":"NA","11":"Danilo","12":"P. palmivora","13":"P. palmivora | CCUB 920"},{"1":"2036","2":"T1","3":"5","4":"CCUB 920","5":"R4","6":"1","7":"5.00","8":"5.00","9":"5.000","10":"NA","11":"Danilo","12":"P. palmivora","13":"P. palmivora | CCUB 920"},{"1":"2037","2":"T1","3":"5","4":"CCUB 1102","5":"R1","6":"1","7":"5.00","8":"5.00","9":"5.000","10":"NA","11":"Danilo","12":"P. palmivora","13":"P. palmivora | CCUB 1102"},{"1":"2038","2":"T1","3":"5","4":"CCUB 1102","5":"R2","6":"1","7":"5.00","8":"5.00","9":"5.000","10":"NA","11":"Danilo","12":"P. palmivora","13":"P. palmivora | CCUB 1102"},{"1":"2039","2":"T1","3":"5","4":"CCUB 1102","5":"R3","6":"1","7":"5.00","8":"5.00","9":"5.000","10":"NA","11":"Danilo","12":"P. palmivora","13":"P. palmivora | CCUB 1102"},{"1":"2040","2":"T1","3":"5","4":"CCUB 1102","5":"R4","6":"1","7":"5.00","8":"5.00","9":"5.000","10":"NA","11":"Danilo","12":"P. palmivora","13":"P. palmivora | CCUB 1102"},{"1":"2041","2":"T1","3":"5","4":"CCUB 1205","5":"R1","6":"1","7":"5.00","8":"5.00","9":"5.000","10":"NA","11":"Danilo","12":"P. theobromicola sp. nov.","13":"P. theobromicola sp. nov. | CCUB 1205"},{"1":"2042","2":"T1","3":"5","4":"CCUB 1205","5":"R2","6":"1","7":"5.00","8":"5.00","9":"5.000","10":"NA","11":"Danilo","12":"P. theobromicola sp. nov.","13":"P. theobromicola sp. nov. | CCUB 1205"},{"1":"2043","2":"T1","3":"5","4":"CCUB 1205","5":"R3","6":"1","7":"5.00","8":"5.00","9":"5.000","10":"NA","11":"Danilo","12":"P. theobromicola sp. nov.","13":"P. theobromicola sp. nov. | CCUB 1205"},{"1":"2044","2":"T1","3":"5","4":"CCUB 1205","5":"R4","6":"1","7":"5.00","8":"5.00","9":"5.000","10":"NA","11":"Danilo","12":"P. theobromicola sp. nov.","13":"P. theobromicola sp. nov. | CCUB 1205"},{"1":"2045","2":"T1","3":"5","4":"CCUB 906","5":"R1","6":"1","7":"5.00","8":"5.00","9":"5.000","10":"NA","11":"Danilo","12":"P. palmivora","13":"P. palmivora | CCUB 906"},{"1":"2046","2":"T1","3":"5","4":"CCUB 906","5":"R2","6":"1","7":"5.00","8":"5.00","9":"5.000","10":"NA","11":"Danilo","12":"P. palmivora","13":"P. palmivora | CCUB 906"},{"1":"2047","2":"T1","3":"5","4":"CCUB 906","5":"R3","6":"1","7":"5.00","8":"5.00","9":"5.000","10":"NA","11":"Danilo","12":"P. palmivora","13":"P. palmivora | CCUB 906"},{"1":"2048","2":"T1","3":"5","4":"CCUB 906","5":"R4","6":"1","7":"5.00","8":"5.00","9":"5.000","10":"NA","11":"Danilo","12":"P. palmivora","13":"P. palmivora | CCUB 906"},{"1":"2049","2":"T1","3":"5","4":"P0479","5":"R1","6":"1","7":"5.00","8":"5.00","9":"5.000","10":"NA","11":"Danilo","12":"P. citrophthora","13":"P. citrophthora | P0479"},{"1":"2050","2":"T1","3":"5","4":"P0479","5":"R2","6":"1","7":"5.00","8":"5.00","9":"5.000","10":"NA","11":"Danilo","12":"P. citrophthora","13":"P. citrophthora | P0479"},{"1":"2051","2":"T1","3":"5","4":"P0479","5":"R3","6":"1","7":"5.00","8":"5.00","9":"5.000","10":"NA","11":"Danilo","12":"P. citrophthora","13":"P. citrophthora | P0479"},{"1":"2052","2":"T1","3":"5","4":"P0479","5":"R4","6":"1","7":"5.00","8":"5.00","9":"5.000","10":"NA","11":"Danilo","12":"P. citrophthora","13":"P. citrophthora | P0479"},{"1":"2053","2":"T2","3":"10","4":"CCUB 1151","5":"R1","6":"1","7":"5.00","8":"5.00","9":"5.000","10":"NA","11":"Danilo","12":"P. theobromicola sp. nov.","13":"P. theobromicola sp. nov. | CCUB 1151"},{"1":"2054","2":"T2","3":"10","4":"CCUB 1151","5":"R2","6":"1","7":"5.00","8":"5.00","9":"5.000","10":"NA","11":"Danilo","12":"P. theobromicola sp. nov.","13":"P. theobromicola sp. nov. | CCUB 1151"},{"1":"2055","2":"T2","3":"10","4":"CCUB 1151","5":"R3","6":"1","7":"5.00","8":"5.00","9":"5.000","10":"NA","11":"Danilo","12":"P. theobromicola sp. nov.","13":"P. theobromicola sp. nov. | CCUB 1151"},{"1":"2056","2":"T2","3":"10","4":"CCUB 1151","5":"R4","6":"1","7":"5.00","8":"5.00","9":"5.000","10":"NA","11":"Danilo","12":"P. theobromicola sp. nov.","13":"P. theobromicola sp. nov. | CCUB 1151"},{"1":"2057","2":"T2","3":"10","4":"CCUB 1285","5":"R1","6":"1","7":"5.00","8":"5.00","9":"5.000","10":"NA","11":"Danilo","12":"P. theobromicola sp. nov.","13":"P. theobromicola sp. nov. | CCUB 1285"},{"1":"2058","2":"T2","3":"10","4":"CCUB 1285","5":"R2","6":"1","7":"5.00","8":"5.00","9":"5.000","10":"NA","11":"Danilo","12":"P. theobromicola sp. nov.","13":"P. theobromicola sp. nov. | CCUB 1285"},{"1":"2059","2":"T2","3":"10","4":"CCUB 1285","5":"R3","6":"1","7":"5.00","8":"5.00","9":"5.000","10":"NA","11":"Danilo","12":"P. theobromicola sp. nov.","13":"P. theobromicola sp. nov. | CCUB 1285"},{"1":"2060","2":"T2","3":"10","4":"CCUB 1285","5":"R4","6":"1","7":"5.00","8":"5.00","9":"5.000","10":"NA","11":"Danilo","12":"P. theobromicola sp. nov.","13":"P. theobromicola sp. nov. | CCUB 1285"},{"1":"2061","2":"T2","3":"10","4":"CCUB 1158","5":"R1","6":"1","7":"5.00","8":"5.00","9":"5.000","10":"NA","11":"Danilo","12":"P. palmivora","13":"P. palmivora | CCUB 1158"},{"1":"2062","2":"T2","3":"10","4":"CCUB 1158","5":"R2","6":"1","7":"5.00","8":"5.00","9":"5.000","10":"NA","11":"Danilo","12":"P. palmivora","13":"P. palmivora | CCUB 1158"},{"1":"2063","2":"T2","3":"10","4":"CCUB 1158","5":"R3","6":"1","7":"5.00","8":"5.00","9":"5.000","10":"NA","11":"Danilo","12":"P. palmivora","13":"P. palmivora | CCUB 1158"},{"1":"2064","2":"T2","3":"10","4":"CCUB 1158","5":"R4","6":"1","7":"5.00","8":"5.00","9":"5.000","10":"NA","11":"Danilo","12":"P. palmivora","13":"P. palmivora | CCUB 1158"},{"1":"2065","2":"T2","3":"10","4":"CCUB 1091","5":"R1","6":"1","7":"5.00","8":"5.00","9":"5.000","10":"NA","11":"Danilo","12":"P. theobromicola sp. nov.","13":"P. theobromicola sp. nov. | CCUB 1091"},{"1":"2066","2":"T2","3":"10","4":"CCUB 1091","5":"R2","6":"1","7":"5.00","8":"5.00","9":"5.000","10":"NA","11":"Danilo","12":"P. theobromicola sp. nov.","13":"P. theobromicola sp. nov. | CCUB 1091"},{"1":"2067","2":"T2","3":"10","4":"CCUB 1091","5":"R3","6":"1","7":"5.00","8":"5.00","9":"5.000","10":"NA","11":"Danilo","12":"P. theobromicola sp. nov.","13":"P. theobromicola sp. nov. | CCUB 1091"},{"1":"2068","2":"T2","3":"10","4":"CCUB 1091","5":"R4","6":"1","7":"5.00","8":"5.00","9":"5.000","10":"NA","11":"Danilo","12":"P. theobromicola sp. nov.","13":"P. theobromicola sp. nov. | CCUB 1091"},{"1":"2069","2":"T2","3":"10","4":"CCUB 920","5":"R1","6":"1","7":"5.00","8":"5.00","9":"5.000","10":"NA","11":"Danilo","12":"P. palmivora","13":"P. palmivora | CCUB 920"},{"1":"2070","2":"T2","3":"10","4":"CCUB 920","5":"R2","6":"1","7":"5.00","8":"5.00","9":"5.000","10":"NA","11":"Danilo","12":"P. palmivora","13":"P. palmivora | CCUB 920"},{"1":"2071","2":"T2","3":"10","4":"CCUB 920","5":"R3","6":"1","7":"5.00","8":"5.00","9":"5.000","10":"NA","11":"Danilo","12":"P. palmivora","13":"P. palmivora | CCUB 920"},{"1":"2072","2":"T2","3":"10","4":"CCUB 920","5":"R4","6":"1","7":"5.00","8":"5.00","9":"5.000","10":"NA","11":"Danilo","12":"P. palmivora","13":"P. palmivora | CCUB 920"},{"1":"2073","2":"T2","3":"10","4":"CCUB 1102","5":"R1","6":"1","7":"5.00","8":"5.00","9":"5.000","10":"NA","11":"Danilo","12":"P. palmivora","13":"P. palmivora | CCUB 1102"},{"1":"2074","2":"T2","3":"10","4":"CCUB 1102","5":"R2","6":"1","7":"5.00","8":"5.00","9":"5.000","10":"NA","11":"Danilo","12":"P. palmivora","13":"P. palmivora | CCUB 1102"},{"1":"2075","2":"T2","3":"10","4":"CCUB 1102","5":"R3","6":"1","7":"5.00","8":"5.00","9":"5.000","10":"NA","11":"Danilo","12":"P. palmivora","13":"P. palmivora | CCUB 1102"},{"1":"2076","2":"T2","3":"10","4":"CCUB 1102","5":"R4","6":"1","7":"5.00","8":"5.00","9":"5.000","10":"NA","11":"Danilo","12":"P. palmivora","13":"P. palmivora | CCUB 1102"},{"1":"2077","2":"T2","3":"10","4":"CCUB 1205","5":"R1","6":"1","7":"5.00","8":"5.00","9":"5.000","10":"NA","11":"Danilo","12":"P. theobromicola sp. nov.","13":"P. theobromicola sp. nov. | CCUB 1205"},{"1":"2078","2":"T2","3":"10","4":"CCUB 1205","5":"R2","6":"1","7":"5.00","8":"5.00","9":"5.000","10":"NA","11":"Danilo","12":"P. theobromicola sp. nov.","13":"P. theobromicola sp. nov. | CCUB 1205"},{"1":"2079","2":"T2","3":"10","4":"CCUB 1205","5":"R3","6":"1","7":"5.00","8":"5.00","9":"5.000","10":"NA","11":"Danilo","12":"P. theobromicola sp. nov.","13":"P. theobromicola sp. nov. | CCUB 1205"},{"1":"2080","2":"T2","3":"10","4":"CCUB 1205","5":"R4","6":"1","7":"5.00","8":"5.00","9":"5.000","10":"NA","11":"Danilo","12":"P. theobromicola sp. nov.","13":"P. theobromicola sp. nov. | CCUB 1205"},{"1":"2081","2":"T2","3":"10","4":"CCUB 906","5":"R1","6":"1","7":"5.00","8":"5.00","9":"5.000","10":"NA","11":"Danilo","12":"P. palmivora","13":"P. palmivora | CCUB 906"},{"1":"2082","2":"T2","3":"10","4":"CCUB 906","5":"R2","6":"1","7":"5.00","8":"5.00","9":"5.000","10":"NA","11":"Danilo","12":"P. palmivora","13":"P. palmivora | CCUB 906"},{"1":"2083","2":"T2","3":"10","4":"CCUB 906","5":"R3","6":"1","7":"5.00","8":"5.00","9":"5.000","10":"NA","11":"Danilo","12":"P. palmivora","13":"P. palmivora | CCUB 906"},{"1":"2084","2":"T2","3":"10","4":"CCUB 906","5":"R4","6":"1","7":"5.00","8":"5.00","9":"5.000","10":"NA","11":"Danilo","12":"P. palmivora","13":"P. palmivora | CCUB 906"},{"1":"2085","2":"T2","3":"10","4":"P0479","5":"R1","6":"1","7":"5.00","8":"5.00","9":"5.000","10":"NA","11":"Danilo","12":"P. citrophthora","13":"P. citrophthora | P0479"},{"1":"2086","2":"T2","3":"10","4":"P0479","5":"R2","6":"1","7":"5.00","8":"5.00","9":"5.000","10":"NA","11":"Danilo","12":"P. citrophthora","13":"P. citrophthora | P0479"},{"1":"2087","2":"T2","3":"10","4":"P0479","5":"R3","6":"1","7":"5.00","8":"5.00","9":"5.000","10":"NA","11":"Danilo","12":"P. citrophthora","13":"P. citrophthora | P0479"},{"1":"2088","2":"T2","3":"10","4":"P0479","5":"R4","6":"1","7":"5.00","8":"5.00","9":"5.000","10":"NA","11":"Danilo","12":"P. citrophthora","13":"P. citrophthora | P0479"},{"1":"2089","2":"T3","3":"15","4":"CCUB 1151","5":"R1","6":"1","7":"9.40","8":"9.74","9":"9.570","10":"NA","11":"Danilo","12":"P. theobromicola sp. nov.","13":"P. theobromicola sp. nov. | CCUB 1151"},{"1":"2090","2":"T3","3":"15","4":"CCUB 1151","5":"R2","6":"1","7":"10.07","8":"8.93","9":"9.500","10":"NA","11":"Danilo","12":"P. theobromicola sp. nov.","13":"P. theobromicola sp. nov. | CCUB 1151"},{"1":"2091","2":"T3","3":"15","4":"CCUB 1151","5":"R3","6":"1","7":"10.08","8":"9.65","9":"9.865","10":"NA","11":"Danilo","12":"P. theobromicola sp. nov.","13":"P. theobromicola sp. nov. | CCUB 1151"},{"1":"2092","2":"T3","3":"15","4":"CCUB 1151","5":"R4","6":"1","7":"9.59","8":"9.78","9":"9.685","10":"NA","11":"Danilo","12":"P. theobromicola sp. nov.","13":"P. theobromicola sp. nov. | CCUB 1151"},{"1":"2093","2":"T3","3":"15","4":"CCUB 1285","5":"R1","6":"1","7":"9.28","8":"9.07","9":"9.175","10":"NA","11":"Danilo","12":"P. theobromicola sp. nov.","13":"P. theobromicola sp. nov. | CCUB 1285"},{"1":"2094","2":"T3","3":"15","4":"CCUB 1285","5":"R2","6":"1","7":"9.57","8":"9.27","9":"9.420","10":"NA","11":"Danilo","12":"P. theobromicola sp. nov.","13":"P. theobromicola sp. nov. | CCUB 1285"},{"1":"2095","2":"T3","3":"15","4":"CCUB 1285","5":"R3","6":"1","7":"9.78","8":"9.37","9":"9.575","10":"NA","11":"Danilo","12":"P. theobromicola sp. nov.","13":"P. theobromicola sp. nov. | CCUB 1285"},{"1":"2096","2":"T3","3":"15","4":"CCUB 1285","5":"R4","6":"1","7":"9.29","8":"9.57","9":"9.430","10":"NA","11":"Danilo","12":"P. theobromicola sp. nov.","13":"P. theobromicola sp. nov. | CCUB 1285"},{"1":"2097","2":"T3","3":"15","4":"CCUB 1158","5":"R1","6":"1","7":"7.59","8":"7.66","9":"7.625","10":"NA","11":"Danilo","12":"P. palmivora","13":"P. palmivora | CCUB 1158"},{"1":"2098","2":"T3","3":"15","4":"CCUB 1158","5":"R2","6":"1","7":"7.27","8":"6.57","9":"6.920","10":"NA","11":"Danilo","12":"P. palmivora","13":"P. palmivora | CCUB 1158"},{"1":"2099","2":"T3","3":"15","4":"CCUB 1158","5":"R3","6":"1","7":"6.25","8":"6.67","9":"6.460","10":"NA","11":"Danilo","12":"P. palmivora","13":"P. palmivora | CCUB 1158"},{"1":"2100","2":"T3","3":"15","4":"CCUB 1158","5":"R4","6":"1","7":"6.61","8":"6.78","9":"6.695","10":"NA","11":"Danilo","12":"P. palmivora","13":"P. palmivora | CCUB 1158"},{"1":"2101","2":"T3","3":"15","4":"CCUB 1091","5":"R1","6":"1","7":"9.77","8":"9.04","9":"9.405","10":"NA","11":"Danilo","12":"P. theobromicola sp. nov.","13":"P. theobromicola sp. nov. | CCUB 1091"},{"1":"2102","2":"T3","3":"15","4":"CCUB 1091","5":"R2","6":"1","7":"9.74","8":"8.66","9":"9.200","10":"NA","11":"Danilo","12":"P. theobromicola sp. nov.","13":"P. theobromicola sp. nov. | CCUB 1091"},{"1":"2103","2":"T3","3":"15","4":"CCUB 1091","5":"R3","6":"1","7":"10.23","8":"9.44","9":"9.835","10":"NA","11":"Danilo","12":"P. theobromicola sp. nov.","13":"P. theobromicola sp. nov. | CCUB 1091"},{"1":"2104","2":"T3","3":"15","4":"CCUB 1091","5":"R4","6":"1","7":"9.53","8":"9.31","9":"9.420","10":"NA","11":"Danilo","12":"P. theobromicola sp. nov.","13":"P. theobromicola sp. nov. | CCUB 1091"},{"1":"2105","2":"T3","3":"15","4":"CCUB 920","5":"R1","6":"1","7":"5.00","8":"5.00","9":"5.000","10":"NA","11":"Danilo","12":"P. palmivora","13":"P. palmivora | CCUB 920"},{"1":"2106","2":"T3","3":"15","4":"CCUB 920","5":"R2","6":"1","7":"5.00","8":"5.00","9":"5.000","10":"NA","11":"Danilo","12":"P. palmivora","13":"P. palmivora | CCUB 920"},{"1":"2107","2":"T3","3":"15","4":"CCUB 920","5":"R3","6":"1","7":"5.00","8":"5.00","9":"5.000","10":"NA","11":"Danilo","12":"P. palmivora","13":"P. palmivora | CCUB 920"},{"1":"2108","2":"T3","3":"15","4":"CCUB 920","5":"R4","6":"1","7":"5.00","8":"5.00","9":"5.000","10":"NA","11":"Danilo","12":"P. palmivora","13":"P. palmivora | CCUB 920"},{"1":"2109","2":"T3","3":"15","4":"CCUB 1102","5":"R1","6":"1","7":"7.25","8":"7.35","9":"7.300","10":"NA","11":"Danilo","12":"P. palmivora","13":"P. palmivora | CCUB 1102"},{"1":"2110","2":"T3","3":"15","4":"CCUB 1102","5":"R2","6":"1","7":"6.54","8":"7.50","9":"7.020","10":"NA","11":"Danilo","12":"P. palmivora","13":"P. palmivora | CCUB 1102"},{"1":"2111","2":"T3","3":"15","4":"CCUB 1102","5":"R3","6":"1","7":"7.89","8":"7.77","9":"7.830","10":"NA","11":"Danilo","12":"P. palmivora","13":"P. palmivora | CCUB 1102"},{"1":"2112","2":"T3","3":"15","4":"CCUB 1102","5":"R4","6":"1","7":"7.81","8":"8.38","9":"8.095","10":"NA","11":"Danilo","12":"P. palmivora","13":"P. palmivora | CCUB 1102"},{"1":"2113","2":"T3","3":"15","4":"CCUB 1205","5":"R1","6":"1","7":"9.29","8":"8.99","9":"9.140","10":"NA","11":"Danilo","12":"P. theobromicola sp. nov.","13":"P. theobromicola sp. nov. | CCUB 1205"},{"1":"2114","2":"T3","3":"15","4":"CCUB 1205","5":"R2","6":"1","7":"9.28","8":"9.44","9":"9.360","10":"NA","11":"Danilo","12":"P. theobromicola sp. nov.","13":"P. theobromicola sp. nov. | CCUB 1205"},{"1":"2115","2":"T3","3":"15","4":"CCUB 1205","5":"R3","6":"1","7":"9.43","8":"10.43","9":"9.930","10":"NA","11":"Danilo","12":"P. theobromicola sp. nov.","13":"P. theobromicola sp. nov. | CCUB 1205"},{"1":"2116","2":"T3","3":"15","4":"CCUB 1205","5":"R4","6":"1","7":"9.24","8":"9.42","9":"9.330","10":"NA","11":"Danilo","12":"P. theobromicola sp. nov.","13":"P. theobromicola sp. nov. | CCUB 1205"},{"1":"2117","2":"T3","3":"15","4":"CCUB 906","5":"R1","6":"1","7":"5.00","8":"5.00","9":"5.000","10":"NA","11":"Danilo","12":"P. palmivora","13":"P. palmivora | CCUB 906"},{"1":"2118","2":"T3","3":"15","4":"CCUB 906","5":"R2","6":"1","7":"5.00","8":"5.00","9":"5.000","10":"NA","11":"Danilo","12":"P. palmivora","13":"P. palmivora | CCUB 906"},{"1":"2119","2":"T3","3":"15","4":"CCUB 906","5":"R3","6":"1","7":"5.00","8":"5.00","9":"5.000","10":"NA","11":"Danilo","12":"P. palmivora","13":"P. palmivora | CCUB 906"},{"1":"2120","2":"T3","3":"15","4":"CCUB 906","5":"R4","6":"1","7":"5.00","8":"5.00","9":"5.000","10":"NA","11":"Danilo","12":"P. palmivora","13":"P. palmivora | CCUB 906"},{"1":"2121","2":"T3","3":"15","4":"P0479","5":"R1","6":"1","7":"9.30","8":"10.10","9":"9.700","10":"NA","11":"Danilo","12":"P. citrophthora","13":"P. citrophthora | P0479"},{"1":"2122","2":"T3","3":"15","4":"P0479","5":"R2","6":"1","7":"9.34","8":"9.99","9":"9.665","10":"NA","11":"Danilo","12":"P. citrophthora","13":"P. citrophthora | P0479"},{"1":"2123","2":"T3","3":"15","4":"P0479","5":"R3","6":"1","7":"10.55","8":"9.72","9":"10.135","10":"NA","11":"Danilo","12":"P. citrophthora","13":"P. citrophthora | P0479"},{"1":"2124","2":"T3","3":"15","4":"P0479","5":"R4","6":"1","7":"10.20","8":"10.59","9":"10.395","10":"NA","11":"Danilo","12":"P. citrophthora","13":"P. citrophthora | P0479"},{"1":"2125","2":"T4","3":"20","4":"CCUB 1151","5":"R1","6":"1","7":"11
[truncated: 1,019,143 more chars]
