# Supplementary material for: Phytophthora theobromicola sp. nov.: A New Species Causing Black Pod Disease on Cacao in Brazil
Source: Front Microbiol. 2021 Mar 15;12:537399. doi: 10.3389/fmicb.2021.537399 (PMC8015942; doi:10.3389/fmicb.2021.537399)
Supplement: Supplementary file 2 [file Data_Sheet_1.ZIP › essay-3/essay-3.md]

---
title: "Essay 1 - Culture media growth fitness"
output:
  html_document:
    df_print: paged
    number_sections: true
    keep_md: yes
    theme: cerulean
    toc: yes
---


# Exploratory data analysis

## Get raw data

<div data-pagedtable="false">
  <script data-pagedtable-source type="application/json">
{"columns":[{"label":["id"],"name":[1],"type":["dbl"],"align":["right"]},{"label":["strain"],"name":[2],"type":["chr"],"align":["left"]},{"label":["replicate"],"name":[3],"type":["chr"],"align":["left"]},{"label":["day"],"name":[4],"type":["dbl"],"align":["right"]},{"label":["clone"],"name":[5],"type":["chr"],"align":["left"]},{"label":["length"],"name":[6],"type":["dbl"],"align":["right"]},{"label":["width"],"name":[7],"type":["dbl"],"align":["right"]},{"label":["average"],"name":[8],"type":["dbl"],"align":["right"]},{"label":["inocPos"],"name":[9],"type":["chr"],"align":["left"]},{"label":["essay"],"name":[10],"type":["chr"],"align":["left"]},{"label":["species"],"name":[11],"type":["chr"],"align":["left"]},{"label":["strain_old"],"name":[12],"type":["chr"],"align":["left"]},{"label":["cdna"],"name":[13],"type":["chr"],"align":["left"]},{"label":["farm"],"name":[14],"type":["chr"],"align":["left"]},{"label":["code"],"name":[15],"type":["chr"],"align":["left"]},{"label":["inocPosByEssay"],"name":[16],"type":["chr"],"align":["left"]},{"label":["inocPosByClone"],"name":[17],"type":["chr"],"align":["left"]}],"data":[{"1":"1","2":"1091","3":"R1","4":"1","5":"CCN51","6":"0.000","7":"0.000","8":"0.0000","9":"A","10":"Jennifer","11":"P. theobromicola sp. nov.","12":"02_IF","13":"950","14":"Lembrance","15":"P. theobromicola sp. nov. | 1091","16":"Jennifer | A","17":"CCN51 | A"},{"1":"2","2":"1091","3":"R1","4":"2","5":"CCN51","6":"22.450","7":"15.850","8":"19.1500","9":"A","10":"Jennifer","11":"P. theobromicola sp. nov.","12":"02_IF","13":"950","14":"Lembrance","15":"P. theobromicola sp. nov. | 1091","16":"Jennifer | A","17":"CCN51 | A"},{"1":"3","2":"1091","3":"R1","4":"3","5":"CCN51","6":"37.930","7":"34.930","8":"36.4300","9":"A","10":"Jennifer","11":"P. theobromicola sp. nov.","12":"02_IF","13":"950","14":"Lembrance","15":"P. theobromicola sp. nov. | 1091","16":"Jennifer | A","17":"CCN51 | A"},{"1":"4","2":"1091","3":"R1","4":"4","5":"CCN51","6":"54.640","7":"58.840","8":"56.7400","9":"A","10":"Jennifer","11":"P. theobromicola sp. nov.","12":"02_IF","13":"950","14":"Lembrance","15":"P. theobromicola sp. nov. | 1091","16":"Jennifer | A","17":"CCN51 | A"},{"1":"5","2":"1091","3":"R1","4":"5","5":"CCN51","6":"86.600","7":"105.320","8":"95.9600","9":"A","10":"Jennifer","11":"P. theobromicola sp. nov.","12":"02_IF","13":"950","14":"Lembrance","15":"P. theobromicola sp. nov. | 1091","16":"Jennifer | A","17":"CCN51 | A"},{"1":"6","2":"1091","3":"R2","4":"1","5":"CCN51","6":"32.650","7":"25.700","8":"29.1750","9":"A","10":"Jennifer","11":"P. theobromicola sp. nov.","12":"02_IF","13":"950","14":"Lembrance","15":"P. theobromicola sp. nov. | 1091","16":"Jennifer | A","17":"CCN51 | A"},{"1":"7","2":"1091","3":"R2","4":"2","5":"CCN51","6":"54.330","7":"51.490","8":"52.9100","9":"A","10":"Jennifer","11":"P. theobromicola sp. nov.","12":"02_IF","13":"950","14":"Lembrance","15":"P. theobromicola sp. nov. | 1091","16":"Jennifer | A","17":"CCN51 | A"},{"1":"8","2":"1091","3":"R2","4":"3","5":"CCN51","6":"74.840","7":"69.140","8":"71.9900","9":"A","10":"Jennifer","11":"P. theobromicola sp. nov.","12":"02_IF","13":"950","14":"Lembrance","15":"P. theobromicola sp. nov. | 1091","16":"Jennifer | A","17":"CCN51 | A"},{"1":"9","2":"1091","3":"R2","4":"4","5":"CCN51","6":"92.540","7":"103.490","8":"98.0150","9":"A","10":"Jennifer","11":"P. theobromicola sp. nov.","12":"02_IF","13":"950","14":"Lembrance","15":"P. theobromicola sp. nov. | 1091","16":"Jennifer | A","17":"CCN51 | A"},{"1":"10","2":"1091","3":"R2","4":"5","5":"CCN51","6":"108.200","7":"159.520","8":"133.8600","9":"A","10":"Jennifer","11":"P. theobromicola sp. nov.","12":"02_IF","13":"950","14":"Lembrance","15":"P. theobromicola sp. nov. | 1091","16":"Jennifer | A","17":"CCN51 | A"},{"1":"11","2":"1091","3":"R3","4":"1","5":"CCN51","6":"18.380","7":"18.850","8":"18.6150","9":"A","10":"Jennifer","11":"P. theobromicola sp. nov.","12":"02_IF","13":"950","14":"Lembrance","15":"P. theobromicola sp. nov. | 1091","16":"Jennifer | A","17":"CCN51 | A"},{"1":"12","2":"1091","3":"R3","4":"2","5":"CCN51","6":"39.080","7":"31.690","8":"35.3850","9":"A","10":"Jennifer","11":"P. theobromicola sp. nov.","12":"02_IF","13":"950","14":"Lembrance","15":"P. theobromicola sp. nov. | 1091","16":"Jennifer | A","17":"CCN51 | A"},{"1":"13","2":"1091","3":"R3","4":"3","5":"CCN51","6":"62.690","7":"58.710","8":"60.7000","9":"A","10":"Jennifer","11":"P. theobromicola sp. nov.","12":"02_IF","13":"950","14":"Lembrance","15":"P. theobromicola sp. nov. | 1091","16":"Jennifer | A","17":"CCN51 | A"},{"1":"14","2":"1091","3":"R3","4":"4","5":"CCN51","6":"79.990","7":"79.220","8":"79.6050","9":"A","10":"Jennifer","11":"P. theobromicola sp. nov.","12":"02_IF","13":"950","14":"Lembrance","15":"P. theobromicola sp. nov. | 1091","16":"Jennifer | A","17":"CCN51 | A"},{"1":"15","2":"1091","3":"R3","4":"5","5":"CCN51","6":"101.350","7":"119.630","8":"110.4900","9":"A","10":"Jennifer","11":"P. theobromicola sp. nov.","12":"02_IF","13":"950","14":"Lembrance","15":"P. theobromicola sp. nov. | 1091","16":"Jennifer | A","17":"CCN51 | A"},{"1":"16","2":"1091","3":"R1","4":"1","5":"Cepec_2004","6":"0.000","7":"0.000","8":"0.0000","9":"A","10":"Jennifer","11":"P. theobromicola sp. nov.","12":"02_IF","13":"950","14":"Lembrance","15":"P. theobromicola sp. nov. | 1091","16":"Jennifer | A","17":"Cepec_2004 | A"},{"1":"17","2":"1091","3":"R1","4":"2","5":"Cepec_2004","6":"0.000","7":"0.000","8":"0.0000","9":"A","10":"Jennifer","11":"P. theobromicola sp. nov.","12":"02_IF","13":"950","14":"Lembrance","15":"P. theobromicola sp. nov. | 1091","16":"Jennifer | A","17":"Cepec_2004 | A"},{"1":"18","2":"1091","3":"R1","4":"3","5":"Cepec_2004","6":"0.000","7":"0.000","8":"0.0000","9":"A","10":"Jennifer","11":"P. theobromicola sp. nov.","12":"02_IF","13":"950","14":"Lembrance","15":"P. theobromicola sp. nov. | 1091","16":"Jennifer | A","17":"Cepec_2004 | A"},{"1":"19","2":"1091","3":"R1","4":"4","5":"Cepec_2004","6":"0.000","7":"0.000","8":"0.0000","9":"A","10":"Jennifer","11":"P. theobromicola sp. nov.","12":"02_IF","13":"950","14":"Lembrance","15":"P. theobromicola sp. nov. | 1091","16":"Jennifer | A","17":"Cepec_2004 | A"},{"1":"20","2":"1091","3":"R1","4":"5","5":"Cepec_2004","6":"0.000","7":"0.000","8":"0.0000","9":"A","10":"Jennifer","11":"P. theobromicola sp. nov.","12":"02_IF","13":"950","14":"Lembrance","15":"P. theobromicola sp. nov. | 1091","16":"Jennifer | A","17":"Cepec_2004 | A"},{"1":"21","2":"1091","3":"R2","4":"1","5":"Cepec_2004","6":"0.000","7":"0.000","8":"0.0000","9":"A","10":"Jennifer","11":"P. theobromicola sp. nov.","12":"02_IF","13":"950","14":"Lembrance","15":"P. theobromicola sp. nov. | 1091","16":"Jennifer | A","17":"Cepec_2004 | A"},{"1":"22","2":"1091","3":"R2","4":"2","5":"Cepec_2004","6":"0.000","7":"0.000","8":"0.0000","9":"A","10":"Jennifer","11":"P. theobromicola sp. nov.","12":"02_IF","13":"950","14":"Lembrance","15":"P. theobromicola sp. nov. | 1091","16":"Jennifer | A","17":"Cepec_2004 | A"},{"1":"23","2":"1091","3":"R2","4":"3","5":"Cepec_2004","6":"0.000","7":"0.000","8":"0.0000","9":"A","10":"Jennifer","11":"P. theobromicola sp. nov.","12":"02_IF","13":"950","14":"Lembrance","15":"P. theobromicola sp. nov. | 1091","16":"Jennifer | A","17":"Cepec_2004 | A"},{"1":"24","2":"1091","3":"R2","4":"4","5":"Cepec_2004","6":"0.000","7":"0.000","8":"0.0000","9":"A","10":"Jennifer","11":"P. theobromicola sp. nov.","12":"02_IF","13":"950","14":"Lembrance","15":"P. theobromicola sp. nov. | 1091","16":"Jennifer | A","17":"Cepec_2004 | A"},{"1":"25","2":"1091","3":"R2","4":"5","5":"Cepec_2004","6":"0.000","7":"0.000","8":"0.0000","9":"A","10":"Jennifer","11":"P. theobromicola sp. nov.","12":"02_IF","13":"950","14":"Lembrance","15":"P. theobromicola sp. nov. | 1091","16":"Jennifer | A","17":"Cepec_2004 | A"},{"1":"26","2":"1091","3":"R3","4":"1","5":"Cepec_2004","6":"0.000","7":"6.960","8":"3.4800","9":"A","10":"Jennifer","11":"P. theobromicola sp. nov.","12":"02_IF","13":"950","14":"Lembrance","15":"P. theobromicola sp. nov. | 1091","16":"Jennifer | A","17":"Cepec_2004 | A"},{"1":"27","2":"1091","3":"R3","4":"2","5":"Cepec_2004","6":"14.220","7":"11.770","8":"12.9950","9":"A","10":"Jennifer","11":"P. theobromicola sp. nov.","12":"02_IF","13":"950","14":"Lembrance","15":"P. theobromicola sp. nov. | 1091","16":"Jennifer | A","17":"Cepec_2004 | A"},{"1":"28","2":"1091","3":"R3","4":"3","5":"Cepec_2004","6":"26.360","7":"18.830","8":"22.5950","9":"A","10":"Jennifer","11":"P. theobromicola sp. nov.","12":"02_IF","13":"950","14":"Lembrance","15":"P. theobromicola sp. nov. | 1091","16":"Jennifer | A","17":"Cepec_2004 | A"},{"1":"29","2":"1091","3":"R3","4":"4","5":"Cepec_2004","6":"42.240","7":"31.050","8":"36.6450","9":"A","10":"Jennifer","11":"P. theobromicola sp. nov.","12":"02_IF","13":"950","14":"Lembrance","15":"P. theobromicola sp. nov. | 1091","16":"Jennifer | A","17":"Cepec_2004 | A"},{"1":"30","2":"1091","3":"R3","4":"5","5":"Cepec_2004","6":"69.080","7":"71.770","8":"70.4250","9":"A","10":"Jennifer","11":"P. theobromicola sp. nov.","12":"02_IF","13":"950","14":"Lembrance","15":"P. theobromicola sp. nov. | 1091","16":"Jennifer | A","17":"Cepec_2004 | A"},{"1":"31","2":"1091","3":"R1","4":"1","5":"CP49","6":"12.080","7":"11.060","8":"11.5700","9":"A","10":"Jennifer","11":"P. theobromicola sp. nov.","12":"02_IF","13":"950","14":"Lembrance","15":"P. theobromicola sp. nov. | 1091","16":"Jennifer | A","17":"CP49 | A"},{"1":"32","2":"1091","3":"R1","4":"2","5":"CP49","6":"29.260","7":"27.710","8":"28.4850","9":"A","10":"Jennifer","11":"P. theobromicola sp. nov.","12":"02_IF","13":"950","14":"Lembrance","15":"P. theobromicola sp. nov. | 1091","16":"Jennifer | A","17":"CP49 | A"},{"1":"33","2":"1091","3":"R1","4":"3","5":"CP49","6":"50.250","7":"53.870","8":"52.0600","9":"A","10":"Jennifer","11":"P. theobromicola sp. nov.","12":"02_IF","13":"950","14":"Lembrance","15":"P. theobromicola sp. nov. | 1091","16":"Jennifer | A","17":"CP49 | A"},{"1":"34","2":"1091","3":"R1","4":"4","5":"CP49","6":"68.010","7":"78.820","8":"73.4150","9":"A","10":"Jennifer","11":"P. theobromicola sp. nov.","12":"02_IF","13":"950","14":"Lembrance","15":"P. theobromicola sp. nov. | 1091","16":"Jennifer | A","17":"CP49 | A"},{"1":"35","2":"1091","3":"R1","4":"5","5":"CP49","6":"101.630","7":"117.470","8":"109.5500","9":"A","10":"Jennifer","11":"P. theobromicola sp. nov.","12":"02_IF","13":"950","14":"Lembrance","15":"P. theobromicola sp. nov. | 1091","16":"Jennifer | A","17":"CP49 | A"},{"1":"36","2":"1091","3":"R2","4":"1","5":"CP49","6":"19.770","7":"17.260","8":"18.5150","9":"A","10":"Jennifer","11":"P. theobromicola sp. nov.","12":"02_IF","13":"950","14":"Lembrance","15":"P. theobromicola sp. nov. | 1091","16":"Jennifer | A","17":"CP49 | A"},{"1":"37","2":"1091","3":"R2","4":"2","5":"CP49","6":"34.090","7":"37.930","8":"36.0100","9":"A","10":"Jennifer","11":"P. theobromicola sp. nov.","12":"02_IF","13":"950","14":"Lembrance","15":"P. theobromicola sp. nov. | 1091","16":"Jennifer | A","17":"CP49 | A"},{"1":"38","2":"1091","3":"R2","4":"3","5":"CP49","6":"56.380","7":"61.160","8":"58.7700","9":"A","10":"Jennifer","11":"P. theobromicola sp. nov.","12":"02_IF","13":"950","14":"Lembrance","15":"P. theobromicola sp. nov. | 1091","16":"Jennifer | A","17":"CP49 | A"},{"1":"39","2":"1091","3":"R2","4":"4","5":"CP49","6":"72.990","7":"86.360","8":"79.6750","9":"A","10":"Jennifer","11":"P. theobromicola sp. nov.","12":"02_IF","13":"950","14":"Lembrance","15":"P. theobromicola sp. nov. | 1091","16":"Jennifer | A","17":"CP49 | A"},{"1":"40","2":"1091","3":"R2","4":"5","5":"CP49","6":"96.950","7":"122.400","8":"109.6750","9":"A","10":"Jennifer","11":"P. theobromicola sp. nov.","12":"02_IF","13":"950","14":"Lembrance","15":"P. theobromicola sp. nov. | 1091","16":"Jennifer | A","17":"CP49 | A"},{"1":"41","2":"1091","3":"R3","4":"1","5":"CP49","6":"10.540","7":"13.050","8":"11.7950","9":"A","10":"Jennifer","11":"P. theobromicola sp. nov.","12":"02_IF","13":"950","14":"Lembrance","15":"P. theobromicola sp. nov. | 1091","16":"Jennifer | A","17":"CP49 | A"},{"1":"42","2":"1091","3":"R3","4":"2","5":"CP49","6":"13.590","7":"16.030","8":"14.8100","9":"A","10":"Jennifer","11":"P. theobromicola sp. nov.","12":"02_IF","13":"950","14":"Lembrance","15":"P. theobromicola sp. nov. | 1091","16":"Jennifer | A","17":"CP49 | A"},{"1":"43","2":"1091","3":"R3","4":"3","5":"CP49","6":"26.270","7":"42.250","8":"34.2600","9":"A","10":"Jennifer","11":"P. theobromicola sp. nov.","12":"02_IF","13":"950","14":"Lembrance","15":"P. theobromicola sp. nov. | 1091","16":"Jennifer | A","17":"CP49 | A"},{"1":"44","2":"1091","3":"R3","4":"4","5":"CP49","6":"46.050","7":"61.610","8":"53.8300","9":"A","10":"Jennifer","11":"P. theobromicola sp. nov.","12":"02_IF","13":"950","14":"Lembrance","15":"P. theobromicola sp. nov. | 1091","16":"Jennifer | A","17":"CP49 | A"},{"1":"45","2":"1091","3":"R3","4":"5","5":"CP49","6":"93.650","7":"117.490","8":"105.5700","9":"A","10":"Jennifer","11":"P. theobromicola sp. nov.","12":"02_IF","13":"950","14":"Lembrance","15":"P. theobromicola sp. nov. | 1091","16":"Jennifer | A","17":"CP49 | A"},{"1":"46","2":"1091","3":"R1","4":"1","5":"PS1319","6":"15.810","7":"13.750","8":"14.7800","9":"A","10":"Jennifer","11":"P. theobromicola sp. nov.","12":"02_IF","13":"950","14":"Lembrance","15":"P. theobromicola sp. nov. | 1091","16":"Jennifer | A","17":"PS1319 | A"},{"1":"47","2":"1091","3":"R1","4":"2","5":"PS1319","6":"25.720","7":"23.460","8":"24.5900","9":"A","10":"Jennifer","11":"P. theobromicola sp. nov.","12":"02_IF","13":"950","14":"Lembrance","15":"P. theobromicola sp. nov. | 1091","16":"Jennifer | A","17":"PS1319 | A"},{"1":"48","2":"1091","3":"R1","4":"3","5":"PS1319","6":"38.080","7":"38.320","8":"38.2000","9":"A","10":"Jennifer","11":"P. theobromicola sp. nov.","12":"02_IF","13":"950","14":"Lembrance","15":"P. theobromicola sp. nov. | 1091","16":"Jennifer | A","17":"PS1319 | A"},{"1":"49","2":"1091","3":"R1","4":"4","5":"PS1319","6":"49.650","7":"52.150","8":"50.9000","9":"A","10":"Jennifer","11":"P. theobromicola sp. nov.","12":"02_IF","13":"950","14":"Lembrance","15":"P. theobromicola sp. nov. | 1091","16":"Jennifer | A","17":"PS1319 | A"},{"1":"50","2":"1091","3":"R1","4":"5","5":"PS1319","6":"71.720","7":"73.360","8":"72.5400","9":"A","10":"Jennifer","11":"P. theobromicola sp. nov.","12":"02_IF","13":"950","14":"Lembrance","15":"P. theobromicola sp. nov. | 1091","16":"Jennifer | A","17":"PS1319 | A"},{"1":"51","2":"1091","3":"R2","4":"1","5":"PS1319","6":"12.910","7":"10.750","8":"11.8300","9":"A","10":"Jennifer","11":"P. theobromicola sp. nov.","12":"02_IF","13":"950","14":"Lembrance","15":"P. theobromicola sp. nov. | 1091","16":"Jennifer | A","17":"PS1319 | A"},{"1":"52","2":"1091","3":"R2","4":"2","5":"PS1319","6":"23.700","7":"23.930","8":"23.8150","9":"A","10":"Jennifer","11":"P. theobromicola sp. nov.","12":"02_IF","13":"950","14":"Lembrance","15":"P. theobromicola sp. nov. | 1091","16":"Jennifer | A","17":"PS1319 | A"},{"1":"53","2":"1091","3":"R2","4":"3","5":"PS1319","6":"40.210","7":"47.630","8":"43.9200","9":"A","10":"Jennifer","11":"P. theobromicola sp. nov.","12":"02_IF","13":"950","14":"Lembrance","15":"P. theobromicola sp. nov. | 1091","16":"Jennifer | A","17":"PS1319 | A"},{"1":"54","2":"1091","3":"R2","4":"4","5":"PS1319","6":"55.910","7":"75.880","8":"65.8950","9":"A","10":"Jennifer","11":"P. theobromicola sp. nov.","12":"02_IF","13":"950","14":"Lembrance","15":"P. theobromicola sp. nov. | 1091","16":"Jennifer | A","17":"PS1319 | A"},{"1":"55","2":"1091","3":"R2","4":"5","5":"PS1319","6":"81.930","7":"101.920","8":"91.9250","9":"A","10":"Jennifer","11":"P. theobromicola sp. nov.","12":"02_IF","13":"950","14":"Lembrance","15":"P. theobromicola sp. nov. | 1091","16":"Jennifer | A","17":"PS1319 | A"},{"1":"56","2":"1091","3":"R3","4":"1","5":"PS1319","6":"14.770","7":"12.780","8":"13.7750","9":"A","10":"Jennifer","11":"P. theobromicola sp. nov.","12":"02_IF","13":"950","14":"Lembrance","15":"P. theobromicola sp. nov. | 1091","16":"Jennifer | A","17":"PS1319 | A"},{"1":"57","2":"1091","3":"R3","4":"2","5":"PS1319","6":"23.300","7":"27.540","8":"25.4200","9":"A","10":"Jennifer","11":"P. theobromicola sp. nov.","12":"02_IF","13":"950","14":"Lembrance","15":"P. theobromicola sp. nov. | 1091","16":"Jennifer | A","17":"PS1319 | A"},{"1":"58","2":"1091","3":"R3","4":"3","5":"PS1319","6":"47.730","7":"54.780","8":"51.2550","9":"A","10":"Jennifer","11":"P. theobromicola sp. nov.","12":"02_IF","13":"950","14":"Lembrance","15":"P. theobromicola sp. nov. | 1091","16":"Jennifer | A","17":"PS1319 | A"},{"1":"59","2":"1091","3":"R3","4":"4","5":"PS1319","6":"62.220","7":"77.780","8":"70.0000","9":"A","10":"Jennifer","11":"P. theobromicola sp. nov.","12":"02_IF","13":"950","14":"Lembrance","15":"P. theobromicola sp. nov. | 1091","16":"Jennifer | A","17":"PS1319 | A"},{"1":"60","2":"1091","3":"R3","4":"5","5":"PS1319","6":"112.470","7":"112.470","8":"112.4700","9":"A","10":"Jennifer","11":"P. theobromicola sp. nov.","12":"02_IF","13":"950","14":"Lembrance","15":"P. theobromicola sp. nov. | 1091","16":"Jennifer | A","17":"PS1319 | A"},{"1":"61","2":"1205","3":"R1","4":"1","5":"CCN51","6":"0.000","7":"0.000","8":"0.0000","9":"A","10":"Jennifer","11":"P. theobromicola sp. nov.","12":"38_F","13":"987","14":"Sucupira","15":"P. theobromicola sp. nov. | 1205","16":"Jennifer | A","17":"CCN51 | A"},{"1":"62","2":"1205","3":"R1","4":"2","5":"CCN51","6":"0.000","7":"0.000","8":"0.0000","9":"A","10":"Jennifer","11":"P. theobromicola sp. nov.","12":"38_F","13":"987","14":"Sucupira","15":"P. theobromicola sp. nov. | 1205","16":"Jennifer | A","17":"CCN51 | A"},{"1":"63","2":"1205","3":"R1","4":"3","5":"CCN51","6":"0.000","7":"0.000","8":"0.0000","9":"A","10":"Jennifer","11":"P. theobromicola sp. nov.","12":"38_F","13":"987","14":"Sucupira","15":"P. theobromicola sp. nov. | 1205","16":"Jennifer | A","17":"CCN51 | A"},{"1":"64","2":"1205","3":"R1","4":"4","5":"CCN51","6":"0.000","7":"0.000","8":"0.0000","9":"A","10":"Jennifer","11":"P. theobromicola sp. nov.","12":"38_F","13":"987","14":"Sucupira","15":"P. theobromicola sp. nov. | 1205","16":"Jennifer | A","17":"CCN51 | A"},{"1":"65","2":"1205","3":"R1","4":"5","5":"CCN51","6":"0.000","7":"0.000","8":"0.0000","9":"A","10":"Jennifer","11":"P. theobromicola sp. nov.","12":"38_F","13":"987","14":"Sucupira","15":"P. theobromicola sp. nov. | 1205","16":"Jennifer | A","17":"CCN51 | A"},{"1":"66","2":"1205","3":"R2","4":"1","5":"CCN51","6":"0.000","7":"0.000","8":"0.0000","9":"A","10":"Jennifer","11":"P. theobromicola sp. nov.","12":"38_F","13":"987","14":"Sucupira","15":"P. theobromicola sp. nov. | 1205","16":"Jennifer | A","17":"CCN51 | A"},{"1":"67","2":"1205","3":"R2","4":"2","5":"CCN51","6":"0.000","7":"0.000","8":"0.0000","9":"A","10":"Jennifer","11":"P. theobromicola sp. nov.","12":"38_F","13":"987","14":"Sucupira","15":"P. theobromicola sp. nov. | 1205","16":"Jennifer | A","17":"CCN51 | A"},{"1":"68","2":"1205","3":"R2","4":"3","5":"CCN51","6":"11.630","7":"0.000","8":"5.8150","9":"A","10":"Jennifer","11":"P. theobromicola sp. nov.","12":"38_F","13":"987","14":"Sucupira","15":"P. theobromicola sp. nov. | 1205","16":"Jennifer | A","17":"CCN51 | A"},{"1":"69","2":"1205","3":"R2","4":"4","5":"CCN51","6":"26.420","7":"21.460","8":"23.9400","9":"A","10":"Jennifer","11":"P. theobromicola sp. nov.","12":"38_F","13":"987","14":"Sucupira","15":"P. theobromicola sp. nov. | 1205","16":"Jennifer | A","17":"CCN51 | A"},{"1":"70","2":"1205","3":"R2","4":"5","5":"CCN51","6":"52.680","7":"46.550","8":"49.6150","9":"A","10":"Jennifer","11":"P. theobromicola sp. nov.","12":"38_F","13":"987","14":"Sucupira","15":"P. theobromicola sp. nov. | 1205","16":"Jennifer | A","17":"CCN51 | A"},{"1":"71","2":"1205","3":"R3","4":"1","5":"CCN51","6":"0.000","7":"0.000","8":"0.0000","9":"A","10":"Jennifer","11":"P. theobromicola sp. nov.","12":"38_F","13":"987","14":"Sucupira","15":"P. theobromicola sp. nov. | 1205","16":"Jennifer | A","17":"CCN51 | A"},{"1":"72","2":"1205","3":"R3","4":"2","5":"CCN51","6":"0.000","7":"0.000","8":"0.0000","9":"A","10":"Jennifer","11":"P. theobromicola sp. nov.","12":"38_F","13":"987","14":"Sucupira","15":"P. theobromicola sp. nov. | 1205","16":"Jennifer | A","17":"CCN51 | A"},{"1":"73","2":"1205","3":"R3","4":"3","5":"CCN51","6":"20.250","7":"25.710","8":"22.9800","9":"A","10":"Jennifer","11":"P. theobromicola sp. nov.","12":"38_F","13":"987","14":"Sucupira","15":"P. theobromicola sp. nov. | 1205","16":"Jennifer | A","17":"CCN51 | A"},{"1":"74","2":"1205","3":"R3","4":"4","5":"CCN51","6":"39.730","7":"54.180","8":"46.9550","9":"A","10":"Jennifer","11":"P. theobromicola sp. nov.","12":"38_F","13":"987","14":"Sucupira","15":"P. theobromicola sp. nov. | 1205","16":"Jennifer | A","17":"CCN51 | A"},{"1":"75","2":"1205","3":"R3","4":"5","5":"CCN51","6":"67.540","7":"87.470","8":"77.5050","9":"A","10":"Jennifer","11":"P. theobromicola sp. nov.","12":"38_F","13":"987","14":"Sucupira","15":"P. theobromicola sp. nov. | 1205","16":"Jennifer | A","17":"CCN51 | A"},{"1":"76","2":"1205","3":"R1","4":"1","5":"Cepec_2004","6":"10.160","7":"12.130","8":"11.1450","9":"A","10":"Jennifer","11":"P. theobromicola sp. nov.","12":"38_F","13":"987","14":"Sucupira","15":"P. theobromicola sp. nov. | 1205","16":"Jennifer | A","17":"Cepec_2004 | A"},{"1":"77","2":"1205","3":"R1","4":"2","5":"Cepec_2004","6":"27.140","7":"27.220","8":"27.1800","9":"A","10":"Jennifer","11":"P. theobromicola sp. nov.","12":"38_F","13":"987","14":"Sucupira","15":"P. theobromicola sp. nov. | 1205","16":"Jennifer | A","17":"Cepec_2004 | A"},{"1":"78","2":"1205","3":"R1","4":"3","5":"Cepec_2004","6":"46.070","7":"35.440","8":"40.7550","9":"A","10":"Jennifer","11":"P. theobromicola sp. nov.","12":"38_F","13":"987","14":"Sucupira","15":"P. theobromicola sp. nov. | 1205","16":"Jennifer | A","17":"Cepec_2004 | A"},{"1":"79","2":"1205","3":"R1","4":"4","5":"Cepec_2004","6":"60.820","7":"60.820","8":"60.8200","9":"A","10":"Jennifer","11":"P. theobromicola sp. nov.","12":"38_F","13":"987","14":"Sucupira","15":"P. theobromicola sp. nov. | 1205","16":"Jennifer | A","17":"Cepec_2004 | A"},{"1":"80","2":"1205","3":"R1","4":"5","5":"Cepec_2004","6":"89.040","7":"97.040","8":"93.0400","9":"A","10":"Jennifer","11":"P. theobromicola sp. nov.","12":"38_F","13":"987","14":"Sucupira","15":"P. theobromicola sp. nov. | 1205","16":"Jennifer | A","17":"Cepec_2004 | A"},{"1":"81","2":"1205","3":"R2","4":"1","5":"Cepec_2004","6":"25.880","7":"15.220","8":"20.5500","9":"A","10":"Jennifer","11":"P. theobromicola sp. nov.","12":"38_F","13":"987","14":"Sucupira","15":"P. theobromicola sp. nov. | 1205","16":"Jennifer | A","17":"Cepec_2004 | A"},{"1":"82","2":"1205","3":"R2","4":"2","5":"Cepec_2004","6":"48.240","7":"36.370","8":"42.3050","9":"A","10":"Jennifer","11":"P. theobromicola sp. nov.","12":"38_F","13":"987","14":"Sucupira","15":"P. theobromicola sp. nov. | 1205","16":"Jennifer | A","17":"Cepec_2004 | A"},{"1":"83","2":"1205","3":"R2","4":"3","5":"Cepec_2004","6":"71.300","7":"60.100","8":"65.7000","9":"A","10":"Jennifer","11":"P. theobromicola sp. nov.","12":"38_F","13":"987","14":"Sucupira","15":"P. theobromicola sp. nov. | 1205","16":"Jennifer | A","17":"Cepec_2004 | A"},{"1":"84","2":"1205","3":"R2","4":"4","5":"Cepec_2004","6":"89.680","7":"86.760","8":"88.2200","9":"A","10":"Jennifer","11":"P. theobromicola sp. nov.","12":"38_F","13":"987","14":"Sucupira","15":"P. theobromicola sp. nov. | 1205","16":"Jennifer | A","17":"Cepec_2004 | A"},{"1":"85","2":"1205","3":"R2","4":"5","5":"Cepec_2004","6":"106.360","7":"136.560","8":"121.4600","9":"A","10":"Jennifer","11":"P. theobromicola sp. nov.","12":"38_F","13":"987","14":"Sucupira","15":"P. theobromicola sp. nov. | 1205","16":"Jennifer | A","17":"Cepec_2004 | A"},{"1":"86","2":"1205","3":"R3","4":"1","5":"Cepec_2004","6":"10.630","7":"12.840","8":"11.7350","9":"A","10":"Jennifer","11":"P. theobromicola sp. nov.","12":"38_F","13":"987","14":"Sucupira","15":"P. theobromicola sp. nov. | 1205","16":"Jennifer | A","17":"Cepec_2004 | A"},{"1":"87","2":"1205","3":"R3","4":"2","5":"Cepec_2004","6":"23.880","7":"34.830","8":"29.3550","9":"A","10":"Jennifer","11":"P. theobromicola sp. nov.","12":"38_F","13":"987","14":"Sucupira","15":"P. theobromicola sp. nov. | 1205","16":"Jennifer | A","17":"Cepec_2004 | A"},{"1":"88","2":"1205","3":"R3","4":"3","5":"Cepec_2004","6":"46.260","7":"75.250","8":"60.7550","9":"A","10":"Jennifer","11":"P. theobromicola sp. nov.","12":"38_F","13":"987","14":"Sucupira","15":"P. theobromicola sp. nov. | 1205","16":"Jennifer | A","17":"Cepec_2004 | A"},{"1":"89","2":"1205","3":"R3","4":"4","5":"Cepec_2004","6":"60.420","7":"96.590","8":"78.5050","9":"A","10":"Jennifer","11":"P. theobromicola sp. nov.","12":"38_F","13":"987","14":"Sucupira","15":"P. theobromicola sp. nov. | 1205","16":"Jennifer | A","17":"Cepec_2004 | A"},{"1":"90","2":"1205","3":"R3","4":"5","5":"Cepec_2004","6":"95.660","7":"123.340","8":"109.5000","9":"A","10":"Jennifer","11":"P. theobromicola sp. nov.","12":"38_F","13":"987","14":"Sucupira","15":"P. theobromicola sp. nov. | 1205","16":"Jennifer | A","17":"Cepec_2004 | A"},{"1":"91","2":"1205","3":"R1","4":"1","5":"CP49","6":"6.640","7":"0.000","8":"3.3200","9":"A","10":"Jennifer","11":"P. theobromicola sp. nov.","12":"38_F","13":"987","14":"Sucupira","15":"P. theobromicola sp. nov. | 1205","16":"Jennifer | A","17":"CP49 | A"},{"1":"92","2":"1205","3":"R1","4":"2","5":"CP49","6":"10.300","7":"9.930","8":"10.1150","9":"A","10":"Jennifer","11":"P. theobromicola sp. nov.","12":"38_F","13":"987","14":"Sucupira","15":"P. theobromicola sp. nov. | 1205","16":"Jennifer | A","17":"CP49 | A"},{"1":"93","2":"1205","3":"R1","4":"3","5":"CP49","6":"17.090","7":"13.440","8":"15.2650","9":"A","10":"Jennifer","11":"P. theobromicola sp. nov.","12":"38_F","13":"987","14":"Sucupira","15":"P. theobromicola sp. nov. | 1205","16":"Jennifer | A","17":"CP49 | A"},{"1":"94","2":"1205","3":"R1","4":"4","5":"CP49","6":"25.220","7":"15.970","8":"20.5950","9":"A","10":"Jennifer","11":"P. theobromicola sp. nov.","12":"38_F","13":"987","14":"Sucupira","15":"P. theobromicola sp. nov. | 1205","16":"Jennifer | A","17":"CP49 | A"},{"1":"95","2":"1205","3":"R1","4":"5","5":"CP49","6":"41.250","7":"26.650","8":"33.9500","9":"A","10":"Jennifer","11":"P. theobromicola sp. nov.","12":"38_F","13":"987","14":"Sucupira","15":"P. theobromicola sp. nov. | 1205","16":"Jennifer | A","17":"CP49 | A"},{"1":"96","2":"1205","3":"R2","4":"1","5":"CP49","6":"13.320","7":"10.110","8":"11.7150","9":"A","10":"Jennifer","11":"P. theobromicola sp. nov.","12":"38_F","13":"987","14":"Sucupira","15":"P. theobromicola sp. nov. | 1205","16":"Jennifer | A","17":"CP49 | A"},{"1":"97","2":"1205","3":"R2","4":"2","5":"CP49","6":"13.430","7":"17.890","8":"15.6600","9":"A","10":"Jennifer","11":"P. theobromicola sp. nov.","12":"38_F","13":"987","14":"Sucupira","15":"P. theobromicola sp. nov. | 1205","16":"Jennifer | A","17":"CP49 | A"},{"1":"98","2":"1205","3":"R2","4":"3","5":"CP49","6":"33.390","7":"32.250","8":"32.8200","9":"A","10":"Jennifer","11":"P. theobromicola sp. nov.","12":"38_F","13":"987","14":"Sucupira","15":"P. theobromicola sp. nov. | 1205","16":"Jennifer | A","17":"CP49 | A"},{"1":"99","2":"1205","3":"R2","4":"4","5":"CP49","6":"41.780","7":"50.420","8":"46.1000","9":"A","10":"Jennifer","11":"P. theobromicola sp. nov.","12":"38_F","13":"987","14":"Sucupira","15":"P. theobromicola sp. nov. | 1205","16":"Jennifer | A","17":"CP49 | A"},{"1":"100","2":"1205","3":"R2","4":"5","5":"CP49","6":"72.280","7":"95.080","8":"83.6800","9":"A","10":"Jennifer","11":"P. theobromicola sp. nov.","12":"38_F","13":"987","14":"Sucupira","15":"P. theobromicola sp. nov. | 1205","16":"Jennifer | A","17":"CP49 | A"},{"1":"101","2":"1205","3":"R3","4":"1","5":"CP49","6":"12.050","7":"11.300","8":"11.6750","9":"A","10":"Jennifer","11":"P. theobromicola sp. nov.","12":"38_F","13":"987","14":"Sucupira","15":"P. theobromicola sp. nov. | 1205","16":"Jennifer | A","17":"CP49 | A"},{"1":"102","2":"1205","3":"R3","4":"2","5":"CP49","6":"17.690","7":"18.570","8":"18.1300","9":"A","10":"Jennifer","11":"P. theobromicola sp. nov.","12":"38_F","13":"987","14":"Sucupira","15":"P. theobromicola sp. nov. | 1205","16":"Jennifer | A","17":"CP49 | A"},{"1":"103","2":"1205","3":"R3","4":"3","5":"CP49","6":"36.110","7":"55.770","8":"45.9400","9":"A","10":"Jennifer","11":"P. theobromicola sp. nov.","12":"38_F","13":"987","14":"Sucupira","15":"P. theobromicola sp. nov. | 1205","16":"Jennifer | A","17":"CP49 | A"},{"1":"104","2":"1205","3":"R3","4":"4","5":"CP49","6":"56.880","7":"76.560","8":"66.7200","9":"A","10":"Jennifer","11":"P. theobromicola sp. nov.","12":"38_F","13":"987","14":"Sucupira","15":"P. theobromicola sp. nov. | 1205","16":"Jennifer | A","17":"CP49 | A"},{"1":"105","2":"1205","3":"R3","4":"5","5":"CP49","6":"87.770","7":"111.590","8":"99.6800","9":"A","10":"Jennifer","11":"P. theobromicola sp. nov.","12":"38_F","13":"987","14":"Sucupira","15":"P. theobromicola sp. nov. | 1205","16":"Jennifer | A","17":"CP49 | A"},{"1":"106","2":"1205","3":"R1","4":"1","5":"PS1319","6":"21.030","7":"14.900","8":"17.9650","9":"A","10":"Jennifer","11":"P. theobromicola sp. nov.","12":"38_F","13":"987","14":"Sucupira","15":"P. theobromicola sp. nov. | 1205","16":"Jennifer | A","17":"PS1319 | A"},{"1":"107","2":"1205","3":"R1","4":"2","5":"PS1319","6":"23.650","7":"23.490","8":"23.5700","9":"A","10":"Jennifer","11":"P. theobromicola sp. nov.","12":"38_F","13":"987","14":"Sucupira","15":"P. theobromicola sp. nov. | 1205","16":"Jennifer | A","17":"PS1319 | A"},{"1":"108","2":"1205","3":"R1","4":"3","5":"PS1319","6":"41.460","7":"45.460","8":"43.4600","9":"A","10":"Jennifer","11":"P. theobromicola sp. nov.","12":"38_F","13":"987","14":"Sucupira","15":"P. theobromicola sp. nov. | 1205","16":"Jennifer | A","17":"PS1319 | A"},{"1":"109","2":"1205","3":"R1","4":"4","5":"PS1319","6":"49.910","7":"51.850","8":"50.8800","9":"A","10":"Jennifer","11":"P. theobromicola sp. nov.","12":"38_F","13":"987","14":"Sucupira","15":"P. theobromicola sp. nov. | 1205","16":"Jennifer | A","17":"PS1319 | A"},{"1":"110","2":"1205","3":"R1","4":"5","5":"PS1319","6":"76.050","7":"98.930","8":"87.4900","9":"A","10":"Jennifer","11":"P. theobromicola sp. nov.","12":"38_F","13":"987","14":"Sucupira","15":"P. theobromicola sp. nov. | 1205","16":"Jennifer | A","17":"PS1319 | A"},{"1":"111","2":"1205","3":"R2","4":"1","5":"PS1319","6":"8.430","7":"0.000","8":"4.2150","9":"A","10":"Jennifer","11":"P. theobromicola sp. nov.","12":"38_F","13":"987","14":"Sucupira","15":"P. theobromicola sp. nov. | 1205","16":"Jennifer | A","17":"PS1319 | A"},{"1":"112","2":"1205","3":"R2","4":"2","5":"PS1319","6":"13.850","7":"10.280","8":"12.0650","9":"A","10":"Jennifer","11":"P. theobromicola sp. nov.","12":"38_F","13":"987","14":"Sucupira","15":"P. theobromicola sp. nov. | 1205","16":"Jennifer | A","17":"PS1319 | A"},{"1":"113","2":"1205","3":"R2","4":"3","5":"PS1319","6":"20.650","7":"17.050","8":"18.8500","9":"A","10":"Jennifer","11":"P. theobromicola sp. nov.","12":"38_F","13":"987","14":"Sucupira","15":"P. theobromicola sp. nov. | 1205","16":"Jennifer | A","17":"PS1319 | A"},{"1":"114","2":"1205","3":"R2","4":"4","5":"PS1319","6":"37.800","7":"39.000","8":"38.4000","9":"A","10":"Jennifer","11":"P. theobromicola sp. nov.","12":"38_F","13":"987","14":"Sucupira","15":"P. theobromicola sp. nov. | 1205","16":"Jennifer | A","17":"PS1319 | A"},{"1":"115","2":"1205","3":"R2","4":"5","5":"PS1319","6":"61.820","7":"86.970","8":"74.3950","9":"A","10":"Jennifer","11":"P. theobromicola sp. nov.","12":"38_F","13":"987","14":"Sucupira","15":"P. theobromicola sp. nov. | 1205","16":"Jennifer | A","17":"PS1319 | A"},{"1":"116","2":"1205","3":"R3","4":"1","5":"PS1319","6":"71.390","7":"101.500","8":"86.4450","9":"A","10":"Jennifer","11":"P. theobromicola sp. nov.","12":"38_F","13":"987","14":"Sucupira","15":"P. theobromicola sp. nov. | 1205","16":"Jennifer | A","17":"PS1319 | A"},{"1":"117","2":"1205","3":"R3","4":"2","5":"PS1319","6":"75.550","7":"128.350","8":"101.9500","9":"A","10":"Jennifer","11":"P. theobromicola sp. nov.","12":"38_F","13":"987","14":"Sucupira","15":"P. theobromicola sp. nov. | 1205","16":"Jennifer | A","17":"PS1319 | A"},{"1":"118","2":"1205","3":"R3","4":"3","5":"PS1319","6":"80.730","7":"132.120","8":"106.4250","9":"A","10":"Jennifer","11":"P. theobromicola sp. nov.","12":"38_F","13":"987","14":"Sucupira","15":"P. theobromicola sp. nov. | 1205","16":"Jennifer | A","17":"PS1319 | A"},{"1":"119","2":"1205","3":"R3","4":"4","5":"PS1319","6":"81.970","7":"144.810","8":"113.3900","9":"A","10":"Jennifer","11":"P. theobromicola sp. nov.","12":"38_F","13":"987","14":"Sucupira","15":"P. theobromicola sp. nov. | 1205","16":"Jennifer | A","17":"PS1319 | A"},{"1":"120","2":"1205","3":"R3","4":"5","5":"PS1319","6":"115.920","7":"152.330","8":"134.1250","9":"A","10":"Jennifer","11":"P. theobromicola sp. nov.","12":"38_F","13":"987","14":"Sucupira","15":"P. theobromicola sp. nov. | 1205","16":"Jennifer | A","17":"PS1319 | A"},{"1":"121","2":"1285","3":"R1","4":"1","5":"CCN51","6":"0.000","7":"0.000","8":"0.0000","9":"A","10":"Jennifer","11":"P. theobromicola sp. nov.","12":"925F_II_SD","13":"1021","14":"Bom Sossego","15":"P. theobromicola sp. nov. | 1285","16":"Jennifer | A","17":"CCN51 | A"},{"1":"122","2":"1285","3":"R1","4":"2","5":"CCN51","6":"0.000","7":"0.000","8":"0.0000","9":"A","10":"Jennifer","11":"P. theobromicola sp. nov.","12":"925F_II_SD","13":"1021","14":"Bom Sossego","15":"P. theobromicola sp. nov. | 1285","16":"Jennifer | A","17":"CCN51 | A"},{"1":"123","2":"1285","3":"R1","4":"3","5":"CCN51","6":"27.360","7":"25.410","8":"26.3850","9":"A","10":"Jennifer","11":"P. theobromicola sp. nov.","12":"925F_II_SD","13":"1021","14":"Bom Sossego","15":"P. theobromicola sp. nov. | 1285","16":"Jennifer | A","17":"CCN51 | A"},{"1":"124","2":"1285","3":"R1","4":"4","5":"CCN51","6":"42.960","7":"38.060","8":"40.5100","9":"A","10":"Jennifer","11":"P. theobromicola sp. nov.","12":"925F_II_SD","13":"1021","14":"Bom Sossego","15":"P. theobromicola sp. nov. | 1285","16":"Jennifer | A","17":"CCN51 | A"},{"1":"125","2":"1285","3":"R1","4":"5","5":"CCN51","6":"71.810","7":"80.940","8":"76.3750","9":"A","10":"Jennifer","11":"P. theobromicola sp. nov.","12":"925F_II_SD","13":"1021","14":"Bom Sossego","15":"P. theobromicola sp. nov. | 1285","16":"Jennifer | A","17":"CCN51 | A"},{"1":"126","2":"1285","3":"R2","4":"1","5":"CCN51","6":"0.000","7":"0.000","8":"0.0000","9":"A","10":"Jennifer","11":"P. theobromicola sp. nov.","12":"925F_II_SD","13":"1021","14":"Bom Sossego","15":"P. theobromicola sp. nov. | 1285","16":"Jennifer | A","17":"CCN51 | A"},{"1":"127","2":"1285","3":"R2","4":"2","5":"CCN51","6":"0.000","7":"0.000","8":"0.0000","9":"A","10":"Jennifer","11":"P. theobromicola sp. nov.","12":"925F_II_SD","13":"1021","14":"Bom Sossego","15":"P. theobromicola sp. nov. | 1285","16":"Jennifer | A","17":"CCN51 | A"},{"1":"128","2":"1285","3":"R2","4":"3","5":"CCN51","6":"0.000","7":"0.000","8":"0.0000","9":"A","10":"Jennifer","11":"P. theobromicola sp. nov.","12":"925F_II_SD","13":"1021","14":"Bom Sossego","15":"P. theobromicola sp. nov. | 1285","16":"Jennifer | A","17":"CCN51 | A"},{"1":"129","2":"1285","3":"R2","4":"4","5":"CCN51","6":"0.000","7":"0.000","8":"0.0000","9":"A","10":"Jennifer","11":"P. theobromicola sp. nov.","12":"925F_II_SD","13":"1021","14":"Bom Sossego","15":"P. theobromicola sp. nov. | 1285","16":"Jennifer | A","17":"CCN51 | A"},{"1":"130","2":"1285","3":"R2","4":"5","5":"CCN51","6":"0.000","7":"0.000","8":"0.0000","9":"A","10":"Jennifer","11":"P. theobromicola sp. nov.","12":"925F_II_SD","13":"1021","14":"Bom Sossego","15":"P. theobromicola sp. nov. | 1285","16":"Jennifer | A","17":"CCN51 | A"},{"1":"131","2":"1285","3":"R3","4":"1","5":"CCN51","6":"7.640","7":"0.000","8":"3.8200","9":"A","10":"Jennifer","11":"P. theobromicola sp. nov.","12":"925F_II_SD","13":"1021","14":"Bom Sossego","15":"P. theobromicola sp. nov. | 1285","16":"Jennifer | A","17":"CCN51 | A"},{"1":"132","2":"1285","3":"R3","4":"2","5":"CCN51","6":"13.630","7":"10.500","8":"12.0650","9":"A","10":"Jennifer","11":"P. theobromicola sp. nov.","12":"925F_II_SD","13":"1021","14":"Bom Sossego","15":"P. theobromicola sp. nov. | 1285","16":"Jennifer | A","17":"CCN51 | A"},{"1":"133","2":"1285","3":"R3","4":"3","5":"CCN51","6":"28.320","7":"45.950","8":"37.1350","9":"A","10":"Jennifer","11":"P. theobromicola sp. nov.","12":"925F_II_SD","13":"1021","14":"Bom Sossego","15":"P. theobromicola sp. nov. | 1285","16":"Jennifer | A","17":"CCN51 | A"},{"1":"134","2":"1285","3":"R3","4":"4","5":"CCN51","6":"48.600","7":"58.850","8":"53.7250","9":"A","10":"Jennifer","11":"P. theobromicola sp. nov.","12":"925F_II_SD","13":"1021","14":"Bom Sossego","15":"P. theobromicola sp. nov. | 1285","16":"Jennifer | A","17":"CCN51 | A"},{"1":"135","2":"1285","3":"R3","4":"5","5":"CCN51","6":"77.160","7":"103.040","8":"90.1000","9":"A","10":"Jennifer","11":"P. theobromicola sp. nov.","12":"925F_II_SD","13":"1021","14":"Bom Sossego","15":"P. theobromicola sp. nov. | 1285","16":"Jennifer | A","17":"CCN51 | A"},{"1":"136","2":"1285","3":"R1","4":"1","5":"Cepec_2004","6":"0.000","7":"0.000","8":"0.0000","9":"A","10":"Jennifer","11":"P. theobromicola sp. nov.","12":"925F_II_SD","13":"1021","14":"Bom Sossego","15":"P. theobromicola sp. nov. | 1285","16":"Jennifer | A","17":"Cepec_2004 | A"},{"1":"137","2":"1285","3":"R1","4":"2","5":"Cepec_2004","6":"31.720","7":"19.340","8":"25.5300","9":"A","10":"Jennifer","11":"P. theobromicola sp. nov.","12":"925F_II_SD","13":"1021","14":"Bom Sossego","15":"P. theobromicola sp. nov. | 1285","16":"Jennifer | A","17":"Cepec_2004 | A"},{"1":"138","2":"1285","3":"R1","4":"3","5":"Cepec_2004","6":"54.790","7":"38.590","8":"46.6900","9":"A","10":"Jennifer","11":"P. theobromicola sp. nov.","12":"925F_II_SD","13":"1021","14":"Bom Sossego","15":"P. theobromicola sp. nov. | 1285","16":"Jennifer | A","17":"Cepec_2004 | A"},{"1":"139","2":"1285","3":"R1","4":"4","5":"Cepec_2004","6":"70.730","7":"63.560","8":"67.1450","9":"A","10":"Jennifer","11":"P. theobromicola sp. nov.","12":"925F_II_SD","13":"1021","14":"Bom Sossego","15":"P. theobromicola sp. nov. | 1285","16":"Jennifer | A","17":"Cepec_2004 | A"},{"1":"140","2":"1285","3":"R1","4":"5","5":"Cepec_2004","6":"100.790","7":"108.710","8":"104.7500","9":"A","10":"Jennifer","11":"P. theobromicola sp. nov.","12":"925F_II_SD","13":"1021","14":"Bom Sossego","15":"P. theobromicola sp. nov. | 1285","16":"Jennifer | A","17":"Cepec_2004 | A"},{"1":"141","2":"1285","3":"R2","4":"1","5":"Cepec_2004","6":"14.510","7":"15.740","8":"15.1250","9":"A","10":"Jennifer","11":"P. theobromicola sp. nov.","12":"925F_II_SD","13":"1021","14":"Bom Sossego","15":"P. theobromicola sp. nov. | 1285","16":"Jennifer | A","17":"Cepec_2004 | A"},{"1":"142","2":"1285","3":"R2","4":"2","5":"Cepec_2004","6":"31.530","7":"35.050","8":"33.2900","9":"A","10":"Jennifer","11":"P. theobromicola sp. nov.","12":"925F_II_SD","13":"1021","14":"Bom Sossego","15":"P. theobromicola sp. nov. | 1285","16":"Jennifer | A","17":"Cepec_2004 | A"},{"1":"143","2":"1285","3":"R2","4":"3","5":"Cepec_2004","6":"55.360","7":"53.980","8":"54.6700","9":"A","10":"Jennifer","11":"P. theobromicola sp. nov.","12":"925F_II_SD","13":"1021","14":"Bom Sossego","15":"P. theobromicola sp. nov. | 1285","16":"Jennifer | A","17":"Cepec_2004 | A"},{"1":"144","2":"1285","3":"R2","4":"4","5":"Cepec_2004","6":"72.020","7":"84.660","8":"78.3400","9":"A","10":"Jennifer","11":"P. theobromicola sp. nov.","12":"925F_II_SD","13":"1021","14":"Bom Sossego","15":"P. theobromicola sp. nov. | 1285","16":"Jennifer | A","17":"Cepec_2004 | A"},{"1":"145","2":"1285","3":"R2","4":"5","5":"Cepec_2004","6":"99.490","7":"125.750","8":"112.6200","9":"A","10":"Jennifer","11":"P. theobromicola sp. nov.","12":"925F_II_SD","13":"1021","14":"Bom Sossego","15":"P. theobromicola sp. nov. | 1285","16":"Jennifer | A","17":"Cepec_2004 | A"},{"1":"146","2":"1285","3":"R3","4":"1","5":"Cepec_2004","6":"0.000","7":"0.000","8":"0.0000","9":"A","10":"Jennifer","11":"P. theobromicola sp. nov.","12":"925F_II_SD","13":"1021","14":"Bom Sossego","15":"P. theobromicola sp. nov. | 1285","16":"Jennifer | A","17":"Cepec_2004 | A"},{"1":"147","2":"1285","3":"R3","4":"2","5":"Cepec_2004","6":"8.370","7":"7.960","8":"8.1650","9":"A","10":"Jennifer","11":"P. theobromicola sp. nov.","12":"925F_II_SD","13":"1021","14":"Bom Sossego","15":"P. theobromicola sp. nov. | 1285","16":"Jennifer | A","17":"Cepec_2004 | A"},{"1":"148","2":"1285","3":"R3","4":"3","5":"Cepec_2004","6":"33.230","7":"29.560","8":"31.3950","9":"A","10":"Jennifer","11":"P. theobromicola sp. nov.","12":"925F_II_SD","13":"1021","14":"Bom Sossego","15":"P. theobromicola sp. nov. | 1285","16":"Jennifer | A","17":"Cepec_2004 | A"},{"1":"149","2":"1285","3":"R3","4":"4","5":"Cepec_2004","6":"47.620","7":"61.480","8":"54.5500","9":"A","10":"Jennifer","11":"P. theobromicola sp. nov.","12":"925F_II_SD","13":"1021","14":"Bom Sossego","15":"P. theobromicola sp. nov. | 1285","16":"Jennifer | A","17":"Cepec_2004 | A"},{"1":"150","2":"1285","3":"R3","4":"5","5":"Cepec_2004","6":"78.620","7":"99.520","8":"89.0700","9":"A","10":"Jennifer","11":"P. theobromicola sp. nov.","12":"925F_II_SD","13":"1021","14":"Bom Sossego","15":"P. theobromicola sp. nov. | 1285","16":"Jennifer | A","17":"Cepec_2004 | A"},{"1":"151","2":"1285","3":"R1","4":"1","5":"CP49","6":"9.360","7":"8.540","8":"8.9500","9":"A","10":"Jennifer","11":"P. theobromicola sp. nov.","12":"925F_II_SD","13":"1021","14":"Bom Sossego","15":"P. theobromicola sp. nov. | 1285","16":"Jennifer | A","17":"CP49 | A"},{"1":"152","2":"1285","3":"R1","4":"2","5":"CP49","6":"12.920","7":"14.930","8":"13.9250","9":"A","10":"Jennifer","11":"P. theobromicola sp. nov.","12":"925F_II_SD","13":"1021","14":"Bom Sossego","15":"P. theobromicola sp. nov. | 1285","16":"Jennifer | A","17":"CP49 | A"},{"1":"153","2":"1285","3":"R1","4":"3","5":"CP49","6":"21.080","7":"31.540","8":"26.3100","9":"A","10":"Jennifer","11":"P. theobromicola sp. nov.","12":"925F_II_SD","13":"1021","14":"Bom Sossego","15":"P. theobromicola sp. nov. | 1285","16":"Jennifer | A","17":"CP49 | A"},{"1":"154","2":"1285","3":"R1","4":"4","5":"CP49","6":"40.330","7":"58.900","8":"49.6150","9":"A","10":"Jennifer","11":"P. theobromicola sp. nov.","12":"925F_II_SD","13":"1021","14":"Bom Sossego","15":"P. theobromicola sp. nov. | 1285","16":"Jennifer | A","17":"CP49 | A"},{"1":"155","2":"1285","3":"R1","4":"5","5":"CP49","6":"71.150","7":"94.900","8":"83.0250","9":"A","10":"Jennifer","11":"P. theobromicola sp. nov.","12":"925F_II_SD","13":"1021","14":"Bom Sossego","15":"P. theobromicola sp. nov. | 1285","16":"Jennifer | A","17":"CP49 | A"},{"1":"156","2":"1285","3":"R2","4":"1","5":"CP49","6":"0.000","7":"0.000","8":"0.0000","9":"A","10":"Jennifer","11":"P. theobromicola sp. nov.","12":"925F_II_SD","13":"1021","14":"Bom Sossego","15":"P. theobromicola sp. nov. | 1285","16":"Jennifer | A","17":"CP49 | A"},{"1":"157","2":"1285","3":"R2","4":"2","5":"CP49","6":"9.070","7":"15.180","8":"12.1250","9":"A","10":"Jennifer","11":"P. theobromicola sp. nov.","12":"925F_II_SD","13":"1021","14":"Bom Sossego","15":"P. theobromicola sp. nov. | 1285","16":"Jennifer | A","17":"CP49 | A"},{"1":"158","2":"1285","3":"R2","4":"3","5":"CP49","6":"23.380","7":"29.230","8":"26.3050","9":"A","10":"Jennifer","11":"P. theobromicola sp. nov.","12":"925F_II_SD","13":"1021","14":"Bom Sossego","15":"P. theobromicola sp. nov. | 1285","16":"Jennifer | A","17":"CP49 | A"},{"1":"159","2":"1285","3":"R2","4":"4","5":"CP49","6":"42.600","7":"46.420","8":"44.5100","9":"A","10":"Jennifer","11":"P. theobromicola sp. nov.","12":"925F_II_SD","13":"1021","14":"Bom Sossego","15":"P. theobromicola sp. nov. | 1285","16":"Jennifer | A","17":"CP49 | A"},{"1":"160","2":"1285","3":"R2","4":"5","5":"CP49","6":"74.300","7":"86.860","8":"80.5800","9":"A","10":"Jennifer","11":"P. theobromicola sp. nov.","12":"925F_II_SD","13":"1021","14":"Bom Sossego","15":"P. theobromicola sp. nov. | 1285","16":"Jennifer | A","17":"CP49 | A"},{"1":"161","2":"1285","3":"R3","4":"1","5":"CP49","6":"8.330","7":"10.900","8":"9.6150","9":"A","10":"Jennifer","11":"P. theobromicola sp. nov.","12":"925F_II_SD","13":"1021","14":"Bom Sossego","15":"P. theobromicola sp. nov. | 1285","16":"Jennifer | A","17":"CP49 | A"},{"1":"162","2":"1285","3":"R3","4":"2","5":"CP49","6":"28.650","7":"39.940","8":"34.2950","9":"A","10":"Jennifer","11":"P. theobromicola sp. nov.","12":"925F_II_SD","13":"1021","14":"Bom Sossego","15":"P. theobromicola sp. nov. | 1285","16":"Jennifer | A","17":"CP49 | A"},{"1":"163","2":"1285","3":"R3","4":"3","5":"CP49","6":"51.730","7":"59.580","8":"55.6550","9":"A","10":"Jennifer","11":"P. theobromicola sp. nov.","12":"925F_II_SD","13":"1021","14":"Bom Sossego","15":"P. theobromicola sp. nov. | 1285","16":"Jennifer | A","17":"CP49 | A"},{"1":"164","2":"1285","3":"R3","4":"4","5":"CP49","6":"69.920","7":"89.730","8":"79.8250","9":"A","10":"Jennifer","11":"P. theobromicola sp. nov.","12":"925F_II_SD","13":"1021","14":"Bom Sossego","15":"P. theobromicola sp. nov. | 1285","16":"Jennifer | A","17":"CP49 | A"},{"1":"165","2":"1285","3":"R3","4":"5","5":"CP49","6":"105.090","7":"119.900","8":"112.4950","9":"A","10":"Jennifer","11":"P. theobromicola sp. nov.","12":"925F_II_SD","13":"1021","14":"Bom Sossego","15":"P. theobromicola sp. nov. | 1285","16":"Jennifer | A","17":"CP49 | A"},{"1":"166","2":"1285","3":"R1","4":"1","5":"PS1319","6":"0.000","7":"0.000","8":"0.0000","9":"A","10":"Jennifer","11":"P. theobromicola sp. nov.","12":"925F_II_SD","13":"1021","14":"Bom Sossego","15":"P. theobromicola sp. nov. | 1285","16":"Jennifer | A","17":"PS1319 | A"},{"1":"167","2":"1285","3":"R1","4":"2","5":"PS1319","6":"16.890","7":"17.680","8":"17.2850","9":"A","10":"Jennifer","11":"P. theobromicola sp. nov.","12":"925F_II_SD","13":"1021","14":"Bom Sossego","15":"P. theobromicola sp. nov. | 1285","16":"Jennifer | A","17":"PS1319 | A"},{"1":"168","2":"1285","3":"R1","4":"3","5":"PS1319","6":"28.760","7":"43.660","8":"36.2100","9":"A","10":"Jennifer","11":"P. theobromicola sp. nov.","12":"925F_II_SD","13":"1021","14":"Bom Sossego","15":"P. theobromicola sp. nov. | 1285","16":"Jennifer | A","17":"PS1319 | A"},{"1":"169","2":"1285","3":"R1","4":"4","5":"PS1319","6":"44.450","7":"58.810","8":"51.6300","9":"A","10":"Jennifer","11":"P. theobromicola sp. nov.","12":"925F_II_SD","13":"1021","14":"Bom Sossego","15":"P. theobromicola sp. nov. | 1285","16":"Jennifer | A","17":"PS1319 | A"},{"1":"170","2":"1285","3":"R1","4":"5","5":"PS1319","6":"76.210","7":"99.830","8":"88.0200","9":"A","10":"Jennifer","11":"P. theobromicola sp. nov.","12":"925F_II_SD","13":"1021","14":"Bom Sossego","15":"P. theobromicola sp. nov. | 1285","16":"Jennifer | A","17":"PS1319 | A"},{"1":"171","2":"1285","3":"R2","4":"1","5":"PS1319","6":"0.000","7":"0.000","8":"0.0000","9":"A","10":"Jennifer","11":"P. theobromicola sp. nov.","12":"925F_II_SD","13":"1021","14":"Bom Sossego","15":"P. theobromicola sp. nov. | 1285","16":"Jennifer | A","17":"PS1319 | A"},{"1":"172","2":"1285","3":"R2","4":"2","5":"PS1319","6":"0.000","7":"0.000","8":"0.0000","9":"A","10":"Jennifer","11":"P. theobromicola sp. nov.","12":"925F_II_SD","13":"1021","14":"Bom Sossego","15":"P. theobromicola sp. nov. | 1285","16":"Jennifer | A","17":"PS1319 | A"},{"1":"173","2":"1285","3":"R2","4":"3","5":"PS1319","6":"0.000","7":"0.000","8":"0.0000","9":"A","10":"Jennifer","11":"P. theobromicola sp. nov.","12":"925F_II_SD","13":"1021","14":"Bom Sossego","15":"P. theobromicola sp. nov. | 1285","16":"Jennifer | A","17":"PS1319 | A"},{"1":"174","2":"1285","3":"R2","4":"4","5":"PS1319","6":"0.000","7":"0.000","8":"0.0000","9":"A","10":"Jennifer","11":"P. theobromicola sp. nov.","12":"925F_II_SD","13":"1021","14":"Bom Sossego","15":"P. theobromicola sp. nov. | 1285","16":"Jennifer | A","17":"PS1319 | A"},{"1":"175","2":"1285","3":"R2","4":"5","5":"PS1319","6":"0.000","7":"0.000","8":"0.0000","9":"A","10":"Jennifer","11":"P. theobromicola sp. nov.","12":"925F_II_SD","13":"1021","14":"Bom Sossego","15":"P. theobromicola sp. nov. | 1285","16":"Jennifer | A","17":"PS1319 | A"},{"1":"176","2":"1285","3":"R3","4":"1","5":"PS1319","6":"0.000","7":"0.000","8":"0.0000","9":"A","10":"Jennifer","11":"P. theobromicola sp. nov.","12":"925F_II_SD","13":"1021","14":"Bom Sossego","15":"P. theobromicola sp. nov. | 1285","16":"Jennifer | A","17":"PS1319 | A"},{"1":"177","2":"1285","3":"R3","4":"2","5":"PS1319","6":"0.000","7":"0.000","8":"0.0000","9":"A","10":"Jennifer","11":"P. theobromicola sp. nov.","12":"925F_II_SD","13":"1021","14":"Bom Sossego","15":"P. theobromicola sp. nov. | 1285","16":"Jennifer | A","17":"PS1319 | A"},{"1":"178","2":"1285","3":"R3","4":"3","5":"PS1319","6":"0.000","7":"9.720","8":"4.8600","9":"A","10":"Jennifer","11":"P. theobromicola sp. nov.","12":"925F_II_SD","13":"1021","14":"Bom Sossego","15":"P. theobromicola sp. nov. | 1285","16":"Jennifer | A","17":"PS1319 | A"},{"1":"179","2":"1285","3":"R3","4":"4","5":"PS1319","6":"0.000","7":"10.930","8":"5.4650","9":"A","10":"Jennifer","11":"P. theobromicola sp. nov.","12":"925F_II_SD","13":"1021","14":"Bom Sossego","15":"P. theobromicola sp. nov. | 1285","16":"Jennifer | A","17":"PS1319 | A"},{"1":"180","2":"1285","3":"R3","4":"5","5":"PS1319","6":"11.070","7":"17.780","8":"14.4250","9":"A","10":"Jennifer","11":"P. theobromicola sp. nov.","12":"925F_II_SD","13":"1021","14":"Bom Sossego","15":"P. theobromicola sp. nov. | 1285","16":"Jennifer | A","17":"PS1319 | A"},{"1":"181","2":"1151","3":"R1","4":"1","5":"CCN51","6":"10.180","7":"12.280","8":"11.2300","9":"A","10":"Jennifer","11":"P. theobromicola sp. nov.","12":"937F2_R2","13":"1038","14":"MCCS","15":"P. theobromicola sp. nov. | 1151","16":"Jennifer | A","17":"CCN51 | A"},{"1":"182","2":"1151","3":"R1","4":"2","5":"CCN51","6":"16.330","7":"11.220","8":"13.7750","9":"A","10":"Jennifer","11":"P. theobromicola sp. nov.","12":"937F2_R2","13":"1038","14":"MCCS","15":"P. theobromicola sp. nov. | 1151","16":"Jennifer | A","17":"CCN51 | A"},{"1":"183","2":"1151","3":"R1","4":"3","5":"CCN51","6":"24.170","7":"19.620","8":"21.8950","9":"A","10":"Jennifer","11":"P. theobromicola sp. nov.","12":"937F2_R2","13":"1038","14":"MCCS","15":"P. theobromicola sp. nov. | 1151","16":"Jennifer | A","17":"CCN51 | A"},{"1":"184","2":"1151","3":"R1","4":"4","5":"CCN51","6":"41.700","7":"28.970","8":"35.3350","9":"A","10":"Jennifer","11":"P. theobromicola sp. nov.","12":"937F2_R2","13":"1038","14":"MCCS","15":"P. theobromicola sp. nov. | 1151","16":"Jennifer | A","17":"CCN51 | A"},{"1":"185","2":"1151","3":"R1","4":"5","5":"CCN51","6":"71.810","7":"61.580","8":"66.6950","9":"A","10":"Jennifer","11":"P. theobromicola sp. nov.","12":"937F2_R2","13":"1038","14":"MCCS","15":"P. theobromicola sp. nov. | 1151","16":"Jennifer | A","17":"CCN51 | A"},{"1":"186","2":"1151","3":"R2","4":"1","5":"CCN51","6":"0.000","7":"0.000","8":"0.0000","9":"A","10":"Jennifer","11":"P. theobromicola sp. nov.","12":"937F2_R2","13":"1038","14":"MCCS","15":"P. theobromicola sp. nov. | 1151","16":"Jennifer | A","17":"CCN51 | A"},{"1":"187","2":"1151","3":"R2","4":"2","5":"CCN51","6":"20.010","7":"10.130","8":"15.0700","9":"A","10":"Jennifer","11":"P. theobromicola sp. nov.","12":"937F2_R2","13":"1038","14":"MCCS","15":"P. theobromicola sp. nov. | 1151","16":"Jennifer | A","17":"CCN51 | A"},{"1":"188","2":"1151","3":"R2","4":"3","5":"CCN51","6":"34.110","7":"28.460","8":"31.2850","9":"A","10":"Jennifer","11":"P. theobromicola sp. nov.","12":"937F2_R2","13":"1038","14":"MCCS","15":"P. theobromicola sp. nov. | 1151","16":"Jennifer | A","17":"CCN51 | A"},{"1":"189","2":"1151","3":"R2","4":"4","5":"CCN51","6":"50.390","7":"41.170","8":"45.7800","9":"A","10":"Jennifer","11":"P. theobromicola sp. nov.","12":"937F2_R2","13":"1038","14":"MCCS","15":"P. theobromicola sp. nov. | 1151","16":"Jennifer | A","17":"CCN51 | A"},{"1":"190","2":"1151","3":"R2","4":"5","5":"CCN51","6":"78.070","7":"90.490","8":"84.2800","9":"A","10":"Jennifer","11":"P. theobromicola sp. nov.","12":"937F2_R2","13":"1038","14":"MCCS","15":"P. theobromicola sp. nov. | 1151","16":"Jennifer | A","17":"CCN51 | A"},{"1":"191","2":"1151","3":"R3","4":"1","5":"CCN51","6":"32.630","7":"24.160","8":"28.3950","9":"A","10":"Jennifer","11":"P. theobromicola sp. nov.","12":"937F2_R2","13":"1038","14":"MCCS","15":"P. theobromicola sp. nov. | 1151","16":"Jennifer | A","17":"CCN51 | A"},{"1":"192","2":"1151","3":"R3","4":"2","5":"CCN51","6":"58.340","7":"52.230","8":"55.2850","9":"A","10":"Jennifer","11":"P. theobromicola sp. nov.","12":"937F2_R2","13":"1038","14":"MCCS","15":"P. theobromicola sp. nov. | 1151","16":"Jennifer | A","17":"CCN51 | A"},{"1":"193","2":"1151","3":"R3","4":"3","5":"CCN51","6":"77.320","7":"84.010","8":"80.6650","9":"A","10":"Jennifer","11":"P. theobromicola sp. nov.","12":"937F2_R2","13":"1038","14":"MCCS","15":"P. theobromicola sp. nov. | 1151","16":"Jennifer | A","17":"CCN51 | A"},{"1":"194","2":"1151","3":"R3","4":"4","5":"CCN51","6":"92.090","7":"108.050","8":"100.0700","9":"A","10":"Jennifer","11":"P. theobromicola sp. nov.","12":"937F2_R2","13":"1038","14":"MCCS","15":"P. theobromicola sp. nov. | 1151","16":"Jennifer | A","17":"CCN51 | A"},{"1":"195","2":"1151","3":"R3","4":"5","5":"CCN51","6":"120.980","7":"145.190","8":"133.0850","9":"A","10":"Jennifer","11":"P. theobromicola sp. nov.","12":"937F2_R2","13":"1038","14":"MCCS","15":"P. theobromicola sp. nov. | 1151","16":"Jennifer | A","17":"CCN51 | A"},{"1":"196","2":"1151","3":"R1","4":"1","5":"Cepec_2004","6":"25.810","7":"15.360","8":"20.5850","9":"A","10":"Jennifer","11":"P. theobromicola sp. nov.","12":"937F2_R2","13":"1038","14":"MCCS","15":"P. theobromicola sp. nov. | 1151","16":"Jennifer | A","17":"Cepec_2004 | A"},{"1":"197","2":"1151","3":"R1","4":"2","5":"Cepec_2004","6":"48.730","7":"34.820","8":"41.7750","9":"A","10":"Jennifer","11":"P. theobromicola sp. nov.","12":"937F2_R2","13":"1038","14":"MCCS","15":"P. theobromicola sp. nov. | 1151","16":"Jennifer | A","17":"Cepec_2004 | A"},{"1":"198","2":"1151","3":"R1","4":"3","5":"Cepec_2004","6":"63.840","7":"55.680","8":"59.7600","9":"A","10":"Jennifer","11":"P. theobromicola sp. nov.","12":"937F2_R2","13":"1038","14":"MCCS","15":"P. theobromicola sp. nov. | 1151","16":"Jennifer | A","17":"Cepec_2004 | A"},{"1":"199","2":"1151","3":"R1","4":"4","5":"Cepec_2004","6":"79.540","7":"87.190","8":"83.3650","9":"A","10":"Jennifer","11":"P. theobromicola sp. nov.","12":"937F2_R2","13":"1038","14":"MCCS","15":"P. theobromicola sp. nov. | 1151","16":"Jennifer | A","17":"Cepec_2004 | A"},{"1":"200","2":"1151","3":"R1","4":"5","5":"Cepec_2004","6":"103.780","7":"126.270","8":"115.0250","9":"A","10":"Jennifer","11":"P. theobromicola sp. nov.","12":"937F2_R2","13":"1038","14":"MCCS","15":"P. theobromicola sp. nov. | 1151","16":"Jennifer | A","17":"Cepec_2004 | A"},{"1":"201","2":"1151","3":"R2","4":"1","5":"Cepec_2004","6":"18.250","7":"13.770","8":"16.0100","9":"A","10":"Jennifer","11":"P. theobromicola sp. nov.","12":"937F2_R2","13":"1038","14":"MCCS","15":"P. theobromicola sp. nov. | 1151","16":"Jennifer | A","17":"Cepec_2004 | A"},{"1":"202","2":"1151","3":"R2","4":"2","5":"Cepec_2004","6":"41.020","7":"26.810","8":"33.9150","9":"A","10":"Jennifer","11":"P. theobromicola sp. nov.","12":"937F2_R2","13":"1038","14":"MCCS","15":"P. theobromicola sp. nov. | 1151","16":"Jennifer | A","17":"Cepec_2004 | A"},{"1":"203","2":"1151","3":"R2","4":"3","5":"Cepec_2004","6":"60.950","7":"55.880","8":"58.4150","9":"A","10":"Jennifer","11":"P. theobromicola sp. nov.","12":"937F2_R2","13":"1038","14":"MCCS","15":"P. theobromicola sp. nov. | 1151","16":"Jennifer | A","17":"Cepec_2004 | A"},{"1":"204","2":"1151","3":"R2","4":"4","5":"Cepec_2004","6":"78.540","7":"79.120","8":"78.8300","9":"A","10":"Jennifer","11":"P. theobromicola sp. nov.","12":"937F2_R2","13":"1038","14":"MCCS","15":"P. theobromicola sp. nov. | 1151","16":"Jennifer | A","17":"Cepec_2004 | A"},{"1":"205","2":"1151","3":"R2","4":"5","5":"Cepec_2004","6":"110.930","7":"122.230","8":"116.5800","9":"A","10":"Jennifer","11":"P. theobromicola sp. nov.","12":"937F2_R2","13":"1038","14":"MCCS","15":"P. theobromicola sp. nov. | 1151","16":"Jennifer | A","17":"Cepec_2004 | A"},{"1":"206","2":"1151","3":"R3","4":"1","5":"Cepec_2004","6":"8.350","7":"13.170","8":"10.7600","9":"A","10":"Jennifer","11":"P. theobromicola sp. nov.","12":"937F2_R2","13":"1038","14":"MCCS","15":"P. theobromicola sp. nov. | 1151","16":"Jennifer | A","17":"Cepec_2004 | A"},{"1":"207","2":"1151","3":"R3","4":"2","5":"Cepec_2004","6":"13.710","7":"22.840","8":"18.2750","9":"A","10":"Jennifer","11":"P. theobromicola sp. nov.","12":"937F2_R2","13":"1038","14":"MCCS","15":"P. theobromicola sp. nov. | 1151","16":"Jennifer | A","17":"Cepec_2004 | A"},{"1":"208","2":"1151","3":"R3","4":"3","5":"Cepec_2004","6":"42.760","7":"38.270","8":"40.5150","9":"A","10":"Jennifer","11":"P. theobromicola sp. nov.","12":"937F2_R2","13":"1038","14":"MCCS","15":"P. theobromicola sp. nov. | 1151","16":"Jennifer | A","17":"Cepec_2004 | A"},{"1":"209","2":"1151","3":"R3","4":"4","5":"Cepec_2004","6":"60.720","7":"70.740","8":"65.7300","9":"A","10":"Jennifer","11":"P. theobromicola sp. nov.","12":"937F2_R2","13":"1038","14":"MCCS","15":"P. theobromicola sp. nov. | 1151","16":"Jennifer | A","17":"Cepec_2004 | A"},{"1":"210","2":"1151","3":"R3","4":"5","5":"Cepec_2004","6":"87.360","7":"112.010","8":"99.6850","9":"A","10":"Jennifer","11":"P. theobromicola sp. nov.","12":"937F2_R2","13":"1038","14":"MCCS","15":"P. theobromicola sp. nov. | 1151","16":"Jennifer | A","17":"Cepec_2004 | A"},{"1":"211","2":"1151","3":"R1","4":"1","5":"CP49","6":"12.730","7":"13.950","8":"13.3400","9":"A","10":"Jennifer","11":"P. theobromicola sp. nov.","12":"937F2_R2","13":"1038","14":"MCCS","15":"P. theobromicola sp. nov. | 1151","16":"Jennifer | A","17":"CP49 | A"},{"1":"212","2":"1151","3":"R1","4":"2","5":"CP49","6":"27.180","7":"37.400","8":"32.2900","9":"A","10":"Jennifer","11":"P. theobromicola sp. nov.","12":"937F2_R2","13":"1038","14":"MCCS","15":"P. theobromicola sp. nov. | 1151","16":"Jennifer | A","17":"CP49 | A"},{"1":"213","2":"1151","3":"R1","4":"3","5":"CP49","6":"52.290","7":"62.140","8":"57.2150","9":"A","10":"Jennifer","11":"P. theobromicola sp. nov.","12":"937F2_R2","13":"1038","14":"MCCS","15":"P. theobromicola sp. nov. | 1151","16":"Jennifer | A","17":"CP49 | A"},{"1":"214","2":"1151","3":"R1","4":"4","5":"CP49","6":"69.880","7":"88.350","8":"79.1150","9":"A","10":"Jennifer","11":"P. theobromicola sp. nov.","12":"937F2_R2","13":"1038","14":"MCCS","15":"P. theobromicola sp. nov. | 1151","16":"Jennifer | A","17":"CP49 | A"},{"1":"215","2":"1151","3":"R1","4":"5","5":"CP49","6":"105.440","7":"122.660","8":"114.0500","9":"A","10":"Jennifer","11":"P. theobromicola sp. nov.","12":"937F2_R2","13":"1038","14":"MCCS","15":"P. theobromicola sp. nov. | 1151","16":"Jennifer | A","17":"CP49 | A"},{"1":"216","2":"1151","3":"R2","4":"1","5":"CP49","6":"11.470","7":"15.450","8":"13.4600","9":"A","10":"Jennifer","11":"P. theobromicola sp. nov.","12":"937F2_R2","13":"1038","14":"MCCS","15":"P. theobromicola sp. nov. | 1151","16":"Jennifer | A","17":"CP49 | A"},{"1":"217","2":"1151","3":"R2","4":"2","5":"CP49","6":"20.150","7":"24.840","8":"22.4950","9":"A","10":"Jennifer","11":"P. theobromicola sp. nov.","12":"937F2_R2","13":"1038","14":"MCCS","15":"P. theobromicola sp. nov. | 1151","16":"Jennifer | A","17":"CP49 | A"},{"1":"218","2":"1151","3":"R2","4":"3","5":"CP49","6":"29.430","7":"33.780","8":"31.6050","9":"A","10":"Jennifer","11":"P. theobromicola sp. nov.","12":"937F2_R2","13":"1038","14":"MCCS","15":"P. theobromicola sp. nov. | 1151","16":"Jennifer | A","17":"CP49 | A"},{"1":"219","2":"1151","3":"R2","4":"4","5":"CP49","6":"39.780","7":"45.150","8":"42.4650","9":"A","10":"Jennifer","11":"P. theobromicola sp. nov.","12":"937F2_R2","13":"1038","14":"MCCS","15":"P. theobromicola sp. nov. | 1151","16":"Jennifer | A","17":"CP49 | A"},{"1":"220","2":"1151","3":"R2","4":"5","5":"CP49","6":"66.240","7":"70.090","8":"68.1650","9":"A","10":"Jennifer","11":"P. theobromicola sp. nov.","12":"937F2_R2","13":"1038","14":"MCCS","15":"P. theobromicola sp. nov. | 1151","16":"Jennifer | A","17":"CP49 | A"},{"1":"221","2":"1151","3":"R3","4":"1","5":"CP49","6":"10.960","7":"8.330","8":"9.6450","9":"A","10":"Jennifer","11":"P. theobromicola sp. nov.","12":"937F2_R2","13":"1038","14":"MCCS","15":"P. theobromicola sp. nov. | 1151","16":"Jennifer | A","17":"CP49 | A"},{"1":"222","2":"1151","3":"R3","4":"2","5":"CP49","6":"12.770","7":"8.900","8":"10.8350","9":"A","10":"Jennifer","11":"P. theobromicola sp. nov.","12":"937F2_R2","13":"1038","14":"MCCS","15":"P. theobromicola sp. nov. | 1151","16":"Jennifer | A","17":"CP49 | A"},{"1":"223","2":"1151","3":"R3","4":"3","5":"CP49","6":"16.700","7":"8.910","8":"12.8050","9":"A","10":"Jennifer","11":"P. theobromicola sp. nov.","12":"937F2_R2","13":"1038","14":"MCCS","15":"P. theobromicola sp. nov. | 1151","16":"Jennifer | A","17":"CP49 | A"},{"1":"224","2":"1151","3":"R3","4":"4","5":"CP49","6":"38.620","7":"46.400","8":"42.5100","9":"A","10":"Jennifer","11":"P. theobromicola sp. nov.","12":"937F2_R2","13":"1038","14":"MCCS","15":"P. theobromicola sp. nov. | 1151","16":"Jennifer | A","17":"CP49 | A"},{"1":"225","2":"1151","3":"R3","4":"5","5":"CP49","6":"71.790","7":"88.510","8":"80.1500","9":"A","10":"Jennifer","11":"P. theobromicola sp. nov.","12":"937F2_R2","13":"1038","14":"MCCS","15":"P. theobromicola sp. nov. | 1151","16":"Jennifer | A","17":"CP49 | A"},{"1":"226","2":"1151","3":"R1","4":"1","5":"PS1319","6":"14.280","7":"15.240","8":"14.7600","9":"A","10":"Jennifer","11":"P. theobromicola sp. nov.","12":"937F2_R2","13":"1038","14":"MCCS","15":"P. theobromicola sp. nov. | 1151","16":"Jennifer | A","17":"PS1319 | A"},{"1":"227","2":"1151","3":"R1","4":"2","5":"PS1319","6":"27.360","7":"22.590","8":"24.9750","9":"A","10":"Jennifer","11":"P. theobromicola sp. nov.","12":"937F2_R2","13":"1038","14":"MCCS","15":"P. theobromicola sp. nov. | 1151","16":"Jennifer | A","17":"PS1319 | A"},{"1":"228","2":"1151","3":"R1","4":"3","5":"PS1319","6":"43.670","7":"37.860","8":"40.7650","9":"A","10":"Jennifer","11":"P. theobromicola sp. nov.","12":"937F2_R2","13":"1038","14":"MCCS","15":"P. theobromicola sp. nov. | 1151","16":"Jennifer | A","17":"PS1319 | A"},{"1":"229","2":"1151","3":"R1","4":"4","5":"PS1319","6":"58.270","7":"49.420","8":"53.8450","9":"A","10":"Jennifer","11":"P. theobromicola sp. nov.","12":"937F2_R2","13":"1038","14":"MCCS","15":"P. theobromicola sp. nov. | 1151","16":"Jennifer | A","17":"PS1319 | A"},{"1":"230","2":"1151","3":"R1","4":"5","5":"PS1319","6":"83.540","7":"74.280","8":"78.9100","9":"A","10":"Jennifer","11":"P. theobromicola sp. nov.","12":"937F2_R2","13":"1038","14":"MCCS","15":"P. theobromicola sp. nov. | 1151","16":"Jennifer | A","17":"PS1319 | A"},{"1":"231","2":"1151","3":"R2","4":"1","5":"PS1319","6":"10.610","7":"9.070","8":"9.8400","9":"A","10":"Jennifer","11":"P. theobromicola sp. nov.","12":"937F2_R2","13":"1038","14":"MCCS","15":"P. theobromicola sp. nov. | 1151","16":"Jennifer | A","17":"PS1319 | A"},{"1":"232","2":"1151","3":"R2","4":"2","5":"PS1319","6":"18.890","7":"16.860","8":"17.8750","9":"A","10":"Jennifer","11":"P. theobromicola sp. nov.","12":"937F2_R2","13":"1038","14":"MCCS","15":"P. theobromicola sp. nov. | 1151","16":"Jennifer | A","17":"PS1319 | A"},{"1":"233","2":"1151","3":"R2","4":"3","5":"PS1319","6":"31.320","7":"32.030","8":"31.6750","9":"A","10":"Jennifer","11":"P. theobromicola sp. nov.","12":"937F2_R2","13":"1038","14":"MCCS","15":"P. theobromicola sp. nov. | 1151","16":"Jennifer | A","17":"PS1319 | A"},{"1":"234","2":"1151","3":"R2","4":"4","5":"PS1319","6":"47.250","7":"47.990","8":"47.6200","9":"A","10":"Jennifer","11":"P. theobromicola sp. nov.","12":"937F2_R2","13":"1038","14":"MCCS","15":"P. theobromicola sp. nov. | 1151","16":"Jennifer | A","17":"PS1319 | A"},{"1":"235","2":"1151","3":"R2","4":"5","5":"PS1319","6":"75.450","7":"86.210","8":"80.8300","9":"A","10":"Jennifer","11":"P. theobromicola sp. nov.","12":"937F2_R2","13":"1038","14":"MCCS","15":"P. theobromicola sp. nov. | 1151","16":"Jennifer | A","17":"PS1319 | A"},{"1":"236","2":"1151","3":"R3","4":"1","5":"PS1319","6":"17.190","7":"17.030","8":"17.1100","9":"A","10":"Jennifer","11":"P. theobromicola sp. nov.","12":"937F2_R2","13":"1038","14":"MCCS","15":"P. theobromicola sp. nov. | 1151","16":"Jennifer | A","17":"PS1319 | A"},{"1":"237","2":"1151","3":"R3","4":"2","5":"PS1319","6":"29.250","7":"38.170","8":"33.7100","9":"A","10":"Jennifer","11":"P. theobromicola sp. nov.","12":"937F2_R2","13":"1038","14":"MCCS","15":"P. theobromicola sp. nov. | 1151","16":"Jennifer | A","17":"PS1319 | A"},{"1":"238","2":"1151","3":"R3","4":"3","5":"PS1319","6":"49.930","7":"54.470","8":"52.2000","9":"A","10":"Jennifer","11":"P. theobromicola sp. nov.","12":"937F2_R2","13":"1038","14":"MCCS","15":"P. theobromicola sp. nov. | 1151","16":"Jennifer | A","17":"PS1319 | A"},{"1":"239","2":"1151","3":"R3","4":"4","5":"PS1319","6":"67.100","7":"82.200","8":"74.6500","9":"A","10":"Jennifer","11":"P. theobromicola sp. nov.","12":"937F2_R2","13":"1038","14":"MCCS","15":"P. theobromicola sp. nov. | 1151","16":"Jennifer | A","17":"PS1319 | A"},{"1":"240","2":"1151","3":"R3","4":"5","5":"PS1319","6":"94.640","7":"113.630","8":"104.1350","9":"A","10":"Jennifer","11":"P. theobromicola sp. nov.","12":"937F2_R2","13":"1038","14":"MCCS","15":"P. theobromicola sp. nov. | 1151","16":"Jennifer | A","17":"PS1319 | A"},{"1":"241","2":"920","3":"R1","4":"1","5":"CCN51","6":"8.480","7":"10.240","8":"9.3600","9":"A","10":"Jennifer","11":"P. palmivora","12":"29_F","13":"1703","14":"Sucupira","15":"P. palmivora | 920","16":"Jennifer | A","17":"CCN51 | A"},{"1":"242","2":"920","3":"R1","4":"2","5":"CCN51","6":"23.450","7":"19.150","8":"21.3000","9":"A","10":"Jennifer","11":"P. palmivora","12":"29_F","13":"1703","14":"Sucupira","15":"P. palmivora | 920","16":"Jennifer | A","17":"CCN51 | A"},{"1":"243","2":"920","3":"R1","4":"3","5":"CCN51","6":"41.150","7":"44.070","8":"42.6100","9":"A","10":"Jennifer","11":"P. palmivora","12":"29_F","13":"1703","14":"Sucupira","15":"P. palmivora | 920","16":"Jennifer | A","17":"CCN51 | A"},{"1":"244","2":"920","3":"R1","4":"4","5":"CCN51","6":"57.960","7":"64.050","8":"61.0050","9":"A","10":"Jennifer","11":"P. palmivora","12":"29_F","13":"1703","14":"Sucupira","15":"P. palmivora | 920","16":"Jennifer | A","17":"CCN51 | A"},{"1":"245","2":"920","3":"R1","4":"5","5":"CCN51","6":"79.820","7":"87.810","8":"83.8150","9":"A","10":"Jennifer","11":"P. palmivora","12":"29_F","13":"1703","14":"Sucupira","15":"P. palmivora | 920","16":"Jennifer | A","17":"CCN51 | A"},{"1":"246","2":"920","3":"R2","4":"1","5":"CCN51","6":"0.000","7":"0.000","8":"0.0000","9":"A","10":"Jennifer","11":"P. palmivora","12":"29_F","13":"1703","14":"Sucupira","15":"P. palmivora | 920","16":"Jennifer | A","17":"CCN51 | A"},{"1":"247","2":"920","3":"R2","4":"2","5":"CCN51","6":"0.000","7":"0.000","8":"0.0000","9":"A","10":"Jennifer","11":"P. palmivora","12":"29_F","13":"1703","14":"Sucupira","15":"P. palmivora | 920","16":"Jennifer | A","17":"CCN51 | A"},{"1":"248","2":"920","3":"R2","4":"3","5":"CCN51","6":"0.000","7":"0.000","8":"0.0000","9":"A","10":"Jennifer","11":"P. palmivora","12":"29_F","13":"1703","14":"Sucupira","15":"P. palmivora | 920","16":"Jennifer | A","17":"CCN51 | A"},{"1":"249","2":"920","3":"R2","4":"4","5":"CCN51","6":"0.000","7":"0.000","8":"0.0000","9":"A","10":"Jennifer","11":"P. palmivora","12":"29_F","13":"1703","14":"Sucupira","15":"P. palmivora | 920","16":"Jennifer | A","17":"CCN51 | A"},{"1":"250","2":"920","3":"R2","4":"5","5":"CCN51","6":"0.000","7":"0.000","8":"0.0000","9":"A","10":"Jennifer","11":"P. palmivora","12":"29_F","13":"1703","14":"Sucupira","15":"P. palmivora | 920","16":"Jennifer | A","17":"CCN51 | A"},{"1":"251","2":"920","3":"R3","4":"1","5":"CCN51","6":"0.000","7":"0.000","8":"0.0000","9":"A","10":"Jennifer","11":"P. palmivora","12":"29_F","13":"1703","14":"Sucupira","15":"P. palmivora | 920","16":"Jennifer | A","17":"CCN51 | A"},{"1":"252","2":"920","3":"R3","4":"2","5":"CCN51","6":"0.000","7":"0.000","8":"0.0000","9":"A","10":"Jennifer","11":"P. palmivora","12":"29_F","13":"1703","14":"Sucupira","15":"P. palmivora | 920","16":"Jennifer | A","17":"CCN51 | A"},{"1":"253","2":"920","3":"R3","4":"3","5":"CCN51","6":"0.000","7":"0.000","8":"0.0000","9":"A","10":"Jennifer","11":"P. palmivora","12":"29_F","13":"1703","14":"Sucupira","15":"P. palmivora | 920","16":"Jennifer | A","17":"CCN51 | A"},{"1":"254","2":"920","3":"R3","4":"4","5":"CCN51","6":"0.000","7":"0.000","8":"0.0000","9":"A","10":"Jennifer","11":"P. palmivora","12":"29_F","13":"1703","14":"Sucupira","15":"P. palmivora | 920","16":"Jennifer | A","17":"CCN51 | A"},{"1":"255","2":"920","3":"R3","4":"5","5":"CCN51","6":"0.000","7":"0.000","8":"0.0000","9":"A","10":"Jennifer","11":"P. palmivora","12":"29_F","13":"1703","14":"Sucupira","15":"P. palmivora | 920","16":"Jennifer | A","17":"CCN51 | A"},{"1":"256","2":"920","3":"R1","4":"1","5":"Cepec_2004","6":"0.000","7":"0.000","8":"0.0000","9":"A","10":"Jennifer","11":"P. palmivora","12":"29_F","13":"1703","14":"Sucupira","15":"P. palmivora | 920","16":"Jennifer | A","17":"Cepec_2004 | A"},{"1":"257","2":"920","3":"R1","4":"2","5":"Cepec_2004","6":"0.000","7":"0.000","8":"0.0000","9":"A","10":"Jennifer","11":"P. palmivora","12":"29_F","13":"1703","14":"Sucupira","15":"P. palmivora | 920","16":"Jennifer | A","17":"Cepec_2004 | A"},{"1":"258","2":"920","3":"R1","4":"3","5":"Cepec_2004","6":"0.000","7":"0.000","8":"0.0000","9":"A","10":"Jennifer","11":"P. palmivora","12":"29_F","13":"1703","14":"Sucupira","15":"P. palmivora | 920","16":"Jennifer | A","17":"Cepec_2004 | A"},{"1":"259","2":"920","3":"R1","4":"4","5":"Cepec_2004","6":"0.000","7":"0.000","8":"0.0000","9":"A","10":"Jennifer","11":"P. palmivora","12":"29_F","13":"1703","14":"Sucupira","15":"P. palmivora | 920","16":"Jennifer | A","17":"Cepec_2004 | A"},{"1":"260","2":"920","3":"R1","4":"5","5":"Cepec_2004","6":"41.970","7":"54.690","8":"48.3300","9":"A","10":"Jennifer","11":"P. palmivora","12":"29_F","13":"1703","14":"Sucupira","15":"P. palmivora | 920","16":"Jennifer | A","17":"Cepec_2004 | A"},{"1":"261","2":"920","3":"R2","4":"1","5":"Cepec_2004","6":"0.000","7":"0.000","8":"0.0000","9":"A","10":"Jennifer","11":"P. palmivora","12":"29_F","13":"1703","14":"Sucupira","15":"P. palmivora | 920","16":"Jennifer | A","17":"Cepec_2004 | A"},{"1":"262","2":"920","3":"R2","4":"2","5":"Cepec_2004","6":"0.000","7":"0.000","8":"0.0000","9":"A","10":"Jennifer","11":"P. palmivora","12":"29_F","13":"1703","14":"Sucupira","15":"P. palmivora | 920","16":"Jennifer | A","17":"Cepec_2004 | A"},{"1":"263","2":"920","3":"R2","4":"3","5":"Cepec_2004","6":"0.000","7":"0.000","8":"0.0000","9":"A","10":"Jennifer","11":"P. palmivora","12":"29_F","13":"1703","14":"Sucupira","15":"P. palmivora | 920","16":"Jennifer | A","17":"Cepec_2004 | A"},{"1":"264","2":"920","3":"R2","4":"4","5":"Cepec_2004","6":"0.000","7":"0.000","8":"0.0000","9":"A","10":"Jennifer","11":"P. palmivora","12":"29_F","13":"1703","14":"Sucupira","15":"P. palmivora | 920","16":"Jennifer | A","17":"Cepec_2004 | A"},{"1":"265","2":"920","3":"R2","4":"5","5":"Cepec_2004","6":"0.000","7":"7.360","8":"3.6800","9":"A","10":"Jennifer","11":"P. palmivora","12":"29_F","13":"1703","14":"Sucupira","15":"P. palmivora | 920","16":"Jennifer | A","17":"Cepec_2004 | A"},{"1":"266","2":"920","3":"R3","4":"1","5":"Cepec_2004","6":"0.000","7":"0.000","8":"0.0000","9":"A","10":"Jennifer","11":"P. palmivora","12":"29_F","13":"1703","14":"Sucupira","15":"P. palmivora | 920","16":"Jennifer | A","17":"Cepec_2004 | A"},{"1":"267","2":"920","3":"R3","4":"2","5":"Cepec_2004","6":"0.000","7":"0.000","8":"0.0000","9":"A","10":"Jennifer","11":"P. palmivora","12":"29_F","13":"1703","14":"Sucupira","15":"P. palmivora | 920","16":"Jennifer | A","17":"Cepec_2004 | A"},{"1":"268","2":"920","3":"R3","4":"3","5":"Cepec_2004","6":"0.000","7":"0.000","8":"0.0000","9":"A","10":"Jennifer","11":"P. palmivora","12":"29_F","13":"1703","14":"Sucupira","15":"P. palmivora | 920","16":"Jennifer | A","17":"Cepec_2004 | A"},{"1":"269","2":"920","3":"R3","4":"4","5":"Cepec_2004","6":"0.000","7":"0.000","8":"0.0000","9":"A","10":"Jennifer","11":"P. palmivora","12":"29_F","13":"1703","14":"Sucupira","15":"P. palmivora | 920","16":"Jennifer | A","17":"Cepec_2004 | A"},{"1":"270","2":"920","3":"R3","4":"5","5":"Cepec_2004","6":"0.000","7":"0.000","8":"0.0000","9":"A","10":"Jennifer","11":"P. palmivora","12":"29_F","13":"1703","14":"Sucupira","15":"P. palmivora | 920","16":"Jennifer | A","17":"Cepec_2004 | A"},{"1":"271","2":"920","3":"R1","4":"1","5":"CP49","6":"0.000","7":"0.000","8":"0.0000","9":"A","10":"Jennifer","11":"P. palmivora","12":"29_F","13":"1703","14":"Sucupira","15":"P. palmivora | 920","16":"Jennifer | A","17":"CP49 | A"},{"1":"272","2":"920","3":"R1","4":"2","5":"CP49","6":"0.000","7":"0.000","8":"0.0000","9":"A","10":"Jennifer","11":"P. palmivora","12":"29_F","13":"1703","14":"Sucupira","15":"P. palmivora | 920","16":"Jennifer | A","17":"CP49 | A"},{"1":"273","2":"920","3":"R1","4":"3","5":"CP49","6":"0.000","7":"0.000","8":"0.0000","9":"A","10":"Jennifer","11":"P. palmivora","12":"29_F","13":"1703","14":"Sucupira","15":"P. palmivora | 920","16":"Jennifer | A","17":"CP49 | A"},{"1":"274","2":"920","3":"R1","4":"4","5":"CP49","6":"0.000","7":"0.000","8":"0.0000","9":"A","10":"Jennifer","11":"P. palmivora","12":"29_F","13":"1703","14":"Sucupira","15":"P. palmivora | 920","16":"Jennifer | A","17":"CP49 | A"},{"1":"275","2":"920","3":"R1","4":"5","5":"CP49","6":"0.000","7":"0.000","8":"0.0000","9":"A","10":"Jennifer","11":"P. palmivora","12":"29_F","13":"1703","14":"Sucupira","15":"P. palmivora | 920","16":"Jennifer | A","17":"CP49 | A"},{"1":"276","2":"920","3":"R2","4":"1","5":"CP49","6":"0.000","7":"0.000","8":"0.0000","9":"A","10":"Jennifer","11":"P. palmivora","12":"29_F","13":"1703","14":"Sucupira","15":"P. palmivora | 920","16":"Jennifer | A","17":"CP49 | A"},{"1":"277","2":"920","3":"R2","4":"2","5":"CP49","6":"0.000","7":"0.000","8":"0.0000","9":"A","10":"Jennifer","11":"P. palmivora","12":"29_F","13":"1703","14":"Sucupira","15":"P. palmivora | 920","16":"Jennifer | A","17":"CP49 | A"},{"1":"278","2":"920","3":"R2","4":"3","5":"CP49","6":"0.000","7":"0.000","8":"0.0000","9":"A","10":"Jennifer","11":"P. palmivora","12":"29_F","13":"1703","14":"Sucupira","15":"P. palmivora | 920","16":"Jennifer | A","17":"CP49 | A"},{"1":"279","2":"920","3":"R2","4":"4","5":"CP49","6":"0.000","7":"0.000","8":"0.0000","9":"A","10":"Jennifer","11":"P. palmivora","12":"29_F","13":"1703","14":"Sucupira","15":"P. palmivora | 920","16":"Jennifer | A","17":"CP49 | A"},{"1":"280","2":"920","3":"R2","4":"5","5":"CP49","6":"32.120","7":"45.620","8":"38.8700","9":"A","10":"Jennifer","11":"P. palmivora","12":"29_F","13":"1703","14":"Sucupira","15":"P. palmivora | 920","16":"Jennifer | A","17":"CP49 | A"},{"1":"281","2":"920","3":"R3","4":"1","5":"CP49","6":"0.000","7":"0.000","8":"0.0000","9":"A","10":"Jennifer","11":"P. palmivora","12":"29_F","13":"1703","14":"Sucupira","15":"P. palmivora | 920","16":"Jennifer | A","17":"CP49 | A"},{"1":"282","2":"920","3":"R3","4":"2","5":"CP49","6":"0.000","7":"0.000","8":"0.0000","9":"A","10":"Jennifer","11":"P. palmivora","12":"29_F","13":"1703","14":"Sucupira","15":"P. palmivora | 920","16":"Jennifer | A","17":"CP49 | A"},{"1":"283","2":"920","3":"R3","4":"3","5":"CP49","6":"0.000","7":"0.000","8":"0.0000","9":"A","10":"Jennifer","11":"P. palmivora","12":"29_F","13":"1703","14":"Sucupira","15":"P. palmivora | 920","16":"Jennifer | A","17":"CP49 | A"},{"1":"284","2":"920","3":"R3","4":"4","5":"CP49","6":"0.000","7":"0.000","8":"0.0000","9":"A","10":"Jennifer","11":"P. palmivora","12":"29_F","13":"1703","14":"Sucupira","15":"P. palmivora | 920","16":"Jennifer | A","17":"CP49 | A"},{"1":"285","2":"920","3":"R3","4":"5","5":"CP49","6":"0.000","7":"0.000","8":"0.0000","9":"A","10":"Jennifer","11":"P. palmivora","12":"29_F","13":"1703","14":"Sucupira","15":"P. palmivora | 920","16":"Jennifer | A","17":"CP49 | A"},{"1":"286","2":"920","3":"R1","4":"1","5":"PS1319","6":"0.000","7":"0.000","8":"0.0000","9":"A","10":"Jennifer","11":"P. palmivora","12":"29_F","13":"1703","14":"Sucupira","15":"P. palmivora | 920","16":"Jennifer | A","17":"PS1319 | A"},{"1":"287","2":"920","3":"R1","4":"2","5":"PS1319","6":"0.000","7":"0.000","8":"0.0000","9":"A","10":"Jennifer","11":"P. palmivora","12":"29_F","13":"1703","14":"Sucupira","15":"P. palmivora | 920","16":"Jennifer | A","17":"PS1319 | A"},{"1":"288","2":"920","3":"R1","4":"3","5":"PS1319","6":"0.000","7":"0.000","8":"0.0000","9":"A","10":"Jennifer","11":"P. palmivora","12":"29_F","13":"1703","14":"Sucupira","15":"P. palmivora | 920","16":"Jennifer | A","17":"PS1319 | A"},{"1":"289","2":"920","3":"R1","4":"4","5":"PS1319","6":"0.000","7":"0.000","8":"0.0000","9":"A","10":"Jennifer","11":"P. palmivora","12":"29_F","13":"1703","14":"Sucupira","15":"P. palmivora | 920","16":"Jennifer | A","17":"PS1319 | A"},{"1":"290","2":"920","3":"R1","4":"5","5":"PS1319","6":"0.000","7":"0.000","8":"0.0000","9":"A","10":"Jennifer","11":"P. palmivora","12":"29_F","13":"1703","14":"Sucupira","15":"P. palmivora | 920","16":"Jennifer | A","17":"PS1319 | A"},{"1":"291","2":"920","3":"R2","4":"1","5":"PS1319","6":"0.000","7":"0.000","8":"0.0000","9":"A","10":"Jennifer","11":"P. palmivora","12":"29_F","13":"1703","14":"Sucupira","15":"P. palmivora | 920","16":"Jennifer | A","17":"PS1319 | A"},{"1":"292","2":"920","3":"R2","4":"2","5":"PS1319","6":"0.000","7":"0.000","8":"0.0000","9":"A","10":"Jennifer","11":"P. palmivora","12":"29_F","13":"1703","14":"Sucupira","15":"P. palmivora | 920","16":"Jennifer | A","17":"PS1319 | A"},{"1":"293","2":"920","3":"R2","4":"3","5":"PS1319","6":"0.000","7":"0.000","8":"0.0000","9":"A","10":"Jennifer","11":"P. palmivora","12":"29_F","13":"1703","14":"Sucupira","15":"P. palmivora | 920","16":"Jennifer | A","17":"PS1319 | A"},{"1":"294","2":"920","3":"R2","4":"4","5":"PS1319","6":"0.000","7":"0.000","8":"0.0000","9":"A","10":"Jennifer","11":"P. palmivora","12":"29_F","13":"1703","14":"Sucupira","15":"P. palmivora | 920","16":"Jennifer | A","17":"PS1319 | A"},{"1":"295","2":"920","3":"R2","4":"5","5":"PS1319","6":"0.000","7":"0.000","8":"0.0000","9":"A","10":"Jennifer","11":"P. palmivora","12":"29_F","13":"1703","14":"Sucupira","15":"P. palmivora | 920","16":"Jennifer | A","17":"PS1319 | A"},{"1":"296","2":"920","3":"R3","4":"1","5":"PS1319","6":"0.000","7":"0.000","8":"0.0000","9":"A","10":"Jennifer","11":"P. palmivora","12":"29_F","13":"1703","14":"Sucupira","15":"P. palmivora | 920","16":"Jennifer | A","17":"PS1319 | A"},{"1":"297","2":"920","3":"R3","4":"2","5":"PS1319","6":"0.000","7":"0.000","8":"0.0000","9":"A","10":"Jennifer","11":"P. palmivora","12":"29_F","13":"1703","14":"Sucupira","15":"P. palmivora | 920","16":"Jennifer | A","17":"PS1319 | A"},{"1":"298","2":"920","3":"R3","4":"3","5":"PS1319","6":"0.000","7":"0.000","8":"0.0000","9":"A","10":"Jennifer","11":"P. palmivora","12":"29_F","13":"1703","14":"Sucupira","15":"P. palmivora | 920","16":"Jennifer | A","17":"PS1319 | A"},{"1":"299","2":"920","3":"R3","4":"4","5":"PS1319","6":"0.000","7":"0.000","8":"0.0000","9":"A","10":"Jennifer","11":"P. palmivora","12":"29_F","13":"1703","14":"Sucupira","15":"P. palmivora | 920","16":"Jennifer | A","17":"PS1319 | A"},{"1":"300","2":"920","3":"R3","4":"5","5":"PS1319","6":"0.000","7":"0.000","8":"0.0000","9":"A","10":"Jennifer","11":"P. palmivora","12":"29_F","13":"1703","14":"Sucupira","15":"P. palmivora | 920","16":"Jennifer | A","17":"PS1319 | A"},{"1":"301","2":"1102","3":"R1","4":"1","5":"CCN51","6":"0.000","7":"0.000","8":"0.0000","9":"A","10":"Jennifer","11":"P. palmivora","12":"895F_II_SD","13":"997","14":"Lembrance","15":"P. palmivora | 1102","16":"Jennifer | A","17":"CCN51 | A"},{"1":"302","2":"1102","3":"R1","4":"2","5":"CCN51","6":"0.000","7":"0.000","8":"0.0000","9":"A","10":"Jennifer","11":"P. palmivora","12":"895F_II_SD","13":"997","14":"Lembrance","15":"P. palmivora | 1102","16":"Jennifer | A","17":"CCN51 | A"},{"1":"303","2":"1102","3":"R1","4":"3","5":"CCN51","6":"0.000","7":"0.000","8":"0.0000","9":"A","10":"Jennifer","11":"P. palmivora","12":"895F_II_SD","13":"997","14":"Lembrance","15":"P. palmivora | 1102","16":"Jennifer | A","17":"CCN51 | A"},{"1":"304","2":"1102","3":"R1","4":"4","5":"CCN51","6":"0.000","7":"0.000","8":"0.0000","9":"A","10":"Jennifer","11":"P. palmivora","12":"895F_II_SD","13":"997","14":"Lembrance","15":"P. palmivora | 1102","16":"Jennifer | A","17":"CCN51 | A"},{"1":"305","2":"1102","3":"R1","4":"5","5":"CCN51","6":"0.000","7":"0.000","8":"0.0000","9":"A","10":"Jennifer","11":"P. palmivora","12":"895F_II_SD","13":"997","14":"Lembrance","15":"P. palmivora | 1102","16":"Jennifer | A","17":"CCN51 | A"},{"1":"306","2":"1102","3":"R2","4":"1","5":"CCN51","6":"0.000","7":"0.000","8":"0.0000","9":"A","10":"Jennifer","11":"P. palmivora","12":"895F_II_SD","13":"997","14":"Lembrance","15":"P. palmivora | 1102","16":"Jennifer | A","17":"CCN51 | A"},{"1":"307","2":"1102","3":"R2","4":"2","5":"CCN51","6":"0.000","7":"0.000","8":"0.0000","9":"A","10":"Jennifer","11":"P. palmivora","12":"895F_II_SD","13":"997","14":"Lembrance","15":"P. palmivora | 1102","16":"Jennifer | A","17":"CCN51 | A"},{"1":"308","2":"1102","3":"R2","4":"3","5":"CCN51","6":"17.970","7":"9.330","8":"13.6500","9":"A","10":"Jennifer","11":"P. palmivora","12":"895F_II_SD","13":"997","14":"Lembrance","15":"P. palmivora | 1102","16":"Jennifer | A","17":"CCN51 | A"},{"1":"309","2":"1102","3":"R2","4":"4","5":"CCN51","6":"19.360","7":"10.640","8":"15.0000","9":"A","10":"Jennifer","11":"P. palmivora","12":"895F_II_SD","13":"997","14":"Lembrance","15":"P. palmivora | 1102","16":"Jennifer | A","17":"CCN51 | A"},{"1":"310","2":"1102","3":"R2","4":"5","5":"CCN51","6":"41.020","7":"36.640","8":"38.8300","9":"A","10":"Jennifer","11":"P. palmivora","12":"895F_II_SD","13":"997","14":"Lembrance","15":"P. palmivora | 1102","16":"Jennifer | A","17":"CCN51 | A"},{"1":"311","2":"1102","3":"R3","4":"1","5":"CCN51","6":"0.000","7":"0.000","8":"0.0000","9":"A","10":"Jennifer","11":"P. palmivora","12":"895F_II_SD","13":"997","14":"Lembrance","15":"P. palmivora | 1102","16":"Jennifer | A","17":"CCN51 | A"},{"1":"312","2":"1102","3":"R3","4":"2","5":"CCN51","6":"0.000","7":"0.000","8":"0.0000","9":"A","10":"Jennifer","11":"P. palmivora","12":"895F_II_SD","13":"997","14":"Lembrance","15":"P. palmivora | 1102","16":"Jennifer | A","17":"CCN51 | A"},{"1":"313","2":"1102","3":"R3","4":"3","5":"CCN51","6":"31.110","7":"26.730","8":"28.9200","9":"A","10":"Jennifer","11":"P. palmivora","12":"895F_II_SD","13":"997","14":"Lembrance","15":"P. palmivora | 1102","16":"Jennifer | A","17":"CCN51 | A"},{"1":"314","2":"1102","3":"R3","4":"4","5":"CCN51","6":"45.810","7":"36.420","8":"41.1150","9":"A","10":"Jennifer","11":"P. palmivora","12":"895F_II_SD","13":"997","14":"Lembrance","15":"P. palmivora | 1102","16":"Jennifer | A","17":"CCN51 | A"},{"1":"315","2":"1102","3":"R3","4":"5","5":"CCN51","6":"73.780","7":"65.210","8":"69.4950","9":"A","10":"Jennifer","11":"P. palmivora","12":"895F_II_SD","13":"997","14":"Lembrance","15":"P. palmivora | 1102","16":"Jennifer | A","17":"CCN51 | A"},{"1":"316","2":"1102","3":"R1","4":"1","5":"Cepec_2004","6":"0.000","7":"0.000","8":"0.0000","9":"A","10":"Jennifer","11":"P. palmivora","12":"895F_II_SD","13":"997","14":"Lembrance","15":"P. palmivora | 1102","16":"Jennifer | A","17":"Cepec_2004 | A"},{"1":"317","2":"1102","3":"R1","4":"2","5":"Cepec_2004","6":"0.000","7":"0.000","8":"0.0000","9":"A","10":"Jennifer","11":"P. palmivora","12":"895F_II_SD","13":"997","14":"Lembrance","15":"P. palmivora | 1102","16":"Jennifer | A","17":"Cepec_2004 | A"},{"1":"318","2":"1102","3":"R1","4":"3","5":"Cepec_2004","6":"0.000","7":"0.000","8":"0.0000","9":"A","10":"Jennifer","11":"P. palmivora","12":"895F_II_SD","13":"997","14":"Lembrance","15":"P. palmivora | 1102","16":"Jennifer | A","17":"Cepec_2004 | A"},{"1":"319","2":"1102","3":"R1","4":"4","5":"Cepec_2004","6":"0.000","7":"0.000","8":"0.0000","9":"A","10":"Jennifer","11":"P. palmivora","12":"895F_II_SD","13":"997","14":"Lembrance","15":"P. palmivora | 1102","16":"Jennifer | A","17":"Cepec_2004 | A"},{"1":"320","2":"1102","3":"R1","4":"5","5":"Cepec_2004","6":"0.000","7":"0.000","8":"0.0000","9":"A","10":"Jennifer","11":"P. palmivora","12":"895F_II_SD","13":"997","14":"Lembrance","15":"P. palmivora | 1102","16":"Jennifer | A","17":"Cepec_2004 | A"},{"1":"321","2":"1102","3":"R2","4":"1","5":"Cepec_2004","6":"0.000","7":"0.000","8":"0.0000","9":"A","10":"Jennifer","11":"P. palmivora","12":"895F_II_SD","13":"997","14":"Lembrance","15":"P. palmivora | 1102","16":"Jennifer | A","17":"Cepec_2004 | A"},{"1":"322","2":"1102","3":"R2","4":"2","5":"Cepec_2004","6":"0.000","7":"0.000","8":"0.0000","9":"A","10":"Jennifer","11":"P. palmivora","12":"895F_II_SD","13":"997","14":"Lembrance","15":"P. palmivora | 1102","16":"Jennifer | A","17":"Cepec_2004 | A"},{"1":"323","2":"1102","3":"R2","4":"3","5":"Cepec_2004","6":"0.000","7":"0.000","8":"0.0000","9":"A","10":"Jennifer","11":"P. palmivora","12":"895F_II_SD","13":"997","14":"Lembrance","15":"P. palmivora | 1102","16":"Jennifer | A","17":"Cepec_2004 | A"},{"1":"324","2":"1102","3":"R2","4":"4","5":"Cepec_2004","6":"0.000","7":"0.000","8":"0.0000","9":"A","10":"Jennifer","11":"P. palmivora","12":"895F_II_SD","13":"997","14":"Lembrance","15":"P. palmivora | 1102","16":"Jennifer | A","17":"Cepec_2004 | A"},{"1":"325","2":"1102","3":"R2","4":"5","5":"Cepec_2004","6":"35.160","7":"43.320","8":"39.2400","9":"A","10":"Jennifer","11":"P. palmivora","12":"895F_II_SD","13":"997","14":"Lembrance","15":"P. palmivora | 1102","16":"Jennifer | A","17":"Cepec_2004 | A"},{"1":"326","2":"1102","3":"R3","4":"1","5":"Cepec_2004","6":"0.000","7":"0.000","8":"0.0000","9":"A","10":"Jennifer","11":"P. palmivora","12":"895F_II_SD","13":"997","14":"Lembrance","15":"P. palmivora | 1102","16":"Jennifer | A","17":"Cepec_2004 | A"},{"1":"327","2":"1102","3":"R3","4":"2","5":"Cepec_2004","6":"0.000","7":"0.000","8":"0.0000","9":"A","10":"Jennifer","11":"P. palmivora","12":"895F_II_SD","13":"997","14":"Lembrance","15":"P. palmivora | 1102","16":"Jennifer | A","17":"Cepec_2004 | A"},{"1":"328","2":"1102","3":"R3","4":"3","5":"Cepec_2004","6":"0.000","7":"0.000","8":"0.0000","9":"A","10":"Jennifer","11":"P. palmivora","12":"895F_II_SD","13":"997","14":"Lembrance","15":"P. palmivora | 1102","16":"Jennifer | A","17":"Cepec_2004 | A"},{"1":"329","2":"1102","3":"R3","4":"4","5":"Cepec_2004","6":"0.000","7":"0.000","8":"0.0000","9":"A","10":"Jennifer","11":"P. palmivora","12":"895F_II_SD","13":"997","14":"Lembrance","15":"P. palmivora | 1102","16":"Jennifer | A","17":"Cepec_2004 | A"},{"1":"330","2":"1102","3":"R3","4":"5","5":"Cepec_2004","6":"0.000","7":"0.000","8":"0.0000","9":"A","10":"Jennifer","11":"P. palmivora","12":"895F_II_SD","13":"997","14":"Lembrance","15":"P. palmivora | 1102","16":"Jennifer | A","17":"Cepec_2004 | A"},{"1":"331","2":"1102","3":"R1","4":"1","5":"CP49","6":"0.000","7":"0.000","8":"0.0000","9":"A","10":"Jennifer","11":"P. palmivora","12":"895F_II_SD","13":"997","14":"Lembrance","15":"P. palmivora | 1102","16":"Jennifer | A","17":"CP49 | A"},{"1":"332","2":"1102","3":"R1","4":"2","5":"CP49","6":"15.420","7":"14.050","8":"14.7350","9":"A","10":"Jennifer","11":"P. palmivora","12":"895F_II_SD","13":"997","14":"Lembrance","15":"P. palmivora | 1102","16":"Jennifer | A","17":"CP49 | A"},{"1":"333","2":"1102","3":"R1","4":"3","5":"CP49","6":"24.280","7":"25.260","8":"24.7700","9":"A","10":"Jennifer","11":"P. palmivora","12":"895F_II_SD","13":"997","14":"Lembrance","15":"P. palmivora | 1102","16":"Jennifer | A","17":"CP49 | A"},{"1":"334","2":"1102","3":"R1","4":"4","5":"CP49","6":"35.070","7":"35.400","8":"35.2350","9":"A","10":"Jennifer","11":"P. palmivora","12":"895F_II_SD","13":"997","14":"Lembrance","15":"P. palmivora | 1102","16":"Jennifer | A","17":"CP49 | A"},{"1":"335","2":"1102","3":"R1","4":"5","5":"CP49","6":"61.830","7":"80.730","8":"71.2800","9":"A","10":"Jennifer","11":"P. palmivora","12":"895F_II_SD","13":"997","14":"Lembrance","15":"P. palmivora | 1102","16":"Jennifer | A","17":"CP49 | A"},{"1":"336","2":"1102","3":"R2","4":"1","5":"CP49","6":"0.000","7":"0.000","8":"0.0000","9":"A","10":"Jennifer","11":"P. palmivora","12":"895F_II_SD","13":"997","14":"Lembrance","15":"P. palmivora | 1102","16":"Jennifer | A","17":"CP49 | A"},{"1":"337","2":"1102","3":"R2","4":"2","5":"CP49","6":"0.000","7":"0.000","8":"0.0000","9":"A","10":"Jennifer","11":"P. palmivora","12":"895F_II_SD","13":"997","14":"Lembrance","15":"P. palmivora | 1102","16":"Jennifer | A","17":"CP49 | A"},{"1":"338","2":"1102","3":"R2","4":"3","5":"CP49","6":"0.000","7":"0.000","8":"0.0000","9":"A","10":"Jennifer","11":"P. palmivora","12":"895F_II_SD","13":"997","14":"Lembrance","15":"P. palmivora | 1102","16":"Jennifer | A","17":"CP49 | A"},{"1":"339","2":"1102","3":"R2","4":"4","5":"CP49","6":"0.000","7":"0.000","8":"0.0000","9":"A","10":"Jennifer","11":"P. palmivora","12":"895F_II_SD","13":"997","14":"Lembrance","15":"P. palmivora | 1102","16":"Jennifer | A","17":"CP49 | A"},{"1":"340","2":"1102","3":"R2","4":"5","5":"CP49","6":"0.000","7":"0.000","8":"0.0000","9":"A","10":"Jennifer","11":"P. palmivora","12":"895F_II_SD","13":"997","14":"Lembrance","15":"P. palmivora | 1102","16":"Jennifer | A","17":"CP49 | A"},{"1":"341","2":"1102","3":"R3","4":"1","5":"CP49","6":"0.000","7":"0.000","8":"0.0000","9":"A","10":"Jennifer","11":"P. palmivora","12":"895F_II_SD","13":"997","14":"Lembrance","15":"P. palmivora | 1102","16":"Jennifer | A","17":"CP49 | A"},{"1":"342","2":"1102","3":"R3","4":"2","5":"CP49","6":"0.000","7":"0.000","8":"0.0000","9":"A","10":"Jennifer","11":"P. palmivora","12":"895F_II_SD","13":"997","14":"Lembrance","15":"P. palmivora | 1102","16":"Jennifer | A","17":"CP49 | A"},{"1":"343","2":"1102","3":"R3","4":"3","5":"CP49","6":"0.000","7":"0.000","8":"0.0000","9":"A","10":"Jennifer","11":"P. palmivora","12":"895F_II_SD","13":"997","14":"Lembrance","15":"P. palmivora | 1102","16":"Jennifer | A","17":"CP49 | A"},{"1":"344","2":"1102","3":"R3","4":"4","5":"CP49","6":"17.980","7":"13.280","8":"15.6300","9":"A","10":"Jennifer","11":"P. palmivora","12":"895F_II_SD","13":"997","14":"Lembrance","15":"P. palmivora | 1102","16":"Jennifer | A","17":"CP49 | A"},{"1":"345","2":"1102","3":"R3","4":"5","5":"CP49","6":"37.900","7":"43.870","8":"40.8850","9":"A","10":"Jennifer","11":"P. palmivora","12":"895F_II_SD","13":"997","14":"Lembrance","15":"P. palmivora | 1102","16":"Jennifer | A","17":"CP49 | A"},{"1":"346","2":"1102","3":"R1","4":"1","5":"PS1319","6":"0.000","7":"0.000","8":"0.0000","9":"A","10":"Jennifer","11":"P. palmivora","12":"895F_II_SD","13":"997","14":"Lembrance","15":"P. palmivora | 1102","16":"Jennifer | A","17":"PS1319 | A"},{"1":"347","2":"1102","3":"R1","4":"2","5":"PS1319","6":"0.000","7":"0.000","8":"0.0000","9":"A","10":"Jennifer","11":"P. palmivora","12":"895F_II_SD","13":"997","14":"Lembrance","15":"P. palmivora | 1102","16":"Jennifer | A","17":"PS1319 | A"},{"1":"348","2":"1102","3":"R1","4":"3","5":"PS1319","6":"0.000","7":"0.000","8":"0.0000","9":"A","10":"Jennifer","11":"P. palmivora","12":"895F_II_SD","13":"997","14":"Lembrance","15":"P. palmivora | 1102","16":"Jennifer | A","17":"PS1319 | A"},{"1":"349","2":"1102","3":"R1","4":"4","5":"PS1319","6":"0.000","7":"0.000","8":"0.0000","9":"A","10":"Jennifer","11":"P. palmivora","12":"895F_II_SD","13":"997","14":"Lembrance","15":"P. palmivora | 1102","16":"Jennifer | A","17":"PS1319 | A"},{"1":"350","2":"1102","3":"R1","4":"5","5":"PS1319","6":"11.340","7":"9.020","8":"10.1800","9":"A","10":"Jennifer","11":"P. palmivora","12":"895F_II_SD","13":"997","14":"Lembrance","15":"P. palmivora | 1102","16":"Jennifer | A","17":"PS1319 | A"},{"1":"351","2":"1102","3":"R2","4":"1","5":"PS1319","6":"0.000","7":"0.000","8":"0.0000","9":"A","10":"Jennifer","11":"P. palmivora","12":"895F_II_SD","13":"997","14":"Lembrance","15":"P. palmivora | 1102","16":"Jennifer | A","17":"PS1319 | A"},{"1":"352","2":"1102","3":"R2","4":"2","5":"PS1319","6":"0.000","7":"0.000","8":"0.0000","9":"A","10":"Jennifer","11":"P. palmivora","12":"895F_II_SD","13":"997","14":"Lembrance","15":"P. palmivora | 1102","16":"Jennifer | A","17":"PS1319 | A"},{"1":"353","2":"1102","3":"R2","4":"3","5":"PS1319","6":"0.000","7":"0.000","8":"0.0000","9":"A","10":"Jennifer","11":"P. palmivora","12":"895F_II_SD","13":"997","14":"Lembrance","15":"P. palmivora | 1102","16":"Jennifer | A","17":"PS1319 | A"},{"1":"354","2":"1102","3":"R2","4":"4","5":"PS1319","6":"0.000","7":"0.000","8":"0.0000","9":"A","10":"Jennifer","11":"P. palmivora","12":"895F_II_SD","13":"997","14":"Lembrance","15":"P. palmivora | 1102","16":"Jennifer | A","17":"PS1319 | A"},{"1":"355","2":"1102","3":"R2","4":"5","5":"PS1319","6":"0.000","7":"0.000","8":"0.0000","9":"A","10":"Jennifer","11":"P. palmivora","12":"895F_II_SD","13":"997","14":"Lembrance","15":"P. palmivora | 1102","16":"Jennifer | A","17":"PS1319 | A"},{"1":"356","2":"1102","3":"R3","4":"1","5":"PS1319","6":"0.000","7":"0.000","8":"0.0000","9":"A","10":"Jennifer","11":"P. palmivora","12":"895F_II_SD","13":"997","14":"Lembrance","15":"P. palmivora | 1102","16":"Jennifer | A","17":"PS1319 | A"},{"1":"357","2":"1102","3":"R3","4":"2","5":"PS1319","6":"0.000","7":"0.000","8":"0.0000","9":"A","10":"Jennifer","11":"P. palmivora","12":"895F_II_SD","13":"997","14":"Lembrance","15":"P. palmivora | 1102","16":"Jennifer | A","17":"PS1319 | A"},{"1":"358","2":"1102","3":"R3","4":"3","5":"PS1319","6":"0.000","7":"0.000","8":"0.0000","9":"A","10":"Jennifer","11":"P. palmivora","12":"895F_II_SD","13":"997","14":"Lembrance","15":"P. palmivora | 1102","16":"Jennifer | A","17":"PS1319 | A"},{"1":"359","2":"1102","3":"R3","4":"4","5":"PS1319","6":"0.000","7":"0.000","8":"0.0000","9":"A","10":"Jennifer","11":"P. palmivora","12":"895F_II_SD","13":"997","14":"Lembrance","15":"P. palmivora | 1102","16":"Jennifer | A","17":"PS1319 | A"},{"1":"360","2":"1102","3":"R3","4":"5","5":"PS1319","6":"0.000","7":"8.800","8":"4.4000","9":"A","10":"Jennifer","11":"P. palmivora","12":"895F_II_SD","13":"997","14":"Lembrance","15":"P. palmivora | 1102","16":"Jennifer | A","17":"PS1319 | A"},{"1":"361","2":"1158","3":"R1","4":"1","5":"CCN51","6":"0.000","7":"0.000","8":"0.0000","9":"A","10":"Jennifer","11":"P. palmivora","12":"939F2","13":"1042","14":"MCCS","15":"P. palmivora | 1158","16":"Jennifer | A","17":"CCN51 | A"},{"1":"362","2":"1158","3":"R1","4":"2","5":"CCN51","6":"0.000","7":"0.000","8":"0.0000","9":"A","10":"Jennifer","11":"P. palmivora","12":"939F2","13":"1042","14":"MCCS","15":"P. palmivora | 1158","16":"Jennifer | A","17":"CCN51 | A"},{"1":"363","2":"1158","3":"R1","4":"3","5":"CCN51","6":"0.000","7":"0.000","8":"0.0000","9":"A","10":"Jennifer","11":"P. palmivora","12":"939F2","13":"1042","14":"MCCS","15":"P. palmivora | 1158","16":"Jennifer | A","17":"CCN51 | A"},{"1":"364","2":"1158","3":"R1","4":"4","5":"CCN51","6":"0.000","7":"0.000","8":"0.0000","9":"A","10":"Jennifer","11":"P. palmivora","12":"939F2","13":"1042","14":"MCCS","15":"P. palmivora | 1158","16":"Jennifer | A","17":"CCN51 | A"},{"1":"365","2":"1158","3":"R1","4":"5","5":"CCN51","6":"0.000","7":"0.000","8":"0.0000","9":"A","10":"Jennifer","11":"P. palmivora","12":"939F2","13":"1042","14":"MCCS","15":"P. palmivora | 1158","16":"Jennifer | A","17":"CCN51 | A"},{"1":"366","2":"1158","3":"R2","4":"1","5":"CCN51","6":"0.000","7":"0.000","8":"0.0000","9":"A","10":"Jennifer","11":"P. palmivora","12":"939F2","13":"1042","14":"MCCS","15":"P. palmivora | 1158","16":"Jennifer | A","17":"CCN51 | A"},{"1":"367","2":"1158","3":"R2","4":"2","5":"CCN51","6":"0.000","7":"0.000","8":"0.0000","9":"A","10":"Jennifer","11":"P. palmivora","12":"939F2","13":"1042","14":"MCCS","15":"P. palmivora | 1158","16":"Jennifer | A","17":"CCN51 | A"},{"1":"368","2":"1158","3":"R2","4":"3","5":"CCN51","6":"12.090","7":"9.090","8":"10.5900","9":"A","10":"Jennifer","11":"P. palmivora","12":"939F2","13":"1042","14":"MCCS","15":"P. palmivora | 1158","16":"Jennifer | A","17":"CCN51 | A"},{"1":"369","2":"1158","3":"R2","4":"4","5":"CCN51","6":"27.210","7":"29.080","8":"28.1450","9":"A","10":"Jennifer","11":"P. palmivora","12":"939F2","13":"1042","14":"MCCS","15":"P. palmivora | 1158","16":"Jennifer | A","17":"CCN51 | A"},{"1":"370","2":"1158","3":"R2","4":"5","5":"CCN51","6":"58.380","7":"65.320","8":"61.8500","9":"A","10":"Jennifer","11":"P. palmivora","12":"939F2","13":"1042","14":"MCCS","15":"P. palmivora | 1158","16":"Jennifer | A","17":"CCN51 | A"},{"1":"371","2":"1158","3":"R3","4":"1","5":"CCN51","6":"0.000","7":"0.000","8":"0.0000","9":"A","10":"Jennifer","11":"P. palmivora","12":"939F2","13":"1042","14":"MCCS","15":"P. palmivora | 1158","16":"Jennifer | A","17":"CCN51 | A"},{"1":"372","2":"1158","3":"R3","4":"2","5":"CCN51","6":"0.000","7":"0.000","8":"0.0000","9":"A","10":"Jennifer","11":"P. palmivora","12":"939F2","13":"1042","14":"MCCS","15":"P. palmivora | 1158","16":"Jennifer | A","17":"CCN51 | A"},{"1":"373","2":"1158","3":"R3","4":"3","5":"CCN51","6":"0.000","7":"0.000","8":"0.0000","9":"A","10":"Jennifer","11":"P. palmivora","12":"939F2","13":"1042","14":"MCCS","15":"P. palmivora | 1158","16":"Jennifer | A","17":"CCN51 | A"},{"1":"374","2":"1158","3":"R3","4":"4","5":"CCN51","6":"0.000","7":"0.000","8":"0.0000","9":"A","10":"Jennifer","11":"P. palmivora","12":"939F2","13":"1042","14":"MCCS","15":"P. palmivora | 1158","16":"Jennifer | A","17":"CCN51 | A"},{"1":"375","2":"1158","3":"R3","4":"5","5":"CCN51","6":"0.000","7":"0.000","8":"0.0000","9":"A","10":"Jennifer","11":"P. palmivora","12":"939F2","13":"1042","14":"MCCS","15":"P. palmivora | 1158","16":"Jennifer | A","17":"CCN51 | A"},{"1":"376","2":"1158","3":"R1","4":"1","5":"Cepec_2004","6":"0.000","7":"0.000","8":"0.0000","9":"A","10":"Jennifer","11":"P. palmivora","12":"939F2","13":"1042","14":"MCCS","15":"P. palmivora | 1158","16":"Jennifer | A","17":"Cepec_2004 | A"},{"1":"377","2":"1158","3":"R1","4":"2","5":"Cepec_2004","6":"0.000","7":"0.000","8":"0.0000","9":"A","10":"Jennifer","11":"P. palmivora","12":"939F2","13":"1042","14":"MCCS","15":"P. palmivora | 1158","16":"Jennifer | A","17":"Cepec_2004 | A"},{"1":"378","2":"1158","3":"R1","4":"3","5":"Cepec_2004","6":"0.000","7":"0.000","8":"0.0000","9":"A","10":"Jennifer","11":"P. palmivora","12":"939F2","13":"1042","14":"MCCS","15":"P. palmivora | 1158","16":"Jennifer | A","17":"Cepec_2004 | A"},{"1":"379","2":"1158","3":"R1","4":"4","5":"Cepec_2004","6":"0.000","7":"0.000","8":"0.0000","9":"A","10":"Jennifer","11":"P. palmivora","12":"939F2","13":"1042","14":"MCCS","15":"P. palmivora | 1158","16":"Jennifer | A","17":"Cepec_2004 | A"},{"1":"380","2":"1158","3":"R1","4":"5","5":"Cepec_2004","6":"0.000","7":"0.000","8":"0.0000","9":"A","10":"Jennifer","11":"P. palmivora","12":"939F2","13":"1042","14":"MCCS","15":"P. palmivora | 1158","16":"Jennifer | A","17":"Cepec_2004 | A"},{"1":"381","2":"1158","3":"R2","4":"1","5":"Cepec_2004","6":"0.000","7":"0.000","8":"0.0000","9":"A","10":"Jennifer","11":"P. palmivora","12":"939F2","13":"1042","14":"MCCS","15":"P. palmivora | 1158","16":"Jennifer | A","17":"Cepec_2004 | A"},{"1":"382","2":"1158","3":"R2","4":"2","5":"Cepec_2004","6":"0.000","7":"0.000","8":"0.0000","9":"A","10":"Jennifer","11":"P. palmivora","12":"939F2","13":"1042","14":"MCCS","15":"P. palmivora | 1158","16":"Jennifer | A","17":"Cepec_2004 | A"},{"1":"383","2":"1158","3":"R2","4":"3","5":"Cepec_2004","6":"0.000","7":"0.000","8":"0.0000","9":"A","10":"Jennifer","11":"P. palmivora","12":"939F2","13":"1042","14":"MCCS","15":"P. palmivora | 1158","16":"Jennifer | A","17":"Cepec_2004 | A"},{"1":"384","2":"1158","3":"R2","4":"4","5":"Cepec_2004","6":"0.000","7":"0.000","8":"0.0000","9":"A","10":"Jennifer","11":"P. palmivora","12":"939F2","13":"1042","14":"MCCS","15":"P. palmivora | 1158","16":"Jennifer | A","17":"Cepec_2004 | A"},{"1":"385","2":"1158","3":"R2","4":"5","5":"Cepec_2004","6":"0.000","7":"0.000","8":"0.0000","9":"A","10":"Jennifer","11":"P. palmivora","12":"939F2","13":"1042","14":"MCCS","15":"P. palmivora | 1158","16":"Jennifer | A","17":"Cepec_2004 | A"},{"1":"386","2":"1158","3":"R3","4":"1","5":"Cepec_2004","6":"0.000","7":"0.000","8":"0.0000","9":"A","10":"Jennifer","11":"P. palmivora","12":"939F2","13":"1042","14":"MCCS","15":"P. palmivora | 1158","16":"Jennifer | A","17":"Cepec_2004 | A"},{"1":"387","2":"1158","3":"R3","4":"2","5":"Cepec_2004","6":"0.000","7":"0.000","8":"0.0000","9":"A","10":"Jennifer","11":"P. palmivora","12":"939F2","13":"1042","14":"MCCS","15":"P. palmivora | 1158","16":"Jennifer | A","17":"Cepec_2004 | A"},{"1":"388","2":"1158","3":"R3","4":"3","5":"Cepec_2004","6":"0.000","7":"0.000","8":"0.0000","9":"A","10":"Jennifer","11":"P. palmivora","12":"939F2","13":"1042","14":"MCCS","15":"P. palmivora | 1158","16":"Jennifer | A","17":"Cepec_2004 | A"},{"1":"389","2":"1158","3":"R3","4":"4","5":"Cepec_2004","6":"0.000","7":"0.000","8":"0.0000","9":"A","10":"Jennifer","11":"P. palmivora","12":"939F2","13":"1042","14":"MCCS","15":"P. palmivora | 1158","16":"Jennifer | A","17":"Cepec_2004 | A"},{"1":"390","2":"1158","3":"R3","4":"5","5":"Cepec_2004","6":"0.000","7":"0.000","8":"0.0000","9":"A","10":"Jennifer","11":"P. palmivora","12":"939F2","13":"1042","14":"MCCS","15":"P. palmivora | 1158","16":"Jennifer | A","17":"Cepec_2004 | A"},{"1":"391","2":"1158","3":"R1","4":"1","5":"CP49","6":"0.000","7":"0.000","8":"0.0000","9":"A","10":"Jennifer","11":"P. palmivora","12":"939F2","13":"1042","14":"MCCS","15":"P. palmivora | 1158","16":"Jennifer | A","17":"CP49 | A"},{"1":"392","2":"1158","3":"R1","4":"2","5":"CP49","6":"0.000","7":"0.000","8":"0.0000","9":"A","10":"Jennifer","11":"P. palmivora","12":"939F2","13":"1042","14":"MCCS","15":"P. palmivora | 1158","16":"Jennifer | A","17":"CP49 | A"},{"1":"393","2":"1158","3":"R1","4":"3","5":"CP49","6":"9.220","7":"9.640","8":"9.4300","9":"A","10":"Jennifer","11":"P. palmivora","12":"939F2","13":"1042","14":"MCCS","15":"P. palmivora | 1158","16":"Jennifer | A","17":"CP49 | A"},{"1":"394","2":"1158","3":"R1","4":"4","5":"CP49","6":"12.580","7":"13.090","8":"12.8350","9":"A","10":"Jennifer","11":"P. palmivora","12":"939F2","13":"1042","14":"MCCS","15":"P. palmivora | 1158","16":"Jennifer | A","17":"CP49 | A"},{"1":"395","2":"1158","3":"R1","4":"5","5":"CP49","6":"19.940","7":"17.830","8":"18.8850","9":"A","10":"Jennifer","11":"P. palmivora","12":"939F2","13":"1042","14":"MCCS","15":"P. palmivora | 1158","16":"Jennifer | A","17":"CP49 | A"},{"1":"396","2":"1158","3":"R2","4":"1","5":"CP49","6":"0.000","7":"0.000","8":"0.0000","9":"A","10":"Jennifer","11":"P. palmivora","12":"939F2","13":"1042","14":"MCCS","15":"P. palmivora | 1158","16":"Jennifer | A","17":"CP49 | A"},{"1":"397","2":"1158","3":"R2","4":"2","5":"CP49","6":"11.100","7":"8.150","8":"9.6250","9":"A","10":"Jennifer","11":"P. palmivora","12":"939F2","13":"1042","14":"MCCS","15":"P. palmivora | 1158","16":"Jennifer | A","17":"CP49 | A"},{"1":"398","2":"1158","3":"R2","4":"3","5":"CP49","6":"19.040","7":"16.800","8":"17.9200","9":"A","10":"Jennifer","11":"P. palmivora","12":"939F2","13":"1042","14":"MCCS","15":"P. palmivora | 1158","16":"Jennifer | A","17":"CP49 | A"},{"1":"399","2":"1158","3":"R2","4":"4","5":"CP49","6":"30.350","7":"28.210","8":"29.2800","9":"A","10":"Jennifer","11":"P. palmivora","12":"939F2","13":"1042","14":"MCCS","15":"P. palmivora | 1158","16":"Jennifer | A","17":"CP49 | A"},{"1":"400","2":"1158","3":"R2","4":"5","5":"CP49","6":"55.410","7":"57.510","8":"56.4600","9":"A","10":"Jennifer","11":"P. palmivora","12":"939F2","13":"1042","14":"MCCS","15":"P. palmivora | 1158","16":"Jennifer | A","17":"CP49 | A"},{"1":"401","2":"1158","3":"R3","4":"1","5":"CP49","6":"0.000","7":"0.000","8":"0.0000","9":"A","10":"Jennifer","11":"P. palmivora","12":"939F2","13":"1042","14":"MCCS","15":"P. palmivora | 1158","16":"Jennifer | A","17":"CP49 | A"},{"1":"402","2":"1158","3":"R3","4":"2","5":"CP49","6":"7.520","7":"11.740","8":"9.6300","9":"A","10":"Jennifer","11":"P. palmivora","12":"939F2","13":"1042","14":"MCCS","15":"P. palmivora | 1158","16":"Jennifer | A","17":"CP49 | A"},{"1":"403","2":"1158","3":"R3","4":"3","5":"CP49","6":"24.770","7":"32.370","8":"28.5700","9":"A","10":"Jennifer","11":"P. palmivora","12":"939F2","13":"1042","14":"MCCS","15":"P. palmivora | 1158","16":"Jennifer | A","17":"CP49 | A"},{"1":"404","2":"1158","3":"R3","4":"4","5":"CP49","6":"42.450","7":"47.140","8":"44.7950","9":"A","10":"Jennifer","11":"P. palmivora","12":"939F2","13":"1042","14":"MCCS","15":"P. palmivora | 1158","16":"Jennifer | A","17":"CP49 | A"},{"1":"405","2":"1158","3":"R3","4":"5","5":"CP49","6":"73.460","7":"77.610","8":"75.5350","9":"A","10":"Jennifer","11":"P. palmivora","12":"939F2","13":"1042","14":"MCCS","15":"P. palmivora | 1158","16":"Jennifer | A","17":"CP49 | A"},{"1":"406","2":"1158","3":"R1","4":"1","5":"PS1319","6":"0.000","7":"0.000","8":"0.0000","9":"A","10":"Jennifer","11":"P. palmivora","12":"939F2","13":"1042","14":"MCCS","15":"P. palmivora | 1158","16":"Jennifer | A","17":"PS1319 | A"},{"1":"407","2":"1158","3":"R1","4":"2","5":"PS1319","6":"0.000","7":"0.000","8":"0.0000","9":"A","10":"Jennifer","11":"P. palmivora","12":"939F2","13":"1042","14":"MCCS","15":"P. palmivora | 1158","16":"Jennifer | A","17":"PS1319 | A"},{"1":"408","2":"1158","3":"R1","4":"3","5":"PS1319","6":"0.000","7":"0.000","8":"0.0000","9":"A","10":"Jennifer","11":"P. palmivora","12":"939F2","13":"1042","14":"MCCS","15":"P. palmivora | 1158","16":"Jennifer | A","17":"PS1319 | A"},{"1":"409","2":"1158","3":"R1","4":"4","5":"PS1319","6":"11.970","7":"9.450","8":"10.7100","9":"A","10":"Jennifer","11":"P. palmivora","12":"939F2","13":"1042","14":"MCCS","15":"P. palmivora | 1158","16":"Jennifer | A","17":"PS1319 | A"},{"1":"410","2":"1158","3":"R1","4":"5","5":"PS1319","6":"27.260","7":"28.430","8":"27.8450","9":"A","10":"Jennifer","11":"P. palmivora","12":"939F2","13":"1042","14":"MCCS","15":"P. palmivora | 1158","16":"Jennifer | A","17":"PS1319 | A"},{"1":"411","2":"1158","3":"R2","4":"1","5":"PS1319","6":"0.000","7":"0.000","8":"0.0000","9":"A","10":"Jennifer","11":"P. palmivora","12":"939F2","13":"1042","14":"MCCS","15":"P. palmivora | 1158","16":"Jennifer | A","17":"PS1319 | A"},{"1":"412","2":"1158","3":"R2","4":"2","5":"PS1319","6":"0.000","7":"0.000","8":"0.0000","9":"A","10":"Jennifer","11":"P. palmivora","12":"939F2","13":"1042","14":"MCCS","15":"P. palmivora | 1158","16":"Jennifer | A","17":"PS1319 | A"},{"1":"413","2":"1158","3":"R2","4":"3","5":"PS1319","6":"15.360","7":"13.850","8":"14.6050","9":"A","10":"Jennifer","11":"P. palmivora","12":"939F2","13":"1042","14":"MCCS","15":"P. palmivora | 1158","16":"Jennifer | A","17":"PS1319 | A"},{"1":"414","2":"1158","3":"R2","4":"4","5":"PS1319","6":"21.850","7":"15.630","8":"18.7400","9":"A","10":"Jennifer","11":"P. palmivora","12":"939F2","13":"1042","14":"MCCS","15":"P. palmivora | 1158","16":"Jennifer | A","17":"PS1319 | A"},{"1":"415","2":"1158","3":"R2","4":"5","5":"PS1319","6":"36.180","7":"31.360","8":"33.7700","9":"A","10":"Jennifer","11":"P. palmivora","12":"939F2","13":"1042","14":"MCCS","15":"P. palmivora | 1158","16":"Jennifer | A","17":"PS1319 | A"},{"1":"416","2":"1158","3":"R3","4":"1","5":"PS1319","6":"12.210","7":"10.060","8":"11.1350","9":"A","10":"Jennifer","11":"P. palmivora","12":"939F2","13":"1042","14":"MCCS","15":"P. palmivora | 1158","16":"Jennifer | A","17":"PS1319 | A"},{"1":"417","2":"1158","3":"R3","4":"2","5":"PS1319","6":"21.810","7":"18.470","8":"20.1400","9":"A","10":"Jennifer","11":"P. palmivora","12":"939F2","13":"1042","14":"MCCS","15":"P. palmivora | 1158","16":"Jennifer | A","17":"PS1319 | A"},{"1":"418","2":"1158","3":"R3","4":"3","5":"PS1319","6":"30.050","7":"29.600","8":"29.8250","9":"A","10":"Jennifer","11":"P. palmivora","12":"939F2","13":"1042","14":"MCCS","15":"P. palmivora | 1158","16":"Jennifer | A","17":"PS1319 | A"},{"1":"419","2":"1158","3":"R3","4":"4","5":"PS1319","6":"39.290","7":"42.960","8":"41.1250","9":"A","10":"Jennifer","11":"P. palmivora","12":"939F2","13":"1042","14":"MCCS","15":"P. palmivora | 1158","16":"Jennifer | A","17":"PS1319 | A"},{"1":"420","2":"1158","3":"R3","4":"5","5":"PS1319","6":"65.740","7":"68.120","8":"66.9300","9":"A","10":"Jennifer","11":"P. palmivora","12":"939F2","13":"1042","14":"MCCS","15":"P. palmivora | 1158","16":"Jennifer | A","17":"PS1319 | A"},{"1":"421","2":"906","3":"R1","4":"1","5":"CCN51","6":"0.000","7":"0.000","8":"0.0000","9":"A","10":"Jennifer","11":"P. palmivora","12":"985_F","13":"1767","14":"Bom Sossego","15":"P. palmivora | 906","16":"Jennifer | A","17":"CCN51 | A"},{"1":"422","2":"906","3":"R1","4":"2","5":"CCN51","6":"0.000","7":"0.000","8":"0.0000","9":"A","10":"Jennifer","11":"P. palmivora","12":"985_F","13":"1767","14":"Bom Sossego","15":"P. palmivora | 906","16":"Jennifer | A","17":"CCN51 | A"},{"1":"423","2":"906","3":"R1","4":"3","5":"CCN51","6":"0.000","7":"0.000","8":"0.0000","9":"A","10":"Jennifer","11":"P. palmivora","12":"985_F","13":"1767","14":"Bom Sossego","15":"P. palmivora | 906","16":"Jennifer | A","17":"CCN51 | A"},{"1":"424","2":"906","3":"R1","4":"4","5":"CCN51","6":"13.070","7":"12.900","8":"12.9850","9":"A","10":"Jennifer","11":"P. palmivora","12":"985_F","13":"1767","14":"Bom Sossego","15":"P. palmivora | 906","16":"Jennifer | A","17":"CCN51 | A"},{"1":"425","2":"906","3":"R1","4":"5","5":"CCN51","6":"38.540","7":"35.290","8":"36.9150","9":"A","10":"Jennifer","11":"P. palmivora","12":"985_F","13":"1767","14":"Bom Sossego","15":"P. palmivora | 906","16":"Jennifer | A","17":"CCN51 | A"},{"1":"426","2":"906","3":"R2","4":"1","5":"CCN51","6":"0.000","7":"0.000","8":"0.0000","9":"A","10":"Jennifer","11":"P. palmivora","12":"985_F","13":"1767","14":"Bom Sossego","15":"P. palmivora | 906","16":"Jennifer | A","17":"CCN51 | A"},{"1":"427","2":"906","3":"R2","4":"2","5":"CCN51","6":"12.450","7":"13.530","8":"12.9900","9":"A","10":"Jennifer","11":"P. palmivora","12":"985_F","13":"1767","14":"Bom Sossego","15":"P. palmivora | 906","16":"Jennifer | A","17":"CCN51 | A"},{"1":"428","2":"906","3":"R2","4":"3","5":"CCN51","6":"20.110","7":"22.230","8":"21.1700","9":"A","10":"Jennifer","11":"P. palmivora","12":"985_F","13":"1767","14":"Bom Sossego","15":"P. palmivora | 906","16":"Jennifer | A","17":"CCN51 | A"},{"1":"429","2":"906","3":"R2","4":"4","5":"CCN51","6":"34.110","7":"31.540","8":"32.8250","9":"A","10":"Jennifer","11":"P. palmivora","12":"985_F","13":"1767","14":"Bom Sossego","15":"P. palmivora | 906","16":"Jennifer | A","17":"CCN51 | A"},{"1":"430","2":"906","3":"R2","4":"5","5":"CCN51","6":"59.660","7":"60.180","8":"59.9200","9":"A","10":"Jennifer","11":"P. palmivora","12":"985_F","13":"1767","14":"Bom Sossego","15":"P. palmivora | 906","16":"Jennifer | A","17":"CCN51 | A"},{"1":"431","2":"906","3":"R3","4":"1","5":"CCN51","6":"0.000","7":"0.000","8":"0.0000","9":"A","10":"Jennifer","11":"P. palmivora","12":"985_F","13":"1767","14":"Bom Sossego","15":"P. palmivora | 906","16":"Jennifer | A","17":"CCN51 | A"},{"1":"432","2":"906","3":"R3","4":"2","5":"CCN51","6":"0.000","7":"0.000","8":"0.0000","9":"A","10":"Jennifer","11":"P. palmivora","12":"985_F","13":"1767","14":"Bom Sossego","15":"P. palmivora | 906","16":"Jennifer | A","17":"CCN51 | A"},{"1":"433","2":"906","3":"R3","4":"3","5":"CCN51","6":"24.460","7":"21.260","8":"22.8600","9":"A","10":"Jennifer","11":"P. palmivora","12":"985_F","13":"1767","14":"Bom Sossego","15":"P. palmivora | 906","16":"Jennifer | A","17":"CCN51 | A"},{"1":"434","2":"906","3":"R3","4":"4","5":"CCN51","6":"32.900","7":"33.330","8":"33.1150","9":"A","10":"Jennifer","11":"P. palmivora","12":"985_F","13":"1767","14":"Bom Sossego","15":"P. palmivora | 906","16":"Jennifer | A","17":"CCN51 | A"},{"1":"435","2":"906","3":"R3","4":"5","5":"CCN51","6":"58.490","7":"65.620","8":"62.0550","9":"A","10":"Jennifer","11":"P. palmivora","12":"985_F","13":"1767","14":"Bom Sossego","15":"P. palmivora | 906","16":"Jennifer | A","17":"CCN51 | A"},{"1":"436","2":"906","3":"R1","4":"1","5":"Cepec_2004","6":"0.000","7":"0.000","8":"0.0000","9":"A","10":"Jennifer","11":"P. palmivora","12":"985_F","13":"1767","14":"Bom Sossego","15":"P. palmivora | 906","16":"Jennifer | A","17":"Cepec_2004 | A"},{"1":"437","2":"906","3":"R1","4":"2","5":"Cepec_2004","6":"0.000","7":"0.000","8":"0.0000","9":"A","10":"Jennifer","11":"P. palmivora","12":"985_F","13":"1767","14":"Bom Sossego","15":"P. palmivora | 906","16":"Jennifer | A","17":"Cepec_2004 | A"},{"1":"438","2":"906","3":"R1","4":"3","5":"Cepec_2004","6":"0.000","7":"0.000","8":"0.0000","9":"A","10":"Jennifer","11":"P. palmivora","12":"985_F","13":"1767","14":"Bom Sossego","15":"P. palmivora | 906","16":"Jennifer | A","17":"Cepec_2004 | A"},{"1":"439","2":"906","3":"R1","4":"4","5":"Cepec_2004","6":"9.220","7":"8.030","8":"8.6250","9":"A","10":"Jennifer","11":"P. palmivora","12":"985_F","13":"1767","14":"Bom Sossego","15":"P. palmivora | 906","16":"Jennifer | A","17":"Cepec_2004 | A"},{"1":"440","2":"906","3":"R1","4":"5","5":"Cepec_2004","6":"14.230","7":"11.150","8":"12.6900","9":"A","10":"Jennifer","11":"P. palmivora","12":"985_F","13":"1767","14":"Bom Sossego","15":"P. palmivora | 906","16":"Jennifer | A","17":"Cepec_2004 | A"},{"1":"441","2":"906","3":"R2","4":"1","5":"Cepec_2004","6":"0.000","7":"0.000","8":"0.0000","9":"A","10":"Jennifer","11":"P. palmivora","12":"985_F","13":"1767","14":"Bom Sossego","15":"P. palmivora | 906","16":"Jennifer | A","17":"Cepec_2004 | A"},{"1":"442","2":"906","3":"R2","4":"2","5":"Cepec_2004","6":"0.000","7":"0.000","8":"0.0000","9":"A","10":"Jennifer","11":"P. palmivora","12":"985_F","13":"1767","14":"Bom Sossego","15":"P. palmivora | 906","16":"Jennifer | A","17":"Cepec_2004 | A"},{"1":"443","2":"906","3":"R2","4":"3","5":"Cepec_2004","6":"0.000","7":"0.000","8":"0.0000","9":"A","10":"Jennifer","11":"P. palmivora","12":"985_F","13":"1767","14":"Bom Sossego","15":"P. palmivora | 906","16":"Jennifer | A","17":"Cepec_2004 | A"},{"1":"444","2":"906","3":"R2","4":"4","5":"Cepec_2004","6":"0.000","7":"0.000","8":"0.0000","9":"A","10":"Jennifer","11":"P. palmivora","12":"985_F","13":"1767","14":"Bom Sossego","15":"P. palmivora | 906","16":"Jennifer | A","17":"Cepec_2004 | A"},{"1":"445","2":"906","3":"R2","4":"5","5":"Cepec_2004","6":"0.000","7":"0.000","8":"0.0000","9":"A","10":"Jennifer","11":"P. palmivora","12":"985_F","13":"1767","14":"Bom Sossego","15":"P. palmivora | 906","16":"Jennifer | A","17":"Cepec_2004 | A"},{"1":"446","2":"906","3":"R3","4":"1","5":"Cepec_2004","6":"0.000","7":"0.000","8":"0.0000","9":"A","10":"Jennifer","11":"P. palmivora","12":"985_F","13":"1767","14":"Bom Sossego","15":"P. palmivora | 906","16":"Jennifer | A","17":"Cepec_2004 | A"},{"1":"447","2":"906","3":"R3","4":"2","5":"Cepec_2004","6":"8.400","7":"8.220","8":"8.3100","9":"A","10":"Jennifer","11":"P. palmivora","12":"985_F","13":"1767","14":"Bom Sossego","15":"P. palmivora | 906","16":"Jennifer | A","17":"Cepec_2004 | A"},{"1":"448","2":"906","3":"R3","4":"3","5":"Cepec_2004","6":"13.910","7":"10.140","8":"12.0250","9":"A","10":"Jennifer","11":"P. palmivora","12":"985_F","13":"1767","14":"Bom Sossego","15":"P. palmivora | 906","16":"Jennifer | A","17":"Cepec_2004 | A"},{"1":"449","2":"906","3":"R3","4":"4","5":"Cepec_2004","6":"19.690","7":"13.530","8":"16.6100","9":"A","10":"Jennifer","11":"P. palmivora","12":"985_F","13":"1767","14":"Bom Sossego","15":"P. palmivora | 906","16":"Jennifer | A","17":"Cepec_2004 | A"},{"1":"450","2":"906","3":"R3","4":"5","5":"Cepec_2004","6":"NA","7":"NA","8":"NA","9":"A","10":"Jennifer","11":"P. palmivora","12":"985_F","13":"1767","14":"Bom Sossego","15":"P. palmivora | 906","16":"Jennifer | A","17":"Cepec_2004 | A"},{"1":"451","2":"906","3":"R1","4":"1","5":"CP49","6":"0.000","7":"0.000","8":"0.0000","9":"A","10":"Jennifer","11":"P. palmivora","12":"985_F","13":"1767","14":"Bom Sossego","15":"P. palmivora | 906","16":"Jennifer | A","17":"CP49 | A"},{"1":"452","2":"906","3":"R1","4":"2","5":"CP49","6":"16.840","7":"14.010","8":"15.4250","9":"A","10":"Jennifer","11":"P. palmivora","12":"985_F","13":"1767","14":"Bom Sossego","15":"P. palmivora | 906","16":"Jennifer | A","17":"CP49 | A"},{"1":"453","2":"906","3":"R1","4":"3","5":"CP49","6":"18.080","7":"18.610","8":"18.3450","9":"A","10":"Jennifer","11":"P. palmivora","12":"985_F","13":"1767","14":"Bom Sossego","15":"P. palmivora | 906","16":"Jennifer | A","17":"CP49 | A"},{"1":"454","2":"906","3":"R1","4":"4","5":"CP49","6":"19.490","7":"24.240","8":"21.8650","9":"A","10":"Jennifer","11":"P. palmivora","12":"985_F","13":"1767","14":"Bom Sossego","15":"P. palmivora | 906","16":"Jennifer | A","17":"CP49 | A"},{"1":"455","2":"906","3":"R1","4":"5","5":"CP49","6":"40.510","7":"39.630","8":"40.0700","9":"A","10":"Jennifer","11":"P. palmivora","12":"985_F","13":"1767","14":"Bom Sossego","15":"P. palmivora | 906","16":"Jennifer | A","17":"CP49 | A"},{"1":"456","2":"906","3":"R2","4":"1","5":"CP49","6":"0.000","7":"0.000","8":"0.0000","9":"A","10":"Jennifer","11":"P. palmivora","12":"985_F","13":"1767","14":"Bom Sossego","15":"P. palmivora | 906","16":"Jennifer | A","17":"CP49 | A"},{"1":"457","2":"906","3":"R2","4":"2","5":"CP49","6":"0.000","7":"0.000","8":"0.0000","9":"A","10":"Jennifer","11":"P. palmivora","12":"985_F","13":"1767","14":"Bom Sossego","15":"P. palmivora | 906","16":"Jennifer | A","17":"CP49 | A"},{"1":"458","2":"906","3":"R2","4":"3","5":"CP49","6":"7.310","7":"0.000","8":"3.6550","9":"A","10":"Jennifer","11":"P. palmivora","12":"985_F","13":"1767","14":"Bom Sossego","15":"P. palmivora | 906","16":"Jennifer | A","17":"CP49 | A"},{"1":"459","2":"906","3":"R2","4":"4","5":"CP49","6":"8.700","7":"6.750","8":"7.7250","9":"A","10":"Jennifer","11":"P. palmivora","12":"985_F","13":"1767","14":"Bom Sossego","15":"P. palmivora | 906","16":"Jennifer | A","17":"CP49 | A"},{"1":"460","2":"906","3":"R2","4":"5","5":"CP49","6":"9.420","7":"7.580","8":"8.5000","9":"A","10":"Jennifer","11":"P. palmivora","12":"985_F","13":"1767","14":"Bom Sossego","15":"P. palmivora | 906","16":"Jennifer | A","17":"CP49 | A"},{"1":"461","2":"906","3":"R3","4":"1","5":"CP49","6":"0.000","7":"0.000","8":"0.0000","9":"A","10":"Jennifer","11":"P. palmivora","12":"985_F","13":"1767","14":"Bom Sossego","15":"P. palmivora | 906","16":"Jennifer | A","17":"CP49 | A"},{"1":"462","2":"906","3":"R3","4":"2","5":"CP49","6":"0.000","7":"0.000","8":"0.0000","9":"A","10":"Jennifer","11":"P. palmivora","12":"985_F","13":"1767","14":"Bom Sossego","15":"P. palmivora | 906","16":"Jennifer | A","17":"CP49 | A"},{"1":"463","2":"906","3":"R3","4":"3","5":"CP49","6":"0.000","7":"0.000","8":"0.0000","9":"A","10":"Jennifer","11":"P. palmivora","12":"985_F","13":"1767","14":"Bom Sossego","15":"P. palmivora | 906","16":"Jennifer | A","17":"CP49 | A"},{"1":"464","2":"906","3":"R3","4":"4","5":"CP49","6":"0.000","7":"0.000","8":"0.0000","9":"A","10":"Jennifer","11":"P. palmivora","12":"985_F","13":"1767","14":"Bom Sossego","15":"P. palmivora | 906","16":"Jennifer | A","17":"CP49 | A"},{"1":"465","2":"906","3":"R3","4":"5","5":"CP49","6":"40.370","7":"53.140","8":"46.7550","9":"A","10":"Jennifer","11":"P. palmivora","12":"985_F","13":"1767","14":"Bom Sossego","15":"P. palmivora | 906","16":"Jennifer | A","17":"CP49 | A"},{"1":"466","2":"906","3":"R1","4":"1","5":"PS1319","6":"0.000","7":"0.000","8":"0.0000","9":"A","10":"Jennifer","11":"P. palmivora","12":"985_F","13":"1767","14":"Bom Sossego","15":"P. palmivora | 906","16":"Jennifer | A","17":"PS1319 | A"},{"1":"467","2":"906","3":"R1","4":"2","5":"PS1319","6":"0.000","7":"7.870","8":"3.9350","9":"A","10":"Jennifer","11":"P. palmivora","12":"985_F","13":"1767","14":"Bom Sossego","15":"P. palmivora | 906","16":"Jennifer | A","17":"PS1319 | A"},{"1":"468","2":"906","3":"R1","4":"3","5":"PS1319","6":"11.230","7":"13.680","8":"12.4550","9":"A","10":"Jennifer","11":"P. palmivora","12":"985_F","13":"1767","14":"Bom Sossego","15":"P. palmivora | 906","16":"Jennifer | A","17":"PS1319 | A"},{"1":"469","2":"906","3":"R1","4":"4","5":"PS1319","6":"11.830","7":"14.800","8":"13.3150","9":"A","10":"Jennifer","11":"P. palmivora","12":"985_F","13":"1767","14":"Bom Sossego","15":"P. palmivora | 906","16":"Jennifer | A","17":"PS1319 | A"},{"1":"470","2":"906","3":"R1","4":"5","5":"PS1319","6":"18.080","7":"20.460","8":"19.2700","9":"A","10":"Jennifer","11":"P. palmivora","12":"985_F","13":"1767","14":"Bom Sossego","15":"P. palmivora | 906","16":"Jennifer | A","17":"PS1319 | A"},{"1":"471","2":"906","3":"R2","4":"1","5":"PS1319","6":"0.000","7":"0.000","8":"0.0000","9":"A","10":"Jennifer","11":"P. palmivora","12":"985_F","13":"1767","14":"Bom Sossego","15":"P. palmivora | 906","16":"Jennifer | A","17":"PS1319 | A"},{"1":"472","2":"906","3":"R2","4":"2","5":"PS1319","6":"0.000","7":"0.000","8":"0.0000","9":"A","10":"Jennifer","11":"P. palmivora","12":"985_F","13":"1767","14":"Bom Sossego","15":"P. palmivora | 906","16":"Jennifer | A","17":"PS1319 | A"},{"1":"473","2":"906","3":"R2","4":"3","5":"PS1319","6":"14.580","7":"14.460","8":"14.5200","9":"A","10":"Jennifer","11":"P. palmivora","12":"985_F","13":"1767","14":"Bom Sossego","15":"P. palmivora | 906","16":"Jennifer | A","17":"PS1319 | A"},{"1":"474","2":"906","3":"R2","4":"4","5":"PS1319","6":"26.460","7":"22.550","8":"24.5050","9":"A","10":"Jennifer","11":"P. palmivora","12":"985_F","13":"1767","14":"Bom Sossego","15":"P. palmivora | 906","16":"Jennifer | A","17":"PS1319 | A"},{"1":"475","2":"906","3":"R2","4":"5","5":"PS1319","6":"54.400","7":"59.570","8":"56.9850","9":"A","10":"Jennifer","11":"P. palmivora","12":"985_F","13":"1767","14":"Bom Sossego","15":"P. palmivora | 906","16":"Jennifer | A","17":"PS1319 | A"},{"1":"476","2":"906","3":"R3","4":"1","5":"PS1319","6":"0.000","7":"0.000","8":"0.0000","9":"A","10":"Jennifer","11":"P. palmivora","12":"985_F","13":"1767","14":"Bom Sossego","15":"P. palmivora | 906","16":"Jennifer | A","17":"PS1319 | A"},{"1":"477","2":"906","3":"R3","4":"2","5":"PS1319","6":"0.000","7":"0.000","8":"0.0000","9":"A","10":"Jennifer","11":"P. palmivora","12":"985_F","13":"1767","14":"Bom Sossego","15":"P. palmivora | 906","16":"Jennifer | A","17":"PS1319 | A"},{"1":"478","2":"906","3":"R3","4":"3","5":"PS1319","6":"0.000","7":"0.000","8":"0.0000","9":"A","10":"Jennifer","11":"P. palmivora","12":"985_F","13":"1767","14":"Bom Sossego","15":"P. palmivora | 906","16":"Jennifer | A","17":"PS1319 | A"},{"1":"479","2":"906","3":"R3","4":"4","5":"PS1319","6":"0.000","7":"0.000","8":"0.0000","9":"A","10":"Jennifer","11":"P. palmivora","12":"985_F","13":"1767","14":"Bom Sossego","15":"P. palmivora | 906","16":"Jennifer | A","17":"PS1319 | A"},{"1":"480","2":"906","3":"R3","4":"5","5":"PS1319","6":"0.000","7":"0.000","8":"0.0000","9":"A","10":"Jennifer","11":"P. palmivora","12":"985_F","13":"1767","14":"Bom Sossego","15":"P. palmivora | 906","16":"Jennifer | A","17":"PS1319 | A"},{"1":"481","2":"Control","3":"R1","4":"1","5":"CCN51","6":"0.000","7":"0.000","8":"0.0000","9":"A","10":"Jennifer","11":"Control","12":"Control","13":"Control","14":"Control","15":"Control | Control","16":"Jennifer | A","17":"CCN51 | A"},{"1":"482","2":"Control","3":"R1","4":"2","5":"CCN51","6":"0.000","7":"0.000","8":"0.0000","9":"A","10":"Jennifer","11":"Control","12":"Control","13":"Control","14":"Control","15":"Control | Control","16":"Jennifer | A","17":"CCN51 | A"},{"1":"483","2":"Control","3":"R1","4":"3","5":"CCN51","6":"0.000","7":"0.000","8":"0.0000","9":"A","10":"Jennifer","11":"Control","12":"Control","13":"Control","14":"Control","15":"Control | Control","16":"Jennifer | A","17":"CCN51 | A"},{"1":"484","2":"Control","3":"R1","4":"4","5":"CCN51","6":"0.000","7":"0.000","8":"0.0000","9":"A","10":"Jennifer","11":"Control","12":"Control","13":"Control","14":"Control","15":"Control | Control","16":"Jennifer | A","17":"CCN51 | A"},{"1":"485","2":"Control","3":"R1","4":"5","5":"CCN51","6":"0.000","7":"0.000","8":"0.0000","9":"A","10":"Jennifer","11":"Control","12":"Control","13":"Control","14":"Control","15":"Control | Control","16":"Jennifer | A","17":"CCN51 | A"},{"1":"486","2":"Control","3":"R2","4":"1","5":"CCN51","6":"0.000","7":"0.000","8":"0.0000","9":"A","10":"Jennifer","11":"Control","12":"Control","13":"Control","14":"Control","15":"Control | Control","16":"Jennifer | A","17":"CCN51 | A"},{"1":"487","2":"Control","3":"R2","4":"2","5":"CCN51","6":"0.000","7":"0.000","8":"0.0000","9":"A","10":"Jennifer","11":"Control","12":"Control","13":"Control","14":"Control","15":"Control | Control","16":"Jennifer | A","17":"CCN51 | A"},{"1":"488","2":"Control","3":"R2","4":"3","5":"CCN51","6":"0.000","7":"0.000","8":"0.0000","9":"A","10":"Jennifer","11":"Control","12":"Control","13":"Control","14":"Control","15":"Control | Control","16":"Jennifer | A","17":"CCN51 | A"},{"1":"489","2":"Control","3":"R2","4":"4","5":"CCN51","6":"0.000","7":"0.000","8":"0.0000","9":"A","10":"Jennifer","11":"Control","12":"Control","13":"Control","14":"Control","15":"Control | Control","16":"Jennifer | A","17":"CCN51 | A"},{"1":"490","2":"Control","3":"R2","4":"5","5":"CCN51","6":"0.000","7":"0.000","8":"0.0000","9":"A","10":"Jennifer","11":"Control","12":"Control","13":"Control","14":"Control","15":"Control | Control","16":"Jennifer | A","17":"CCN51 | A"},{"1":"491","2":"Control","3":"R3","4":"1","5":"CCN51","6":"0.000","7":"0.000","8":"0.0000","9":"A","10":"Jennifer","11":"Control","12":"Control","13":"Control","14":"Control","15":"Control | Control","16":"Jennifer | A","17":"CCN51 | A"},{"1":"492","2":"Control","3":"R3","4":"2","5":"CCN51","6":"0.000","7":"0.000","8":"0.0000","9":"A","10":"Jennifer","11":"Control","12":"Control","13":"Control","14":"Control","15":"Control | Control","16":"Jennifer | A","17":"CCN51 | A"},{"1":"493","2":"Control","3":"R3","4":"3","5":"CCN51","6":"0.000","7":"0.000","8":"0.0000","9":"A","10":"Jennifer","11":"Control","12":"Control","13":"Control","14":"Control","15":"Control | Control","16":"Jennifer | A","17":"CCN51 | A"},{"1":"494","2":"Control","3":"R3","4":"4","5":"CCN51","6":"0.000","7":"0.000","8":"0.0000","9":"A","10":"Jennifer","11":"Control","12":"Control","13":"Control","14":"Control","15":"Control | Control","16":"Jennifer | A","17":"CCN51 | A"},{"1":"495","2":"Control","3":"R3","4":"5","5":"CCN51","6":"0.000","7":"0.000","8":"0.0000","9":"A","10":"Jennifer","11":"Control","12":"Control","13":"Control","14":"Control","15":"Control | Control","16":"Jennifer | A","17":"CCN51 | A"},{"1":"496","2":"Control","3":"R1","4":"1","5":"Cepec_2004","6":"0.000","7":"0.000","8":"0.0000","9":"A","10":"Jennifer","11":"Control","12":"Control","13":"Control","14":"Control","15":"Control | Control","16":"Jennifer | A","17":"Cepec_2004 | A"},{"1":"497","2":"Control","3":"R1","4":"2","5":"Cepec_2004","6":"0.000","7":"0.000","8":"0.0000","9":"A","10":"Jennifer","11":"Control","12":"Control","13":"Control","14":"Control","15":"Control | Control","16":"Jennifer | A","17":"Cepec_2004 | A"},{"1":"498","2":"Control","3":"R1","4":"3","5":"Cepec_2004","6":"0.000","7":"0.000","8":"0.0000","9":"A","10":"Jennifer","11":"Control","12":"Control","13":"Control","14":"Control","15":"Control | Control","16":"Jennifer | A","17":"Cepec_2004 | A"},{"1":"499","2":"Control","3":"R1","4":"4","5":"Cepec_2004","6":"0.000","7":"0.000","8":"0.0000","9":"A","10":"Jennifer","11":"Control","12":"Control","13":"Control","14":"Control","15":"Control | Control","16":"Jennifer | A","17":"Cepec_2004 | A"},{"1":"500","2":"Control","3":"R1","4":"5","5":"Cepec_2004","6":"0.000","7":"0.000","8":"0.0000","9":"A","10":"Jennifer","11":"Control","12":"Control","13":"Control","14":"Control","15":"Control | Control","16":"Jennifer | A","17":"Cepec_2004 | A"},{"1":"501","2":"Control","3":"R2","4":"1","5":"Cepec_2004","6":"0.000","7":"0.000","8":"0.0000","9":"A","10":"Jennifer","11":"Control","12":"Control","13":"Control","14":"Control","15":"Control | Control","16":"Jennifer | A","17":"Cepec_2004 | A"},{"1":"502","2":"Control","3":"R2","4":"2","5":"Cepec_2004","6":"0.000","7":"0.000","8":"0.0000","9":"A","10":"Jennifer","11":"Control","12":"Control","13":"Control","14":"Control","15":"Control | Control","16":"Jennifer | A","17":"Cepec_2004 | A"},{"1":"503","2":"Control","3":"R2","4":"3","5":"Cepec_2004","6":"0.000","7":"0.000","8":"0.0000","9":"A","10":"Jennifer","11":"Control","12":"Control","13":"Control","14":"Control","15":"Control | Control","16":"Jennifer | A","17":"Cepec_2004 | A"},{"1":"504","2":"Control","3":"R2","4":"4","5":"Cepec_2004","6":"0.000","7":"0.000","8":"0.0000","9":"A","10":"Jennifer","11":"Control","12":"Control","13":"Control","14":"Control","15":"Control | Control","16":"Jennifer | A","17":"Cepec_2004 | A"},{"1":"505","2":"Control","3":"R2","4":"5","5":"Cepec_2004","6":"0.000","7":"0.000","8":"0.0000","9":"A","10":"Jennifer","11":"Control","12":"Control","13":"Control","14":"Control","15":"Control | Control","16":"Jennifer | A","17":"Cepec_2004 | A"},{"1":"506","2":"Control","3":"R3","4":"1","5":"Cepec_2004","6":"0.000","7":"0.000","8":"0.0000","9":"A","10":"Jennifer","11":"Control","12":"Control","13":"Control","14":"Control","15":"Control | Control","16":"Jennifer | A","17":"Cepec_2004 | A"},{"1":"507","2":"Control","3":"R3","4":"2","5":"Cepec_2004","6":"0.000","7":"0.000","8":"0.0000","9":"A","10":"Jennifer","11":"Control","12":"Control","13":"Control","14":"Control","15":"Control | Control","16":"Jennifer | A","17":"Cepec_2004 | A"},{"1":"508","2":"Control","3":"R3","4":"3","5":"Cepec_2004","6":"0.000","7":"0.000","8":"0.0000","9":"A","10":"Jennifer","11":"Control","12":"Control","13":"Control","14":"Control","15":"Control | Control","16":"Jennifer | A","17":"Cepec_2004 | A"},{"1":"509","2":"Control","3":"R3","4":"4","5":"Cepec_2004","6":"0.000","7":"0.000","8":"0.0000","9":"A","10":"Jennifer","11":"Control","12":"Control","13":"Control","14":"Control","15":"Control | Control","16":"Jennifer | A","17":"Cepec_2004 | A"},{"1":"510","2":"Control","3":"R3","4":"5","5":"Cepec_2004","6":"0.000","7":"0.000","8":"0.0000","9":"A","10":"Jennifer","11":"Control","12":"Control","13":"Control","14":"Control","15":"Control | Control","16":"Jennifer | A","17":"Cepec_2004 | A"},{"1":"511","2":"Control","3":"R1","4":"1","5":"CP49","6":"0.000","7":"0.000","8":"0.0000","9":"A","10":"Jennifer","11":"Control","12":"Control","13":"Control","14":"Control","15":"Control | Control","16":"Jennifer | A","17":"CP49 | A"},{"1":"512","2":"Control","3":"R1","4":"2","5":"CP49","6":"0.000","7":"0.000","8":"0.0000","9":"A","10":"Jennifer","11":"Control","12":"Control","13":"Control","14":"Control","15":"Control | Control","16":"Jennifer | A","17":"CP49 | A"},{"1":"513","2":"Control","3":"R1","4":"3","5":"CP49","6":"0.000","7":"0.000","8":"0.0000","9":"A","10":"Jennifer","11":"Control","12":"Control","13":"Control","14":"Control","15":"Control | Control","16":"Jennifer | A","17":"CP49 | A"},{"1":"514","2":"Control","3":"R1","4":"4","5":"CP49","6":"0.000","7":"0.000","8":"0.0000","9":"A","10":"Jennifer","11":"Control","12":"Control","13":"Control","14":"Control","15":"Control | Control","16":"Jennifer | A","17":"CP49 | A"},{"1":"515","2":"Control","3":"R1","4":"5","5":"CP49","6":"0.000","7":"0.000","8":"0.0000","9":"A","10":"Jennifer","11":"Control","12":"Control","13":"Control","14":"Control","15":"Control | Control","16":"Jennifer | A","17":"CP49 | A"},{"1":"516","2":"Control","3":"R2","4":"1","5":"CP49","6":"0.000","7":"0.000","8":"0.0000","9":"A","10":"Jennifer","11":"Control","12":"Control","13":"Control","14":"Control","15":"Control | Control","16":"Jennifer | A","17":"CP49 | A"},{"1":"517","2":"Control","3":"R2","4":"2","5":"CP49","6":"0.000","7":"0.000","8":"0.0000","9":"A","10":"Jennifer","11":"Control","12":"Control","13":"Control","14":"Control","15":"Control | Control","16":"Jennifer | A","17":"CP49 | A"},{"1":"518","2":"Control","3":"R2","4":"3","5":"CP49","6":"0.000","7":"0.000","8":"0.0000","9":"A","10":"Jennifer","11":"Control","12":"Control","13":"Control","14":"Control","15":"Control | Control","16":"Jennifer | A","17":"CP49 | A"},{"1":"519","2":"Control","3":"R2","4":"4","5":"CP49","6":"0.000","7":"0.000","8":"0.0000","9":"A","10":"Jennifer","11":"Control","12":"Control","13":"Control","14":"Control","15":"Control | Control","16":"Jennifer | A","17":"CP49 | A"},{"1":"520","2":"Control","3":"R2","4":"5","5":"CP49","6":"0.000","7":"0.000","8":"0.0000","9":"A","10":"Jennifer","11":"Control","12":"Control","13":"Control","14":"Control","15":"Control | Control","16":"Jennifer | A","17":"CP49 | A"},{"1":"521","2":"Control","3":"R3","4":"1","5":"CP49","6":"0.000","7":"0.000","8":"0.0000","9":"A","10":"Jennifer","11":"Control","12":"Control","13":"Control","14":"Control","15":"Control | Control","16":"Jennifer | A","17":"CP49 | A"},{"1":"522","2":"Control","3":"R3","4":"2","5":"CP49","6":"0.000","7":"0.000","8":"0.0000","9":"A","10":"Jennifer","11":"Control","12":"Control","13":"Control","14":"Control","15":"Control | Control","16":"Jennifer | A","17":"CP49 | A"},{"1":"523","2":"Control","3":"R3","4":"3","5":"CP49","6":"0.000","7":"0.000","8":"0.0000","9":"A","10":"Jennifer","11":"Control","12":"Control","13":"Control","14":"Control","15":"Control | Control","16":"Jennifer | A","17":"CP49 | A"},{"1":"524","2":"Control","3":"R3","4":"4","5":"CP49","6":"0.000","7":"0.000","8":"0.0000","9":"A","10":"Jennifer","11":"Control","12":"Control","13":"Control","14":"Control","15":"Control | Control","16":"Jennifer | A","17":"CP49 | A"},{"1":"525","2":"Control","3":"R3","4":"5","5":"CP49","6":"0.000","7":"0.000","8":"0.0000","9":"A","10":"Jennifer","11":"Control","12":"Control","13":"Control","14":"Control","15":"Control | Control","16":"Jennifer | A","17":"CP49 | A"},{"1":"526","2":"Control","3":"R1","4":"1","5":"PS1319","6":"0.000","7":"0.000","8":"0.0000","9":"A","10":"Jennifer","11":"Control","12":"Control","13":"Control","14":"Control","15":"Control | Control","16":"Jennifer | A","17":"PS1319 | A"},{"1":"527","2":"Control","3":"R1","4":"2","5":"PS1319","6":"0.000","7":"0.000","8":"0.0000","9":"A","10":"Jennifer","11":"Control","12":"Control","13":"Control","14":"Control","15":"Control | Control","16":"Jennifer | A","17":"PS1319 | A"},{"1":"528","2":"Control","3":"R1","4":"3","5":"PS1319","6":"0.000","7":"0.000","8":"0.0000","9":"A","10":"Jennifer","11":"Control","12":"Control","13":"Control","14":"Control","15":"Control | Control","16":"Jennifer | A","17":"PS1319 | A"},{"1":"529","2":"Control","3":"R1","4":"4","5":"PS1319","6":"0.000","7":"0.000","8":"0.0000","9":"A","10":"Jennifer","11":"Control","12":"Control","13":"Control","14":"Control","15":"Control | Control","16":"Jennifer | A","17":"PS1319 | A"},{"1":"530","2":"Control","3":"R1","4":"5","5":"PS1319","6":"0.000","7":"0.000","8":"0.0000","9":"A","10":"Jennifer","11":"Control","12":"Control","13":"Control","14":"Control","15":"Control | Control","16":"Jennifer | A","17":"PS1319 | A"},{"1":"531","2":"Control","3":"R2","4":"1","5":"PS1319","6":"0.000","7":"0.000","8":"0.0000","9":"A","10":"Jennifer","11":"Control","12":"Control","13":"Control","14":"Control","15":"Control | Control","16":"Jennifer | A","17":"PS1319 | A"},{"1":"532","2":"Control","3":"R2","4":"2","5":"PS1319","6":"0.000","7":"0.000","8":"0.0000","9":"A","10":"Jennifer","11":"Control","12":"Control","13":"Control","14":"Control","15":"Control | Control","16":"Jennifer | A","17":"PS1319 | A"},{"1":"533","2":"Control","3":"R2","4":"3","5":"PS1319","6":"0.000","7":"0.000","8":"0.0000","9":"A","10":"Jennifer","11":"Control","12":"Control","13":"Control","14":"Control","15":"Control | Control","16":"Jennifer | A","17":"PS1319 | A"},{"1":"534","2":"Control","3":"R2","4":"4","5":"PS1319","6":"0.000","7":"0.000","8":"0.0000","9":"A","10":"Jennifer","11":"Control","12":"Control","13":"Control","14":"Control","15":"Control | Control","16":"Jennifer | A","17":"PS1319 | A"},{"1":"535","2":"Control","3":"R2","4":"5","5":"PS1319","6":"0.000","7":"0.000","8":"0.0000","9":"A","10":"Jennifer","11":"Control","12":"Control","13":"Control","14":"Control","15":"Control | Control","16":"Jennifer | A","17":"PS1319 | A"},{"1":"536","2":"Control","3":"R3","4":"1","5":"PS1319","6":"0.000","7":"0.000","8":"0.0000","9":"A","10":"Jennifer","11":"Control","12":"Control","13":"Control","14":"Control","15":"Control | Control","16":"Jennifer | A","17":"PS1319 | A"},{"1":"537","2":"Control","3":"R3","4":"2","5":"PS1319","6":"0.000","7":"0.000","8":"0.0000","9":"A","10":"Jennifer","11":"Control","12":"Control","13":"Control","14":"Control","15":"Control | Control","16":"Jennifer | A","17":"PS1319 | A"},{"1":"538","2":"Control","3":"R3","4":"3","5":"PS1319","6":"0.000","7":"0.000","8":"0.0000","9":"A","10":"Jennifer","11":"Control","12":"Control","13":"Control","14":"Control","15":"Control | Control","16":"Jennifer | A","17":"PS1319 | A"},{"1":"539","2":"Control","3":"R3","4":"4","5":"PS1319","6":"0.000","7":"0.000","8":"0.0000","9":"A","10":"Jennifer","11":"Control","12":"Control","13":"Control","14":"Control","15":"Control | Control","16":"Jennifer | A","17":"PS1319 | A"},{"1":"540","2":"Control","3":"R3","4":"5","5":"PS1319","6":"0.000","7":"0.000","8":"0.0000","9":"A","10":"Jennifer","11":"Control","12":"Control","13":"Control","14":"Control","15":"Control | Control","16":"Jennifer | A","17":"PS1319 | A"},{"1":"541","2":"1091","3":"R1","4":"1","5":"CCN51","6":"9.600","7":"13.600","8":"11.6000","9":"B","10":"Jennifer","11":"P. theobromicola sp. nov.","12":"02_IF","13":"950","14":"Lembrance","15":"P. theobromicola sp. nov. | 1091","16":"Jennifer | B","17":"CCN51 | B"},{"1":"542","2":"1091","3":"R1","4":"2","5":"CCN51","6":"19.170","7":"29.290","8":"24.2300","9":"B","10":"Jennifer","11":"P. theobromicola sp. nov.","12":"02_IF","13":"950","14":"Lembrance","15":"P. theobromicola sp. nov. | 1091","16":"Jennifer | B","17":"CCN51 | B"},{"1":"543","2":"1091","3":"R1","4":"3","5":"CCN51","6":"49.830","7":"49.570","8":"49.7000","9":"B","10":"Jennifer","11":"P. theobromicola sp. nov.","12":"02_IF","13":"950","14":"Lembrance","15":"P. theobromicola sp. nov. | 1091","16":"Jennifer | B","17":"CCN51 | B"},{"1":"544","2":"1091","3":"R1","4":"4","5":"CCN51","6":"62.840","7":"75.360","8":"69.1000","9":"B","10":"Jennifer","11":"P. theobromicola sp. nov.","12":"02_IF","13":"950","14":"Lembrance","15":"P. theobromicola sp. nov. | 1091","16":"Jennifer | B","17":"CCN51 | B"},{"1":"545","2":"1091","3":"R1","4":"5","5":"CCN51","6":"91.940","7":"118.460","8":"105.2000","9":"B","10":"Jennifer","11":"P. theobromicola sp. nov.","12":"02_IF","13":"950","14":"Lembrance","15":"P. theobromicola sp. nov. | 1091","16":"Jennifer | B","17":"CCN51 | B"},{"1":"546","2":"1091","3":"R2","4":"1","5":"CCN51","6":"15.050","7":"12.940","8":"13.9950","9":"B","10":"Jennifer","11":"P. theobromicola sp. nov.","12":"02_IF","13":"950","14":"Lembrance","15":"P. theobromicola sp. nov. | 1091","16":"Jennifer | B","17":"CCN51 | B"},{"1":"547","2":"1091","3":"R2","4":"2","5":"CCN51","6":"37.160","7":"33.510","8":"35.3350","9":"B","10":"Jennifer","11":"P. theobromicola sp. nov.","12":"02_IF","13":"950","14":"Lembrance","15":"P. theobromicola sp. nov. | 1091","16":"Jennifer | B","17":"CCN51 | B"},{"1":"548","2":"1091","3":"R2","4":"3","5":"CCN51","6":"56.870","7":"53.030","8":"54.9500","9":"B","10":"Jennifer","11":"P. theobromicola sp. nov.","12":"02_IF","13":"950","14":"Lembrance","15":"P. theobromicola sp. nov. | 1091","16":"Jennifer | B","17":"CCN51 | B"},{"1":"549","2":"1091","3":"R2","4":"4","5":"CCN51","6":"72.150","7":"86.080","8":"79.1150","9":"B","10":"Jennifer","11":"P. theobromicola sp. nov.","12":"02_IF","13":"950","14":"Lembrance","15":"P. theobromicola sp. nov. | 1091","16":"Jennifer | B","17":"CCN51 | B"},{"1":"550","2":"1091","3":"R2","4":"5","5":"CCN51","6":"100.730","7":"120.350","8":"110.5400","9":"B","10":"Jennifer","11":"P. theobromicola sp. nov.","12":"02_IF","13":"950","14":"Lembrance","15":"P. theobromicola sp. nov. | 1091","16":"Jennifer | B","17":"CCN51 | B"},{"1":"551","2":"1091","3":"R3","4":"1","5":"CCN51","6":"0.000","7":"0.000","8":"0.0000","9":"B","10":"Jennifer","11":"P. theobromicola sp. nov.","12":"02_IF","13":"950","14":"Lembrance","15":"P. theobromicola sp. nov. | 1091","16":"Jennifer | B","17":"CCN51 | B"},{"1":"552","2":"1091","3":"R3","4":"2","5":"CCN51","6":"0.000","7":"0.000","8":"0.0000","9":"B","10":"Jennifer","11":"P. theobromicola sp. nov.","12":"02_IF","13":"950","14":"Lembrance","15":"P. theobromicola sp. nov. | 1091","16":"Jennifer | B","17":"CCN51 | B"},{"1":"553","2":"1091","3":"R3","4":"3","5":"CCN51","6":"0.000","7":"0.000","8":"0.0000","9":"B","10":"Jennifer","11":"P. theobromicola sp. nov.","12":"02_IF","13":"950","14":"Lembrance","15":"P. theobromicola sp. nov. | 1091","16":"Jennifer | B","17":"CCN51 | B"},{"1":"554","2":"1091","3":"R3","4":"4","5":"CCN51","6":"0.000","7":"0.000","8":"0.0000","9":"B","10":"Jennifer","11":"P. theobromicola sp. nov.","12":"02_IF","13":"950","14":"Lembrance","15":"P. theobromicola sp. nov. | 1091","16":"Jennifer | B","17":"CCN51 | B"},{"1":"555","2":"1091","3":"R3","4":"5","5":"CCN51","6":"0.000","7":"0.000","8":"0.0000","9":"B","10":"Jennifer","11":"P. theobromicola sp. nov.","12":"02_IF","13":"950","14":"Lembrance","15":"P. theobromicola sp. nov. | 1091","16":"Jennifer | B","17":"CCN51 | B"},{"1":"556","2":"1091","3":"R1","4":"1","5":"Cepec_2004","6":"9.920","7":"7.010","8":"8.4650","9":"B","10":"Jennifer","11":"P. theobromicola sp. nov.","12":"02_IF","13":"950","14":"Lembrance","15":"P. theobromicola sp. nov. | 1091","16":"Jennifer | B","17":"Cepec_2004 | B"},{"1":"557","2":"1091","3":"R1","4":"2","5":"Cepec_2004","6":"21.450","7":"19.620","8":"20.5350","9":"B","10":"Jennifer","11":"P. theobromicola sp. nov.","12":"02_IF","13":"950","14":"Lembrance","15":"P. theobromicola sp. nov. | 1091","16":"Jennifer | B","17":"Cepec_2004 | B"},{"1":"558","2":"1091","3":"R1","4":"3","5":"Cepec_2004","6":"43.550","7":"39.800","8":"41.6750","9":"B","10":"Jennifer","11":"P. theobromicola sp. nov.","12":"02_IF","13":"950","14":"Lembrance","15":"P. theobromicola sp. nov. | 1091","16":"Jennifer | B","17":"Cepec_2004 | B"},{"1":"559","2":"1091","3":"R1","4":"4","5":"Cepec_2004","6":"59.350","7":"67.550","8":"63.4500","9":"B","10":"Jennifer","11":"P. theobromicola sp. nov.","12":"02_IF","13":"950","14":"Lembrance","15":"P. theobromicola sp. nov. | 1091","16":"Jennifer | B","17":"Cepec_2004 | B"},{"1":"560","2":"1091","3":"R1","4":"5","5":"Cepec_2004","6":"89.190","7":"107.250","8":"98.2200","9":"B","10":"Jennifer","11":"P. theobromicola sp. nov.","12":"02_IF","13":"950","14":"Lembrance","15":"P. theobromicola sp. nov. | 1091","16":"Jennifer | B","17":"Cepec_2004 | B"},{"1":"561","2":"1091","3":"R2","4":"1","5":"Cepec_2004","6":"0.000","7":"0.000","8":"0.0000","9":"B","10":"Jennifer","11":"P. theobromicola sp. nov.","12":"02_IF","13":"950","14":"Lembrance","15":"P. theobromicola sp. nov. | 1091","16":"Jennifer | B","17":"Cepec_2004 | B"},{"1":"562","2":"1091","3":"R2","4":"2","5":"Cepec_2004","6":"0.000","7":"7.010","8":"3.5050","9":"B","10":"Jennifer","11":"P. theobromicola sp. nov.","12":"02_IF","13":"950","14":"Lembrance","15":"P. theobromicola sp. nov. | 1091","16":"Jennifer | B","17":"Cepec_2004 | B"},{"1":"563","2":"1091","3":"R2","4":"3","5":"Cepec_2004","6":"21.740","7":"14.590","8":"18.1650","9":"B","10":"Jennifer","11":"P. theobromicola sp. nov.","12":"02_IF","13":"950","14":"Lembrance","15":"P. theobromicola sp. nov. | 1091","16":"Jennifer | B","17":"Cepec_2004 | B"},{"1":"564","2":"1091","3":"R2","4":"4","5":"Cepec_2004","6":"35.810","7":"29.770","8":"32.7900","9":"B","10":"Jennifer","11":"P. theobromicola sp. nov.","12":"02_IF","13":"950","14":"Lembrance","15":"P. theobromicola sp. nov. | 1091","16":"Jennifer | B","17":"Cepec_2004 | B"},{"1":"565","2":"1091","3":"R2","4":"5","5":"Cepec_2004","6":"65.690","7":"79.090","8":"72.3900","9":"B","10":"Jennifer","11":"P. theobromicola sp. nov.","12":"02_IF","13":"950","14":"Lembrance","15":"P. theobromicola sp. nov. | 1091","16":"Jennifer | B","17":"Cepec_2004 | B"},{"1":"566","2":"1091","3":"R3","4":"1","5":"Cepec_2004","6":"0.000","7":"0.000","8":"0.0000","9":"B","10":"Jennifer","11":"P. theobromicola sp. nov.","12":"02_IF","13":"950","14":"Lembrance","15":"P. theobromicola sp. nov. | 1091","16":"Jennifer | B","17":"Cepec_2004 | B"},{"1":"567","2":"1091","3":"R3","4":"2","5":"Cepec_2004","6":"0.000","7":"0.000","8":"0.0000","9":"B","10":"Jennifer","11":"P. theobromicola sp. nov.","12":"02_IF","13":"950","14":"Lembrance","15":"P. theobromicola sp. nov. | 1091","16":"Jennifer | B","17":"Cepec_2004 | B"},{"1":"568","2":"1091","3":"R3","4":"3","5":"Cepec_2004","6":"0.000","7":"0.000","8":"0.0000","9":"B","10":"Jennifer","11":"P. theobromicola sp. nov.","12":"02_IF","13":"950","14":"Lembrance","15":"P. theobromicola sp. nov. | 1091","16":"Jennifer | B","17":"Cepec_2004 | B"},{"1":"569","2":"1091","3":"R3","4":"4","5":"Cepec_2004","6":"0.000","7":"0.000","8":"0.0000","9":"B","10":"Jennifer","11":"P. theobromicola sp. nov.","12":"02_IF","13":"950","14":"Lembrance","15":"P. theobromicola sp. nov. | 1091","16":"Jennifer | B","17":"Cepec_2004 | B"},{"1":"570","2":"1091","3":"R3","4":"5","5":"Cepec_2004","6":"0.000","7":"0.000","8":"0.0000","9":"B","10":"Jennifer","11":"P. theobromicola sp. nov.","12":"02_IF","13":"950","14":"Lembrance","15":"P. theobromicola sp. nov. | 1091","16":"Jennifer | B","17":"Cepec_2004 | B"},{"1":"571","2":"1091","3":"R1","4":"1","5":"CP49","6":"22.090","7":"27.150","8":"24.6200","9":"B","10":"Jennifer","11":"P. theobromicola sp. nov.","12":"02_IF","13":"950","14":"Lembrance","15":"P. theobromicola sp. nov. | 1091","16":"Jennifer | B","17":"CP49 | B"},{"1":"572","2":"1091","3":"R1","4":"2","5":"CP49","6":"41.870","7":"53.840","8":"47.8550","9":"B","10":"Jennifer","11":"P. theobromicola sp. nov.","12":"02_IF","13":"950","14":"Lembrance","15":"P. theobromicola sp. nov. | 1091","16":"Jennifer | B","17":"CP49 | B"},{"1":"573","2":"1091","3":"R1","4":"3","5":"CP49","6":"63.780","7":"86.280","8":"75.0300","9":"B","10":"Jennifer","11":"P. theobromicola sp. nov.","12":"02_IF","13":"950","14":"Lembrance","15":"P. theobromicola sp. nov. | 1091","16":"Jennifer | B","17":"CP49 | B"},{"1":"574","2":"1091","3":"R1","4":"4","5":"CP49","6":"81.110","7":"103.690","8":"92.4000","9":"B","10":"Jennifer","11":"P. theobromicola sp. nov.","12":"02_IF","13":"950","14":"Lembrance","15":"P. theobromicola sp. nov. | 1091","16":"Jennifer | B","17":"CP49 | B"},{"1":"575","2":"1091","3":"R1","4":"5","5":"CP49","6":"109.840","7":"192.860","8":"151.3500","9":"B","10":"Jennifer","11":"P. theobromicola sp. nov.","12":"02_IF","13":"950","14":"Lembrance","15":"P. theobromicola sp. nov. | 1091","16":"Jennifer | B","17":"CP49 | B"},{"1":"576","2":"1091","3":"R2","4":"1","5":"CP49","6":"20.780","7":"25.650","8":"23.2150","9":"B","10":"Jennifer","11":"P. theobromicola sp. nov.","12":"02_IF","13":"950","14":"Lembrance","15":"P. theobromicola sp. nov. | 1091","16":"Jennifer | B","17":"CP49 | B"},{"1":"577","2":"1091","3":"R2","4":"2","5":"CP49","6":"45.360","7":"48.180","8":"46.7700","9":"B","10":"Jennifer","11":"P. theobromicola sp. nov.","12":"02_IF","13":"950","14":"Lembrance","15":"P. theobromicola sp. nov. | 1091","16":"Jennifer | B","17":"CP49 | B"},{"1":"578","2":"1091","3":"R2","4":"3","5":"CP49","6":"66.110","7":"66.000","8":"66.0550","9":"B","10":"Jennifer","11":"P. theobromicola sp. nov.","12":"02_IF","13":"950","14":"Lembrance","15":"P. theobromicola sp. nov. | 1091","16":"Jennifer | B","17":"CP49 | B"},{"1":"579","2":"1091","3":"R2","4":"4","5":"CP49","6":"82.270","7":"101.320","8":"91.7950","9":"B","10":"Jennifer","11":"P. theobromicola sp. nov.","12":"02_IF","13":"950","14":"Lembrance","15":"P. theobromicola sp. nov. | 1091","16":"Jennifer | B","17":"CP49 | B"},{"1":"580","2":"1091","3":"R2","4":"5","5":"CP49","6":"111.590","7":"140.210","8":"125.9000","9":"B","10":"Jennifer","11":"P. theobromicola sp. nov.","12":"02_IF","13":"950","14":"Lembrance","15":"P. theobromicola sp. nov. | 1091","16":"Jennifer | B","17":"CP49 | B"},{"1":"581","2":"1091","3":"R3","4":"1","5":"CP49","6":"0.000","7":"0.000","8":"0.0000","9":"B","10":"Jennifer","11":"P. theobromicola sp. nov.","12":"02_IF","13":"950","14":"Lembrance","15":"P. theobromicola sp. nov. | 1091","16":"Jennifer | B","17":"CP49 | B"},{"1":"582","2":"1091","3":"R3","4":"2","5":"CP49","6":"22.670","7":"34.390","8":"28.5300","9":"B","10":"Jennifer","11":"P. theobromicola sp. nov.","12":"02_IF","13":"950","14":"Lembrance","15":"P. theobromicola sp. nov. | 1091","16":"Jennifer | B","17":"CP49 | B"},{"1":"583","2":"1091","3":"R3","4":"3","5":"CP49","6":"47.770","7":"59.250","8":"53.5100","9":"B","10":"Jennifer","11":"P. theobromicola sp. nov.","12":"02_IF","13":"950","14":"Lembrance","15":"P. theobromicola sp. nov. | 1091","16":"Jennifer | B","17":"CP49 | B"},{"1":"584","2":"1091","3":"R3","4":"4","5":"CP49","6":"64.780","7":"88.870","8":"76.8250","9":"B","10":"Jennifer","11":"P. theobromicola sp. nov.","12":"02_IF","13":"950","14":"Lembrance","15":"P. theobromicola sp. nov. | 1091","16":"Jennifer | B","17":"CP49 | B"},{"1":"585","2":"1091","3":"R3","4":"5","5":"CP49","6":"94.690","7":"180.810","8":"137.7500","9":"B","10":"Jennifer","11":"P. theobromicola sp. nov.","12":"02_IF","13":"950","14":"Lembrance","15":"P. theobromicola sp. nov. | 1091","16":"Jennifer | B","17":"CP49 | B"},{"1":"586","2":"1091","3":"R1","4":"1","5":"PS1319","6":"17.130","7":"17.490","8":"17.3100","9":"B","10":"Jennifer","11":"P. theobromicola sp. nov.","12":"02_IF","13":"950","14":"Lembrance","15":"P. theobromicola sp. nov. | 1091","16":"Jennifer | B","17":"PS1319 | B"},{"1":"587","2":"1091","3":"R1","4":"2","5":"PS1319","6":"26.990","7":"33.950","8":"30.4700","9":"B","10":"Jennifer","11":"P. theobromicola sp. nov.","12":"02_IF","13":"950","14":"Lembrance","15":"P. theobromicola sp. nov. | 1091","16":"Jennifer | B","17":"PS1319 | B"},{"1":"588","2":"1091","3":"R1","4":"3","5":"PS1319","6":"46.270","7":"55.560","8":"50.9150","9":"B","10":"Jennifer","11":"P. theobromicola sp. nov.","12":"02_IF","13":"950","14":"Lembrance","15":"P. theobromicola sp. nov. | 1091","16":"Jennifer | B","17":"PS1319 | B"},{"1":"589","2":"1091","3":"R1","4":"4","5":"PS1319","6":"60.790","7":"82.570","8":"71.6800","9":"B","10":"Jennifer","11":"P. theobromicola sp. nov.","12":"02_IF","13":"950","14":"Lembrance","15":"P. theobromicola sp. nov. | 1091","16":"Jennifer | B","17":"PS1319 | B"},{"1":"590","2":"1091","3":"R1","4":"5","5":"PS1319","6":"86.970","7":"115.740","8":"101.3550","9":"B","10":"Jennifer","11":"P. theobromicola sp. nov.","12":"02_IF","13":"950","14":"Lembrance","15":"P. theobromicola sp. nov. | 1091","16":"Jennifer | B","17":"PS1319 | B"},{"1":"591","2":"1091","3":"R2","4":"1","5":"PS1319","6":"19.400","7":"21.190","8":"20.2950","9":"B","10":"Jennifer","11":"P. theobromicola sp. nov.","12":"02_IF","13":"950","14":"Lembrance","15":"P. theobromicola sp. nov. | 1091","16":"Jennifer | B","17":"PS1319 | B"},{"1":"592","2":"1091","3":"R2","4":"2","5":"PS1319","6":"38.480","7":"49.790","8":"44.1350","9":"B","10":"Jennifer","11":"P. theobromicola sp. nov.","12":"02_IF","13":"950","14":"Lembrance","15":"P. theobromicola sp. nov. | 1091","16":"Jennifer | B","17":"PS1319 | B"},{"1":"593","2":"1091","3":"R2","4":"3","5":"PS1319","6":"62.600","7":"68.170","8":"65.3850","9":"B","10":"Jennifer","11":"P. theobromicola sp. nov.","12":"02_IF","13":"950","14":"Lembrance","15":"P. theobromicola sp. nov. | 1091","16":"Jennifer | B","17":"PS1319 | B"},{"1":"594","2":"1091","3":"R2","4":"4","5":"PS1319","6":"77.110","7":"97.920","8":"87.5150","9":"B","10":"Jennifer","11":"P. theobromicola sp. nov.","12":"02_IF","13":"950","14":"Lembrance","15":"P. theobromicola sp. nov. | 1091","16":"Jennifer | B","17":"PS1319 | B"},{"1":"595","2":"1091","3":"R2","4":"5","5":"PS1319","6":"99.800","7":"130.580","8":"115.1900","9":"B","10":"Jennifer","11":"P. theobromicola sp. nov.","12":"02_IF","13":"950","14":"Lembrance","15":"P. theobromicola sp. nov. | 1091","16":"Jennifer | B","17":"PS1319 | B"},{"1":"596","2":"1091","3":"R3","4":"1","5":"PS1319","6":"17.140","7":"18.650","8":"17.8950","9":"B","10":"Jennifer","11":"P. theobromicola sp. nov.","12":"02_IF","13":"950","14":"Lembrance","15":"P. theobromicola sp. nov. | 1091","16":"Jennifer | B","17":"PS1319 | B"},{"1":"597","2":"1091","3":"R3","4":"2","5":"PS1319","6":"36.880","7":"48.360","8":"42.6200","9":"B","10":"Jennifer","11":"P. theobromicola sp. nov.","12":"02_IF","13":"950","14":"Lembrance","15":"P. theobromicola sp. nov. | 1091","16":"Jennifer | B","17":"PS1319 | B"},{"1":"598","2":"1091","3":"R3","4":"3","5":"PS1319","6":"57.560","7":"66.770","8":"62.1650","9":"B","10":"Jennifer","11":"P. theobromicola sp. nov.","12":"02_IF","13":"950","14":"Lembrance","15":"P. theobromicola sp. nov. | 1091","16":"Jennifer | B","17":"PS1319 | B"},{"1":"599","2":"1091","3":"R3","4":"4","5":"PS1319","6":"75.190","7":"98.490","8":"86.8400","9":"B","10":"Jennifer","11":"P. theobromicola sp. nov.","12":"02_IF","13":"950","14":"Lembrance","15":"P. theobromicola sp. nov. | 1091","16":"Jennifer | B","17":"PS1319 | B"},{"1":"600","2":"1091","3":"R3","4":"5","5":"PS1319","6":"139.710","7":"139.710","8":"139.7100","9":"B","10":"Jennifer","11":"P. theobromicola sp. nov.","12":"02_IF","13":"950","14":"Lembrance","15":"P. theobromicola sp. nov. | 1091","16":"Jennifer | B","17":"PS1319 | B"},{"1":"601","2":"1205","3":"R1","4":"1","5":"CCN51","6":"0.000","7":"0.000","8":"0.0000","9":"B","10":"Jennifer","11":"P. theobromicola sp. nov.","12":"38_F","13":"987","14":"Sucupira","15":"P. theobromicola sp. nov. | 1205","16":"Jennifer | B","17":"CCN51 | B"},{"1":"602","2":"1205","3":"R1","4":"2","5":"CCN51","6":"0.000","7":"0.000","8":"0.0000","9":"B","10":"Jennifer","11":"P. theobromicola sp. nov.","12":"38_F","13":"987","14":"Sucupira","15":"P. theobromicola sp. nov. | 1205","16":"Jennifer | B","17":"CCN51 | B"},{"1":"603","2":"1205","3":"R1","4":"3","5":"CCN51","6":"0.000","7":"0.000","8":"0.0000","9":"B","10":"Jennifer","11":"P. theobromicola sp. nov.","12":"38_F","13":"987","14":"Sucupira","15":"P. theobromicola sp. nov. | 1205","16":"Jennifer | B","17":"CCN51 | B"},{"1":"604","2":"1205","3":"R1","4":"4","5":"CCN51","6":"0.000","7":"0.000","8":"0.0000","9":"B","10":"Jennifer","11":"P. theobromicola sp. nov.","12":"38_F","13":"987","14":"Sucupira","15":"P. theobromicola sp. nov. | 1205","16":"Jennifer | B","17":"CCN51 | B"},{"1":"605","2":"1205","3":"R1","4":"5","5":"CCN51","6":"47.580","7":"56.330","8":"51.9550","9":"B","10":"Jennifer","11":"P. theobromicola sp. nov.","12":"38_F","13":"987","14":"Sucupira","15":"P. theobromicola sp. nov. | 1205","16":"Jennifer | B","17":"CCN51 | B"},{"1":"606","2":"1205","3":"R2","4":"1","5":"CCN51","6":"0.000","7":"0.000","8":"0.0000","9":"B","10":"Jennifer","11":"P. theobromicola sp. nov.","12":"38_F","13":"987","14":"Sucupira","15":"P. theobromicola sp. nov. | 1205","16":"Jennifer | B","17":"CCN51 | B"},{"1":"607","2":"1205","3":"R2","4":"2","5":"CCN51","6":"0.000","7":"0.000","8":"0.0000","9":"B","10":"Jennifer","11":"P. theobromicola sp. nov.","12":"38_F","13":"987","14":"Sucupira","15":"P. theobromicola sp. nov. | 1205","16":"Jennifer | B","17":"CCN51 | B"},{"1":"608","2":"1205","3":"R2","4":"3","5":"CCN51","6":"32.620","7":"46.530","8":"39.5750","9":"B","10":"Jennifer","11":"P. theobromicola sp. nov.","12":"38_F","13":"987","14":"Sucupira","15":"P. theobromicola sp. nov. | 1205","16":"Jennifer | B","17":"CCN51 | B"},{"1":"609","2":"1205","3":"R2","4":"4","5":"CCN51","6":"52.700","7":"76.520","8":"64.6100","9":"B","10":"Jennifer","11":"P. theobromicola sp. nov.","12":"38_F","13":"987","14":"Sucupira","15":"P. theobromicola sp. nov. | 1205","16":"Jennifer | B","17":"CCN51 | B"},{"1":"610","2":"1205","3":"R2","4":"5","5":"CCN51","6":"82.450","7":"103.840","8":"93.1450","9":"B","10":"Jennifer","11":"P. theobromicola sp. nov.","12":"38_F","13":"987","14":"Sucupira","15":"P. theobromicola sp. nov. | 1205","16":"Jennifer | B","17":"CCN51 | B"},{"1":"611","2":"1205","3":"R3","4":"1","5":"CCN51","6":"0.000","7":"7.540","8":"3.7700","9":"B","10":"Jennifer","11":"P. theobromicola sp. nov.","12":"38_F","13":"987","14":"Sucupira","15":"P. theobromicola sp. nov. | 1205","16":"Jennifer | B","17":"CCN51 | B"},{"1":"612","2":"1205","3":"R3","4":"2","5":"CCN51","6":"9.720","7":"7.880","8":"8.8000","9":"B","10":"Jennifer","11":"P. theobromicola sp. nov.","12":"38_F","13":"987","14":"Sucupira","15":"P. theobromicola sp. nov. | 1205","16":"Jennifer | B","17":"CCN51 | B"},{"1":"613","2":"1205","3":"R3","4":"3","5":"CCN51","6":"33.220","7":"52.170","8":"42.6950","9":"B","10":"Jennifer","11":"P. theobromicola sp. nov.","12":"38_F","13":"987","14":"Sucupira","15":"P. theobromicola sp. nov. | 1205","16":"Jennifer | B","17":"CCN51 | B"},{"1":"614","2":"1205","3":"R3","4":"4","5":"CCN51","6":"50.390","7":"66.700","8":"58.5450","9":"B","10":"Jennifer","11":"P. theobromicola sp. nov.","12":"38_F","13":"987","14":"Sucupira","15":"P. theobromicola sp. nov. | 1205","16":"Jennifer | B","17":"CCN51 | B"},{"1":"615","2":"1205","3":"R3","4":"5","5":"CCN51","6":"78.240","7":"104.680","8":"91.4600","9":"B","10":"Jennifer","11":"P. theobromicola sp. nov.","12":"38_F","13":"987","14":"Sucupira","15":"P. theobromicola sp. nov. | 1205","16":"Jennifer | B","17":"CCN51 | B"},{"1":"616","2":"1205","3":"R1","4":"1","5":"Cepec_2004","6":"0.000","7":"0.000","8":"0.0000","9":"B","10":"Jennifer","11":"P. theobromicola sp. nov.","12":"38_F","13":"987","14":"Sucupira","15":"P. theobromicola sp. nov. | 1205","16":"Jennifer | B","17":"Cepec_2004 | B"},{"1":"617","2":"1205","3":"R1","4":"2","5":"Cepec_2004","6":"0.000","7":"0.000","8":"0.0000","9":"B","10":"Jennifer","11":"P. theobromicola sp. nov.","12":"38_F","13":"987","14":"Sucupira","15":"P. theobromicola sp. nov. | 1205","16":"Jennifer | B","17":"Cepec_2004 | B"},{"1":"618","2":"1205","3":"R1","4":"3","5":"Cepec_2004","6":"28.350","7":"29.460","8":"28.9050","9":"B","10":"Jennifer","11":"P. theobromicola sp. nov.","12":"38_F","13":"987","14":"Sucupira","15":"P. theobromicola sp. nov. | 1205","16":"Jennifer | B","17":"Cepec_2004 | B"},{"1":"619","2":"1205","3":"R1","4":"4","5":"Cepec_2004","6":"42.650","7":"46.210","8":"44.4300","9":"B","10":"Jennifer","11":"P. theobromicola sp. nov.","12":"38_F","13":"987","14":"Sucupira","15":"P. theobromicola sp. nov. | 1205","16":"Jennifer | B","17":"Cepec_2004 | B"},{"1":"620","2":"1205","3":"R1","4":"5","5":"Cepec_2004","6":"72.680","7":"69.440","8":"71.0600","9":"B","10":"Jennifer","11":"P. theobromicola sp. nov.","12":"38_F","13":"987","14":"Sucupira","15":"P. theobromicola sp. nov. | 1205","16":"Jennifer | B","17":"Cepec_2004 | B"},{"1":"621","2":"1205","3":"R2","4":"1","5":"Cepec_2004","6":"9.510","7":"7.250","8":"8.3800","9":"B","10":"Jennifer","11":"P. theobromicola sp. nov.","12":"38_F","13":"987","14":"Sucupira","15":"P. theobromicola sp. nov. | 1205","16":"Jennifer | B","17":"Cepec_2004 | B"},{"1":"622","2":"1205","3":"R2","4":"2","5":"Cepec_2004","6":"20.840","7":"18.110","8":"19.4750","9":"B","10":"Jennifer","11":"P. theobromicola sp. nov.","12":"38_F","13":"987","14":"Sucupira","15":"P. theobromicola sp. nov. | 1205","16":"Jennifer | B","17":"Cepec_2004 | B"},{"1":"623","2":"1205","3":"R2","4":"3","5":"Cepec_2004","6":"42.770","7":"46.890","8":"44.8300","9":"B","10":"Jennifer","11":"P. theobromicola sp. nov.","12":"38_F","13":"987","14":"Sucupira","15":"P. theobromicola sp. nov. | 1205","16":"Jennifer | B","17":"Cepec_2004 | B"},{"1":"624","2":"1205","3":"R2","4":"4","5":"Cepec_2004","6":"58.280","7":"59.280","8":"58.7800","9":"B","10":"Jennifer","11":"P. theobromicola sp. nov.","12":"38_F","13":"987","14":"Sucupira","15":"P. theobromicola sp. nov. | 1205","16":"Jennifer | B","17":"Cepec_2004 | B"},{"1":"625","2":"1205","3":"R2","4":"5","5":"Cepec_2004","6":"86.660","7":"120.150","8":"103.4050","9":"B","10":"Jennifer","11":"P. theobromicola sp. nov.","12":"38_F","13":"987","14":"Sucupira","15":"P. theobromicola sp. nov. | 1205","16":"Jennifer | B","17":"Cepec_2004 | B"},{"1":"626","2":"1205","3":"R3","4":"1","5":"Cepec_2004","6":"0.000","7":"0.000","8":"0.0000","9":"B","10":"Jennifer","11":"P. theobromicola sp. nov.","12":"38_F","13":"987","14":"Sucupira","15":"P. theobromicola sp. nov. | 1205","16":"Jennifer | B","17":"Cepec_2004 | B"},{"1":"627","2":"1205","3":"R3","4":"2","5":"Cepec_2004","6":"0.000","7":"0.000","8":"0.0000","9":"B","10":"Jennifer","11":"P. theobromicola sp. nov.","12":"38_F","13":"987","14":"Sucupira","15":"P. theobromicola sp. nov. | 1205","16":"Jennifer | B","17":"Cepec_2004 | B"},{"1":"628","2":"1205","3":"R3","4":"3","5":"Cepec_2004","6":"0.000","7":"0.000","8":"0.0000","9":"B","10":"Jennifer","11":"P. theobromicola sp. nov.","12":"38_F","13":"987","14":"Sucupira","15":"P. theobromicola sp. nov. | 1205","16":"Jennifer | B","17":"Cepec_2004 | B"},{"1":"629","2":"1205","3":"R3","4":"4","5":"Cepec_2004","6":"0.000","7":"9.850","8":"4.9250","9":"B","10":"Jennifer","11":"P. theobromicola sp. nov.","12":"38_F","13":"987","14":"Sucupira","15":"P. theobromicola sp. nov. | 1205","16":"Jennifer | B","17":"Cepec_2004 | B"},{"1":"630","2":"1205","3":"R3","4":"5","5":"Cepec_2004","6":"0.000","7":"12.330","8":"6.1650","9":"B","10":"Jennifer","11":"P. theobromicola sp. nov.","12":"38_F","13":"987","14":"Sucupira","15":"P. theobromicola sp. nov. | 1205","16":"Jennifer | B","17":"Cepec_2004 | B"},{"1":"631","2":"1205","3":"R1","4":"1","5":"CP49","6":"16.520","7":"12.890","8":"14.7050","9":"B","10":"Jennifer","11":"P. theobromicola sp. nov.","12":"38_F","13":"987","14":"Sucupira","15":"P. theobromicola sp. nov. | 1205","16":"Jennifer | B","17":"CP49 | B"},{"1":"632","2":"1205","3":"R1","4":"2","5":"CP49","6":"29.730","7":"26.180","8":"27.9550","9":"B","10":"Jennifer","11":"P. theobromicola sp. nov.","12":"38_F","13":"987","14":"Sucupira","15":"P. theobromicola sp. nov. | 1205","16":"Jennifer | B","17":"CP49 | B"},{"1":"633","2":"1205","3":"R1","4":"3","5":"CP49","6":"46.060","7":"46.340","8":"46.2000","9":"B","10":"Jennifer","11":"P. theobromicola sp. nov.","12":"38_F","13":"987","14":"Sucupira","15":"P. theobromicola sp. nov. | 1205","16":"Jennifer | B","17":"CP49 | B"},{"1":"634","2":"1205","3":"R1","4":"4","5":"CP49","6":"62.580","7":"83.350","8":"72.9650","9":"B","10":"Jennifer","11":"P. theobromicola sp. nov.","12":"38_F","13":"987","14":"Sucupira","15":"P. theobromicola sp. nov. | 1205","16":"Jennifer | B","17":"CP49 | B"},{"1":"635","2":"1205","3":"R1","4":"5","5":"CP49","6":"97.580","7":"116.950","8":"107.2650","9":"B","10":"Jennifer","11":"P. theobromicola sp. nov.","12":"38_F","13":"987","14":"Sucupira","15":"P. theobromicola sp. nov. | 1205","16":"Jennifer | B","17":"CP49 | B"},{"1":"636","2":"1205","3":"R2","4":"1","5":"CP49","6":"0.000","7":"0.000","8":"0.0000","9":"B","10":"Jennifer","11":"P. theobromicola sp. nov.","12":"38_F","13":"987","14":"Sucupira","15":"P. theobromicola sp. nov. | 1205","16":"Jennifer | B","17":"CP49 | B"},{"1":"637","2":"1205","3":"R2","4":"2","5":"CP49","6":"0.000","7":"0.000","8":"0.0000","9":"B","10":"Jennifer","11":"P. theobromicola sp. nov.","12":"38_F","13":"987","14":"Sucupira","15":"P. theobromicola sp. nov. | 1205","16":"Jennifer | B","17":"CP49 | B"},{"1":"638","2":"1205","3":"R2","4":"3","5":"CP49","6":"0.000","7":"0.000","8":"0.0000","9":"B","10":"Jennifer","11":"P. theobromicola sp. nov.","12":"38_F","13":"987","14":"Sucupira","15":"P. theobromicola sp. nov. | 1205","16":"Jennifer | B","17":"CP49 | B"},{"1":"639","2":"1205","3":"R2","4":"4","5":"CP49","6":"0.000","7":"0.000","8":"0.0000","9":"B","10":"Jennifer","11":"P. theobromicola sp. nov.","12":"38_F","13":"987","14":"Sucupira","15":"P. theobromicola sp. nov. | 1205","16":"Jennifer | B","17":"CP49 | B"},{"1":"640","2":"1205","3":"R2","4":"5","5":"CP49","6":"0.000","7":"0.000","8":"0.0000","9":"B","10":"Jennifer","11":"P. theobromicola sp. nov.","12":"38_F","13":"987","14":"Sucupira","15":"P. theobromicola sp. nov. | 1205","16":"Jennifer | B","17":"CP49 | B"},{"1":"641","2":"1205","3":"R3","4":"1","5":"CP49","6":"11.740","7":"11.270","8":"11.5050","9":"B","10":"Jennifer","11":"P. theobromicola sp. nov.","12":"38_F","13":"987","14":"Sucupira","15":"P. theobromicola sp. nov. | 1205","16":"Jennifer | B","17":"CP49 | B"},{"1":"642","2":"1205","3":"R3","4":"2","5":"CP49","6":"34.050","7":"39.570","8":"36.8100","9":"B","10":"Jennifer","11":"P. theobromicola sp. nov.","12":"38_F","13":"987","14":"Sucupira","15":"P. theobromicola sp. nov. | 1205","16":"Jennifer | B","17":"CP49 | B"},{"1":"643","2":"1205","3":"R3","4":"3","5":"CP49","6":"57.440","7":"61.150","8":"59.2950","9":"B","10":"Jennifer","11":"P. theobromicola sp. nov.","12":"38_F","13":"987","14":"Sucupira","15":"P. theobromicola sp. nov. | 1205","16":"Jennifer | B","17":"CP49 | B"},{"1":"644","2":"1205","3":"R3","4":"4","5":"CP49","6":"75.190","7":"96.420","8":"85.8050","9":"B","10":"Jennifer","11":"P. theobromicola sp. nov.","12":"38_F","13":"987","14":"Sucupira","15":"P. theobromicola sp. nov. | 1205","16":"Jennifer | B","17":"CP49 | B"},{"1":"645","2":"1205","3":"R3","4":"5","5":"CP49","6":"102.720","7":"129.900","8":"116.3100","9":"B","10":"Jennifer","11":"P. theobromicola sp. nov.","12":"38_F","13":"987","14":"Sucupira","15":"P. theobromicola sp. nov. | 1205","16":"Jennifer | B","17":"CP49 | B"},{"1":"646","2":"1205","3":"R1","4":"1","5":"PS1319","6":"11.480","7":"9.500","8":"10.4900","9":"B","10":"Jennifer","11":"P. theobromicola sp. nov.","12":"38_F","13":"987","14":"Sucupira","15":"P. theobromicola sp. nov. | 1205","16":"Jennifer | B","17":"PS1319 | B"},{"1":"647","2":"1205","3":"R1","4":"2","5":"PS1319","6":"21.930","7":"15.370","8":"18.6500","9":"B","10":"Jennifer","11":"P. theobromicola sp. nov.","12":"38_F","13":"987","14":"Sucupira","15":"P. theobromicola sp. nov. | 1205","16":"Jennifer | B","17":"PS1319 | B"},{"1":"648","2":"1205","3":"R1","4":"3","5":"PS1319","6":"35.080","7":"44.480","8":"39.7800","9":"B","10":"Jennifer","11":"P. theobromicola sp. nov.","12":"38_F","13":"987","14":"Sucupira","15":"P. theobromicola sp. nov. | 1205","16":"Jennifer | B","17":"PS1319 | B"},{"1":"649","2":"1205","3":"R1","4":"4","5":"PS1319","6":"35.080","7":"45.430","8":"40.2550","9":"B","10":"Jennifer","11":"P. theobromicola sp. nov.","12":"38_F","13":"987","14":"Sucupira","15":"P. theobromicola sp. nov. | 1205","16":"Jennifer | B","17":"PS1319 | B"},{"1":"650","2":"1205","3":"R1","4":"5","5":"PS1319","6":"82.970","7":"108.410","8":"95.6900","9":"B","10":"Jennifer","11":"P. theobromicola sp. nov.","12":"38_F","13":"987","14":"Sucupira","15":"P. theobromicola sp. nov. | 1205","16":"Jennifer | B","17":"PS1319 | B"},{"1":"651","2":"1205","3":"R2","4":"1","5":"PS1319","6":"0.000","7":"13.300","8":"6.6500","9":"B","10":"Jennifer","11":"P. theobromicola sp. nov.","12":"38_F","13":"987","14":"Sucupira","15":"P. theobromicola sp. nov. | 1205","16":"Jennifer | B","17":"PS1319 | B"},{"1":"652","2":"1205","3":"R2","4":"2","5":"PS1319","6":"12.960","7":"14.470","8":"13.7150","9":"B","10":"Jennifer","11":"P. theobromicola sp. nov.","12":"38_F","13":"987","14":"Sucupira","15":"P. theobromicola sp. nov. | 1205","16":"Jennifer | B","17":"PS1319 | B"},{"1":"653","2":"1205","3":"R2","4":"3","5":"PS1319","6":"23.880","7":"24.260","8":"24.0700","9":"B","10":"Jennifer","11":"P. theobromicola sp. nov.","12":"38_F","13":"987","14":"Sucupira","15":"P. theobromicola sp. nov. | 1205","16":"Jennifer | B","17":"PS1319 | B"},{"1":"654","2":"1205","3":"R2","4":"4","5":"PS1319","6":"31.960","7":"43.350","8":"37.6550","9":"B","10":"Jennifer","11":"P. theobromicola sp. nov.","12":"38_F","13":"987","14":"Sucupira","15":"P. theobromicola sp. nov. | 1205","16":"Jennifer | B","17":"PS1319 | B"},{"1":"655","2":"1205","3":"R2","4":"5","5":"PS1319","6":"57.330","7":"86.310","8":"71.8200","9":"B","10":"Jennifer","11":"P. theobromicola sp. nov.","12":"38_F","13":"987","14":"Sucupira","15":"P. theobromicola sp. nov. | 1205","16":"Jennifer | B","17":"PS1319 | B"},{"1":"656","2":"1205","3":"R3","4":"1","5":"PS1319","6":"9.370","7":"10.140","8":"9.7550","9":"B","10":"Jennifer","11":"P. theobromicola sp. nov.","12":"38_F","13":"987","14":"Sucupira","15":"P. theobromicola sp. nov. | 1205","16":"Jennifer | B","17":"PS1319 | B"},{"1":"657","2":"1205","3":"R3","4":"2","5":"PS1319","6":"13.580","7":"17.500","8":"15.5400","9":"B","10":"Jennifer","11":"P. theobromicola sp. nov.","12":"38_F","13":"987","14":"Sucupira","15":"P. theobromicola sp. nov. | 1205","16":"Jennifer | B","17":"PS1319 | B"},{"1":"658","2":"1205","3":"R3","4":"3","5":"PS1319","6":"19.960","7":"20.600","8":"20.2800","9":"B","10":"Jennifer","11":"P. theobromicola sp. nov.","12":"38_F","13":"987","14":"Sucupira","15":"P. theobromicola sp. nov. | 1205","16":"Jennifer | B","17":"PS1319 | B"},{"1":"659","2":"1205","3":"R3","4":"4","5":"PS1319","6":"21.330","7":"22.070","8":"21.7000","9":"B","10":"Jennifer","11":"P. theobromicola sp. nov.","12":"38_F","13":"987","14":"Sucupira","15":"P. theobromicola sp. nov. | 1205","16":"Jennifer | B","17":"PS1319 | B"},{"1":"660","2":"1205","3":"R3","4":"5","5":"PS1319","6":"48.270","7":"30.220","8":"39.2450","9":"B","10":"Jennifer","11":"P. theobromicola sp. nov.","12":"38_F","13":"987","14":"Sucupira","15":"P. theobromicola sp. nov. | 1205","16":"Jennifer | B","17":"PS1319 | B"},{"1":"661","2":"1285","3":"R1","4":"1","5":"CCN51","6":"0.000","7":"0.000","8":"0.0000","9":"B","10":"Jennifer","11":"P. theobromicola sp. nov.","12":"925F_II_SD","13":"1021","14":"Bom Sossego","15":"P. theobromicola sp. nov. | 1285","16":"Jennifer | B","17":"CCN51 | B"},{"1":"662","2":"1285","3":"R1","4":"2","5":"CCN51","6":"39.520","7":"40.590","8":"40.0550","9":"B","10":"Jennifer","11":"P. theobromicola sp. nov.","12":"925F_II_SD","13":"1021","14":"Bom Sossego","15":"P. theobromicola sp. nov. | 1285","16":"Jennifer | B","17":"CCN51 | B"},{"1":"663","2":"1285","3":"R1","4":"3","5":"CCN51","6":"60.810","7":"59.890","8":"60.3500","9":"B","10":"Jennifer","11":"P. theobromicola sp. nov.","12":"925F_II_SD","13":"1021","14":"Bom Sossego","15":"P. theobromicola sp. nov. | 1285","16":"Jennifer | B","17":"CCN51 | B"},{"1":"664","2":"1285","3":"R1","4":"4","5":"CCN51","6":"68.190","7":"85.810","8":"77.0000","9":"B","10":"Jennifer","11":"P. theobromicola sp. nov.","12":"925F_II_SD","13":"1021","14":"Bom Sossego","15":"P. theobromicola sp. nov. | 1285","16":"Jennifer | B","17":"CCN51 | B"},{"1":"665","2":"1285","3":"R1","4":"5","5":"CCN51","6":"102.230","7":"113.190","8":"107.7100","9":"B","10":"Jennifer","11":"P. theobromicola sp. nov.","12":"925F_II_SD","13":"1021","14":"Bom Sossego","15":"P. theobromicola sp. nov. | 1285","16":"Jennifer | B","17":"CCN51 | B"},{"1":"666","2":"1285","3":"R2","4":"1","5":"CCN51","6":"9.180","7":"6.920","8":"8.0500","9":"B","10":"Jennifer","11":"P. theobromicola sp. nov.","12":"925F_II_SD","13":"1021","14":"Bom Sossego","15":"P. theobromicola sp. nov. | 1285","16":"Jennifer | B","17":"CCN51 | B"},{"1":"667","2":"1285","3":"R2","4":"2","5":"CCN51","6":"11.550","7":"9.340","8":"10.4450","9":"B","10":"Jennifer","11":"P. theobromicola sp. nov.","12":"925F_II_SD","13":"1021","14":"Bom Sossego","15":"P. theobromicola sp. nov. | 1285","16":"Jennifer | B","17":"CCN51 | B"},{"1":"668","2":"1285","3":"R2","4":"3","5":"CCN51","6":"24.940","7":"26.460","8":"25.7000","9":"B","10":"Jennifer","11":"P. theobromicola sp. nov.","12":"925F_II_SD","13":"1021","14":"Bom Sossego","15":"P. theobromicola sp. nov. | 1285","16":"Jennifer | B","17":"CCN51 | B"},{"1":"669","2":"1285","3":"R2","4":"4","5":"CCN51","6":"45.100","7":"49.300","8":"47.2000","9":"B","10":"Jennifer","11":"P. theobromicola sp. nov.","12":"925F_II_SD","13":"1021","14":"Bom Sossego","15":"P. theobromicola sp. nov. | 1285","16":"Jennifer | B","17":"CCN51 | B"},{"1":"670","2":"1285","3":"R2","4":"5","5":"CCN51","6":"70.070","7":"87.010","8":"78.5400","9":"B","10":"Jennifer","11":"P. theobromicola sp. nov.","12":"925F_II_SD","13":"1021","14":"Bom Sossego","15":"P. theobromicola sp. nov. | 1285","16":"Jennifer | B","17":"CCN51 | B"},{"1":"671","2":"1285","3":"R3","4":"1","5":"CCN51","6":"7.560","7":"8.440","8":"8.0000","9":"B","10":"Jennifer","11":"P. theobromicola sp. nov.","12":"925F_II_SD","13":"1021","14":"Bom Sossego","15":"P. theobromicola sp. nov. | 1285","16":"Jennifer | B","17":"CCN51 | B"},{"1":"672","2":"1285","3":"R3","4":"2","5":"CCN51","6":"39.980","7":"43.160","8":"41.5700","9":"B","10":"Jennifer","11":"P. theobromicola sp. nov.","12":"925F_II_SD","13":"1021","14":"Bom Sossego","15":"P. theobromicola sp. nov. | 1285","16":"Jennifer | B","17":"CCN51 | B"},{"1":"673","2":"1285","3":"R3","4":"3","5":"CCN51","6":"59.580","7":"63.930","8":"61.7550","9":"B","10":"Jennifer","11":"P. theobromicola sp. nov.","12":"925F_II_SD","13":"1021","14":"Bom Sossego","15":"P. theobromicola sp. nov. | 1285","16":"Jennifer | B","17":"CCN51 | B"},{"1":"674","2":"1285","3":"R3","4":"4","5":"CCN51","6":"77.330","7":"98.410","8":"87.8700","9":"B","10":"Jennifer","11":"P. theobromicola sp. nov.","12":"925F_II_SD","13":"1021","14":"Bom Sossego","15":"P. theobromicola sp. nov. | 1285","16":"Jennifer | B","17":"CCN51 | B"},{"1":"675","2":"1285","3":"R3","4":"5","5":"CCN51","6":"101.740","7":"138.130","8":"119.9350","9":"B","10":"Jennifer","11":"P. theobromicola sp. nov.","12":"925F_II_SD","13":"1021","14":"Bom Sossego","15":"P. theobromicola sp. nov. | 1285","16":"Jennifer | B","17":"CCN51 | B"},{"1":"676","2":"1285","3":"R1","4":"1","5":"Cepec_2004","6":"0.000","7":"0.000","8":"0.0000","9":"B","10":"Jennifer","11":"P. theobromicola sp. nov.","12":"925F_II_SD","13":"1021","14":"Bom Sossego","15":"P. theobromicola sp. nov. | 1285","16":"Jennifer | B","17":"Cepec_2004 | B"},{"1":"677","2":"1285","3":"R1","4":"2","5":"Cepec_2004","6":"0.000","7":"0.000","8":"0.0000","9":"B","10":"Jennifer","11":"P. theobromicola sp. nov.","12":"925F_II_SD","13":"1021","14":"Bom Sossego","15":"P. theobromicola sp. nov. | 1285","16":"Jennifer | B","17":"Cepec_2004 | B"},{"1":"678","2":"1285","3":"R1","4":"3","5":"Cepec_2004","6":"0.000","7":"0.000","8":"0.0000","9":"B","10":"Jennifer","11":"P. theobromicola sp. nov.","12":"925F_II_SD","13":"1021","14":"Bom Sossego","15":"P. theobromicola sp. nov. | 1285","16":"Jennifer | B","17":"Cepec_2004 | B"},{"1":"679","2":"1285","3":"R1","4":"4","5":"Cepec_2004","6":"0.000","7":"0.000","8":"0.0000","9":"B","10":"Jennifer","11":"P. theobromicola sp. nov.","12":"925F_II_SD","13":"1021","14":"Bom Sossego","15":"P. theobromicola sp. nov. | 1285","16":"Jennifer | B","17":"Cepec_2004 | B"},{"1":"680","2":"1285","3":"R1","4":"5","5":"Cepec_2004","6":"0.000","7":"0.000","8":"0.0000","9":"B","10":"Jennifer","11":"P. theobromicola sp. nov.","12":"925F_II_SD","13":"1021","14":"Bom Sossego","15":"P. theobromicola sp. nov. | 1285","16":"Jennifer | B","17":"Cepec_2004 | B"},{"1":"681","2":"1285","3":"R2","4":"1","5":"Cepec_2004","6":"7.700","7":"9.230","8":"8.4650","9":"B","10":"Jennifer","11":"P. theobromicola sp. nov.","12":"925F_II_SD","13":"1021","14":"Bom Sossego","15":"P. theobromicola sp. nov. | 1285","16":"Jennifer | B","17":"Cepec_2004 | B"},{"1":"682","2":"1285","3":"R2","4":"2","5":"Cepec_2004","6":"17.570","7":"20.760","8":"19.1650","9":"B","10":"Jennifer","11":"P. theobromicola sp. nov.","12":"925F_II_SD","13":"1021","14":"Bom Sossego","15":"P. theobromicola sp. nov. | 1285","16":"Jennifer | B","17":"Cepec_2004 | B"},{"1":"683","2":"1285","3":"R2","4":"3","5":"Cepec_2004","6":"39.950","7":"42.310","8":"41.1300","9":"B","10":"Jennifer","11":"P. theobromicola sp. nov.","12":"925F_II_SD","13":"1021","14":"Bom Sossego","15":"P. theobromicola sp. nov. | 1285","16":"Jennifer | B","17":"Cepec_2004 | B"},{"1":"684","2":"1285","3":"R2","4":"4","5":"Cepec_2004","6":"55.340","7":"59.560","8":"57.4500","9":"B","10":"Jennifer","11":"P. theobromicola sp. nov.","12":"925F_II_SD","13":"1021","14":"Bom Sossego","15":"P. theobromicola sp. nov. | 1285","16":"Jennifer | B","17":"Cepec_2004 | B"},{"1":"685","2":"1285","3":"R2","4":"5","5":"Cepec_2004","6":"78.660","7":"109.190","8":"93.9250","9":"B","10":"Jennifer","11":"P. theobromicola sp. nov.","12":"925F_II_SD","13":"1021","14":"Bom Sossego","15":"P. theobromicola sp. nov. | 1285","16":"Jennifer | B","17":"Cepec_2004 | B"},{"1":"686","2":"1285","3":"R3","4":"1","5":"Cepec_2004","6":"19.780","7":"33.390","8":"26.5850","9":"B","10":"Jennifer","11":"P. theobromicola sp. nov.","12":"925F_II_SD","13":"1021","14":"Bom Sossego","15":"P. theobromicola sp. nov. | 1285","16":"Jennifer | B","17":"Cepec_2004 | B"},{"1":"687","2":"1285","3":"R3","4":"2","5":"Cepec_2004","6":"32.760","7":"36.610","8":"34.6850","9":"B","10":"Jennifer","11":"P. theobromicola sp. nov.","12":"925F_II_SD","13":"1021","14":"Bom Sossego","15":"P. theobromicola sp. nov. | 1285","16":"Jennifer | B","17":"Cepec_2004 | B"},{"1":"688","2":"1285","3":"R3","4":"3","5":"Cepec_2004","6":"52.470","7":"51.460","8":"51.9650","9":"B","10":"Jennifer","11":"P. theobromicola sp. nov.","12":"925F_II_SD","13":"1021","14":"Bom Sossego","15":"P. theobromicola sp. nov. | 1285","16":"Jennifer | B","17":"Cepec_2004 | B"},{"1":"689","2":"1285","3":"R3","4":"4","5":"Cepec_2004","6":"66.810","7":"76.840","8":"71.8250","9":"B","10":"Jennifer","11":"P. theobromicola sp. nov.","12":"925F_II_SD","13":"1021","14":"Bom Sossego","15":"P. theobromicola sp. nov. | 1285","16":"Jennifer | B","17":"Cepec_2004 | B"},{"1":"690","2":"1285","3":"R3","4":"5","5":"Cepec_2004","6":"92.220","7":"127.660","8":"109.9400","9":"B","10":"Jennifer","11":"P. theobromicola sp. nov.","12":"925F_II_SD","13":"1021","14":"Bom Sossego","15":"P. theobromicola sp. nov. | 1285","16":"Jennifer | B","17":"Cepec_2004 | B"},{"1":"691","2":"1285","3":"R1","4":"1","5":"CP49","6":"0.000","7":"0.000","8":"0.0000","9":"B","10":"Jennifer","11":"P. theobromicola sp. nov.","12":"925F_II_SD","13":"1021","14":"Bom Sossego","15":"P. theobromicola sp. nov. | 1285","16":"Jennifer | B","17":"CP49 | B"},{"1":"692","2":"1285","3":"R1","4":"2","5":"CP49","6":"29.800","7":"35.850","8":"32.8250","9":"B","10":"Jennifer","11":"P. theobromicola sp. nov.","12":"925F_II_SD","13":"1021","14":"Bom Sossego","15":"P. theobromicola sp. nov. | 1285","16":"Jennifer | B","17":"CP49 | B"},{"1":"693","2":"1285","3":"R1","4":"3","5":"CP49","6":"51.220","7":"57.300","8":"54.2600","9":"B","10":"Jennifer","11":"P. theobromicola sp. nov.","12":"925F_II_SD","13":"1021","14":"Bom Sossego","15":"P. theobromicola sp. nov. | 1285","16":"Jennifer | B","17":"CP49 | B"},{"1":"694","2":"1285","3":"R1","4":"4","5":"CP49","6":"68.080","7":"92.690","8":"80.3850","9":"B","10":"Jennifer","11":"P. theobromicola sp. nov.","12":"925F_II_SD","13":"1021","14":"Bom Sossego","15":"P. theobromicola sp. nov. | 1285","16":"Jennifer | B","17":"CP49 | B"},{"1":"695","2":"1285","3":"R1","4":"5","5":"CP49","6":"94.860","7":"138.330","8":"116.5950","9":"B","10":"Jennifer","11":"P. theobromicola sp. nov.","12":"925F_II_SD","13":"1021","14":"Bom Sossego","15":"P. theobromicola sp. nov. | 1285","16":"Jennifer | B","17":"CP49 | B"},{"1":"696","2":"1285","3":"R2","4":"1","5":"CP49","6":"9.110","7":"11.490","8":"10.3000","9":"B","10":"Jennifer","11":"P. theobromicola sp. nov.","12":"925F_II_SD","13":"1021","14":"Bom Sossego","15":"P. theobromicola sp. nov. | 1285","16":"Jennifer | B","17":"CP49 | B"},{"1":"697","2":"1285","3":"R2","4":"2","5":"CP49","6":"11.940","7":"16.030","8":"13.9850","9":"B","10":"Jennifer","11":"P. theobromicola sp. nov.","12":"925F_II_SD","13":"1021","14":"Bom Sossego","15":"P. theobromicola sp. nov. | 1285","16":"Jennifer | B","17":"CP49 | B"},{"1":"698","2":"1285","3":"R2","4":"3","5":"CP49","6":"21.880","7":"23.340","8":"22.6100","9":"B","10":"Jennifer","11":"P. theobromicola sp. nov.","12":"925F_II_SD","13":"1021","14":"Bom Sossego","15":"P. theobromicola sp. nov. | 1285","16":"Jennifer | B","17":"CP49 | B"},{"1":"699","2":"1285","3":"R2","4":"4","5":"CP49","6":"37.170","7":"41.720","8":"39.4450","9":"B","10":"Jennifer","11":"P. theobromicola sp. nov.","12":"925F_II_SD","13":"1021","14":"Bom Sossego","15":"P. theobromicola sp. nov. | 1285","16":"Jennifer | B","17":"CP49 | B"},{"1":"700","2":"1285","3":"R2","4":"5","5":"CP49","6":"64.490","7":"88.610","8":"76.5500","9":"B","10":"Jennifer","11":"P. theobromicola sp. nov.","12":"925F_II_SD","13":"1021","14":"Bom Sossego","15":"P. theobromicola sp. nov. | 1285","16":"Jennifer | B","17":"CP49 | B"},{"1":"701","2":"1285","3":"R3","4":"1","5":"CP49","6":"0.000","7":"0.000","8":"0.0000","9":"B","10":"Jennifer","11":"P. theobromicola sp. nov.","12":"925F_II_SD","13":"1021","14":"Bom Sossego","15":"P. theobromicola sp. nov. | 1285","16":"Jennifer | B","17":"CP49 | B"},{"1":"702","2":"1285","3":"R3","4":"2","5":"CP49","6":"0.000","7":"0.000","8":"0.0000","9":"B","10":"Jennifer","11":"P. theobromicola sp. nov.","12":"925F_II_SD","13":"1021","14":"Bom Sossego","15":"P. theobromicola sp. nov. | 1285","16":"Jennifer | B","17":"CP49 | B"},{"1":"703","2":"1285","3":"R3","4":"3","5":"CP49","6":"7.010","7":"6.090","8":"6.5500","9":"B","10":"Jennifer","11":"P. theobromicola sp. nov.","12":"925F_II_SD","13":"1021","14":"Bom Sossego","15":"P. theobromicola sp. nov. | 1285","16":"Jennifer | B","17":"CP49 | B"},{"1":"704","2":"1285","3":"R3","4":"4","5":"CP49","6":"12.560","7":"9.050","8":"10.8050","9":"B","10":"Jennifer","11":"P. theobromicola sp. nov.","12":"925F_II_SD","13":"1021","14":"Bom Sossego","15":"P. theobromicola sp. nov. | 1285","16":"Jennifer | B","17":"CP49 | B"},{"1":"705","2":"1285","3":"R3","4":"5","5":"CP49","6":"18.200","7":"11.020","8":"14.6100","9":"B","10":"Jennifer","11":"P. theobromicola sp. nov.","12":"925F_II_SD","13":"1021","14":"Bom Sossego","15":"P. theobromicola sp. nov. | 1285","16":"Jennifer | B","17":"CP49 | B"},{"1":"706","2":"1285","3":"R1","4":"1","5":"PS1319","6":"12.550","7":"13.770","8":"13.1600","9":"B","10":"Jennifer","11":"P. theobromicola sp. nov.","12":"925F_II_SD","13":"1021","14":"Bom Sossego","15":"P. theobromicola sp. nov. | 1285","16":"Jennifer | B","17":"PS1319 | B"},{"1":"707","2":"1285","3":"R1","4":"2","5":"PS1319","6":"17.000","7":"19.630","8":"18.3150","9":"B","10":"Jennifer","11":"P. theobromicola sp. nov.","12":"925F_II_SD","13":"1021","14":"Bom Sossego","15":"P. theobromicola sp. nov. | 1285","16":"Jennifer | B","17":"PS1319 | B"},{"1":"708","2":"1285","3":"R1","4":"3","5":"PS1319","6":"39.980","7":"47.700","8":"43.8400","9":"B","10":"Jennifer","11":"P. theobromicola sp. nov.","12":"925F_II_SD","13":"1021","14":"Bom Sossego","15":"P. theobromicola sp. nov. | 1285","16":"Jennifer | B","17":"PS1319 | B"},{"1":"709","2":"1285","3":"R1","4":"4","5":"PS1319","6":"54.810","7":"63.100","8":"58.9550","9":"B","10":"Jennifer","11":"P. theobromicola sp. nov.","12":"925F_II_SD","13":"1021","14":"Bom Sossego","15":"P. theobromicola sp. nov. | 1285","16":"Jennifer | B","17":"PS1319 | B"},{"1":"710","2":"1285","3":"R1","4":"5","5":"PS1319","6":"82.360","7":"101.890","8":"92.1250","9":"B","10":"Jennifer","11":"P. theobromicola sp. nov.","12":"925F_II_SD","13":"1021","14":"Bom Sossego","15":"P. theobromicola sp. nov. | 1285","16":"Jennifer | B","17":"PS1319 | B"},{"1":"711","2":"1285","3":"R2","4":"1","5":"PS1319","6":"8.950","7":"7.190","8":"8.0700","9":"B","10":"Jennifer","11":"P. theobromicola sp. nov.","12":"925F_II_SD","13":"1021","14":"Bom Sossego","15":"P. theobromicola sp. nov. | 1285","16":"Jennifer | B","17":"PS1319 | B"},{"1":"712","2":"1285","3":"R2","4":"2","5":"PS1319","6":"15.220","7":"21.200","8":"18.2100","9":"B","10":"Jennifer","11":"P. theobromicola sp. nov.","12":"925F_II_SD","13":"1021","14":"Bom Sossego","15":"P. theobromicola sp. nov. | 1285","16":"Jennifer | B","17":"PS1319 | B"},{"1":"713","2":"1285","3":"R2","4":"3","5":"PS1319","6":"40.610","7":"50.580","8":"45.5950","9":"B","10":"Jennifer","11":"P. theobromicola sp. nov.","12":"925F_II_SD","13":"1021","14":"Bom Sossego","15":"P. theobromicola sp. nov. | 1285","16":"Jennifer | B","17":"PS1319 | B"},{"1":"714","2":"1285","3":"R2","4":"4","5":"PS1319","6":"53.080","7":"64.590","8":"58.8350","9":"B","10":"Jennifer","11":"P. theobromicola sp. nov.","12":"925F_II_SD","13":"1021","14":"Bom Sossego","15":"P. theobromicola sp. nov. | 1285","16":"Jennifer | B","17":"PS1319 | B"},{"1":"715","2":"1285","3":"R2","4":"5","5":"PS1319","6":"80.370","7":"105.410","8":"92.8900","9":"B","10":"Jennifer","11":"P. theobromicola sp. nov.","12":"925F_II_SD","13":"1021","14":"Bom Sossego","15":"P. theobromicola sp. nov. | 1285","16":"Jennifer | B","17":"PS1319 | B"},{"1":"716","2":"1285","3":"R3","4":"1","5":"PS1319","6":"9.550","7":"9.940","8":"9.7450","9":"B","10":"Jennifer","11":"P. theobromicola sp. nov.","12":"925F_II_SD","13":"1021","14":"Bom Sossego","15":"P. theobromicola sp. nov. | 1285","16":"Jennifer | B","17":"PS1319 | B"},{"1":"717","2":"1285","3":"R3","4":"2","5":"PS1319","6":"21.600","7":"27.720","8":"24.6600","9":"B","10":"Jennifer","11":"P. theobromicola sp. nov.","12":"925F_II_SD","13":"1021","14":"Bom Sossego","15":"P. theobromicola sp. nov. | 1285","16":"Jennifer | B","17":"PS1319 | B"},{"1":"718","2":"1285","3":"R3","4":"3","5":"PS1319","6":"44.190","7":"56.090","8":"50.1400","9":"B","10":"Jennifer","11":"P. theobromicola sp. nov.","12":"925F_II_SD","13":"1021","14":"Bom Sossego","15":"P. theobromicola sp. nov. | 1285","16":"Jennifer | B","17":"PS1319 | B"},{"1":"719","2":"1285","3":"R3","4":"4","5":"PS1319","6":"57.290","7":"81.520","8":"69.4050","9":"B","10":"Jennifer","11":"P. theobromicola sp. nov.","12":"925F_II_SD","13":"1021","14":"Bom Sossego","15":"P. theobromicola sp. nov. | 1285","16":"Jennifer | B","17":"PS1319 | B"},{"1":"720","2":"1285","3":"R3","4":"5","5":"PS1319","6":"83.860","7":"119.940","8":"101.9000","9":"B","10":"Jennifer","11":"P. theobromicola sp. nov.","12":"925F_II_SD","13":"1021","14":"Bom Sossego","15":"P. theobromicola sp. nov. | 1285","16":"Jennifer | B","17":"PS1319 | B"},{"1":"721","2":"1151","3":"R1","4":"1","5":"CCN51","6":"0.000","7":"8.350","8":"4.1750","9":"B","10":"Jennifer","11":"P. theobromicola sp. nov.","12":"937F2_R2","13":"1038","14":"MCCS","15":"P. theobromicola sp. nov. | 1151","16":"Jennifer | B","17":"CCN51 | B"},{"1":"722","2":"1151","3":"R1","4":"2","5":"CCN51","6":"13.340","7":"17.300","8":"15.3200","9":"B","10":"Jennifer","11":"P. theobromicola sp. nov.","12":"937F2_R2","13":"1038","14":"MCCS","15":"P. theobromicola sp. nov. | 1151","16":"Jennifer | B","17":"CCN51 | B"},{"1":"723","2":"1151","3":"R1","4":"3","5":"CCN51","6":"41.840","7":"38.830","8":"40.3350","9":"B","10":"Jennifer","11":"P. theobromicola sp. nov.","12":"937F2_R2","13":"1038","14":"MCCS","15":"P. theobromicola sp. nov. | 1151","16":"Jennifer | B","17":"CCN51 | B"},{"1":"724","2":"1151","3":"R1","4":"4","5":"CCN51","6":"57.870","7":"68.870","8":"63.3700","9":"B","10":"Jennifer","11":"P. theobromicola sp. nov.","12":"937F2_R2","13":"1038","14":"MCCS","15":"P. theobromicola sp. nov. | 1151","16":"Jennifer | B","17":"CCN51 | B"},{"1":"725","2":"1151","3":"R1","4":"5","5":"CCN51","6":"84.580","7":"109.050","8":"96.8150","9":"B","10":"Jennifer","11":"P. theobromicola sp. nov.","12":"937F2_R2","13":"1038","14":"MCCS","15":"P. theobromicola sp. nov. | 1151","16":"Jennifer | B","17":"CCN51 | B"},{"1":"726","2":"1151","3":"R2","4":"1","5":"CCN51","6":"0.000","7":"0.000","8":"0.0000","9":"B","10":"Jennifer","11":"P. theobromicola sp. nov.","12":"937F2_R2","13":"1038","14":"MCCS","15":"P. theobromicola sp. nov. | 1151","16":"Jennifer | B","17":"CCN51 | B"},{"1":"727","2":"1151","3":"R2","4":"2","5":"CCN51","6":"0.000","7":"0.000","8":"0.0000","9":"B","10":"Jennifer","11":"P. theobromicola sp. nov.","12":"937F2_R2","13":"1038","14":"MCCS","15":"P. theobromicola sp. nov. | 1151","16":"Jennifer | B","17":"CCN51 | B"},{"1":"728","2":"1151","3":"R2","4":"3","5":"CCN51","6":"0.000","7":"0.000","8":"0.0000","9":"B","10":"Jennifer","11":"P. theobromicola sp. nov.","12":"937F2_R2","13":"1038","14":"MCCS","15":"P. theobromicola sp. nov. | 1151","16":"Jennifer | B","17":"CCN51 | B"},{"1":"729","2":"1151","3":"R2","4":"4","5":"CCN51","6":"0.000","7":"0.000","8":"0.0000","9":"B","10":"Jennifer","11":"P. theobromicola sp. nov.","12":"937F2_R2","13":"1038","14":"MCCS","15":"P. theobromicola sp. nov. | 1151","16":"Jennifer | B","17":"CCN51 | B"},{"1":"730","2":"1151","3":"R2","4":"5","5":"CCN51","6":"0.000","7":"0.000","8":"0.0000","9":"B","10":"Jennifer","11":"P. theobromicola sp. nov.","12":"937F2_R2","13":"1038","14":"MCCS","15":"P. theobromicola sp. nov. | 1151","16":"Jennifer | B","17":"CCN51 | B"},{"1":"731","2":"1151","3":"R3","4":"1","5":"CCN51","6":"15.730","7":"11.270","8":"13.5000","9":"B","10":"Jennifer","11":"P. theobromicola sp. nov.","12":"937F2_R2","13":"1038","14":"MCCS","15":"P. theobromicola sp. nov. | 1151","16":"Jennifer | B","17":"CCN51 | B"},{"1":"732","2":"1151","3":"R3","4":"2","5":"CCN51","6":"41.420","7":"40.300","8":"40.8600","9":"B","10":"Jennifer","11":"P. theobromicola sp. nov.","12":"937F2_R2","13":"1038","14":"MCCS","15":"P. theobromicola sp. nov. | 1151","16":"Jennifer | B","17":"CCN51 | B"},{"1":"733","2":"1151","3":"R3","4":"3","5":"CCN51","6":"63.400","7":"59.730","8":"61.5650","9":"B","10":"Jennifer","11":"P. theobromicola sp. nov.","12":"937F2_R2","13":"1038","14":"MCCS","15":"P. theobromicola sp. nov. | 1151","16":"Jennifer | B","17":"CCN51 | B"},{"1":"734","2":"1151","3":"R3","4":"4","5":"CCN51","6":"79.630","7":"94.470","8":"87.0500","9":"B","10":"Jennifer","11":"P. theobromicola sp. nov.","12":"937F2_R2","13":"1038","14":"MCCS","15":"P. theobromicola sp. nov. | 1151","16":"Jennifer | B","17":"CCN51 | B"},{"1":"735","2":"1151","3":"R3","4":"5","5":"CCN51","6":"105.170","7":"123.370","8":"114.2700","9":"B","10":"Jennifer","11":"P. theobromicola sp. nov.","12":"937F2_R2","13":"1038","14":"MCCS","15":"P. theobromicola sp. nov. | 1151","16":"Jennifer | B","17":"CCN51 | B"},{"1":"736","2":"1151","3":"R1","4":"1","5":"Cepec_2004","6":"0.000","7":"0.000","8":"0.0000","9":"B","10":"Jennifer","11":"P. theobromicola sp. nov.","12":"937F2_R2","13":"1038","14":"MCCS","15":"P. theobromicola sp. nov. | 1151","16":"Jennifer | B","17":"Cepec_2004 | B"},{"1":"737","2":"1151","3":"R1","4":"2","5":"Cepec_2004","6":"15.230","7":"11.030","8":"13.1300","9":"B","10":"Jennifer","11":"P. theobromicola sp. nov.","12":"937F2_R2","13":"1038","14":"MCCS","15":"P. theobromicola sp. nov. | 1151","16":"Jennifer | B","17":"Cepec_2004 | B"},{"1":"738","2":"1151","3":"R1","4":"3","5":"Cepec_2004","6":"24.590","7":"30.730","8":"27.6600","9":"B","10":"Jennifer","11":"P. theobromicola sp. nov.","12":"937F2_R2","13":"1038","14":"MCCS","15":"P. theobromicola sp. nov. | 1151","16":"Jennifer | B","17":"Cepec_2004 | B"},{"1":"739","2":"1151","3":"R1","4":"4","5":"Cepec_2004","6":"48.550","7":"57.540","8":"53.0450","9":"B","10":"Jennifer","11":"P. theobromicola sp. nov.","12":"937F2_R2","13":"1038","14":"MCCS","15":"P. theobromicola sp. nov. | 1151","16":"Jennifer | B","17":"Cepec_2004 | B"},{"1":"740","2":"1151","3":"R1","4":"5","5":"Cepec_2004","6":"71.860","7":"102.310","8":"87.0850","9":"B","10":"Jennifer","11":"P. theobromicola sp. nov.","12":"937F2_R2","13":"1038","14":"MCCS","15":"P. theobromicola sp. nov. | 1151","16":"Jennifer | B","17":"Cepec_2004 | B"},{"1":"741","2":"1151","3":"R2","4":"1","5":"Cepec_2004","6":"17.990","7":"9.940","8":"13.9650","9":"B","10":"Jennifer","11":"P. theobromicola sp. nov.","12":"937F2_R2","13":"1038","14":"MCCS","15":"P. theobromicola sp. nov. | 1151","16":"Jennifer | B","17":"Cepec_2004 | B"},{"1":"742","2":"1151","3":"R2","4":"2","5":"Cepec_2004","6":"32.690","7":"27.690","8":"30.1900","9":"B","10":"Jennifer","11":"P. theobromicola sp. nov.","12":"937F2_R2","13":"1038","14":"MCCS","15":"P. theobromicola sp. nov. | 1151","16":"Jennifer | B","17":"Cepec_2004 | B"},{"1":"743","2":"1151","3":"R2","4":"3","5":"Cepec_2004","6":"52.800","7":"46.110","8":"49.4550","9":"B","10":"Jennifer","11":"P. theobromicola sp. nov.","12":"937F2_R2","13":"1038","14":"MCCS","15":"P. theobromicola sp. nov. | 1151","16":"Jennifer | B","17":"Cepec_2004 | B"},{"1":"744","2":"1151","3":"R2","4":"4","5":"Cepec_2004","6":"64.970","7":"83.470","8":"74.2200","9":"B","10":"Jennifer","11":"P. theobromicola sp. nov.","12":"937F2_R2","13":"1038","14":"MCCS","15":"P. theobromicola sp. nov. | 1151","16":"Jennifer | B","17":"Cepec_2004 | B"},{"1":"745","2":"1151","3":"R2","4":"5","5":"Cepec_2004","6":"91.520","7":"135.910","8":"113.7150","9":"B","10":"Jennifer","11":"P. theobromicola sp. nov.","12":"937F2_R2","13":"1038","14":"MCCS","15":"P. theobromicola sp. nov. | 1151","16":"Jennifer | B","17":"Cepec_2004 | B"},{"1":"746","2":"1151","3":"R3","4":"1","5":"Cepec_2004","6":"0.000","7":"0.000","8":"0.0000","9":"B","10":"Jennifer","11":"P. theobromicola sp. nov.","12":"937F2_R2","13":"1038","14":"MCCS","15":"P. theobromicola sp. nov. | 1151","16":"Jennifer | B","17":"Cepec_2004 | B"},{"1":"747","2":"1151","3":"R3","4":"2","5":"Cepec_2004","6":"31.670","7":"34.700","8":"33.1850","9":"B","10":"Jennifer","11":"P. theobromicola sp. nov.","12":"937F2_R2","13":"1038","14":"MCCS","15":"P. theobromicola sp. nov. | 1151","16":"Jennifer | B","17":"Cepec_2004 | B"},{"1":"748","2":"1151","3":"R3","4":"3","5":"Cepec_2004","6":"54.820","7":"52.140","8":"53.4800","9":"B","10":"Jennifer","11":"P. theobromicola sp. nov.","12":"937F2_R2","13":"1038","14":"MCCS","15":"P. theobromicola sp. nov. | 1151","16":"Jennifer | B","17":"Cepec_2004 | B"},{"1":"749","2":"1151","3":"R3","4":"4","5":"Cepec_2004","6":"78.170","7":"78.870","8":"78.5200","9":"B","10":"Jennifer","11":"P. theobromicola sp. nov.","12":"937F2_R2","13":"1038","14":"MCCS","15":"P. theobromicola sp. nov. | 1151","16":"Jennifer | B","17":"Cepec_2004 | B"},{"1":"750","2":"1151","3":"R3","4":"5","5":"Cepec_2004","6":"97.510","7":"120.390","8":"108.9500","9":"B","10":"Jennifer","11":"P. theobromicola sp. nov.","12":"937F2_R2","13":"1038","14":"MCCS","15":"P. theobromicola sp. nov. | 1151","16":"Jennifer | B","17":"Cepec_2004 | B"},{"1":"751","2":"1151","3":"R1","4":"1","5":"CP49","6":"9.090","7":"8.830","8":"8.9600","9":"B","10":"Jennifer","11":"P. theobromicola sp. nov.","12":"937F2_R2","13":"1038","14":"MCCS","15":"P. theobromicola sp. nov. | 1151","16":"Jennifer | B","17":"CP49 | B"},{"1":"752","2":"1151","3":"R1","4":"2","5":"CP49","6":"10.730","7":"9.050","8":"9.8900","9":"B","10":"Jennifer","11":"P. theobromicola sp. nov.","12":"937F2_R2","13":"1038","14":"MCCS","15":"P. theobromicola sp. nov. | 1151","16":"Jennifer | B","17":"CP49 | B"},{"1":"753","2":"1151","3":"R1","4":"3","5":"CP49","6":"13.670","7":"9.690","8":"11.6800","9":"B","10":"Jennifer","11":"P. theobromicola sp. nov.","12":"937F2_R2","13":"1038","14":"MCCS","15":"P. theobromicola sp. nov. | 1151","16":"Jennifer | B","17":"CP49 | B"},{"1":"754","2":"1151","3":"R1","4":"4","5":"CP49","6":"14.310","7":"10.850","8":"12.5800","9":"B","10":"Jennifer","11":"P. theobromicola sp. nov.","12":"937F2_R2","13":"1038","14":"MCCS","15":"P. theobromicola sp. nov. | 1151","16":"Jennifer | B","17":"CP49 | B"},{"1":"755","2":"1151","3":"R1","4":"5","5":"CP49","6":"16.660","7":"14.740","8":"15.7000","9":"B","10":"Jennifer","11":"P. theobromicola sp. nov.","12":"937F2_R2","13":"1038","14":"MCCS","15":"P. theobromicola sp. nov. | 1151","16":"Jennifer | B","17":"CP49 | B"},{"1":"756","2":"1151","3":"R2","4":"1","5":"CP49","6":"16.280","7":"12.300","8":"14.2900","9":"B","10":"Jennifer","11":"P. theobromicola sp. nov.","12":"937F2_R2","13":"1038","14":"MCCS","15":"P. theobromicola sp. nov. | 1151","16":"Jennifer | B","17":"CP49 | B"},{"1":"757","2":"1151","3":"R2","4":"2","5":"CP49","6":"25.200","7":"22.300","8":"23.7500","9":"B","10":"Jennifer","11":"P. theobromicola sp. nov.","12":"937F2_R2","13":"1038","14":"MCCS","15":"P. theobromicola sp. nov. | 1151","16":"Jennifer | B","17":"CP49 | B"},{"1":"758","2":"1151","3":"R2","4":"3","5":"CP49","6":"40.130","7":"34.890","8":"37.5100","9":"B","10":"Jennifer","11":"P. theobromicola sp. nov.","12":"937F2_R2","13":"1038","14":"MCCS","15":"P. theobromicola sp. nov. | 1151","16":"Jennifer | B","17":"CP49 | B"},{"1":"759","2":"1151","3":"R2","4":"4","5":"CP49","6":"52.080","7":"48.670","8":"50.3750","9":"B","10":"Jennifer","11":"P. theobromicola sp. nov.","12":"937F2_R2","13":"1038","14":"MCCS","15":"P. theobromicola sp. nov. | 1151","16":"Jennifer | B","17":"CP49 | B"},{"1":"760","2":"1151","3":"R2","4":"5","5":"CP49","6":"81.030","7":"98.910","8":"89.9700","9":"B","10":"Jennifer","11":"P. theobromicola sp. nov.","12":"937F2_R2","13":"1038","14":"MCCS","15":"P. theobromicola sp. nov. | 1151","16":"Jennifer | B","17":"CP49 | B"},{"1":"761","2":"1151","3":"R3","4":"1","5":"CP49","6":"18.700","7":"23.710","8":"21.2050","9":"B","10":"Jennifer","11":"P. theobromicola sp. nov.","12":"937F2_R2","13":"1038","14":"MCCS","15":"P. theobromicola sp. nov. | 1151","16":"Jennifer | B","17":"CP49 | B"},{"1":"762","2":"1151","3":"R3","4":"2","5":"CP49","6":"41.680","7":"47.070","8":"44.3750","9":"B","10":"Jennifer","11":"P. theobromicola sp. nov.","12":"937F2_R2","13":"1038","14":"MCCS","15":"P. theobromicola sp. nov. | 1151","16":"Jennifer | B","17":"CP49 | B"},{"1":"763","2":"1151","3":"R3","4":"3","5":"CP49","6":"62.740","7":"83.210","8":"72.9750","9":"B","10":"Jennifer","11":"P. theobromicola sp. nov.","12":"937F2_R2","13":"1038","14":"MCCS","15":"P. theobromicola sp. nov. | 1151","16":"Jennifer | B","17":"CP49 | B"},{"1":"764","2":"1151","3":"R3","4":"4","5":"CP49","6":"79.100","7":"99.040","8":"89.0700","9":"B","10":"Jennifer","11":"P. theobromicola sp. nov.","12":"937F2_R2","13":"1038","14":"MCCS","15":"P. theobromicola sp. nov. | 1151","16":"Jennifer | B","17":"CP49 | B"},{"1":"765","2":"1151","3":"R3","4":"5","5":"CP49","6":"109.200","7":"161.170","8":"135.1850","9":"B","10":"Jennifer","11":"P. theobromicola sp. nov.","12":"937F2_R2","13":"1038","14":"MCCS","15":"P. theobromicola sp. nov. | 1151","16":"Jennifer | B","17":"CP49 | B"},{"1":"766","2":"1151","3":"R1","4":"1","5":"PS1319","6":"23.740","7":"17.630","8":"20.6850","9":"B","10":"Jennifer","11":"P. theobromicola sp. nov.","12":"937F2_R2","13":"1038","14":"MCCS","15":"P. theobromicola sp. nov. | 1151","16":"Jennifer | B","17":"PS1319 | B"},{"1":"767","2":"1151","3":"R1","4":"2","5":"PS1319","6":"37.820","7":"34.470","8":"36.1450","9":"B","10":"Jennifer","11":"P. theobromicola sp. nov.","12":"937F2_R2","13":"1038","14":"MCCS","15":"P. theobromicola sp. nov. | 1151","16":"Jennifer | B","17":"PS1319 | B"},{"1":"768","2":"1151","3":"R1","4":"3","5":"PS1319","6":"57.640","7":"52.320","8":"54.9800","9":"B","10":"Jennifer","11":"P. theobromicola sp. nov.","12":"937F2_R2","13":"1038","14":"MCCS","15":"P. theobromicola sp. nov. | 1151","16":"Jennifer | B","17":"PS1319 | B"},{"1":"769","2":"1151","3":"R1","4":"4","5":"PS1319","6":"71.760","7":"77.220","8":"74.4900","9":"B","10":"Jennifer","11":"P. theobromicola sp. nov.","12":"937F2_R2","13":"1038","14":"MCCS","15":"P. theobromicola sp. nov. | 1151","16":"Jennifer | B","17":"PS1319 | B"},{"1":"770","2":"1151","3":"R1","4":"5","5":"PS1319","6":"97.440","7":"111.340","8":"104.3900","9":"B","10":"Jennifer","11":"P. theobromicola sp. nov.","12":"937F2_R2","13":"1038","14":"MCCS","15":"P. theobromicola sp. nov. | 1151","16":"Jennifer | B","17":"PS1319 | B"},{"1":"771","2":"1151","3":"R2","4":"1","5":"PS1319","6":"11.020","7":"13.140","8":"12.0800","9":"B","10":"Jennifer","11":"P. theobromicola sp. nov.","12":"937F2_R2","13":"1038","14":"MCCS","15":"P. theobromicola sp. nov. | 1151","16":"Jennifer | B","17":"PS1319 | B"},{"1":"772","2":"1151","3":"R2","4":"2","5":"PS1319","6":"17.860","7":"19.920","8":"18.8900","9":"B","10":"Jennifer","11":"P. theobromicola sp. nov.","12":"937F2_R2","13":"1038","14":"MCCS","15":"P. theobromicola sp. nov. | 1151","16":"Jennifer | B","17":"PS1319 | B"},{"1":"773","2":"1151","3":"R2","4":"3","5":"PS1319","6":"31.570","7":"33.430","8":"32.5000","9":"B","10":"Jennifer","11":"P. theobromicola sp. nov.","12":"937F2_R2","13":"1038","14":"MCCS","15":"P. theobromicola sp. nov. | 1151","16":"Jennifer | B","17":"PS1319 | B"},{"1":"774","2":"1151","3":"R2","4":"4","5":"PS1319","6":"46.770","7":"46.710","8":"46.7400","9":"B","10":"Jennifer","11":"P. theobromicola sp. nov.","12":"937F2_R2","13":"1038","14":"MCCS","15":"P. theobromicola sp. nov. | 1151","16":"Jennifer | B","17":"PS1319 | B"},{"1":"775","2":"1151","3":"R2","4":"5","5":"PS1319","6":"74.210","7":"81.570","8":"77.8900","9":"B","10":"Jennifer","11":"P. theobromicola sp. nov.","12":"937F2_R2","13":"1038","14":"MCCS","15":"P. theobromicola sp. nov. | 1151","16":"Jennifer | B","17":"PS1319 | B"},{"1":"776","2":"1151","3":"R3","4":"1","5":"PS1319","6":"0.000","7":"0.000","8":"0.0000","9":"B","10":"Jennifer","11":"P. theobromicola sp. nov.","12":"937F2_R2","13":"1038","14":"MCCS","15":"P. theobromicola sp. nov. | 1151","16":"Jennifer | B","17":"PS1319 | B"},{"1":"777","2":"1151","3":"R3","4":"2","5":"PS1319","6":"7.670","7":"7.900","8":"7.7850","9":"B","10":"Jennifer","11":"P. theobromicola sp. nov.","12":"937F2_R2","13":"1038","14":"MCCS","15":"P. theobromicola sp. nov. | 1151","16":"Jennifer | B","17":"PS1319 | B"},{"1":"778","2":"1151","3":"R3","4":"3","5":"PS1319","6":"10.100","7":"9.590","8":"9.8450","9":"B","10":"Jennifer","11":"P. theobromicola sp. nov.","12":"937F2_R2","13":"1038","14":"MCCS","15":"P. theobromicola sp. nov. | 1151","16":"Jennifer | B","17":"PS1319 | B"},{"1":"779","2":"1151","3":"R3","4":"4","5":"PS1319","6":"12.710","7":"11.160","8":"11.9350","9":"B","10":"Jennifer","11":"P. theobromicola sp. nov.","12":"937F2_R2","13":"1038","14":"MCCS","15":"P. theobromicola sp. nov. | 1151","16":"Jennifer | B","17":"PS1319 | B"},{"1":"780","2":"1151","3":"R3","4":"5","5":"PS1319","6":"53.700","7":"60.640","8":"57.1700","9":"B","10":"Jennifer","11":"P. theobromicola sp. nov.","12":"937F2_R2","13":"1038","14":"MCCS","15":"P. theobromicola sp. nov. | 1151","16":"Jennifer | B","17":"PS1319 | B"},{"1":"781","2":"920","3":"R1","4":"1","5":"CCN51","6":"0.000","7":"0.000","8":"0.0000","9":"B","10":"Jennifer","11":"P. palmivora","12":"29_F","13":"1703","14":"Sucupira","15":"P. palmivora | 920","16":"Jennifer | B","17":"CCN51 | B"},{"1":"782","2":"920","3":"R1","4":"2","5":"CCN51","6":"0.000","7":"0.000","8":"0.0000","9":"B","10":"Jennifer","11":"P. palmivora","12":"29_F","13":"1703","14":"Sucupira","15":"P. palmivora | 920","16":"Jennifer | B","17":"CCN51 | B"},{"1":"783","2":"920","3":"R1","4":"3","5":"CCN51","6":"0.000","7":"9.040","8":"4.5200","9":"B","10":"Jennifer","11":"P. palmivora","12":"29_F","13":"1703","14":"Sucupira","15":"P. palmivora | 920","16":"Jennifer | B","17":"CCN51 | B"},{"1":"784","2":"920","3":"R1","4":"4","5":"CCN51","6":"9.800","7":"13.700","8":"11.7500","9":"B","10":"Jennifer","11":"P. palmivora","12":"29_F","13":"1703","14":"Sucupira","15":"P. palmivora | 920","16":"Jennifer | B","17":"CCN51 | B"},{"1":"785","2":"920","3":"R1","4":"5","5":"CCN51","6":"23.740","7":"26.600","8":"25.1700","9":"B","10":"Jennifer","11":"P. palmivora","12":"29_F","13":"1703","14":"Sucupira","15":"P. palmivora | 920","16":"Jennifer | B","17":"CCN51 | B"},{"1":"786","2":"920","3":"R2","4":"1","5":"CCN51","6":"0.000","7":"0.000","8":"0.0000","9":"B","10":"Jennifer","11":"P. palmivora","12":"29_F","13":"1703","14":"Sucupira","15":"P. palmivora | 920","16":"Jennifer | B","17":"CCN51 | B"},{"1":"787","2":"920","3":"R2","4":"2","5":"CCN51","6":"0.000","7":"0.000","8":"0.0000","9":"B","10":"Jennifer","11":"P. palmivora","12":"29_F","13":"1703","14":"Sucupira","15":"P. palmivora | 920","16":"Jennifer | B","17":"CCN51 | B"},{"1":"788","2":"920","3":"R2","4":"3","5":"CCN51","6":"0.000","7":"0.000","8":"0.0000","9":"B","10":"Jennifer","11":"P. palmivora","12":"29_F","13":"1703","14":"Sucupira","15":"P. palmivora | 920","16":"Jennifer | B","17":"CCN51 | B"},{"1":"789","2":"920","3":"R2","4":"4","5":"CCN51","6":"0.000","7":"0.000","8":"0.0000","9":"B","10":"Jennifer","11":"P. palmivora","12":"29_F","13":"1703","14":"Sucupira","15":"P. palmivora | 920","16":"Jennifer | B","17":"CCN51 | B"},{"1":"790","2":"920","3":"R2","4":"5","5":"CCN51","6":"0.000","7":"0.000","8":"0.0000","9":"B","10":"Jennifer","11":"P. palmivora","12":"29_F","13":"1703","14":"Sucupira","15":"P. palmivora | 920","16":"Jennifer | B","17":"CCN51 | B"},{"1":"791","2":"920","3":"R3","4":"1","5":"CCN51","6":"0.000","7":"0.000","8":"0.0000","9":"B","10":"Jennifer","11":"P. palmivora","12":"29_F","13":"1703","14":"Sucupira","15":"P. palmivora | 920","16":"Jennifer | B","17":"CCN51 | B"},{"1":"792","2":"920","3":"R3","4":"2","5":"CCN51","6":"0.000","7":"0.000","8":"0.0000","9":"B","10":"Jennifer","11":"P. palmivora","12":"29_F","13":"1703","14":"Sucupira","15":"P. palmivora | 920","16":"Jennifer | B","17":"CCN51 | B"},{"1":"793","2":"920","3":"R3","4":"3","5":"CCN51","6":"19.790","7":"23.000","8":"21.3950","9":"B","10":"Jennifer","11":"P. palmivora","12":"29_F","13":"1703","14":"Sucupira","15":"P. palmivora | 920","16":"Jennifer | B","17":"CCN51 | B"},{"1":"794","2":"920","3":"R3","4":"4","5":"CCN51","6":"36.950","7":"28.310","8":"32.6300","9":"B","10":"Jennifer","11":"P. palmivora","12":"29_F","13":"1703","14":"Sucupira","15":"P. palmivora | 920","16":"Jennifer | B","17":"CCN51 | B"},{"1":"795","2":"920","3":"R3","4":"5","5":"CCN51","6":"57.950","7":"58.530","8":"58.2400","9":"B","10":"Jennifer","11":"P. palmivora","12":"29_F","13":"1703","14":"Sucupira","15":"P. palmivora | 920","16":"Jennifer | B","17":"CCN51 | B"},{"1":"796","2":"920","3":"R1","4":"1","5":"Cepec_2004","6":"0.000","7":"0.000","8":"0.0000","9":"B","10":"Jennifer","11":"P. palmivora","12":"29_F","13":"1703","14":"Sucupira","15":"P. palmivora | 920","16":"Jennifer | B","17":"Cepec_2004 | B"},{"1":"797","2":"920","3":"R1","4":"2","5":"Cepec_2004","6":"0.000","7":"0.000","8":"0.0000","9":"B","10":"Jennifer","11":"P. palmivora","12":"29_F","13":"1703","14":"Sucupira","15":"P. palmivora | 920","16":"Jennifer | B","17":"Cepec_2004 | B"},{"1":"798","2":"920","3":"R1","4":"3","5":"Cepec_2004","6":"0.000","7":"0.000","8":"0.0000","9":"B","10":"Jennifer","11":"P. palmivora","12":"29_F","13":"1703","14":"Sucupira","15":"P. palmivora | 920","16":"Jennifer | B","17":"Cepec_2004 | B"},{"1":"799","2":"920","3":"R1","4":"4","5":"Cepec_2004","6":"0.000","7":"0.000","8":"0.0000","9":"B","10":"Jennifer","11":"P. palmivora","12":"29_F","13":"1703","14":"Sucupira","15":"P. palmivora | 920","16":"Jennifer | B","17":"Cepec_2004 | B"},{"1":"800","2":"920","3":"R1","4":"5","5":"Cepec_2004","6":"0.000","7":"0.000","8":"0.0000","9":"B","10":"Jennifer","11":"P. palmivora","12":"29_F","13":"1703","14":"Sucupira","15":"P. palmivora | 920","16":"Jennifer | B","17":"Cepec_2004 | B"},{"1":"801","2":"920","3":"R2","4":"1","5":"Cepec_2004","6":"13.890","7":"9.660","8":"11.7750","9":"B","10":"Jennifer","11":"P. palmivora","12":"29_F","13":"1703","14":"Sucupira","15":"P. palmivora | 920","16":"Jennifer | B","17":"Cepec_2004 | B"},{"1":"802","2":"920","3":"R2","4":"2","5":"Cepec_2004","6":"27.240","7":"22.680","8":"24.9600","9":"B","10":"Jennifer","11":"P. palmivora","12":"29_F","13":"1703","14":"Sucupira","15":"P. palmivora | 920","16":"Jennifer | B","17":"Cepec_2004 | B"},{"1":"803","2":"920","3":"R2","4":"3","5":"Cepec_2004","6":"41.990","7":"36.540","8":"39.2650","9":"B","10":"Jennifer","11":"P. palmivora","12":"29_F","13":"1703","14":"Sucupira","15":"P. palmivora | 920","16":"Jennifer | B","17":"Cepec_2004 | B"},{"1":"804","2":"920","3":"R2","4":"4","5":"Cepec_2004","6":"54.830","7":"42.060","8":"48.4450","9":"B","10":"Jennifer","11":"P. palmivora","12":"29_F","13":"1703","14":"Sucupira","15":"P. palmivora | 920","16":"Jennifer | B","17":"Cepec_2004 | B"},{"1":"805","2":"920","3":"R2","4":"5","5":"Cepec_2004","6":"77.200","7":"82.610","8":"79.9050","9":"B","10":"Jennifer","11":"P. palmivora","12":"29_F","13":"1703","14":"Sucupira","15":"P. palmivora | 920","16":"Jennifer | B","17":"Cepec_2004 | B"},{"1":"806","2":"920","3":"R3","4":"1","5":"Cepec_2004","6":"0.000","7":"0.000","8":"0.0000","9":"B","10":"Jennifer","11":"P. palmivora","12":"29_F","13":"1703","14":"Sucupira","15":"P. palmivora | 920","16":"Jennifer | B","17":"Cepec_2004 | B"},{"1":"807","2":"920","3":"R3","4":"2","5":"Cepec_2004","6":"0.000","7":"0.000","8":"0.0000","9":"B","10":"Jennifer","11":"P. palmivora","12":"29_F","13":"1703","14":"Sucupira","15":"P. palmivora | 920","16":"Jennifer | B","17":"Cepec_2004 | B"},{"1":"808","2":"920","3":"R3","4":"3","5":"Cepec_2004","6":"0.000","7":"0.000","8":"0.0000","9":"B","10":"Jennifer","11":"P. palmivora","12":"29_F","13":"1703","14":"Sucupira","15":"P. palmivora | 920","16":"Jennifer | B","17":"Cepec_2004 | B"},{"1":"809","2":"920","3":"R3","4":"4","5":"Cepec_2004","6":"0.000","7":"0.000","8":"0.0000","9":"B","10":"Jennifer","11":"P. palmivora","12":"29_F","13":"1703","14":"Sucupira","15":"P. palmivora | 920","16":"Jennifer | B","17":"Cepec_2004 | B"},{"1":"810","2":"920","3":"R3","4":"5","5":"Cepec_2004","6":"0.000","7":"0.000","8":"0.0000","9":"B","10":"Jennifer","11":"P. palmivora","12":"29_F","13":"1703","14":"Sucupira","15":"P. palmivora | 920","16":"Jennifer | B","17":"Cepec_2004 | B"},{"1":"811","2":"920","3":"R1","4":"1","5":"CP49","6":"0.000","7":"0.000","8":"0.0000","9":"B","10":"Jennifer","11":"P. palmivora","12":"29_F","13":"1703","14":"Sucupira","15":"P. palmivora | 920","16":"Jennifer | B","17":"CP49 | B"},{"1":"812","2":"920","3":"R1","4":"2","5":"CP49","6":"0.000","7":"0.000","8":"0.0000","9":"B","10":"Jennifer","11":"P. palmivora","12":"29_F","13":"1703","14":"Sucupira","15":"P. palmivora | 920","16":"Jennifer | B","17":"CP49 | B"},{"1":"813","2":"920","3":"R1","4":"3","5":"CP49","6":"0.000","7":"0.000","8":"0.0000","9":"B","10":"Jennifer","11":"P. palmivora","12":"29_F","13":"1703","14":"Sucupira","15":"P. palmivora | 920","16":"Jennifer | B","17":"CP49 | B"},{"1":"814","2":"920","3":"R1","4":"4","5":"CP49","6":"0.000","7":"0.000","8":"0.0000","9":"B","10":"Jennifer","11":"P. palmivora","12":"29_F","13":"1703","14":"Sucupira","15":"P. palmivora | 920","16":"Jennifer | B","17":"CP49 | B"},{"1":"815","2":"920","3":"R1","4":"5","5":"CP49","6":"0.000","7":"0.000","8":"0.0000","9":"B","10":"Jennifer","11":"P. palmivora","12":"29_F","13":"1703","14":"Sucupira","15":"P. palmivora | 920","16":"Jennifer | B","17":"CP49 | B"},{"1":"816","2":"920","3":"R2","4":"1","5":"CP49","6":"0.000","7":"0.000","8":"0.0000","9":"B","10":"Jennifer","11":"P. palmivora","12":"29_F","13":"1703","14":"Sucupira","15":"P. palmivora | 920","16":"Jennifer | B","17":"CP49 | B"},{"1":"817","2":"920","3":"R2","4":"2","5":"CP49","6":"0.000","7":"0.000","8":"0.0000","9":"B","10":"Jennifer","11":"P. palmivora","12":"29_F","13":"1703","14":"Sucupira","15":"P. palmivora | 920","16":"Jennifer | B","17":"CP49 | B"},{"1":"818","2":"920","3":"R2","4":"3","5":"CP49","6":"0.000","7":"0.000","8":"0.0000","9":"B","10":"Jennifer","11":"P. palmivora","12":"29_F","13":"1703","14":"Sucupira","15":"P. palmivora | 920","16":"Jennifer | B","17":"CP49 | B"},{"1":"819","2":"920","3":"R2","4":"4","5":"CP49","6":"0.000","7":"0.000","8":"0.0000","9":"B","10":"Jennifer","11":"P. palmivora","12":"29_F","13":"1703","14":"Sucupira","15":"P. palmivora | 920","16":"Jennifer | B","17":"CP49 | B"},{"1":"820","2":"920","3":"R2","4":"5","5":"CP49","6":"0.000","7":"0.000","8":"0.0000","9":"B","10":"Jennifer","11":"P. palmivora","12":"29_F","13":"1703","14":"Sucupira","15":"P. palmivora | 920","16":"Jennifer | B","17":"CP49 | B"},{"1":"821","2":"920","3":"R3","4":"1","5":"CP49","6":"0.000","7":"0.000","8":"0.0000","9":"B","10":"Jennifer","11":"P. palmivora","12":"29_F","13":"1703","14":"Sucupira","15":"P. palmivora | 920","16":"Jennifer | B","17":"CP49 | B"},{"1":"822","2":"920","3":"R3","4":"2","5":"CP49","6":"0.000","7":"0.000","8":"0.0000","9":"B","10":"Jennifer","11":"P. palmivora","12":"29_F","13":"1703","14":"Sucupira","15":"P. palmivora | 920","16":"Jennifer | B","17":"CP49 | B"},{"1":"823","2":"920","3":"R3","4":"3","5":"CP49","6":"0.000","7":"0.000","8":"0.0000","9":"B","10":"Jennifer","11":"P. palmivora","12":"29_F","13":"1703","14":"Sucupira","15":"P. palmivora | 920","16":"Jennifer | B","17":"CP49 | B"},{"1":"824","2":"920","3":"R3","4":"4","5":"CP49","6":"0.000","7":"0.000","8":"0.0000","9":"B","10":"Jennifer","11":"P. palmivora","12":"29_F","13":"1703","14":"Sucupira","15":"P. palmivora | 920","16":"Jennifer | B","17":"CP49 | B"},{"1":"825","2":"920","3":"R3","4":"5","5":"CP49","6":"0.000","7":"0.000","8":"0.0000","9":"B","10":"Jennifer","11":"P. palmivora","12":"29_F","13":"1703","14":"Sucupira","15":"P. palmivora | 920","16":"Jennifer | B","17":"CP49 | B"},{"1":"826","2":"920","3":"R1","4":"1","5":"PS1319","6":"0.000","7":"0.000","8":"0.0000","9":"B","10":"Jennifer","11":"P. palmivora","12":"29_F","13":"1703","14":"Sucupira","15":"P. palmivora | 920","16":"Jennifer | B","17":"PS1319 | B"},{"1":"827","2":"920","3":"R1","4":"2","5":"PS1319","6":"0.000","7":"0.000","8":"0.0000","9":"B","10":"Jennifer","11":"P. palmivora","12":"29_F","13":"1703","14":"Sucupira","15":"P. palmivora | 920","16":"Jennifer | B","17":"PS1319 | B"},{"1":"828","2":"920","3":"R1","4":"3","5":"PS1319","6":"0.000","7":"0.000","8":"0.0000","9":"B","10":"Jennifer","11":"P. palmivora","12":"29_F","13":"1703","14":"Sucupira","15":"P. palmivora | 920","16":"Jennifer | B","17":"PS1319 | B"},{"1":"829","2":"920","3":"R1","4":"4","5":"PS1319","6":"0.000","7":"0.000","8":"0.0000","9":"B","10":"Jennifer","11":"P. palmivora","12":"29_F","13":"1703","14":"Sucupira","15":"P. palmivora | 920","16":"Jennifer | B","17":"PS1319 | B"},{"1":"830","2":"920","3":"R1","4":"5","5":"PS1319","6":"0.000","7":"0.000","8":"0.0000","9":"B","10":"Jennifer","11":"P. palmivora","12":"29_F","13":"1703","14":"Sucupira","15":"P. palmivora | 920","16":"Jennifer | B","17":"PS1319 | B"},{"1":"831","2":"920","3":"R2","4":"1","5":"PS1319","6":"0.000","7":"0.000","8":"0.0000","9":"B","10":"Jennifer","11":"P. palmivora","12":"29_F","13":"1703","14":"Sucupira","15":"P. palmivora | 920","16":"Jennifer | B","17":"PS1319 | B"},{"1":"832","2":"920","3":"R2","4":"2","5":"PS1319","6":"0.000","7":"0.000","8":"0.0000","9":"B","10":"Jennifer","11":"P. palmivora","12":"29_F","13":"1703","14":"Sucupira","15":"P. palmivora | 920","16":"Jennifer | B","17":"PS1319 | B"},{"1":"833","2":"920","3":"R2","4":"3","5":"PS1319","6":"0.000","7":"0.000","8":"0.0000","9":"B","10":"Jennifer","11":"P. palmivora","12":"29_F","13":"1703","14":"Sucupira","15":"P. palmivora | 920","16":"Jennifer | B","17":"PS1319 | B"},{"1":"834","2":"920","3":"R2","4":"4","5":"PS1319","6":"15.870","7":"0.000","8":"7.9350","9":"B","10":"Jennifer","11":"P. palmivora","12":"29_F","13":"1703","14":"Sucupira","15":"P. palmivora | 920","16":"Jennifer | B","17":"PS1319 | B"},{"1":"835","2":"920","3":"R2","4":"5","5":"PS1319","6":"19.450","7":"7.540","8":"13.4950","9":"B","10":"Jennifer","11":"P. palmivora","12":"29_F","13":"1703","14":"Sucupira","15":"P. palmivora | 920","16":"Jennifer | B","17":"PS1319 | B"},{"1":"836","2":"920","3":"R3","4":"1","5":"PS1319","6":"0.000","7":"0.000","8":"0.0000","9":"B","10":"Jennifer","11":"P. palmivora","12":"29_F","13":"1703","14":"Sucupira","15":"P. palmivora | 920","16":"Jennifer | B","17":"PS1319 | B"},{"1":"837","2":"920","3":"R3","4":"2","5":"PS1319","6":"0.000","7":"0.000","8":"0.0000","9":"B","10":"Jennifer","11":"P. palmivora","12":"29_F","13":"1703","14":"Sucupira","15":"P. palmivora | 920","16":"Jennifer | B","17":"PS1319 | B"},{"1":"838","2":"920","3":"R3","4":"3","5":"PS1319","6":"0.000","7":"8.950","8":"4.4750","9":"B","10":"Jennifer","11":"P. palmivora","12":"29_F","13":"1703","14":"Sucupira","15":"P. palmivora | 920","16":"Jennifer | B","17":"PS1319 | B"},{"1":"839","2":"920","3":"R3","4":"4","5":"PS1319","6":"0.000","7":"10.200","8":"5.1000","9":"B","10":"Jennifer","11":"P. palmivora","12":"29_F","13":"1703","14":"Sucupira","15":"P. palmivora | 920","16":"Jennifer | B","17":"PS1319 | B"},{"1":"840","2":"920","3":"R3","4":"5","5":"PS1319","6":"10.130","7":"10.310","8":"10.2200","9":"B","10":"Jennifer","11":"P. palmivora","12":"29_F","13":"1703","14":"Sucupira","15":"P. palmivora | 920","16":"Jennifer | B","17":"PS1319 | B"},{"1":"841","2":"1102","3":"R1","4":"1","5":"CCN51","6":"0.000","7":"0.000","8":"0.0000","9":"B","10":"Jennifer","11":"P. palmivora","12":"895F_II_SD","13":"997","14":"Lembrance","15":"P. palmivora | 1102","16":"Jennifer | B","17":"CCN51 | B"},{"1":"842","2":"1102","3":"R1","4":"2","5":"CCN51","6":"0.000","7":"0.000","8":"0.0000","9":"B","10":"Jennifer","11":"P. palmivora","12":"895F_II_SD","13":"997","14":"Lembrance","15":"P. palmivora | 1102","16":"Jennifer | B","17":"CCN51 | B"},{"1":"843","2":"1102","3":"R1","4":"3","5":"CCN51","6":"0.000","7":"0.000","8":"0.0000","9":"B","10":"Jennifer","11":"P. palmivora","12":"895F_II_SD","13":"997","14":"Lembrance","15":"P. palmivora | 1102","16":"Jennifer | B","17":"CCN51 | B"},{"1":"844","2":"1102","3":"R1","4":"4","5":"CCN51","6":"0.000","7":"0.000","8":"0.0000","9":"B","10":"Jennifer","11":"P. palmivora","12":"895F_II_SD","13":"997","14":"Lembrance","15":"P. palmivora | 1102","16":"Jennifer | B","17":"CCN51 | B"},{"1":"845","2":"1102","3":"R1","4":"5","5":"CCN51","6":"0.000","7":"0.000","8":"0.0000","9":"B","10":"Jennifer","11":"P. palmivora","12":"895F_II_SD","13":"997","14":"Lembrance","15":"P. palmivora | 1102","16":"Jennifer | B","17":"CCN51 | B"},{"1":"846","2":"1102","3":"R2","4":"1","5":"CCN51","6":"0.000","7":"0.000","8":"0.0000","9":"B","10":"Jennifer","11":"P. palmivora","12":"895F_II_SD","13":"997","14":"Lembrance","15":"P. palmivora | 1102","16":"Jennifer | B","17":"CCN51 | B"},{"1":"847","2":"1102","3":"R2","4":"2","5":"CCN51","6":"0.000","7":"0.000","8":"0.0000","9":"B","10":"Jennifer","11":"P. palmivora","12":"895F_II_SD","13":"997","14":"Lembrance","15":"P. palmivora | 1102","16":"Jennifer | B","17":"CCN51 | B"},{"1":"848","2":"1102","3":"R2","4":"3","5":"CCN51","6":"19.610","7":"20.720","8":"20.1650","9":"B","10":"Jennifer","11":"P. palmivora","12":"895F_II_SD","13":"997","14":"Lembrance","15":"P. palmivora | 1102","16":"Jennifer | B","17":"CCN51 | B"},{"1":"849","2":"1102","3":"R2","4":"4","5":"CCN51","6":"38.770","7":"35.270","8":"37.0200","9":"B","10":"Jennifer","11":"P. palmivora","12":"895F_II_SD","13":"997","14":"Lembrance","15":"P. palmivora | 1102","16":"Jennifer | B","17":"CCN51 | B"},{"1":"850","2":"1102","3":"R2","4":"5","5":"CCN51","6":"62.000","7":"63.550","8":"62.7750","9":"B","10":"Jennifer","11":"P. palmivora","12":"895F_II_SD","13":"997","14":"Lembrance","15":"P. palmivora | 1102","16":"Jennifer | B","17":"CCN51 | B"},{"1":"851","2":"1102","3":"R3","4":"1","5":"CCN51","6":"0.000","7":"0.000","8":"0.0000","9":"B","10":"Jennifer","11":"P. palmivora","12":"895F_II_SD","13":"997","14":"Lembrance","15":"P. palmivora | 1102","16":"Jennifer | B","17":"CCN51 | B"},{"1":"852","2":"1102","3":"R3","4":"2","5":"CCN51","6":"0.000","7":"0.000","8":"0.0000","9":"B","10":"Jennifer","11":"P. palmivora","12":"895F_II_SD","13":"997","14":"Lembrance","15":"P. palmivora | 1102","16":"Jennifer | B","17":"CCN51 | B"},{"1":"853","2":"1102","3":"R3","4":"3","5":"CCN51","6":"0.000","7":"0.000","8":"0.0000","9":"B","10":"Jennifer","11":"P. palmivora","12":"895F_II_SD","13":"997","14":"Lembrance","15":"P. palmivora | 1102","16":"Jennifer | B","17":"CCN51 | B"},{"1":"854","2":"1102","3":"R3","4":"4","5":"CCN51","6":"0.000","7":"0.000","8":"0.0000","9":"B","10":"Jennifer","11":"P. palmivora","12":"895F_II_SD","13":"997","14":"Lembrance","15":"P. palmivora | 1102","16":"Jennifer | B","17":"CCN51 | B"},{"1":"855","2":"1102","3":"R3","4":"5","5":"CCN51","6":"0.000","7":"0.000","8":"0.0000","9":"B","10":"Jennifer","11":"P. palmivora","12":"895F_II_SD","13":"997","14":"Lembrance","15":"P. palmivora | 1102","16":"Jennifer | B","17":"CCN51 | B"},{"1":"856","2":"1102","3":"R1","4":"1","5":"Cepec_2004","6":"0.000","7":"0.000","8":"0.0000","9":"B","10":"Jennifer","11":"P. palmivora","12":"895F_II_SD","13":"997","14":"Lembrance","15":"P. palmivora | 1102","16":"Jennifer | B","17":"Cepec_2004 | B"},{"1":"857","2":"1102","3":"R1","4":"2","5":"Cepec_2004","6":"0.000","7":"0.000","8":"0.0000","9":"B","10":"Jennifer","11":"P. palmivora","12":"895F_II_SD","13":"997","14":"Lembrance","15":"P. palmivora | 1102","16":"Jennifer | B","17":"Cepec_2004 | B"},{"1":"858","2":"1102","3":"R1","4":"3","5":"Cepec_2004","6":"17.970","7":"15.740","8":"16.8550","9":"B","10":"Jennifer","11":"P. palmivora","12":"895F_II_SD","13":"997","14":"Lembrance","15":"P. palmivora | 1102","16":"Jennifer | B","17":"Cepec_2004 | B"},{"1":"859","2":"1102","3":"R1","4":"4","5":"Cepec_2004","6":"32.870","7":"23.870","8":"28.3700","9":"B","10":"Jennifer","11":"P. palmivora","12":"895F_II_SD","13":"997","14":"Lembrance","15":"P. palmivora | 1102","16":"Jennifer | B","17":"Cepec_2004 | B"},{"1":"860","2":"1102","3":"R1","4":"5","5":"Cepec_2004","6":"63.140","7":"55.620","8":"59.3800","9":"B","10":"Jennifer","11":"P. palmivora","12":"895F_II_SD","13":"997","14":"Lembrance","15":"P. palmivora | 1102","16":"Jennifer | B","17":"Cepec_2004 | B"},{"1":"861","2":"1102","3":"R2","4":"1","5":"Cepec_2004","6":"0.000","7":"0.000","8":"0.0000","9":"B","10":"Jennifer","11":"P. palmivora","12":"895F_II_SD","13":"997","14":"Lembrance","15":"P. palmivora | 1102","16":"Jennifer | B","17":"Cepec_2004 | B"},{"1":"862","2":"1102","3":"R2","4":"2","5":"Cepec_2004","6":"0.000","7":"0.000","8":"0.0000","9":"B","10":"Jennifer","11":"P. palmivora","12":"895F_II_SD","13":"997","14":"Lembrance","15":"P. palmivora | 1102","16":"Jennifer | B","17":"Cepec_2004 | B"},{"1":"863","2":"1102","3":"R2","4":"3","5":"Cepec_2004","6":"0.000","7":"0.000","8":"0.0000","9":"B","10":"Jennifer","11":"P. palmivora","12":"895F_II_SD","13":"997","14":"Lembrance","15":"P. palmivora | 1102","16":"Jennifer | B","17":"Cepec_2004 | B"},{"1":"864","2":"1102","3":"R2","4":"4","5":"Cepec_2004","6":"0.000","7":"0.000","8":"0.0000","9":"B","10":"Jennifer","11":"P. palmivora","12":"895F_II_SD","13":"997","14":"Lembrance","15":"P. palmivora | 1102","16":"Jennifer | B","17":"Cepec_2004 | B"},{"1":"865","2":"1102","3":"R2","4":"5","5":"Cepec_2004","6":"26.340","7":"19.390","8":"22.8650","9":"B","10":"Jennifer","11":"P. palmivora","12":"895F_II_SD","13":"997","14":"Lembrance","15":"P. palmivora | 1102","16":"Jennifer | B","17":"Cepec_2004 | B"},{"1":"866","2":"1102","3":"R3","4":"1","5":"Cepec_2004","6":"0.000","7":"0.000","8":"0.0000","9":"B","10":"Jennifer","11":"P. palmivora","12":"895F_II_SD","13":"997","14":"Lembrance","15":"P. palmivora | 1102","16":"Jennifer | B","17":"Cepec_2004 | B"},{"1":"867","2":"1102","3":"R3","4":"2","5":"Cepec_2004","6":"0.000","7":"0.000","8":"0.0000","9":"B","10":"Jennifer","11":"P. palmivora","12":"895F_II_SD","13":"997","14":"Lembrance","15":"P. palmivora | 1102","16":"Jennifer | B","17":"Cepec_2004 | B"},{"1":"868","2":"1102","3":"R3","4":"3","5":"Cepec_2004","6":"0.000","7":"0.000","8":"0.0000","9":"B","10":"Jennifer","11":"P. palmivora","12":"895F_II_SD","13":"997","14":"Lembrance","15":"P. palmivora | 1102","16":"Jennifer | B","17":"Cepec_2004 | B"},{"1":"869","2":"1102","3":"R3","4":"4","5":"Cepec_2004","6":"0.000","7":"0.000","8":"0.0000","9":"B","10":"Jennifer","11":"P. palmivora","12":"895F_II_SD","13":"997","14":"Lembrance","15":"P. palmivora | 1102","16":"Jennifer | B","17":"Cepec_2004 | B"},{"1":"870","2":"1102","3":"R3","4":"5","5":"Cepec_2004","6":"0.000","7":"0.000","8":"0.0000","9":"B","10":"Jennifer","11":"P. palmivora","12":"895F_II_SD","13":"997","14":"Lembrance","15":"P. palmivora | 1102","16":"Jennifer | B","17":"Cepec_2004 | B"},{"1":"871","2":"1102","3":"R1","4":"1","5":"CP49","6":"0.000","7":"0.000","8":"0.0000","9":"B","10":"Jennifer","11":"P. palmivora","12":"895F_II_SD","13":"997","14":"Lembrance","15":"P. palmivora | 1102","16":"Jennifer | B","17":"CP49 | B"},{"1":"872","2":"1102","3":"R1","4":"2","5":"CP49","6":"0.000","7":"0.000","8":"0.0000","9":"B","10":"Jennifer","11":"P. palmivora","12":"895F_II_SD","13":"997","14":"Lembrance","15":"P. palmivora | 1102","16":"Jennifer | B","17":"CP49 | B"},{"1":"873","2":"1102","3":"R1","4":"3","5":"CP49","6":"0.000","7":"11.970","8":"5.9850","9":"B","10":"Jennifer","11":"P. palmivora","12":"895F_II_SD","13":"997","14":"Lembrance","15":"P. palmivora | 1102","16":"Jennifer | B","17":"CP49 | B"},{"1":"874","2":"1102","3":"R1","4":"4","5":"CP49","6":"32.760","7":"45.820","8":"39.2900","9":"B","10":"Jennifer","11":"P. palmivora","12":"895F_II_SD","13":"997","14":"Lembrance","15":"P. palmivora | 1102","16":"Jennifer | B","17":"CP49 | B"},{"1":"875","2":"1102","3":"R1","4":"5","5":"CP49","6":"64.010","7":"87.830","8":"75.9200","9":"B","10":"Jennifer","11":"P. palmivora","12":"895F_II_SD","13":"997","14":"Lembrance","15":"P. palmivora | 1102","16":"Jennifer | B","17":"CP49 | B"},{"1":"876","2":"1102","3":"R2","4":"1","5":"CP49","6":"0.000","7":"0.000","8":"0.0000","9":"B","10":"Jennifer","11":"P. palmivora","12":"895F_II_SD","13":"997","14":"Lembrance","15":"P. palmivora | 1102","16":"Jennifer | B","17":"CP49 | B"},{"1":"877","2":"1102","3":"R2","4":"2","5":"CP49","6":"0.000","7":"0.000","8":"0.0000","9":"B","10":"Jennifer","11":"P. palmivora","12":"895F_II_SD","13":"997","14":"Lembrance","15":"P. palmivora | 1102","16":"Jennifer | B","17":"CP49 | B"},{"1":"878","2":"1102","3":"R2","4":"3","5":"CP49","6":"0.000","7":"0.000","8":"0.0000","9":"B","10":"Jennifer","11":"P. palmivora","12":"895F_II_SD","13":"997","14":"Lembrance","15":"P. palmivora | 1102","16":"Jennifer | B","17":"CP49 | B"},{"1":"879","2":"1102","3":"R2","4":"4","5":"CP49","6":"0.000","7":"0.000","8":"0.0000","9":"B","10":"Jennifer","11":"P. palmivora","12":"895F_II_SD","13":"997","14":"Lembrance","15":"P. palmivora | 1102","16":"Jennifer | B","17":"CP49 | B"},{"1":"880","2":"1102","3":"R2","4":"5","5":"CP49","6":"7.850","7":"6.950","8":"7.4000","9":"B","10":"Jennifer","11":"P. palmivora","12":"895F_II_SD","13":"997","14":"Lembrance","15":"P. palmivora | 1102","16":"Jennifer | B","17":"CP49 | B"},{"1":"881","2":"1102","3":"R3","4":"1","5":"CP49","6":"0.000","7":"0.000","8":"0.0000","9":"B","10":"Jennifer","11":"P. palmivora","12":"895F_II_SD","13":"997","14":"Lembrance","15":"P. palmivora | 1102","16":"Jennifer | B","17":"CP49 | B"},{"1":"882","2":"1102","3":"R3","4":"2","5":"CP49","6":"0.000","7":"0.000","8":"0.0000","9":"B","10":"Jennifer","11":"P. palmivora","12":"895F_II_SD","13":"997","14":"Lembrance","15":"P. palmivora | 1102","16":"Jennifer | B","17":"CP49 | B"},{"1":"883","2":"1102","3":"R3","4":"3","5":"CP49","6":"33.410","7":"27.990","8":"30.7000","9":"B","10":"Jennifer","11":"P. palmivora","12":"895F_II_SD","13":"997","14":"Lembrance","15":"P. palmivora | 1102","16":"Jennifer | B","17":"CP49 | B"},{"1":"884","2":"1102","3":"R3","4":"4","5":"CP49","6":"45.400","7":"43.720","8":"44.5600","9":"B","10":"Jennifer","11":"P. palmivora","12":"895F_II_SD","13":"997","14":"Lembrance","15":"P. palmivora | 1102","16":"Jennifer | B","17":"CP49 | B"},{"1":"885","2":"1102","3":"R3","4":"5","5":"CP49","6":"69.470","7":"64.700","8":"67.0850","9":"B","10":"Jennifer","11":"P. palmivora","12":"895F_II_SD","13":"997","14":"Lembrance","15":"P. palmivora | 1102","16":"Jennifer | B","17":"CP49 | B"},{"1":"886","2":"1102","3":"R1","4":"1","5":"PS1319","6":"0.000","7":"0.000","8":"0.0000","9":"B","10":"Jennifer","11":"P. palmivora","12":"895F_II_SD","13":"997","14":"Lembrance","15":"P. palmivora | 1102","16":"Jennifer | B","17":"PS1319 | B"},{"1":"887","2":"1102","3":"R1","4":"2","5":"PS1319","6":"0.000","7":"0.000","8":"0.0000","9":"B","10":"Jennifer","11":"P. palmivora","12":"895F_II_SD","13":"997","14":"Lembrance","15":"P. palmivora | 1102","16":"Jennifer | B","17":"PS1319 | B"},{"1":"888","2":"1102","3":"R1","4":"3","5":"PS1319","6":"0.000","7":"0.000","8":"0.0000","9":"B","10":"Jennifer","11":"P. palmivora","12":"895F_II_SD","13":"997","14":"Lembrance","15":"P. palmivora | 1102","16":"Jennifer | B","17":"PS1319 | B"},{"1":"889","2":"1102","3":"R1","4":"4","5":"PS1319","6":"0.000","7":"0.000","8":"0.0000","9":"B","10":"Jennifer","11":"P. palmivora","12":"895F_II_SD","13":"997","14":"Lembrance","15":"P. palmivora | 1102","16":"Jennifer | B","17":"PS1319 | B"},{"1":"890","2":"1102","3":"R1","4":"5","5":"PS1319","6":"0.000","7":"0.000","8":"0.0000","9":"B","10":"Jennifer","11":"P. palmivora","12":"895F_II_SD","13":"997","14":"Lembrance","15":"P. palmivora | 1102","16":"Jennifer | B","17":"PS1319 | B"},{"1":"891","2":"1102","3":"R2","4":"1","5":"PS1319","6":"0.000","7":"0.000","8":"0.0000","9":"B","10":"Jennifer","11":"P. palmivora","12":"895F_II_SD","13":"997","14":"Lembrance","15":"P. palmivora | 1102","16":"Jennifer | B","17":"PS1319 | B"},{"1":"892","2":"1102","3":"R2","4":"2","5":"PS1319","6":"0.000","7":"0.000","8":"0.0000","9":"B","10":"Jennifer","11":"P. palmivora","12":"895F_II_SD","13":"997","14":"Lembrance","15":"P. palmivora | 1102","16":"Jennifer | B","17":"PS1319 | B"},{"1":"893","2":"1102","3":"R2","4":"3","5":"PS1319","6":"0.000","7":"0.000","8":"0.0000","9":"B","10":"Jennifer","11":"P. palmivora","12":"895F_II_SD","13":"997","14":"Lembrance","15":"P. palmivora | 1102","16":"Jennifer | B","17":"PS1319 | B"},{"1":"894","2":"1102","3":"R2","4":"4","5":"PS1319","6":"0.000","7":"0.000","8":"0.0000","9":"B","10":"Jennifer","11":"P. palmivora","12":"895F_II_SD","13":"997","14":"Lembrance","15":"P. palmivora | 1102","16":"Jennifer | B","17":"PS1319 | B"},{"1":"895","2":"1102","3":"R2","4":"5","5":"PS1319","6":"0.000","7":"0.000","8":"0.0000","9":"B","10":"Jennifer","11":"P. palmivora","12":"895F_II_SD","13":"997","14":"Lembrance","15":"P. palmivora | 1102","16":"Jennifer | B","17":"PS1319 | B"},{"1":"896","2":"1102","3":"R3","4":"1","5":"PS1319","6":"0.000","7":"0.000","8":"0.0000","9":"B","10":"Jennifer","11":"P. palmivora","12":"895F_II_SD","13":"997","14":"Lembrance","15":"P. palmivora | 1102","16":"Jennifer | B","17":"PS1319 | B"},{"1":"897","2":"1102","3":"R3","4":"2","5":"PS1319","6":"7.840","7":"6.490","8":"7.1650","9":"B","10":"Jennifer","11":"P. palmivora","12":"895F_II_SD","13":"997","14":"Lembrance","15":"P. palmivora | 1102","16":"Jennifer | B","17":"PS1319 | B"},{"1":"898","2":"1102","3":"R3","4":"3","5":"PS1319","6":"9.410","7":"7.950","8":"8.6800","9":"B","10":"Jennifer","11":"P. palmivora","12":"895F_II_SD","13":"997","14":"Lembrance","15":"P. palmivora | 1102","16":"Jennifer | B","17":"PS1319 | B"},{"1":"899","2":"1102","3":"R3","4":"4","5":"PS1319","6":"10.970","7":"9.410","8":"10.1900","9":"B","10":"Jennifer","11":"P. palmivora","12":"895F_II_SD","13":"997","14":"Lembrance","15":"P. palmivora | 1102","16":"Jennifer | B","17":"PS1319 | B"},{"1":"900","2":"1102","3":"R3","4":"5","5":"PS1319","6":"12.630","7":"11.420","8":"12.0250","9":"B","10":"Jennifer","11":"P. palmivora","12":"895F_II_SD","13":"997","14":"Lembrance","15":"P. palmivora | 1102","16":"Jennifer | B","17":"PS1319 | B"},{"1":"901","2":"1158","3":"R1","4":"1","5":"CCN51","6":"0.000","7":"0.000","8":"0.0000","9":"B","10":"Jennifer","11":"P. palmivora","12":"939F2","13":"1042","14":"MCCS","15":"P. palmivora | 1158","16":"Jennifer | B","17":"CCN51 | B"},{"1":"902","2":"1158","3":"R1","4":"2","5":"CCN51","6":"0.000","7":"0.000","8":"0.0000","9":"B","10":"Jennifer","11":"P. palmivora","12":"939F2","13":"1042","14":"MCCS","15":"P. palmivora | 1158","16":"Jennifer | B","17":"CCN51 | B"},{"1":"903","2":"1158","3":"R1","4":"3","5":"CCN51","6":"0.000","7":"0.000","8":"0.0000","9":"B","10":"Jennifer","11":"P. palmivora","12":"939F2","13":"1042","14":"MCCS","15":"P. palmivora | 1158","16":"Jennifer | B","17":"CCN51 | B"},{"1":"904","2":"1158","3":"R1","4":"4","5":"CCN51","6":"24.940","7":"22.600","8":"23.7700","9":"B","10":"Jennifer","11":"P. palmivora","12":"939F2","13":"1042","14":"MCCS","15":"P. palmivora | 1158","16":"Jennifer | B","17":"CCN51 | B"},{"1":"905","2":"1158","3":"R1","4":"5","5":"CCN51","6":"51.080","7":"54.890","8":"52.9850","9":"B","10":"Jennifer","11":"P. palmivora","12":"939F2","13":"1042","14":"MCCS","15":"P. palmivora | 1158","16":"Jennifer | B","17":"CCN51 | B"},{"1":"906","2":"1158","3":"R2","4":"1","5":"CCN51","6":"0.000","7":"0.000","8":"0.0000","9":"B","10":"Jennifer","11":"P. palmivora","12":"939F2","13":"1042","14":"MCCS","15":"P. palmivora | 1158","16":"Jennifer | B","17":"CCN51 | B"},{"1":"907","2":"1158","3":"R2","4":"2","5":"CCN51","6":"0.000","7":"0.000","8":"0.0000","9":"B","10":"Jennifer","11":"P. palmivora","12":"939F2","13":"1042","14":"MCCS","15":"P. palmivora | 1158","16":"Jennifer | B","17":"CCN51 | B"},{"1":"908","2":"1158","3":"R2","4":"3","5":"CCN51","6":"24.630","7":"22.790","8":"23.7100","9":"B","10":"Jennifer","11":"P. palmivora","12":"939F2","13":"1042","14":"MCCS","15":"P. palmivora | 1158","16":"Jennifer | B","17":"CCN51 | B"},{"1":"909","2":"1158","3":"R2","4":"4","5":"CCN51","6":"37.760","7":"36.070","8":"36.9150","9":"B","10":"Jennifer","11":"P. palmivora","12":"939F2","13":"1042","14":"MCCS","15":"P. palmivora | 1158","16":"Jennifer | B","17":"CCN51 | B"},{"1":"910","2":"1158","3":"R2","4":"5","5":"CCN51","6":"64.030","7":"86.770","8":"75.4000","9":"B","10":"Jennifer","11":"P. palmivora","12":"939F2","13":"1042","14":"MCCS","15":"P. palmivora | 1158","16":"Jennifer | B","17":"CCN51 | B"},{"1":"911","2":"1158","3":"R3","4":"1","5":"CCN51","6":"0.000","7":"0.000","8":"0.0000","9":"B","10":"Jennifer","11":"P. palmivora","12":"939F2","13":"1042","14":"MCCS","15":"P. palmivora | 1158","16":"Jennifer | B","17":"CCN51 | B"},{"1":"912","2":"1158","3":"R3","4":"2","5":"CCN51","6":"0.000","7":"0.000","8":"0.0000","9":"B","10":"Jennifer","11":"P. palmivora","12":"939F2","13":"1042","14":"MCCS","15":"P. palmivora | 1158","16":"Jennifer | B","17":"CCN51 | B"},{"1":"913","2":"1158","3":"R3","4":"3","5":"CCN51","6":"17.810","7":"26.250","8":"22.0300","9":"B","10":"Jennifer","11":"P. palmivora","12":"939F2","13":"1042","14":"MCCS","15":"P. palmivora | 1158","16":"Jennifer | B","17":"CCN51 | B"},{"1":"914","2":"1158","3":"R3","4":"4","5":"CCN51","6":"33.220","7":"40.310","8":"36.7650","9":"B","10":"Jennifer","11":"P. palmivora","12":"939F2","13":"1042","14":"MCCS","15":"P. palmivora | 1158","16":"Jennifer | B","17":"CCN51 | B"},{"1":"915","2":"1158","3":"R3","4":"5","5":"CCN51","6":"56.760","7":"78.520","8":"67.6400","9":"B","10":"Jennifer","11":"P. palmivora","12":"939F2","13":"1042","14":"MCCS","15":"P. palmivora | 1158","16":"Jennifer | B","17":"CCN51 | B"},{"1":"916","2":"1158","3":"R1","4":"1","5":"Cepec_2004","6":"0.000","7":"0.000","8":"0.0000","9":"B","10":"Jennifer","11":"P. palmivora","12":"939F2","13":"1042","14":"MCCS","15":"P. palmivora | 1158","16":"Jennifer | B","17":"Cepec_2004 | B"},{"1":"917","2":"1158","3":"R1","4":"2","5":"Cepec_2004","6":"10.460","7":"14.870","8":"12.6650","9":"B","10":"Jennifer","11":"P. palmivora","12":"939F2","13":"1042","14":"MCCS","15":"P. palmivora | 1158","16":"Jennifer | B","17":"Cepec_2004 | B"},{"1":"918","2":"1158","3":"R1","4":"3","5":"Cepec_2004","6":"34.310","7":"22.780","8":"28.5450","9":"B","10":"Jennifer","11":"P. palmivora","12":"939F2","13":"1042","14":"MCCS","15":"P. palmivora | 1158","16":"Jennifer | B","17":"Cepec_2004 | B"},{"1":"919","2":"1158","3":"R1","4":"4","5":"Cepec_2004","6":"53.130","7":"52.410","8":"52.7700","9":"B","10":"Jennifer","11":"P. palmivora","12":"939F2","13":"1042","14":"MCCS","15":"P. palmivora | 1158","16":"Jennifer | B","17":"Cepec_2004 | B"},{"1":"920","2":"1158","3":"R1","4":"5","5":"Cepec_2004","6":"71.660","7":"83.030","8":"77.3450","9":"B","10":"Jennifer","11":"P. palmivora","12":"939F2","13":"1042","14":"MCCS","15":"P. palmivora | 1158","16":"Jennifer | B","17":"Cepec_2004 | B"},{"1":"921","2":"1158","3":"R2","4":"1","5":"Cepec_2004","6":"0.000","7":"0.000","8":"0.0000","9":"B","10":"Jennifer","11":"P. palmivora","12":"939F2","13":"1042","14":"MCCS","15":"P. palmivora | 1158","16":"Jennifer | B","17":"Cepec_2004 | B"},{"1":"922","2":"1158","3":"R2","4":"2","5":"Cepec_2004","6":"0.000","7":"0.000","8":"0.0000","9":"B","10":"Jennifer","11":"P. palmivora","12":"939F2","13":"1042","14":"MCCS","15":"P. palmivora | 1158","16":"Jennifer | B","17":"Cepec_2004 | B"},{"1":"923","2":"1158","3":"R2","4":"3","5":"Cepec_2004","6":"0.000","7":"0.000","8":"0.0000","9":"B","10":"Jennifer","11":"P. palmivora","12":"939F2","13":"1042","14":"MCCS","15":"P. palmivora | 1158","16":"Jennifer | B","17":"Cepec_2004 | B"},{"1":"924","2":"1158","3":"R2","4":"4","5":"Cepec_2004","6":"0.000","7":"0.000","8":"0.0000","9":"B","10":"Jennifer","11":"P. palmivora","12":"939F2","13":"1042","14":"MCCS","15":"P. palmivora | 1158","16":"Jennifer | B","17":"Cepec_2004 | B"},{"1":"925","2":"1158","3":"R2","4":"5","5":"Cepec_2004","6":"0.000","7":"0.000","8":"0.0000","9":"B","10":"Jennifer","11":"P. palmivora","12":"939F2","13":"1042","14":"MCCS","15":"P. palmivora | 1158","16":"Jennifer | B","17":"Cepec_2004 | B"},{"1":"926","2":"1158","3":"R3","4":"1","5":"Cepec_2004","6":"0.000","7":"0.000","8":"0.0000","9":"B","10":"Jennifer","11":"P. palmivora","12":"939F2","13":"1042","14":"MCCS","15":"P. palmivora | 1158","16":"Jennifer | B","17":"Cepec_2004 | B"},{"1":"927","2":"1158","3":"R3","4":"2","5":"Cepec_2004","6":"0.000","7":"0.000","8":"0.0000","9":"B","10":"Jennifer","11":"P. palmivora","12":"939F2","13":"1042","14":"MCCS","15":"P. palmivora | 1158","16":"Jennifer | B","17":"Cepec_2004 | B"},{"1":"928","2":"1158","3":"R3","4":"3","5":"Cepec_2004","6":"0.000","7":"0.000","8":"0.0000","9":"B","10":"Jennifer","11":"P. palmivora","12":"939F2","13":"1042","14":"MCCS","15":"P. palmivora | 1158","16":"Jennifer | B","17":"Cepec_2004 | B"},{"1":"929","2":"1158","3":"R3","4":"4","5":"Cepec_2004","6":"0.000","7":"0.000","8":"0.0000","9":"B","10":"Jennifer","11":"P. palmivora","12":"939F2","13":"1042","14":"MCCS","15":"P. palmivora | 1158","16":"Jennifer | B","17":"Cepec_2004 | B"},{"1":"930","2":"1158","3":"R3","4":"5","5":"Cepec_2004","6":"121.210","7":"21.710","8":"71.4600","9":"B","10":"Jennifer","11":"P. palmivora","12":"939F2","13":"1042","14":"MCCS","15":"P. palmivora | 1158","16":"Jennifer | B","17":"Cepec_2004 | B"},{"1":"931","2":"1158","3":"R1","4":"1","5":"CP49","6":"0.000","7":"0.000","8":"0.0000","9":"B","10":"Jennifer","11":"P. palmivora","12":"939F2","13":"1042","14":"MCCS","15":"P. palmivora | 1158","16":"Jennifer | B","17":"CP49 | B"},{"1":"932","2":"1158","3":"R1","4":"2","5":"CP49","6":"0.000","7":"0.000","8":"0.0000","9":"B","10":"Jennifer","11":"P. palmivora","12":"939F2","13":"1042","14":"MCCS","15":"P. palmivora | 1158","16":"Jennifer | B","17":"CP49 | B"},{"1":"933","2":"1158","3":"R1","4":"3","5":"CP49","6":"0.000","7":"0.000","8":"0.0000","9":"B","10":"Jennifer","11":"P. palmivora","12":"939F2","13":"1042","14":"MCCS","15":"P. palmivora | 1158","16":"Jennifer | B","17":"CP49 | B"},{"1":"934","2":"1158","3":"R1","4":"4","5":"CP49","6":"9.470","7":"0.000","8":"4.7350","9":"B","10":"Jennifer","11":"P. palmivora","12":"939F2","13":"1042","14":"MCCS","15":"P. palmivora | 1158","16":"Jennifer | B","17":"CP49 | B"},{"1":"935","2":"1158","3":"R1","4":"5","5":"CP49","6":"10.100","7":"9.050","8":"9.5750","9":"B","10":"Jennifer","11":"P. palmivora","12":"939F2","13":"1042","14":"MCCS","15":"P. palmivora | 1158","16":"Jennifer | B","17":"CP49 | B"},{"1":"936","2":"1158","3":"R2","4":"1","5":"CP49","6":"0.000","7":"0.000","8":"0.0000","9":"B","10":"Jennifer","11":"P. palmivora","12":"939F2","13":"1042","14":"MCCS","15":"P. palmivora | 1158","16":"Jennifer | B","17":"CP49 | B"},{"1":"937","2":"1158","3":"R2","4":"2","5":"CP49","6":"0.000","7":"0.000","8":"0.0000","9":"B","10":"Jennifer","11":"P. palmivora","12":"939F2","13":"1042","14":"MCCS","15":"P. palmivora | 1158","16":"Jennifer | B","17":"CP49 | B"},{"1":"938","2":"1158","3":"R2","4":"3","5":"CP49","6":"0.000","7":"0.000","8":"0.0000","9":"B","10":"Jennifer","11":"P. palmivora","12":"939F2","13":"1042","14":"MCCS","15":"P. palmivora | 1158","16":"Jennifer | B","17":"CP49 | B"},{"1":"939","2":"1158","3":"R2","4":"4","5":"CP49","6":"0.000","7":"0.000","8":"0.0000","9":"B","10":"Jennifer","11":"P. palmivora","12":"939F2","13":"1042","14":"MCCS","15":"P. palmivora | 1158","16":"Jennifer | B","17":"CP49 | B"},{"1":"940","2":"1158","3":"R2","4":"5","5":"CP49","6":"11.130","7":"8.920","8":"10.0250","9":"B","10":"Jennifer","11":"P. palmivora","12":"939F2","13":"1042","14":"MCCS","15":"P. palmivora | 1158","16":"Jennifer | B","17":"CP49 | B"},{"1":"941","2":"1158","3":"R3","4":"1","5":"CP49","6":"0.000","7":"0.000","8":"0.0000","9":"B","10":"Jennifer","11":"P. palmivora","12":"939F2","13":"1042","14":"MCCS","15":"P. palmivora | 1158","16":"Jennifer | B","17":"CP49 | B"},{"1":"942","2":"1158","3":"R3","4":"2","5":"CP49","6":"7.740","7":"9.130","8":"8.4350","9":"B","10":"Jennifer","11":"P. palmivora","12":"939F2","13":"1042","14":"MCCS","15":"P. palmivora | 1158","16":"Jennifer | B","17":"CP49 | B"},{"1":"943","2":"1158","3":"R3","4":"3","5":"CP49","6":"8.270","7":"9.770","8":"9.0200","9":"B","10":"Jennifer","11":"P. palmivora","12":"939F2","13":"1042","14":"MCCS","15":"P. palmivora | 1158","16":"Jennifer | B","17":"CP49 | B"},{"1":"944","2":"1158","3":"R3","4":"4","5":"CP49","6":"9.620","7":"10.410","8":"10.0150","9":"B","10":"Jennifer","11":"P. palmivora","12":"939F2","13":"1042","14":"MCCS","15":"P. palmivora | 1158","16":"Jennifer | B","17":"CP49 | B"},{"1":"945","2":"1158","3":"R3","4":"5","5":"CP49","6":"11.340","7":"12.770","8":"12.0550","9":"B","10":"Jennifer","11":"P. palmivora","12":"939F2","13":"1042","14":"MCCS","15":"P. palmivora | 1158","16":"Jennifer | B","17":"CP49 | B"},{"1":"946","2":"1158","3":"R1","4":"1","5":"PS1319","6":"0.000","7":"0.000","8":"0.0000","9":"B","10":"Jennifer","11":"P. palmivora","12":"939F2","13":"1042","14":"MCCS","15":"P. palmivora | 1158","16":"Jennifer | B","17":"PS1319 | B"},{"1":"947","2":"1158","3":"R1","4":"2","5":"PS1319","6":"0.000","7":"0.000","8":"0.0000","9":"B","10":"Jennifer","11":"P. palmivora","12":"939F2","13":"1042","14":"MCCS","15":"P. palmivora | 1158","16":"Jennifer | B","17":"PS1319 | B"},{"1":"948","2":"1158","3":"R1","4":"3","5":"PS1319","6":"0.000","7":"0.000","8":"0.0000","9":"B","10":"Jennifer","11":"P. palmivora","12":"939F2","13":"1042","14":"MCCS","15":"P. palmivora | 1158","16":"Jennifer | B","17":"PS1319 | B"},{"1":"949","2":"1158","3":"R1","4":"4","5":"PS1319","6":"15.210","7":"9.910","8":"12.5600","9":"B","10":"Jennifer","11":"P. palmivora","12":"939F2","13":"1042","14":"MCCS","15":"P. palmivora | 1158","16":"Jennifer | B","17":"PS1319 | B"},{"1":"950","2":"1158","3":"R1","4":"5","5":"PS1319","6":"24.390","7":"24.970","8":"24.6800","9":"B","10":"Jennifer","11":"P. palmivora","12":"939F2","13":"1042","14":"MCCS","15":"P. palmivora | 1158","16":"Jennifer | B","17":"PS1319 | B"},{"1":"951","2":"1158","3":"R2","4":"1","5":"PS1319","6":"0.000","7":"0.000","8":"0.0000","9":"B","10":"Jennifer","11":"P. palmivora","12":"939F2","13":"1042","14":"MCCS","15":"P. palmivora | 1158","16":"Jennifer | B","17":"PS1319 | B"},{"1":"952","2":"1158","3":"R2","4":"2","5":"PS1319","6":"7.610","7":"8.190","8":"7.9000","9":"B","10":"Jennifer","11":"P. palmivora","12":"939F2","13":"1042","14":"MCCS","15":"P. palmivora | 1158","16":"Jennifer | B","17":"PS1319 | B"},{"1":"953","2":"1158","3":"R2","4":"3","5":"PS1319","6":"15.810","7":"12.440","8":"14.1250","9":"B","10":"Jennifer","11":"P. palmivora","12":"939F2","13":"1042","14":"MCCS","15":"P. palmivora | 1158","16":"Jennifer | B","17":"PS1319 | B"},{"1":"954","2":"1158","3":"R2","4":"4","5":"PS1319","6":"22.630","7":"18.790","8":"20.7100","9":"B","10":"Jennifer","11":"P. palmivora","12":"939F2","13":"1042","14":"MCCS","15":"P. palmivora | 1158","16":"Jennifer | B","17":"PS1319 | B"},{"1":"955","2":"1158","3":"R2","4":"5","5":"PS1319","6":"34.330","7":"28.660","8":"31.4950","9":"B","10":"Jennifer","11":"P. palmivora","12":"939F2","13":"1042","14":"MCCS","15":"P. palmivora | 1158","16":"Jennifer | B","17":"PS1319 | B"},{"1":"956","2":"1158","3":"R3","4":"1","5":"PS1319","6":"0.000","7":"0.000","8":"0.0000","9":"B","10":"Jennifer","11":"P. palmivora","12":"939F2","13":"1042","14":"MCCS","15":"P. palmivora | 1158","16":"Jennifer | B","17":"PS1319 | B"},{"1":"957","2":"1158","3":"R3","4":"2","5":"PS1319","6":"0.000","7":"0.000","8":"0.0000","9":"B","10":"Jennifer","11":"P. palmivora","12":"939F2","13":"1042","14":"MCCS","15":"P. palmivora | 1158","16":"Jennifer | B","17":"PS1319 | B"},{"1":"958","2":"1158","3":"R3","4":"3","5":"PS1319","6":"0.000","7":"0.000","8":"0.0000","9":"B","10":"Jennifer","11":"P. palmivora","12":"939F2","13":"1042","14":"MCCS","15":"P. palmivora | 1158","16":"Jennifer | B","17":"PS1319 | B"},{"1":"959","2":"1158","3":"R3","4":"4","5":"PS1319","6":"9.540","7":"0.000","8":"4.7700","9":"B","10":"Jennifer","11":"P. palmivora","12":"939F2","13":"1042","14":"MCCS","15":"P. palmivora | 1158","16":"Jennifer | B","17":"PS1319 | B"},{"1":"960","2":"1158","3":"R3","4":"5","5":"PS1319","6":"15.450","7":"18.030","8":"16.7400","9":"B","10":"Jennifer","11":"P. palmivora","12":"939F2","13":"1042","14":"MCCS","15":"P. palmivora | 1158","16":"Jennifer | B","17":"PS1319 | B"},{"1":"961","2":"906","3":"R1","4":"1","5":"CCN51","6":"9.180","7":"0.000","8":"4.5900","9":"B","10":"Jennifer","11":"P. palmivora","12":"985_F","13":"1767","14":"Bom Sossego","15":"P. palmivora | 906","16":"Jennifer | B","17":"CCN51 | B"},{"1":"962","2":"906","3":"R1","4":"2","5":"CCN51","6":"14.570","7":"10.070","8":"12.3200","9":"B","10":"Jennifer","11":"P. palmivora","12":"985_F","13":"1767","14":"Bom Sossego","15":"P. palmivora | 906","16":"Jennifer | B","17":"CCN51 | B"},{"1":"963","2":"906","3":"R1","4":"3","5":"CCN51","6":"19.050","7":"19.350","8":"19.2000","9":"B","10":"Jennifer","11":"P. palmivora","12":"985_F","13":"1767","14":"Bom Sossego","15":"P. palmivora | 906","16":"Jennifer | B","17":"CCN51 | B"},{"1":"964","2":"906","3":"R1","4":"4","5":"CCN51","6":"26.110","7":"28.180","8":"27.1450","9":"B","10":"Jennifer","11":"P. palmivora","12":"985_F","13":"1767","14":"Bom Sossego","15":"P. palmivora | 906","16":"Jennifer | B","17":"CCN51 | B"},{"1":"965","2":"906","3":"R1","4":"5","5":"CCN51","6":"52.060","7":"55.370","8":"53.7150","9":"B","10":"Jennifer","11":"P. palmivora","12":"985_F","13":"1767","14":"Bom Sossego","15":"P. palmivora | 906","16":"Jennifer | B","17":"CCN51 | B"},{"1":"966","2":"906","3":"R2","4":"1","5":"CCN51","6":"0.000","7":"0.000","8":"0.0000","9":"B","10":"Jennifer","11":"P. palmivora","12":"985_F","13":"1767","14":"Bom Sossego","15":"P. palmivora | 906","16":"Jennifer | B","17":"CCN51 | B"},{"1":"967","2":"906","3":"R2","4":"2","5":"CCN51","6":"0.000","7":"0.000","8":"0.0000","9":"B","10":"Jennifer","11":"P. palmivora","12":"985_F","13":"1767","14":"Bom Sossego","15":"P. palmivora | 906","16":"Jennifer | B","17":"CCN51 | B"},{"1":"968","2":"906","3":"R2","4":"3","5":"CCN51","6":"0.000","7":"0.000","8":"0.0000","9":"B","10":"Jennifer","11":"P. palmivora","12":"985_F","13":"1767","14":"Bom Sossego","15":"P. palmivora | 906","16":"Jennifer | B","17":"CCN51 | B"},{"1":"969","2":"906","3":"R2","4":"4","5":"CCN51","6":"0.000","7":"0.000","8":"0.0000","9":"B","10":"Jennifer","11":"P. palmivora","12":"985_F","13":"1767","14":"Bom Sossego","15":"P. palmivora | 906","16":"Jennifer | B","17":"CCN51 | B"},{"1":"970","2":"906","3":"R2","4":"5","5":"CCN51","6":"0.000","7":"0.000","8":"0.0000","9":"B","10":"Jennifer","11":"P. palmivora","12":"985_F","13":"1767","14":"Bom Sossego","15":"P. palmivora | 906","16":"Jennifer | B","17":"CCN51 | B"},{"1":"971","2":"906","3":"R3","4":"1","5":"CCN51","6":"0.000","7":"0.000","8":"0.0000","9":"B","10":"Jennifer","11":"P. palmivora","12":"985_F","13":"1767","14":"Bom Sossego","15":"P. palmivora | 906","16":"Jennifer | B","17":"CCN51 | B"},{"1":"972","2":"906","3":"R3","4":"2","5":"CCN51","6":"0.000","7":"0.000","8":"0.0000","9":"B","10":"Jennifer","11":"P. palmivora","12":"985_F","13":"1767","14":"Bom Sossego","15":"P. palmivora | 906","16":"Jennifer | B","17":"CCN51 | B"},{"1":"973","2":"906","3":"R3","4":"3","5":"CCN51","6":"0.000","7":"0.000","8":"0.0000","9":"B","10":"Jennifer","11":"P. palmivora","12":"985_F","13":"1767","14":"Bom Sossego","15":"P. palmivora | 906","16":"Jennifer | B","17":"CCN51 | B"},{"1":"974","2":"906","3":"R3","4":"4","5":"CCN51","6":"0.000","7":"0.000","8":"0.0000","9":"B","10":"Jennifer","11":"P. palmivora","12":"985_F","13":"1767","14":"Bom Sossego","15":"P. palmivora | 906","16":"Jennifer | B","17":"CCN51 | B"},{"1":"975","2":"906","3":"R3","4":"5","5":"CCN51","6":"0.000","7":"0.000","8":"0.0000","9":"B","10":"Jennifer","11":"P. palmivora","12":"985_F","13":"1767","14":"Bom Sossego","15":"P. palmivora | 906","16":"Jennifer | B","17":"CCN51 | B"},{"1":"976","2":"906","3":"R1","4":"1","5":"Cepec_2004","6":"0.000","7":"0.000","8":"0.0000","9":"B","10":"Jennifer","11":"P. palmivora","12":"985_F","13":"1767","14":"Bom Sossego","15":"P. palmivora | 906","16":"Jennifer | B","17":"Cepec_2004 | B"},{"1":"977","2":"906","3":"R1","4":"2","5":"Cepec_2004","6":"0.000","7":"0.000","8":"0.0000","9":"B","10":"Jennifer","11":"P. palmivora","12":"985_F","13":"1767","14":"Bom Sossego","15":"P. palmivora | 906","16":"Jennifer | B","17":"Cepec_2004 | B"},{"1":"978","2":"906","3":"R1","4":"3","5":"Cepec_2004","6":"0.000","7":"0.000","8":"0.0000","9":"B","10":"Jennifer","11":"P. palmivora","12":"985_F","13":"1767","14":"Bom Sossego","15":"P. palmivora | 906","16":"Jennifer | B","17":"Cepec_2004 | B"},{"1":"979","2":"906","3":"R1","4":"4","5":"Cepec_2004","6":"34.670","7":"52.560","8":"43.6150","9":"B","10":"Jennifer","11":"P. palmivora","12":"985_F","13":"1767","14":"Bom Sossego","15":"P. palmivora | 906","16":"Jennifer | B","17":"Cepec_2004 | B"},{"1":"980","2":"906","3":"R1","4":"5","5":"Cepec_2004","6":"65.770","7":"92.760","8":"79.2650","9":"B","10":"Jennifer","11":"P. palmivora","12":"985_F","13":"1767","14":"Bom Sossego","15":"P. palmivora | 906","16":"Jennifer | B","17":"Cepec_2004 | B"},{"1":"981","2":"906","3":"R2","4":"1","5":"Cepec_2004","6":"0.000","7":"0.000","8":"0.0000","9":"B","10":"Jennifer","11":"P. palmivora","12":"985_F","13":"1767","14":"Bom Sossego","15":"P. palmivora | 906","16":"Jennifer | B","17":"Cepec_2004 | B"},{"1":"982","2":"906","3":"R2","4":"2","5":"Cepec_2004","6":"0.000","7":"0.000","8":"0.0000","9":"B","10":"Jennifer","11":"P. palmivora","12":"985_F","13":"1767","14":"Bom Sossego","15":"P. palmivora | 906","16":"Jennifer | B","17":"Cepec_2004 | B"},{"1":"983","2":"906","3":"R2","4":"3","5":"Cepec_2004","6":"0.000","7":"0.000","8":"0.0000","9":"B","10":"Jennifer","11":"P. palmivora","12":"985_F","13":"1767","14":"Bom Sossego","15":"P. palmivora | 906","16":"Jennifer | B","17":"Cepec_2004 | B"},{"1":"984","2":"906","3":"R2","4":"4","5":"Cepec_2004","6":"0.000","7":"0.000","8":"0.0000","9":"B","10":"Jennifer","11":"P. palmivora","12":"985_F","13":"1767","14":"Bom Sossego","15":"P. palmivora | 906","16":"Jennifer | B","17":"Cepec_2004 | B"},{"1":"985","2":"906","3":"R2","4":"5","5":"Cepec_2004","6":"0.000","7":"0.000","8":"0.0000","9":"B","10":"Jennifer","11":"P. palmivora","12":"985_F","13":"1767","14":"Bom Sossego","15":"P. palmivora | 906","16":"Jennifer | B","17":"Cepec_2004 | B"},{"1":"986","2":"906","3":"R3","4":"1","5":"Cepec_2004","6":"11.044","7":"16.388","8":"13.7160","9":"B","10":"Jennifer","11":"P. palmivora","12":"985_F","13":"1767","14":"Bom Sossego","15":"P. palmivora | 906","16":"Jennifer | B","17":"Cepec_2004 | B"},{"1":"987","2":"906","3":"R3","4":"2","5":"Cepec_2004","6":"12.170","7":"18.903","8":"15.5365","9":"B","10":"Jennifer","11":"P. palmivora","12":"985_F","13":"1767","14":"Bom Sossego","15":"P. palmivora | 906","16":"Jennifer | B","17":"Cepec_2004 | B"},{"1":"988","2":"906","3":"R3","4":"3","5":"Cepec_2004","6":"13.559","7":"18.903","8":"16.2310","9":"B","10":"Jennifer","11":"P. palmivora","12":"985_F","13":"1767","14":"Bom Sossego","15":"P. palmivora | 906","16":"Jennifer | B","17":"Cepec_2004 | B"},{"1":"989","2":"906","3":"R3","4":"4","5":"Cepec_2004","6":"14.132","7":"18.903","8":"16.5175","9":"B","10":"Jennifer","11":"P. palmivora","12":"985_F","13":"1767","14":"Bom Sossego","15":"P. palmivora | 906","16":"Jennifer | B","17":"Cepec_2004 | B"},{"1":"990","2":"906","3":"R3","4":"5","5":"Cepec_2004","6":"NA","7":"NA","8":"NA","9":"B","10":"Jennifer","11":"P. palmivora","12":"985_F","13":"1767","14":"Bom Sossego","15":"P. palmivora | 906","16":"Jennifer | B","17":"Cepec_2004 | B"},{"1":"991","2":"906","3":"R1","4":"1","5":"CP49","6":"0.000","7":"0.000","8":"0.0000","9":"B","10":"Jennifer","11":"P. palmivora","12":"985_F","13":"1767","14":"Bom Sossego","15":"P. palmivora | 906","16":"Jennifer | B","17":"CP49 | B"},{"1":"992","2":"906","3":"R1","4":"2","5":"CP49","6":"0.000","7":"0.000","8":"0.0000","9":"B","10":"Jennifer","11":"P. palmivora","12":"985_F","13":"1767","14":"Bom Sossego","15":"P. palmivora | 906","16":"Jennifer | B","17":"CP49 | B"},{"1":"993","2":"906","3":"R1","4":"3","5":"CP49","6":"15.980","7":"10.970","8":"13.4750","9":"B","10":"Jennifer","11":"P. palmivora","12":"985_F","13":"1767","14":"Bom Sossego","15":"P. palmivora | 906","16":"Jennifer | B","17":"CP49 | B"},{"1":"994","2":"906","3":"R1","4":"4","5":"CP49","6":"20.870","7":"17.010","8":"18.9400","9":"B","10":"Jennifer","11":"P. palmivora","12":"985_F","13":"1767","14":"Bom Sossego","15":"P. palmivora | 906","16":"Jennifer | B","17":"CP49 | B"},{"1":"995","2":"906","3":"R1","4":"5","5":"CP49","6":"35.750","7":"43.530","8":"39.6400","9":"B","10":"Jennifer","11":"P. palmivora","12":"985_F","13":"1767","14":"Bom Sossego","15":"P. palmivora | 906","16":"Jennifer | B","17":"CP49 | B"},{"1":"996","2":"906","3":"R2","4":"1","5":"CP49","6":"0.000","7":"0.000","8":"0.0000","9":"B","10":"Jennifer","11":"P. palmivora","12":"985_F","13":"1767","14":"Bom Sossego","15":"P. palmivora | 906","16":"Jennifer | B","17":"CP49 | B"},{"1":"997","2":"906","3":"R2","4":"2","5":"CP49","6":"0.000","7":"0.000","8":"0.0000","9":"B","10":"Jennifer","11":"P. palmivora","12":"985_F","13":"1767","14":"Bom Sossego","15":"P. palmivora | 906","16":"Jennifer | B","17":"CP49 | B"},{"1":"998","2":"906","3":"R2","4":"3","5":"CP49","6":"0.000","7":"0.000","8":"0.0000","9":"B","10":"Jennifer","11":"P. palmivora","12":"985_F","13":"1767","14":"Bom Sossego","15":"P. palmivora | 906","16":"Jennifer | B","17":"CP49 | B"},{"1":"999","2":"906","3":"R2","4":"4","5":"CP49","6":"0.000","7":"0.000","8":"0.0000","9":"B","10":"Jennifer","11":"P. palmivora","12":"985_F","13":"1767","14":"Bom Sossego","15":"P. palmivora | 906","16":"Jennifer | B","17":"CP49 | B"},{"1":"1000","2":"906","3":"R2","4":"5","5":"CP49","6":"0.000","7":"0.000","8":"0.0000","9":"B","10":"Jennifer","11":"P. palmivora","12":"985_F","13":"1767","14":"Bom Sossego","15":"P. palmivora | 906","16":"Jennifer | B","17":"CP49 | B"},{"1":"1001","2":"906","3":"R3","4":"1","5":"CP49","6":"0.000","7":"0.000","8":"0.0000","9":"B","10":"Jennifer","11":"P. palmivora","12":"985_F","13":"1767","14":"Bom Sossego","15":"P. palmivora | 906","16":"Jennifer | B","17":"CP49 | B"},{"1":"1002","2":"906","3":"R3","4":"2","5":"CP49","6":"0.000","7":"0.000","8":"0.0000","9":"B","10":"Jennifer","11":"P. palmivora","12":"985_F","13":"1767","14":"Bom Sossego","15":"P. palmivora | 906","16":"Jennifer | B","17":"CP49 | B"},{"1":"1003","2":"906","3":"R3","4":"3","5":"CP49","6":"0.000","7":"0.000","8":"0.0000","9":"B","10":"Jennifer","11":"P. palmivora","12":"985_F","13":"1767","14":"Bom Sossego","15":"P. palmivora | 906","16":"Jennifer | B","17":"CP49 | B"},{"1":"1004","2":"906","3":"R3","4":"4","5":"CP49","6":"0.000","7":"0.000","8":"0.0000","9":"B","10":"Jennifer","11":"P. palmivora","12":"985_F","13":"1767","14":"Bom Sossego","15":"P. palmivora | 906","16":"Jennifer | B","17":"CP49 | B"},{"1":"1005","2":"906","3":"R3","4":"5","5":"CP49","6":"0.000","7":"0.000","8":"0.0000","9":"B","10":"Jennifer","11":"P. palmivora","12":"985_F","13":"1767","14":"Bom Sossego","15":"P. palmivora | 906","16":"Jennifer | B","17":"CP49 | B"},{"1":"1006","2":"906","3":"R1","4":"1","5":"PS1319","6":"0.000","7":"0.000","8":"0.0000","9":"B","10":"Jennifer","11":"P. palmivora","12":"985_F","13":"1767","14":"Bom Sossego","15":"P. palmivora | 906","16":"Jennifer | B","17":"PS1319 | B"},{"1":"1007","2":"906","3":"R1","4":"2","5":"PS1319","6":"0.000","7":"0.000","8":"0.0000","9":"B","10":"Jennifer","11":"P. palmivora","12":"985_F","13":"1767","14":"Bom Sossego","15":"P. palmivora | 906","16":"Jennifer | B","17":"PS1319 | B"},{"1":"1008","2":"906","3":"R1","4":"3","5":"PS1319","6":"8.530","7":"10.190","8":"9.3600","9":"B","10":"Jennifer","11":"P. palmivora","12":"985_F","13":"1767","14":"Bom Sossego","15":"P. palmivora | 906","16":"Jennifer | B","17":"PS1319 | B"},{"1":"1009","2":"906","3":"R1","4":"4","5":"PS1319","6":"8.840","7":"12.020","8":"10.4300","9":"B","10":"Jennifer","11":"P. palmivora","12":"985_F","13":"1767","14":"Bom Sossego","15":"P. palmivora | 906","16":"Jennifer | B","17":"PS1319 | B"},{"1":"1010","2":"906","3":"R1","4":"5","5":"PS1319","6":"13.270","7":"13.140","8":"13.2050","9":"B","10":"Jennifer","11":"P. palmivora","12":"985_F","13":"1767","14":"Bom Sossego","15":"P. palmivora | 906","16":"Jennifer | B","17":"PS1319 | B"},{"1":"1011","2":"906","3":"R2","4":"1","5":"PS1319","6":"0.000","7":"0.000","8":"0.0000","9":"B","10":"Jennifer","11":"P. palmivora","12":"985_F","13":"1767","14":"Bom Sossego","15":"P. palmivora | 906","16":"Jennifer | B","17":"PS1319 | B"},{"1":"1012","2":"906","3":"R2","4":"2","5":"PS1319","6":"0.000","7":"0.000","8":"0.0000","9":"B","10":"Jennifer","11":"P. palmivora","12":"985_F","13":"1767","14":"Bom Sossego","15":"P. palmivora | 906","16":"Jennifer | B","17":"PS1319 | B"},{"1":"1013","2":"906","3":"R2","4":"3","5":"PS1319","6":"0.000","7":"0.000","8":"0.0000","9":"B","10":"Jennifer","11":"P. palmivora","12":"985_F","13":"1767","14":"Bom Sossego","15":"P. palmivora | 906","16":"Jennifer | B","17":"PS1319 | B"},{"1":"1014","2":"906","3":"R2","4":"4","5":"PS1319","6":"0.000","7":"0.000","8":"0.0000","9":"B","10":"Jennifer","11":"P. palmivora","12":"985_F","13":"1767","14":"Bom Sossego","15":"P. palmivora | 906","16":"Jennifer | B","17":"PS1319 | B"},{"1":"1015","2":"906","3":"R2","4":"5","5":"PS1319","6":"0.000","7":"0.000","8":"0.0000","9":"B","10":"Jennifer","11":"P. palmivora","12":"985_F","13":"1767","14":"Bom Sossego","15":"P. palmivora | 906","16":"Jennifer | B","17":"PS1319 | B"},{"1":"1016","2":"906","3":"R3","4":"1","5":"PS1319","6":"0.000","7":"0.000","8":"0.0000","9":"B","10":"Jennifer","11":"P. palmivora","12":"985_F","13":"1767","14":"Bom Sossego","15":"P. palmivora | 906","16":"Jennifer | B","17":"PS1319 | B"},{"1":"1017","2":"906","3":"R3","4":"2","5":"PS1319","6":"0.000","7":"0.000","8":"0.0000","9":"B","10":"Jennifer","11":"P. palmivora","12":"985_F","13":"1767","14":"Bom Sossego","15":"P. palmivora | 906","16":"Jennifer | B","17":"PS1319 | B"},{"1":"1018","2":"906","3":"R3","4":"3","5":"PS1319","6":"0.000","7":"0.000","8":"0.0000","9":"B","10":"Jennifer","11":"P. palmivora","12":"985_F","13":"1767","14":"Bom Sossego","15":"P. palmivora | 906","16":"Jennifer | B","17":"PS1319 | B"},{"1":"1019","2":"906","3":"R3","4":"4","5":"PS1319","6":"0.000","7":"0.000","8":"0.0000","9":"B","10":"Jennifer","11":"P. palmivora","12":"985_F","13":"1767","14":"Bom Sossego","15":"P. palmivora | 906","16":"Jennifer | B","17":"PS1319 | B"},{"1":"1020","2":"906","3":"R3","4":"5","5":"PS1319","6":"0.000","7":"0.000","8":"0.0000","9":"B","10":"Jennifer","11":"P. palmivora","12":"985_F","13":"1767","14":"Bom Sossego","15":"P. palmivora | 906","16":"Jennifer | B","17":"PS1319 | B"},{"1":"1021","2":"Control","3":"R1","4":"1","5":"CCN51","6":"0.000","7":"0.000","8":"0.0000","9":"B","10":"Jennifer","11":"Control","12":"Control","13":"Control","14":"Control","15":"Control | Control","16":"Jennifer | B","17":"CCN51 | B"},{"1":"1022","2":"Control","3":"R1","4":"2","5":"CCN51","6":"0.000","7":"0.000","8":"0.0000","9":"B","10":"Jennifer","11":"Control","12":"Control","13":"Control","14":"Control","15":"Control | Control","16":"Jennifer | B","17":"CCN51 | B"},{"1":"1023","2":"Control","3":"R1","4":"3","5":"CCN51","6":"0.000","7":"0.000","8":"0.0000","9":"B","10":"Jennifer","11":"Control","12":"Control","13":"Control","14":"Control","15":"Control | Control","16":"Jennifer | B","17":"CCN51 | B"},{"1":"1024","2":"Control","3":"R1","4":"4","5":"CCN51","6":"0.000","7":"0.000","8":"0.0000","9":"B","10":"Jennifer","11":"Control","12":"Control","13":"Control","14":"Control","15":"Control | Control","16":"Jennifer | B","17":"CCN51 | B"},{"1":"1025","2":"Control","3":"R1","4":"5","5":"CCN51","6":"0.000","7":"0.000","8":"0.0000","9":"B","10":"Jennifer","11":"Control","12":"Control","13":"Control","14":"Control","15":"Control | Control","16":"Jennifer | B","17":"CCN51 | B"},{"1":"1026","2":"Control","3":"R2","4":"1","5":"CCN51","6":"0.000","7":"0.000","8":"0.0000","9":"B","10":"Jennifer","11":"Control","12":"Control","13":"Control","14":"Control","15":"Control | Control","16":"Jennifer | B","17":"CCN51 | B"},{"1":"1027","2":"Control","3":"R2","4":"2","5":"CCN51","6":"0.000","7":"0.000","8":"0.0000","9":"B","10":"Jennifer","11":"Control","12":"Control","13":"Control","14":"Control","15":"Control | Control","16":"Jennifer | B","17":"CCN51 | B"},{"1":"1028","2":"Control","3":"R2","4":"3","5":"CCN51","6":"0.000","7":"0.000","8":"0.0000","9":"B","10":"Jennifer","11":"Control","12":"Control","13":"Control","14":"Control","15":"Control | Control","16":"Jennifer | B","17":"CCN51 | B"},{"1":"1029","2":"Control","3":"R2","4":"4","5":"CCN51","6":"0.000","7":"0.000","8":"0.0000","9":"B","10":"Jennifer","11":"Control","12":"Control","13":"Control","14":"Control","15":"Control | Control","16":"Jennifer | B","17":"CCN51 | B"},{"1":"1030","2":"Control","3":"R2","4":"5","5":"CCN51","6":"0.000","7":"0.000","8":"0.0000","9":"B","10":"Jennifer","11":"Control","12":"Control","13":"Control","14":"Control","15":"Control | Control","16":"Jennifer | B","17":"CCN51 | B"},{"1":"1031","2":"Control","3":"R3","4":"1","5":"CCN51","6":"0.000","7":"0.000","8":"0.0000","9":"B","10":"Jennifer","11":"Control","12":"Control","13":"Control","14":"Control","15":"Control | Control","16":"Jennifer | B","17":"CCN51 | B"},{"1":"1032","2":"Control","3":"R3","4":"2","5":"CCN51","6":"0.000","7":"0.000","8":"0.0000","9":"B","10":"Jennifer","11":"Control","12":"Control","13":"Control","14":"Control","15":"Control | Control","16":"Jennifer | B","17":"CCN51 | B"},{"1":"1033","2":"Control","3":"R3","4":"3","5":"CCN51","6":"0.000","7":"0.000","8":"0.0000","9":"B","10":"Jennifer","11":"Control","12":"Control","13":"Control","14":"Control","15":"Control | Control","16":"Jennifer | B","17":"CCN51 | B"},{"1":"1034","2":"Control","3":"R3","4":"4","5":"CCN51","6":"0.000","7":"0.000","8":"0.0000","9":"B","10":"Jennifer","11":"Control","12":"Control","13":"Control","14":"Control","15":"Control | Control","16":"Jennifer | B","17":"CCN51 | B"},{"1":"1035","2":"Control","3":"R3","4":"5","5":"CCN51","6":"0.000","7":"0.000","8":"0.0000","9":"B","10":"Jennifer","11":"Control","12":"Control","13":"Control","14":"Control","15":"Control | Control","16":"Jennifer | B","17":"CCN51 | B"},{"1":"1036","2":"Control","3":"R1","4":"1","5":"Cepec_2004","6":"0.000","7":"0.000","8":"0.0000","9":"B","10":"Jennifer","11":"Control","12":"Control","13":"Control","14":"Control","15":"Control | Control","16":"Jennifer | B","17":"Cepec_2004 | B"},{"1":"1037","2":"Control","3":"R1","4":"2","5":"Cepec_2004","6":"0.000","7":"0.000","8":"0.0000","9":"B","10":"Jennifer","11":"Control","12":"Control","13":"Control","14":"Control","15":"Control | Control","16":"Jennifer | B","17":"Cepec_2004 | B"},{"1":"1038","2":"Control","3":"R1","4":"3","5":"Cepec_2004","6":"0.000","7":"0.000","8":"0.0000","9":"B","10":"Jennifer","11":"Control","12":"Control","13":"Control","14":"Control","15":"Control | Control","16":"Jennifer | B","17":"Cepec_2004 | B"},{"1":"1039","2":"Control","3":"R1","4":"4","5":"Cepec_2004","6":"0.000","7":"0.000","8":"0.0000","9":"B","10":"Jennifer","11":"Control","12":"Control","13":"Control","14":"Control","15":"Control | Control","16":"Jennifer | B","17":"Cepec_2004 | B"},{"1":"1040","2":"Control","3":"R1","4":"5","5":"Cepec_2004","6":"0.000","7":"0.000","8":"0.0000","9":"B","10":"Jennifer","11":"Control","12":"Control","13":"Control","14":"Control","15":"Control | Control","16":"Jennifer | B","17":"Cepec_2004 | B"},{"1":"1041","2":"Control","3":"R2","4":"1","5":"Cepec_2004","6":"0.000","7":"0.000","8":"0.0000","9":"B","10":"Jennifer","11":"Control","12":"Control","13":"Control","14":"Control","15":"Control | Control","16":"Jennifer | B","17":"Cepec_2004 | B"},{"1":"1042","2":"Control","3":"R2","4":"2","5":"Cepec_2004","6":"0.000","7":"0.000","8":"0.0000","9":"B","10":"Jennifer","11":"Control","12":"Control","13":"Control","14":"Control","15":"Control | Control","16":"Jennifer | B","17":"Cepec_2004 | B"},{"1":"1043","2":"Control","3":"R2","4":"3","5":"Cepec_2004","6":"0.000","7":"0.000","8":"0.0000","9":"B","10":"Jennifer","11":"Control","12":"Control","13":"Control","14":"Control","15":"Control | Control","16":"Jennifer | B","17":"Cepec_2004 | B"},{"1":"1044","2":"Control","3":"R2","4":"4","5":"Cepec_2004","6":"0.000","7":"0.000","8":"0.0000","9":"B","10":"Jennifer","11":"Control","12":"Control","13":"Control","14":"Control","15":"Control | Control","16":"Jennifer | B","17":"Cepec_2004 | B"},{"1":"1045","2":"Control","3":"R2","4":"5","5":"Cepec_2004","6":"0.000","7":"0.000","8":"0.0000","9":"B","10":"Jennifer","11":"Control","12":"Control","13":"Control","14":"Control","15":"Control | Control","16":"Jennifer | B","17":"Cepec_2004 | B"},{"1":"1046","2":"Control","3":"R3","4":"1","5":"Cepec_2004","6":"0.000","7":"0.000","8":"0.0000","9":"B","10":"Jennifer","11":"Control","12":"Control","13":"Control","14":"Control","15":"Control | Control","16":"Jennifer | B","17":"Cepec_2004 | B"},{"1":"1047","2":"Control","3":"R3","4":"2","5":"Cepec_2004","6":"0.000","7":"0.000","8":"0.0000","9":"B","10":"Jennifer","11":"Control","12":"Control","13":"Control","14":"Control","15":"Control | Control","16":"Jennifer | B","17":"Cepec_2004 | B"},{"1":"1048","2":"Control","3":"R3","4":"3","5":"Cepec_2004","6":"0.000","7":"0.000","8":"0.0000","9":"B","10":"Jennifer","11":"Control","12":"Control","13":"Control","14":"Control","15":"Control | Control","16":"Jennifer | B","17":"Cepec_2004 | B"},{"1":"1049","2":"Control","3":"R3","4":"4","5":"Cepec_2004","6":"0.000","7":"0.000","8":"0.0000","9":"B","10":"Jennifer","11":"Control","12":"Control","13":"Control","14":"Control","15":"Control | Control","16":"Jennifer | B","17":"Cepec_2004 | B"},{"1":"1050","2":"Control","3":"R3","4":"5","5":"Cepec_2004","6":"0.000","7":"0.000","8":"0.0000","9":"B","10":"Jennifer","11":"Control","12":"Control","13":"Control","14":"Control","15":"Control | Control","16":"Jennifer | B","17":"Cepec_2004 | B"},{"1":"1051","2":"Control","3":"R1","4":"1","5":"CP49","6":"0.000","7":"0.000","8":"0.0000","9":"B","10":"Jennifer","11":"Control","12":"Control","13":"Control","14":"Control","15":"Control | Control","16":"Jennifer | B","17":"CP49 | B"},{"1":"1052","2":"Control","3":"R1","4":"2","5":"CP49","6":"0.000","7":"0.000","8":"0.0000","9":"B","10":"Jennifer","11":"Control","12":"Control","13":"Control","14":"Control","15":"Control | Control","16":"Jennifer | B","17":"CP49 | B"},{"1":"1053","2":"Control","3":"R1","4":"3","5":"CP49","6":"0.000","7":"0.000","8":"0.0000","9":"B","10":"Jennifer","11":"Control","12":"Control","13":"Control","14":"Control","15":"Control | Control","16":"Jennifer | B","17":"CP49 | B"},{"1":"1054","2":"Control","3":"R1","4":"4","5":"CP49","6":"0.000","7":"0.000","8":"0.0000","9":"B","10":"Jennifer","11":"Control","12":"Control","13":"Control","14":"Control","15":"Control | Control","16":"Jennifer | B","17":"CP49 | B"},{"1":"1055","2":"Control","3":"R1","4":"5","5":"CP49","6":"0.000","7":"0.000","8":"0.0000","9":"B","10":"Jennifer","11":"Control","12":"Control","13":"Control","14":"Control","15":"Control | Control","16":"Jennifer | B","17":"CP49 | B"},{"1":"1056","2":"Control","3":"R2","4":"1","5":"CP49","6":"0.000","7":"0.000","8":"0.0000","9":"B","10":"Jennifer","11":"Control","12":"Control","13":"Control","14":"Control","15":"Control | Control","16":"Jennifer | B","17":"CP49 | B"},{"1":"1057","2":"Control","3":"R2","4":"2","5":"CP49","6":"0.000","7":"0.000","8":"0.0000","9":"B","10":"Jennifer","11":"Control","12":"Control","13":"Control","14":"Control","15":"Control | Control","16":"Jennifer | B","17":"CP49 | B"},{"1":"1058","2":"Control","3":"R2","4":"3","5":"CP49","6":"0.000","7":"0.000","8":"0.0000","9":"B","10":"Jennifer","11":"Control","12":"Control","13":"Control","14":"Control","15":"Control | Control","16":"Jennifer | B","17":"CP49 | B"},{"1":"1059","2":"Control","3":"R2","4":"4","5":"CP49","6":"0.000","7":"0.000","8":"0.0000","9":"B","10":"Jennifer","11":"Control","12":"Control","13":"Control","14":"Control","15":"Control | Control","16":"Jennifer | B","17":"CP49 | B"},{"1":"1060","2":"Control","3":"R2","4":"5","5":"CP49","6":"0.000","7":"0.000","8":"0.0000","9":"B","10":"Jennifer","11":"Control","12":"Control","13":"Control","14":"Control","15":"Control | Control","16":"Jennifer | B","17":"CP49 | B"},{"1":"1061","2":"Control","3":"R3","4":"1","5":"CP49","6":"0.000","7":"0.000","8":"0.0000","9":"B","10":"Jennifer","11":"Control","12":"Control","13":"Control","14":"Control","15":"Control | Control","16":"Jennifer | B","17":"CP49 | B"},{"1":"1062","2":"Control","3":"R3","4":"2","5":"CP49","6":"0.000","7":"0.000","8":"0.0000","9":"B","10":"Jennifer","11":"Control","12":"Control","13":"Control","14":"Control","15":"Control | Control","16":"Jennifer | B","17":"CP49 | B"},{"1":"1063","2":"Control","3":"R3","4":"3","5":"CP49","6":"0.000","7":"0.000","8":"0.0000","9":"B","10":"Jennifer","11":"Control","12":"Control","13":"Control","14":"Control","15":"Control | Control","16":"Jennifer | B","17":"CP49 | B"},{"1":"1064","2":"Control","3":"R3","4":"4","5":"CP49","6":"0.000","7":"0.000","8":"0.0000","9":"B","10":"Jennifer","11":"Control","12":"Control","13":"Control","14":"Control","15":"Control | Control","16":"Jennifer | B","17":"CP49 | B"},{"1":"1065","2":"Control","3":"R3","4":"5","5":"CP49","6":"0.000","7":"0.000","8":"0.0000","9":"B","10":"Jennifer","11":"Control","12":"Control","13":"Control","14":"Control","15":"Control | Control","16":"Jennifer | B","17":"CP49 | B"},{"1":"1066","2":"Control","3":"R1","4":"1","5":"PS1319","6":"0.000","7":"0.000","8":"0.0000","9":"B","10":"Jennifer","11":"Control","12":"Control","13":"Control","14":"Control","15":"Control | Control","16":"Jennifer | B","17":"PS1319 | B"},{"1":"1067","2":"Control","3":"R1","4":"2","5":"PS1319","6":"0.000","7":"0.000","8":"0.0000","9":"B","10":"Jennifer","11":"Control","12":"Control","13":"Control","14":"Control","15":"Control | Control","16":"Jennifer | B","17":"PS1319 | B"},{"1":"1068","2":"Control","3":"R1","4":"3","5":"PS1319","6":"0.000","7":"0.000","8":"0.0000","9":"B","10":"Jennifer","11":"Control","12":"Control","13":"Control","14":"Control","15":"Control | Control","16":"Jennifer | B","17":"PS1319 | B"},{"1":"1069","2":"Control","3":"R1","4":"4","5":"PS1319","6":"0.000","7":"0.000","8":"0.0000","9":"B","10":"Jennifer","11":"Control","12":"Control","13":"Control","14":"Control","15":"Control | Control","16":"Jennifer | B","17":"PS1319 | B"},{"1":"1070","2":"Control","3":"R1","4":"5","5":"PS1319","6":"0.000","7":"0.000","8":"0.0000","9":"B","10":"Jennifer","11":"Control","12":"Control","13":"Control","14":"Control","15":"Control | Control","16":"Jennifer | B","17":"PS1319 | B"},{"1":"1071","2":"Control","3":"R2","4":"1","5":"PS1319","6":"0.000","7":"0.000","8":"0.0000","9":"B","10":"Jennifer","11":"Control","12":"Control","13":"Control","14":"Control","15":"Control | Control","16":"Jennifer | B","17":"PS1319 | B"},{"1":"1072","2":"Control","3":"R2","4":"2","5":"PS1319","6":"0.000","7":"0.000","8":"0.0000","9":"B","10":"Jennifer","11":"Control","12":"Control","13":"Control","14":"Control","15":"Control | Control","16":"Jennifer | B","17":"PS1319 | B"},{"1":"1073","2":"Control","3":"R2","4":"3","5":"PS1319","6":"0.000","7":"0.000","8":"0.0000","9":"B","10":"Jennifer","11":"Control","12":"Control","13":"Control","14":"Control","15":"Control | Control","16":"Jennifer | B","17":"PS1319 | B"},{"1":"1074","2":"Control","3":"R2","4":"4","5":"PS1319","6":"0.000","7":"0.000","8":"0.0000","9":"B","10":"Jennifer","11":"Control","12":"Control","13":"Control","14":"Control","15":"Control | Control","16":"Jennifer | B","17":"PS1319 | B"},{"1":"1075","2":"Control","3":"R2","4":"5","5":"PS1319","6":"0.000","7":"0.000","8":"0.0000","9":"B","10":"Jennifer","11":"Control","12":"Control","13":"Control","14":"Control","15":"Control | Control","16":"Jennifer | B","17":"PS1319 | B"},{"1":"1076","2":"Control","3":"R3","4":"1","5":"PS1319","6":"0.000","7":"0.000","8":"0.0000","9":"B","10":"Jennifer","11":"Control","12":"Control","13":"Control","14":"Control","15":"Control | Control","16":"Jennifer | B","17":"PS1319 | B"},{"1":"1077","2":"Control","3":"R3","4":"2","5":"PS1319","6":"0.000","7":"0.000","8":"0.0000","9":"B","10":"Jennifer","11":"Control","12":"Control","13":"Control","14":"Control","15":"Control | Control","16":"Jennifer | B","17":"PS1319 | B"},{"1":"1078","2":"Control","3":"R3","4":"3","5":"PS1319","6":"0.000","7":"0.000","8":"0.0000","9":"B","10":"Jennifer","11":"Control","12":"Control","13":"Control","14":"Control","15":"Control | Control","16":"Jennifer | B","17":"PS1319 | B"},{"1":"1079","2":"Control","3":"R3","4":"4","5":"PS1319","6":"0.000","7":"0.000","8":"0.0000","9":"B","10":"Jennifer","11":"Control","12":"Control","13":"Control","14":"Control","15":"Control | Control","16":"Jennifer | B","17":"PS1319 | B"},{"1":"1080","2":"Control","3":"R3","4":"5","5":"PS1319","6":"0.000","7":"0.000","8":"0.0000","9":"B","10":"Jennifer","11":"Control","12":"Control","13":"Control","14":"Control","15":"Control | Control","16":"Jennifer | B","17":"PS1319 | B"},{"1":"1081","2":"2718","3":"R1","4":"1","5":"CCN51","6":"6.000","7":"6.000","8":"6.0000","9":"B","10":"Jennifer","11":"P. citrophthora","12":"NA","13":"NA","14":"NA","15":"P. citrophthora | 2718","16":"Jennifer | B","17":"CCN51 | B"},{"1":"1082","2":"2718","3":"R2","4":"1","5":"CCN51","6":"6.000","7":"6.000","8":"6.0000","9":"B","10":"Jennifer","11":"P. citrophthora","12":"NA","13":"NA","14":"NA","15":"P. citrophthora | 2718","16":"Jennifer | B","17":"CCN51 | B"},{"1":"1083","2":"2718","3":"R3","4":"1","5":"CCN51","6":"6.000","7":"6.000","8":"6.0000","9":"B","10":"Jennifer","11":"P. citrophthora","12":"NA","13":"NA","14":"NA","15":"P. citrophthora | 2718","16":"Jennifer | B","17":"CCN51 | B"},{"1":"1084","2":"2718","3":"R4","4":"1","5":"CCN51","6":"6.000","7":"6.000","8":"6.0000","9":"B","10":"Jennifer","11":"P. citrophthora","12":"NA","13":"NA","14":"NA","15":"P. citrophthora | 2718","16":"Jennifer | B","17":"CCN51 | B"},{"1":"1085","2":"2718","3":"R1","4":"1","5":"PS1319","6":"6.000","7":"6.000","8":"6.0000","9":"B","10":"Jennifer","11":"P. citrophthora","12":"NA","13":"NA","14":"NA","15":"P. citrophthora | 2718","16":"Jennifer | B","17":"PS1319 | B"},{"1":"1086","2":"2718","3":"R2","4":"1","5":"PS1319","6":"6.000","7":"6.000","8":"6.0000","9":"B","10":"Jennifer","11":"P. citrophthora","12":"NA","13":"NA","14":"NA","15":"P. citrophthora | 2718","16":"Jennifer | B","17":"PS1319 | B"},{"1":"1087","2":"2718","3":"R3","4":"1","5":"PS1319","6":"6.000","7":"6.000","8":"6.0000","9":"B","10":"Jennifer","11":"P. citrophthora","12":"NA","13":"NA","14":"NA","15":"P. citrophthora | 2718","16":"Jennifer | B","17":"PS1319 | B"},{"1":"1088","2":"2718","3":"R4","4":"1","5":"PS1319","6":"6.000","7":"6.000","8":"6.0000","9":"B","10":"Jennifer","11":"P. citrophthora","12":"NA","13":"NA","14":"NA","15":"P. citrophthora | 2718","16":"Jennifer | B","17":"PS1319 | B"},{"1":"1089","2":"2718","3":"R1","4":"1","5":"CP49","6":"6.000","7":"6.000","8":"6.0000","9":"B","10":"Jennifer","11":"P. citrophthora","12":"NA","13":"NA","14":"NA","15":"P. citrophthora | 2718","16":"Jennifer | B","17":"CP49 | B"},{"1":"1090","2":"2718","3":"R2","4":"1","5":"CP49","6":"6.000","7":"6.000","8":"6.0000","9":"B","10":"Jennifer","11":"P. citrophthora","12":"NA","13":"NA","14":"NA","15":"P. citrophthora | 2718","16":"Jennifer | B","17":"CP49 | B"},{"1":"1091","2":"2718","3":"R3","4":"1","5":"CP49","6":"6.000","7":"6.000","8":"6.0000","9":"B","10":"Jennifer","11":"P. citrophthora","12":"NA","13":"NA","14":"NA","15":"P. citrophthora | 2718","16":"Jennifer | B","17":"CP49 | B"},{"1":"1092","2":"2718","3":"R4","4":"1","5":"CP49","6":"6.000","7":"6.000","8":"6.0000","9":"B","10":"Jennifer","11":"P. citrophthora","12":"NA","13":"NA","14":"NA","15":"P. citrophthora | 2718","16":"Jennifer | B","17":"CP49 | B"},{"1":"1093","2":"2718","3":"R1","4":"1","5":"Cepec_2004","6":"6.000","7":"6.000","8":"6.0000","9":"B","10":"Jennifer","11":"P. citrophthora","12":"NA","13":"NA","14":"NA","15":"P. citrophthora | 2718","16":"Jennifer | B","17":"Cepec_2004 | B"},{"1":"1094","2":"2718","3":"R2","4":"1","5":"Cepec_2004","6":"6.000","7":"6.000","8":"6.0000","9":"B","10":"Jennifer","11":"P. citrophthora","12":"NA","13":"NA","14":"NA","15":"P. citrophthora | 2718","16":"Jennifer | B","17":"Cepec_2004 | B"},{"1":"1095","2":"2718","3":"R3","4":"1","5":"Cepec_2004","6":"6.000","7":"6.000","8":"6.0000","9":"B","10":"Jennifer","11":"P. citrophthora","12":"NA","13":"NA","14":"NA","15":"P. citrophthora | 2718","16":"Jennifer | B","17":"Cepec_2004 | B"},{"1":"1096","2":"2718","3":"R4","4":"1","5":"Cepec_2004","6":"6.000","7":"6.000","8":"6.0000","9":"B","10":"Jennifer","11":"P. citrophthora","12":"NA","13":"NA","14":"NA","15":"P. citrophthora | 2718","16":"Jennifer | B","17":"Cepec_2004 | B"},{"1":"1097","2":"2718","3":"R1","4":"1","5":"CCN51","6":"6.000","7":"6.000","8":"6.0000","9":"A","10":"Jennifer","11":"P. citrophthora","12":"NA","13":"NA","14":"NA","15":"P. citrophthora | 2718","16":"Jennifer | A","17":"CCN51 | A"},{"1":"1098","2":"2718","3":"R2","4":"1","5":"CCN51","6":"6.000","7":"6.000","8":"6.0000","9":"A","10":"Jennifer","11":"P. citrophthora","12":"NA","13":"NA","14":"NA","15":"P. citrophthora | 2718","16":"Jennifer | A","17":"CCN51 | A"},{"1":"1099","2":"2718","3":"R3","4":"1","5":"CCN51","6":"6.000","7":"6.000","8":"6.0000","9":"A","10":"Jennifer","11":"P. citrophthora","12":"NA","13":"NA","14":"NA","15":"P. citrophthora | 2718","16":"Jennifer | A","17":"CCN51 | A"},{"1":"1100","2":"2718","3":"R4","4":"1","5":"CCN51","6":"6.000","7":"6.000","8":"6.0000","9":"A","10":"Jennifer","11":"P. citrophthora","12":"NA","13":"NA","14":"NA","15":"P. citrophthora | 2718","16":"Jennifer | A","17":"CCN51 | A"},{"1":"1101","2":"2718","3":"R1","4":"1","5":"PS1319","6":"6.000","7":"6.000","8":"6.0000","9":"A","10":"Jennifer","11":"P. citrophthora","12":"NA","13":"NA","14":"NA","15":"P. citrophthora | 2718","16":"Jennifer | A","17":"PS1319 | A"},{"1":"1102","2":"2718","3":"R2","4":"1","5":"PS1319","6":"6.000","7":"6.000","8":"6.0000","9":"A","10":"Jennifer","11":"P. citrophthora","12":"NA","13":"NA","14":"NA","15":"P. citrophthora | 2718","16":"Jennifer | A","17":"PS1319 | A"},{"1":"1103","2":"2718","3":"R3","4":"1","5":"PS1319","6":"6.000","7":"6.000","8":"6.0000","9":"A","10":"Jennifer","11":"P. citrophthora","12":"NA","13":"NA","14":"NA","15":"P. citrophthora | 2718","16":"Jennifer | A","17":"PS1319 | A"},{"1":"1104","2":"2718","3":"R4","4":"1","5":"PS1319","6":"6.000","7":"6.000","8":"6.0000","9":"A","10":"Jennifer","11":"P. citrophthora","12":"NA","13":"NA","14":"NA","15":"P. citrophthora | 2718","16":"Jennifer | A","17":"PS1319 | A"},{"1":"1105","2":"2718","3":"R1","4":"1","5":"CP49","6":"6.000","7":"6.000","8":"6.0000","9":"A","10":"Jennifer","11":"P. citrophthora","12":"NA","13":"NA","14":"NA","15":"P. citrophthora | 2718","16":"Jennifer | A","17":"CP49 | A"},{"1":"1106","2":"2718","3":"R2","4":"1","5":"CP49","6":"6.000","7":"6.000","8":"6.0000","9":"A","10":"Jennifer","11":"P. citrophthora","12":"NA","13":"NA","14":"NA","15":"P. citrophthora | 2718","16":"Jennifer | A","17":"CP49 | A"},{"1":"1107","2":"2718","3":"R3","4":"1","5":"CP49","6":"6.000","7":"6.000","8":"6.0000","9":"A","10":"Jennifer","11":"P. citrophthora","12":"NA","13":"NA","14":"NA","15":"P. citrophthora | 2718","16":"Jennifer | A","17":"CP49 | A"},{"1":"1108","2":"2718","3":"R4","4":"1","5":"CP49","6":"6.000","7":"6.000","8":"6.0000","9":"A","10":"Jennifer","11":"P. citrophthora","12":"NA","13":"NA","14":"NA","15":"P. citrophthora | 2718","16":"Jennifer | A","17":"CP49 | A"},{"1":"1109","2":"2718","3":"R1","4":"1","5":"Cepec_2004","6":"6.000","7":"6.000","8":"6.0000","9":"A","10":"Jennifer","11":"P. citrophthora","12":"NA","13":"NA","14":"NA","15":"P. citrophthora | 2718","16":"Jennifer | A","17":"Cepec_2004 | A"},{"1":"1110","2":"2718","3":"R2","4":"1","5":"Cepec_2004","6":"6.000","7":"6.000","8":"6.0000","9":"A","10":"Jennifer","11":"P. citrophthora","12":"NA","13":"NA","14":"NA","15":"P. citrophthora | 2718","16":"Jennifer | A","17":"Cepec_2004 | A"},{"1":"1111","2":"2718","3":"R3","4":"1","5":"Cepec_2004","6":"6.000","7":"6.000","8":"6.0000","9":"A","10":"Jennifer","11":"P. citrophthora","12":"NA","13":"NA","14":"NA","15":"P. citrophthora | 2718","16":"Jennifer | A","17":"Cepec_2004 | A"},{"1":"1112","2":"2718","3":"R4","4":"1","5":"Cepec_2004","6":"6.000","7":"6.000","8":"6.0000","9":"A","10":"Jennifer","11":"P. citrophthora","12":"NA","13":"NA","14":"NA","15":"P. citrophthora | 2718","16":"Jennifer | A","17":"Cepec_2004 | A"},{"1":"1113","2":"2718","3":"R1","4":"2","5":"CCN51","6":"6.000","7":"6.000","8":"6.0000","9":"B","10":"Jennifer","11":"P. citrophthora","12":"NA","13":"NA","14":"NA","15":"P. citrophthora | 2718","16":"Jennifer | B","17":"CCN51 | B"},{"1":"1114","2":"2718","3":"R2","4":"2","5":"CCN51","6":"6.000","7":"6.000","8":"6.0000","9":"B","10":"Jennifer","11":"P. citrophthora","12":"NA","13":"NA","14":"NA","15":"P. citrophthora | 2718","16":"Jennifer | B","17":"CCN51 | B"},{"1":"1115","2":"2718","3":"R3","4":"2","5":"CCN51","6":"6.000","7":"6.000","8":"6.0000","9":"B","10":"Jennifer","11":"P. citrophthora","12":"NA","13":"NA","14":"NA","15":"P. citrophthora | 2718","16":"Jennifer | B","17":"CCN51 | B"},{"1":"1116","2":"2718","3":"R4","4":"2","5":"CCN51","6":"6.000","7":"6.000","8":"6.0000","9":"B","10":"Jennifer","11":"P. citrophthora","12":"NA","13":"NA","14":"NA","15":"P. citrophthora | 2718","16":"Jennifer | B","17":"CCN51 | B"},{"1":"1117","2":"2718","3":"R1","4":"2","5":"PS1319","6":"6.000","7":"6.000","8":"6.0000","9":"B","10":"Jennifer","11":"P. citrophthora","12":"NA","13":"NA","14":"NA","15":"P. citrophthora | 2718","16":"Jennifer | B","17":"PS1319 | B"},{"1":"1118","2":"2718","3":"R2","4":"2","5":"PS1319","6":"6.000","7":"6.000","8":"6.0000","9":"B","10":"Jennifer","11":"P. citrophthora","12":"NA","13":"NA","14":"NA","15":"P. citrophthora | 2718","16":"Jennifer | B","17":"PS1319 | B"},{"1":"1119","2":"2718","3":"R3","4":"2","5":"PS1319","6":"6.000","7":"6.000","8":"6.0000","9":"B","10":"Jennifer","11":"P. citrophthora","12":"NA","13":"NA","14":"NA","15":"P. citrophthora | 2718","16":"Jennifer | B","17":"PS1319 | B"},{"1":"1120","2":"2718","3":"R4","4":"2","5":"PS1319","6":"6.000","7":"6.000","8":"6.0000","9":"B","10":"Jennifer","11":"P. citrophthora","12":"NA","13":"NA","14":"NA","15":"P. citrophthora | 2718","16":"Jennifer | B","17":"PS1319 | B"},{"1":"1121","2":"2718","3":"R1","4":"2","5":"CP49","6":"6.000","7":"6.000","8":"6.0000","9":"B","10":"Jennifer","11":"P. citrophthora","12":"NA","13":"NA","14":"NA","15":"P. citrophthora | 2718","16":"Jennifer | B","17":"CP49 | B"},{"1":"1122","2":"2718","3":"R2","4":"2","5":"CP49","6":"6.000","7":"6.000","8":"6.0000","9":"B","10":"Jennifer","11":"P. citrophthora","12":"NA","13":"NA","14":"NA","15":"P. citrophthora | 2718","16":"Jennifer | B","17":"CP49 | B"},{"1":"1123","2":"2718","3":"R3","4":"2","5":"CP49","6":"6.000","7":"6.000","8":"6.0000","9":"B","10":"Jennifer","11":"P. citrophthora","12":"NA","13":"NA","14":"NA","15":"P. citrophthora | 2718","16":"Jennifer | B","17":"CP49 | B"},{"1":"1124","2":"2718","3":"R4","4":"2","5":"CP49","6":"6.000","7":"6.000","8":"6.0000","9":"B","10":"Jennifer","11":"P. citrophthora","12":"NA","13":"NA","14":"NA","15":"P. citrophthora | 2718","16":"Jennifer | B","17":"CP49 | B"},{"1":"1125","2":"2718","3":"R1","4":"2","5":"Cepec_2004","6":"6.000","7":"6.000","8":"6.0000","9":"B","10":"Jennifer","11":"P. citrophthora","12":"NA","13":"NA","14":"NA","15":"P. citrophthora | 2718","16":"Jennifer | B","17":"Cepec_2004 | B"},{"1":"1126","2":"2718","3":"R2","4":"2","5":"Cepec_2004","6":"6.000","7":"6.000","8":"6.0000","9":"B","10":"Jennifer","11":"P. citrophthora","12":"NA","13":"NA","14":"NA","15":"P. citrophthora | 2718","16":"Jennifer | B","17":"Cepec_2004 | B"},{"1":"1127","2":"2718","3":"R3","4":"2","5":"Cepec_2004","6":"6.000","7":"6.000","8":"6.0000","9":"B","10":"Jennifer","11":"P. citrophthora","12":"NA","13":"NA","14":"NA","15":"P. citrophthora | 2718","16":"Jennifer | B","17":"Cepec_2004 | B"},{"1":"1128","2":"2718","3":"R4","4":"2","5":"Cepec_2004","6":"6.000","7":"6.000","8":"6.0000","9":"B","10":"Jennifer","11":"P. citrophthora","12":"NA","13":"NA","14":"NA","15":"P. citrophthora | 2718","16":"Jennifer | B","17":"Cepec_2004 | B"},{"1":"1129","2":"2718","3":"R1","4":"2","5":"CCN51","6":"6.000","7":"6.000","8":"6.0000","9":"A","10":"Jennifer","11":"P. citrophthora","12":"NA","13":"NA","14":"NA","15":"P. citrophthora | 2718","16":"Jennifer | A","17":"CCN51 | A"},{"1":"1130","2":"2718","3":"R2","4":"2","5":"CCN51","6":"6.000","7":"6.000","8":"6.0000","9":"A","10":"Jennifer","11":"P. citrophthora","12":"NA","13":"NA","14":"NA","15":"P. citrophthora | 2718","16":"Jennifer | A","17":"CCN51 | A"},{"1":"1131","2":"2718","3":"R3","4":"2","5":"CCN51","6":"6.000","7":"6.000","8":"6.0000","9":"A","10":"Jennifer","11":"P. citrophthora","12":"NA","13":"NA","14":"NA","15":"P. citrophthora | 2718","16":"Jennifer | A","17":"CCN51 | A"},{"1":"1132","2":"2718","3":"R4","4":"2","5":"CCN51","6":"6.000","7":"6.000","8":"6.0000","9":"A","10":"Jennifer","11":"P. citrophthora","12":"NA","13":"NA","14":"NA","15":"P. citrophthora | 2718","16":"Jennifer | A","17":"CCN51 | A"},{"1":"1133","2":"2718","3":"R1","4":"2","5":"PS1319","6":"6.000","7":"6.000","8":"6.0000","9":"A","10":"Jennifer","11":"P. citrophthora","12":"NA","13":"NA","14":"NA","15":"P. citrophthora | 2718","16":"Jennifer | A","17":"PS1319 | A"},{"1":"1134","2":"2718","3":"R2","4":"2","5":"PS1319","6":"6.000","7":"6.000","8":"6.0000","9":"A","10":"Jennifer","11":"P. citrophthora","12":"NA","13":"NA","14":"NA","15":"P. citrophthora | 2718","16":"Jennifer | A","17":"PS1319 | A"},{"1":"1135","2":"2718","3":"R3","4":"2","5":"PS1319","6":"6.000","7":"6.000","8":"6.0000","9":"A","10":"Jennifer","11":"P. citrophthora","12":"NA","13":"NA","14":"NA","15":"P. citrophthora | 2718","16":"Jennifer | A","17":"PS1319 | A"},{"1":"1136","2":"2718","3":"R4","4":"2","5":"PS1319","6":"6.000","7":"6.000","8":"6.0000","9":"A","10":"Jennifer","11":"P. citrophthora","12":"NA","13":"NA","14":"NA","15":"P. citrophthora | 2718","16":"Jennifer | A","17":"PS1319 | A"},{"1":"1137","2":"2718","3":"R1","4":"2","5":"CP49","6":"6.000","7":"6.000","8":"6.0000","9":"A","10":"Jennifer","11":"P. citrophthora","12":"NA","13":"NA","14":"NA","15":"P. citrophthora | 2718","16":"Jennifer | A","17":"CP49 | A"},{"1":"1138","2":"2718","3":"R2","4":"2","5":"CP49","6":"6.000","7":"6.000","8":"6.0000","9":"A","10":"Jennifer","11":"P. citrophthora","12":"NA","13":"NA","14":"NA","15":"P. citrophthora | 2718","16":"Jennifer | A","17":"CP49 | A"},{"1":"1139","2":"2718","3":"R3","4":"2","5":"CP49","6":"6.000","7":"6.000","8":"6.0000","9":"A","10":"Jennifer","11":"P. citrophthora","12":"NA","13":"NA","14":"NA","15":"P. citrophthora | 2718","16":"Jennifer | A","17":"CP49 | A"},{"1":"1140","2":"2718","3":"R4","4":"2","5":"CP49","6":"6.000","7":"6.000","8":"6.0000","9":"A","10":"Jennifer","11":"P. citrophthora","12":"NA","13":"NA","14":"NA","15":"P. citrophthora | 2718","16":"Jennifer | A","17":"CP49 | A"},{"1":"1141","2":"2718","3":"R1","4":"2","5":"Cepec_2004","6":"6.000","7":"6.000","8":"6.0000","9":"A","10":"Jennifer","11":"P. citrophthora","12":"NA","13":"NA","14":"NA","15":"P. citrophthora | 2718","16":"Jennifer | A","17":"Cepec_2004 | A"},{"1":"1142","2":"2718","3":"R2","4":"2","5":"Cepec_2004","6":"6.000","7":"6.000","8":"6.0000","9":"A","10":"Jennifer","11":"P. citrophthora","12":"NA","13":"NA","14":"NA","15":"P. citrophthora | 2718","16":"Jennifer | A","17":"Cepec_2004 | A"},{"1":"1143","2":"2718","3":"R3","4":"2","5":"Cepec_2004","6":"6.000","7":"6.000","8":"6.0000","9":"A","10":"Jennifer","11":"P. citrophthora","12":"NA","13":"NA","14":"NA","15":"P. citrophthora | 2718","16":"Jennifer | A","17":"Cepec_2004 | A"},{"1":"1144","2":"2718","3":"R4","4":"2","5":"Cepec_2004","6":"6.000","7":"6.000","8":"6.0000","9":"A","10":"Jennifer","11":"P. citrophthora","12":"NA","13":"NA","14":"NA","15":"P. citrophthora | 2718","16":"Jennifer | A","17":"Cepec_2004 | A"},{"1":"1145","2":"2718","3":"R1","4":"3","5":"CCN51","6":"6.000","7":"6.000","8":"6.0000","9":"B","10":"Jennifer","11":"P. citrophthora","12":"NA","13":"NA","14":"NA","15":"P. citrophthora | 2718","16":"Jennifer | B","17":"CCN51 | B"},{"1":"1146","2":"2718","3":"R2","4":"3","5":"CCN51","6":"6.000","7":"6.000","8":"6.0000","9":"B","10":"Jennifer","11":"P. citrophthora","12":"NA","13":"NA","14":"NA","15":"P. citrophthora | 2718","16":"Jennifer | B","17":"CCN51 | B"},{"1":"1147","2":"2718","3":"R3","4":"3","5":"CCN51","6":"6.000","7":"6.000","8":"6.0000","9":"B","10":"Jennifer","11":"P. citrophthora","12":"NA","13":"NA","14":"NA","15":"P. citrophthora | 2718","16":"Jennifer | B","17":"CCN51 | B"},{"1":"1148","2":"2718","3":"R4","4":"3","5":"CCN51","6":"6.000","7":"6.000","8":"6.0000","9":"B","10":"Jennifer","11":"P. citrophthora","12":"NA","13":"NA","14":"NA","15":"P. citrophthora | 2718","16":"Jennifer | B","17":"CCN51 | B"},{"1":"1149","2":"2718","3":"R1","4":"3","5":"PS1319","6":"6.000","7":"6.000","8":"6.0000","9":"B","10":"Jennifer","11":"P. citrophthora","12":"NA","13":"NA","14":"NA","15":"P. citrophthora | 2718","16":"Jennifer | B","17":"PS1319 | B"},{"1":"1150","2":"2718","3":"R2","4":"3","5":"PS1319","6":"6.000","7":"6.000","8":"6.0000","9":"B","10":"Jennifer","11":"P. citrophthora","12":"NA","13":"NA","14":"NA","15":"P. citrophthora | 2718","16":"Jennifer | B","17":"PS1319 | B"},{"1":"1151","2":"2718","3":"R3","4":"3","5":"PS1319","6":"6.000","7":"6.000","8":"6.0000","9":"B","10":"Jennifer","11":"P. citrophthora","12":"NA","13":"NA","14":"NA","15":"P. citrophthora | 2718","16":"Jennifer | B","17":"PS1319 | B"},{"1":"1152","2":"2718","3":"R4","4":"3","5":"PS1319","6":"6.000","7":"6.000","8":"6.0000","9":"B","10":"Jennifer","11":"P. citrophthora","12":"NA","13":"NA","14":"NA","15":"P. citrophthora | 2718","16":"Jennifer | B","17":"PS1319 | B"},{"1":"1153","2":"2718","3":"R1","4":"3","5":"CP49","6":"6.000","7":"6.000","8":"6.0000","9":"B","10":"Jennifer","11":"P. citrophthora","12":"NA","13":"NA","14":"NA","15":"P. citrophthora | 2718","16":"Jennifer | B","17":"CP49 | B"},{"1":"1154","2":"2718","3":"R2","4":"3","5":"CP49","6":"6.000","7":"6.000","8":"6.0000","9":"B","10":"Jennifer","11":"P. citrophthora","12":"NA","13":"NA","14":"NA","15":"P. citrophthora | 2718","16":"Jennifer | B","17":"CP49 | B"},{"1":"1155","2":"2718","3":"R3","4":"3","5":"CP49","6":"6.000","7":"6.000","8":"6.0000","9":"B","10":"Jennifer","11":"P. citrophthora","12":"NA","13":"NA","14":"NA","15":"P. citrophthora | 2718","16":"Jennifer | B","17":"CP49 | B"},{"1":"1156","2":"2718","3":"R4","4":"3","5":"CP49","6":"6.000","7":"6.000","8":"6.0000","9":"B","10":"Jennifer","11":"P. citrophthora","12":"NA","13":"NA","14":"NA","15":"P. citrophthora | 2718","16":"Jennifer | B","17":"CP49 | B"},{"1":"1157","2":"2718","3":"R1","4":"3","5":"Cepec_2004","6":"6.000","7":"6.000","8":"6.0000","9":"B","10":"Jennifer","11":"P. citrophthora","12":"NA","13":"NA","14":"NA","15":"P. citrophthora | 2718","16":"Jennifer | B","17":"Cepec_2004 | B"},{"1":"1158","2":"2718","3":"R2","4":"3","5":"Cepec_2004","6":"6.000","7":"6.000","8":"6.0000","9":"B","10":"Jennifer","11":"P. citrophthora","12":"NA","13":"NA","14":"NA","15":"P. citrophthora | 2718","16":"Jennifer | B","17":"Cepec_2004 | B"},{"1":"1159","2":"2718","3":"R3","4":"3","5":"Cepec_2004","6":"6.000","7":"6.000","8":"6.0000","9":"B","10":"Jennifer","11":"P. citrophthora","12":"NA","13":"NA","14":"NA","15":"P. citrophthora | 2718","16":"Jennifer | B","17":"Cepec_2004 | B"},{"1":"1160","2":"2718","3":"R4","4":"3","5":"Cepec_2004","6":"6.000","7":"6.000","8":"6.0000","9":"B","10":"Jennifer","11":"P. citrophthora","12":"NA","13":"NA","14":"NA","15":"P. citrophthora | 2718","16":"Jennifer | B","17":"Cepec_2004 | B"},{"1":"1161","2":"2718","3":"R1","4":"3","5":"CCN51","6":"6.000","7":"6.000","8":"6.0000","9":"A","10":"Jennifer","11":"P. citrophthora","12":"NA","13":"NA","14":"NA","15":"P. citrophthora | 2718","16":"Jennifer | A","17":"CCN51 | A"},{"1":"1162","2":"2718","3":"R2","4":"3","5":"CCN51","6":"6.000","7":"6.000","8":"6.0000","9":"A","10":"Jennifer","11":"P. citrophthora","12":"NA","13":"NA","14":"NA","15":"P. citrophthora | 2718","16":"Jennifer | A","17":"CCN51 | A"},{"1":"1163","2":"2718","3":"R3","4":"3","5":"CCN51","6":"6.000","7":"6.000","8":"6.0000","9":"A","10":"Jennifer","11":"P. citrophthora","12":"NA","13":"NA","14":"NA","15":"P. citrophthora | 2718","16":"Jennifer | A","17":"CCN51 | A"},{"1":"1164","2":"2718","3":"R4","4":"3","5":"CCN51","6":"6.000","7":"6.000","8":"6.0000","9":"A","10":"Jennifer","11":"P. citrophthora","12":"NA","13":"NA","14":"NA","15":"P. citrophthora | 2718","16":"Jennifer | A","17":"CCN51 | A"},{"1":"1165","2":"2718","3":"R1","4":"3","5":"PS1319","6":"6.000","7":"6.000","8":"6.0000","9":"A","10":"Jennifer","11":"P. citrophthora","12":"NA","13":"NA","14":"NA","15":"P. citrophthora | 2718","16":"Jennifer | A","17":"PS1319 | A"},{"1":"1166","2":"2718","3":"R2","4":"3","5":"PS1319","6":"6.000","7":"6.000","8":"6.0000","9":"A","10":"Jennifer","11":"P. citrophthora","12":"NA","13":"NA","14":"NA","15":"P. citrophthora | 2718","16":"Jennifer | A","17":"PS1319 | A"},{"1":"1167","2":"2718","3":"R3","4":"3","5":"PS1319","6":"6.000","7":"6.000","8":"6.0000","9":"A","10":"Jennifer","11":"P. citrophthora","12":"NA","13":"NA","14":"NA","15":"P. citrophthora | 2718","16":"Jennifer | A","17":"PS1319 | A"},{"1":"1168","2":"2718","3":"R4","4":"3","5":"PS1319","6":"6.000","7":"6.000","8":"6.0000","9":"A","10":"Jennifer","11":"P. citrophthora","12":"NA","13":"NA","14":"NA","15":"P. citrophthora | 2718","16":"Jennifer | A","17":"PS1319 | A"},{"1":"1169","2":"2718","3":"R1","4":"3","5":"CP49","6":"6.000","7":"6.000","8":"6.0000","9":"A","10":"Jennifer","11":"P. citrophthora","12":"NA","13":"NA","14":"NA","15":"P. citrophthora | 2718","16":"Jennifer | A","17":"CP49 | A"},{"1":"1170","2":"2718","3":"R2","4":"3","5":"CP49","6":"6.000","7":"6.000","8":"6.0000","9":"A","10":"Jennifer","11":"P. citrophthora","12":"NA","13":"NA","14":"NA","15":"P. citrophthora | 2718","16":"Jennifer | A","17":"CP49 | A"},{"1":"1171","2":"2718","3":"R3","4":"3","5":"CP49","6":"6.000","7":"6.000","8":"6.0000","9":"A","10":"Jennifer","11":"P. citrophthora","12":"NA","13":"NA","14":"NA","15":"P. citrophthora | 2718","16":"Jennifer | A","17":"CP49 | A"},{"1":"1172","2":"2718","3":"R4","4":"3","5":"CP49","6":"6.000","7":"6.000","8":"6.0000","9":"A","10":"Jennifer","11":"P. citrophthora","12":"NA","13":"NA","14":"NA","15":"P. citrophthora | 2718","16":"Jennifer | A","17":"CP49 | A"},{"1":"1173","2":"2718","3":"R1","4":"3","5":"Cepec_2004","6":"6.000","7":"6.000","8":"6.0000","9":"A","10":"Jennifer","11":"P. citrophthora","12":"NA","13":"NA","14":"NA","15":"P. citrophthora | 2718","16":"Jennifer | A","17":"Cepec_2004 | A"},{"1":"1174","2":"2718","3":"R2","4":"3","5":"Cepec_2004","6":"6.000","7":"6.000","8":"6.0000","9":"A","10":"Jennifer","11":"P. citrophthora","12":"NA","13":"NA","14":"NA","15":"P. citrophthora | 2718","16":"Jennifer | A","17":"Cepec_2004 | A"},{"1":"1175","2":"2718","3":"R3","4":"3","5":"Cepec_2004","6":"6.000","7":"6.000","8":"6.0000","9":"A","10":"Jennifer","11":"P. citrophthora","12":"NA","13":"NA","14":"NA","15":"P. citrophthora | 2718","16":"Jennifer | A","17":"Cepec_2004 | A"},{"1":"1176","2":"2718","3":"R4","4":"3","5":"Cepec_2004","6":"6.000","7":"6.000","8":"6.0000","9":"A","10":"Jennifer","11":"P. citrophthora","12":"NA","13":"NA","14":"NA","15":"P. citrophthora | 2718","16":"Jennifer | A","17":"Cepec_2004 | A"},{"1":"1177","2":"2718","3":"R1","4":"4","5":"CCN51","6":"6.000","7":"6.000","8":"6.0000","9":"B","10":"Jennifer","11":"P. citrophthora","12":"NA","13":"NA","14":"NA","15":"P. citrophthora | 2718","16":"Jennifer | B","17":"CCN51 | B"},{"1":"1178","2":"2718","3":"R2","4":"4","5":"CCN51","6":"6.000","7":"6.000","8":"6.0000","9":"B","10":"Jennifer","11":"P. citrophthora","12":"NA","13":"NA","14":"NA","15":"P. citrophthora | 2718","16":"Jennifer | B","17":"CCN51 | B"},{"1":"1179","2":"2718","3":"R3","4":"4","5":"CCN51","6":"6.000","7":"6.000","8":"6.0000","9":"B","10":"Jennifer","11":"P. citrophthora","12":"NA","13":"NA","14":"NA","15":"P. citrophthora | 2718","16":"Jennifer | B","17":"CCN51 | B"},{"1":"1180","2":"2718","3":"R4","4":"4","5":"CCN51","6":"6.000","7":"6.000","8":"6.0000","9":"B","10":"Jennifer","11":"P. citrophthora","12":"NA","13":"NA","14":"NA","15":"P. citrophthora | 2718","16":"Jennifer | B","17":"CCN51 | B"},{"1":"1181","2":"2718","3":"R1","4":"4","5":"PS1319","6":"6.000","7":"6.000","8":"6.0000","9":"B","10":"Jennifer","11":"P. citrophthora","12":"NA","13":"NA","14":"NA","15":"P. citrophthora | 2718","16":"Jennifer | B","17":"PS1319 | B"},{"1":"1182","2":"2718","3":"R2","4":"4","5":"PS1319","6":"6.000","7":"6.000","8":"6.0000","9":"B","10":"Jennifer","11":"P. citrophthora","12":"NA","13":"NA","14":"NA","15":"P. citrophthora | 2718","16":"Jennifer | B","17":"PS1319 | B"},{"1":"1183","2":"2718","3":"R3","4":"4","5":"PS1319","6":"6.000","7":"6.000","8":"6.0000","9":"B","10":"Jennifer","11":"P. citrophthora","12":"NA","13":"NA","14":"NA","15":"P. citrophthora | 2718","16":"Jennifer | B","17":"PS1319 | B"},{"1":"1184","2":"2718","3":"R4","4":"4","5":"PS1319","6":"6.000","7":"6.000","8":"6.0000","9":"B","10":"Jennifer","11":"P. citrophthora","12":"NA","13":"NA","14":"NA","15":"P. citrophthora | 2718","16":"Jennifer | B","17":"PS1319 | B"},{"1":"1185","2":"2718","3":"R1","4":"4","5":"CP49","6":"6.000","7":"6.000","8":"6.0000","9":"B","10":"Jennifer","11":"P. citrophthora","12":"NA","13":"NA","14":"NA","15":"P. citrophthora | 2718","16":"Jennifer | B","17":"CP49 | B"},{"1":"1186","2":"2718","3":"R2","4":"4","5":"CP49","6":"6.000","7":"6.000","8":"6.0000","9":"B","10":"Jennifer","11":"P. citrophthora","12":"NA","13":"NA","14":"NA","15":"P. citrophthora | 2718","16":"Jennifer | B","17":"CP49 | B"},{"1":"1187","2":"2718","3":"R3","4":"4","5":"CP49","6":"6.000","7":"6.000","8":"6.0000","9":"B","10":"Jennifer","11":"P. citrophthora","12":"NA","13":"NA","14":"NA","15":"P. citrophthora | 2718","16":"Jennifer | B","17":"CP49 | B"},{"1":"1188","2":"2718","3":"R4","4":"4","5":"CP49","6":"6.000","7":"6.000","8":"6.0000","9":"B","10":"Jennifer","11":"P. citrophthora","12":"NA","13":"NA","14":"NA","15":"P. citrophthora | 2718","16":"Jennifer | B","17":"CP49 | B"},{"1":"1189","2":"2718","3":"R1","4":"4","5":"Cepec_2004","6":"6.000","7":"6.000","8":"6.0000","9":"B","10":"Jennifer","11":"P. citrophthora","12":"NA","13":"NA","14":"NA","15":"P. citrophthora | 2718","16":"Jennifer | B","17":"Cepec_2004 | B"},{"1":"1190","2":"2718","3":"R2","4":"4","5":"Cepec_2004","6":"8.840","7":"10.270","8":"9.5550","9":"B","10":"Jennifer","11":"P. citrophthora","12":"NA","13":"NA","14":"NA","15":"P. citrophthora | 2718","16":"Jennifer | B","17":"Cepec_2004 | B"},{"1":"1191","2":"2718","3":"R3","4":"4","5":"Cepec_2004","6":"9.080","7":"9.510","8":"9.2950","9":"B","10":"Jennifer","11":"P. citrophthora","12":"NA","13":"NA","14":"NA","15":"P. citrophthora | 2718","16":"Jennifer | B","17":"Cepec_2004 | B"},{"1":"1192","2":"2718","3":"R4","4":"4","5":"Cepec_2004","6":"6.000","7":"6.000","8":"6.0000","9":"B","10":"Jennifer","11":"P. citrophthora","12":"NA","13":"NA","14":"NA","15":"P. citrophthora | 2718","16":"Jennifer | B","17":"Cepec_2004 | B"},{"1":"1193","2":"2718","3":"R1","4":"4","5":"CCN51","6":"6.000","7":"6.000","8":"6.0000","9":"A","10":"Jennifer","11":"P. citrophthora","12":"NA","13":"NA","14":"NA","15":"P. citrophthora | 2718","16":"Jennifer | A","17":"CCN51 | A"},{"1":"1194","2":"2718","3":"R2","4":"4","5":"CCN51","6":"6.000","7":"6.000","8":"6.0000","9":"A","10":"Jennifer","11":"P. citrophthora","12":"NA","13":"NA","14":"NA","15":"P. citrophthora | 2718","16":"Jennifer | A","17":"CCN51 | A"},{"1":"1195","2":"2718","3":"R3","4":"4","5":"CCN51","6":"6.000","7":"6.000","8":"6.0000","9":"A","10":"Jennifer","11":"P. citrophthora","12":"NA","13":"NA","14":"NA","15":"P. citrophthora | 2718","16":"Jennifer | A","17":"CCN51 | A"},{"1":"1196","2":"2718","3":"R4","4":"4","5":"CCN51","6":"6.000","7":"6.000","8":"6.0000","9":"A","10":"Jennifer","11":"P. citrophthora","12":"NA","13":"NA","14":"NA","15":"P. citrophthora | 2718","16":"Jennifer | A","17":"CCN51 | A"},{"1":"1197","2":"2718","3":"R1","4":"4","5":"PS1319","6":"6.000","7":"6.000","8":"6.0000","9":"A","10":"Jennifer","11":"P. citrophthora","12":"NA","13":"NA","14":"NA","15":"P. citrophthora | 2718","16":"Jennifer | A","17":"PS1319 | A"},{"1":"1198","2":"2718","3":"R2","4":"4","5":"PS1319","6":"6.000","7":"6.000","8":"6.0000","9":"A","10":"Jennifer","11":"P. citrophthora","12":"NA","13":"NA","14":"NA","15":"P. citrophthora | 2718","16":"Jennifer | A","17":"PS1319 | A"},{"1":"1199","2":"2718","3":"R3","4":"4","5":"PS1319","6":"6.000","7":"6.000","8":"6.0000","9":"A","10":"Jennifer","11":"P. citrophthora","12":"NA","13":"NA","14":"NA","15":"P. citrophthora | 2718","16":"Jennifer | A","17":"PS1319 | A"},{"1":"1200","2":"2718","3":"R4","4":"4","5":"PS1319","6":"6.000","7":"6.000","8":"6.0000","9":"A","10":"Jennifer","11":"P. citrophthora","12":"NA","13":"NA","14":"NA","15":"P. citrophthora | 2718","16":"Jennifer | A","17":"PS1319 | A"},{"1":"1201","2":"2718","3":"R1","4":"4","5":"CP49","6":"6.000","7":"6.000","8":"6.0000","9":"A","10":"Jennifer","11":"P. citrophthora","12":"NA","13":"NA","14":"NA","15":"P. citrophthora | 2718","16":"Jennifer | A","17":"CP49 | A"},{"1":"1202","2":"2718","3":"R2","4":"4","5":"CP49","6":"6.000","7":"6.000","8":"6.0000","9":"A","10":"Jennifer","11":"P. citrophthora","12":"NA","13":"NA","14":"NA","15":"P. citrophthora | 2718","16":"Jennifer | A","17":"CP49 | A"},{"1":"1203","2":"2718","3":"R3","4":"4","5":"CP49","6":"6.000","7":"6.000","8":"6.0000","9":"A","10":"Jennifer","11":"P. citrophthora","12":"NA","13":"NA","14":"NA","15":"P. citrophthora | 2718","16":"Jennifer | A","17":"CP49 | A"},{"1":"1204","2":"2718","3":"R4","4":"4","5":"CP49","6":"6.000","7":"6.000","8":"6.0000","9":"A","10":"Jennifer","11":"P. citrophthora","12":"NA","13":"NA","14":"NA","15":"P. citrophthora | 2718","16":"Jennifer | A","17":"CP49 | A"},{"1":"1205","2":"2718","3":"R1","4":"4","5":"Cepec_2004","6":"6.000","7":"6.000","8":"6.0000","9":"A","10":"Jennifer","11":"P. citrophthora","12":"NA","13":"NA","14":"NA","15":"P. citrophthora | 2718","16":"Jennifer | A","17":"Cepec_2004 | A"},{"1":"1206","2":"2718","3":"R2","4":"4","5":"Cepec_2004","6":"9.620","7":"10.460","8":"10.0400","9":"A","10":"Jennifer","11":"P. citrophthora","12":"NA","13":"NA","14":"NA","15":"P. citrophthora | 2718","16":"Jennifer | A","17":"Cepec_2004 | A"},{"1":"1207","2":"2718","3":"R3","4":"4","5":"Cepec_2004","6":"9.350","7":"10.400","8":"9.8750","9":"A","10":"Jennifer","11":"P. citrophthora","12":"NA","13":"NA","14":"NA","15":"P. citrophthora | 2718","16":"Jennifer | A","17":"Cepec_2004 | A"},{"1":"1208","2":"2718","3":"R4","4":"4","5":"Cepec_2004","6":"6.000","7":"6.000","8":"6.0000","9":"A","10":"Jennifer","11":"P. citrophthora","12":"NA","13":"NA","14":"NA","15":"P. citrophthora | 2718","16":"Jennifer | A","17":"Cepec_2004 | A"},{"1":"1209","2":"2718","3":"R1","4":"5","5":"CCN51","6":"6.000","7":"6.000","8":"6.0000","9":"B","10":"Jennifer","11":"P. citrophthora","12":"NA","13":"NA","14":"NA","15":"P. citrophthora | 2718","16":"Jennifer | B","17":"CCN51 | B"},{"1":"1210","2":"2718","3":"R2","4":"5","5":"CCN51","6":"6.000","7":"6.000","8":"6.0000","9":"B","10":"Jennifer","11":"P. citrophthora","12":"NA","13":"NA","14":"NA","15":"P. citrophthora | 2718","16":"Jennifer | B","17":"CCN51 | B"},{"1":"1211","2":"2718","3":"R3","4":"5","5":"CCN51","6":"6.000","7":"6.000","8":"6.0000","9":"B","10":"Jennifer","11":"P. citrophthora","12":"NA","13":"NA","14":"NA","15":"P. citrophthora | 2718","16":"Jennifer | B","17":"CCN51 | B"},{"1":"1212","2":"2718","3":"R4","4":"5","5":"CCN51","6":"6.000","7":"6.000","8":"6.0000","9":"B","10":"Jennifer","11":"P. citrophthora","12":"NA","13":"NA","14":"NA","15":"P. citrophthora | 2718","16":"Jennifer | B","17":"CCN51 | B"},{"1":"1213","2":"2718","3":"R1","4":"5","5":"PS1319","6":"6.000","7":"6.000","8":"6.0000","9":"B","10":"Jennifer","11":"P. citrophthora","12":"NA","13":"NA","14":"NA","15":"P. citrophthora | 2718","16":"Jennifer | B","17":"PS1319 | B"},{"1":"1214","2":"2718","3":"R2","4":"5","5":"PS1319","6":"6.000","7":"6.000","8":"6.0000","9":"B","10":"Jennifer","11":"P. citrophthora","12":"NA","13":"NA","14":"NA","15":"P. citrophthora | 2718","16":"Jennifer | B","17":"PS1319 | B"},{"1":"1215","2":"2718","3":"R3","4":"5","5":"PS1319","6":"6.000","7":"6.000","8":"6.0000","9":"B","10":"Jennifer","11":"P. citrophthora","12":"NA","13":"NA","14":"NA","15":"P. citrophthora | 2718","16":"Jennifer | B","17":"PS1319 | B"},{"1":"1216","2":"2718","3":"R4","4":"5","5":"PS1319","6":"6.000","7":"6.000","8":"6.0000","9":"B","10":"Jennifer","11":"P. citrophthora","12":"NA","13":"NA","14":"NA","15":"P. citrophthora | 2718","16":"Jennifer | B","17":"PS1319 | B"},{"1":"1217","2":"2718","3":"R1","4":"5","5":"CP49","6":"6.000","7":"6.000","8":"6.0000","9":"B","10":"Jennifer","11":"P. citrophthora","12":"NA","13":"NA","14":"NA","15":"P. citrophthora | 2718","16":"Jennifer | B","17":"CP49 | B"},{"1":"1218","2":"2718","3":"R2","4":"5","5":"CP49","6":"6.000","7":"6.000","8":"6.0000","9":"B","10":"Jennifer","11":"P. citrophthora","12":"NA","13":"NA","14":"NA","15":"P. citrophthora | 2718","16":"Jennifer | B","17":"CP49 | B"},{"1":"1219","2":"2718","3":"R3","4":"5","5":"CP49","6":"6.000","7":"6.000","8":"6.0000","9":"B","10":"Jennifer","11":"P. citrophthora","12":"NA","13":"NA","14":"NA","15":"P. citrophthora | 2718","16":"Jennifer | B","17":"CP49 | B"},{"1":"1220","2":"2718","3":"R4","4":"5","5":"CP49","6":"6.000","7":"6.000","8":"6.0000","9":"B","10":"Jennifer","11":"P. citrophthora","12":"NA","13":"NA","14":"NA","15":"P. citrophthora | 2718","16":"Jennifer | B","17":"CP49 | B"},{"1":"1221","2":"2718","3":"R1","4":"5","5":"Cepec_2004","6":"6.000","7":"6.000","8":"6.0000","9":"B","10":"Jennifer","11":"P. citrophthora","12":"NA","13":"NA","14":"NA","15":"P. citrophthora | 2718","16":"Jennifer | B","17":"Cepec_2004 | B"},{"1":"1222","2":"2718","3":"R2","4":"5","5":"Cepec_2004","6":"10.330","7":"11.240","8":"10.7850","9":"B","10":"Jennifer","11":"P. citrophthora","12":"NA","13":"NA","14":"NA","15":"P. citrophthora | 2718","16":"Jennifer | B","17":"Cepec_2004 | B"},{"1":"1223","2":"2718","3":"R3","4":"5","5":"Cepec_2004","6":"10.770","7":"11.440","8":"11.1050","9":"B","10":"Jennifer","11":"P. citrophthora","12":"NA","13":"NA","14":"NA","15":"P. citrophthora | 2718","16":"Jennifer | B","17":"Cepec_2004 | B"},{"1":"1224","2":"2718","3":"R4","4":"5","5":"Cepec_2004","6":"6.000","7":"6.000","8":"6.0000","9":"B","10":"Jennifer","11":"P. citrophthora","12":"NA","13":"NA","14":"NA","15":"P. citrophthora | 2718","16":"Jennifer | B","17":"Cepec_2004 | B"},{"1":"1225","2":"2718","3":"R1","4":"5","5":"CCN51","6":"6.000","7":"6.000","8":"6.0000","9":"A","10":"Jennifer","11":"P. citrophthora","12":"NA","13":"NA","14":"NA","15":"P. citrophthora | 2718","16":"Jennifer | A","17":"CCN51 | A"},{"1":"1226","2":"2718","3":"R2","4":"5","5":"CCN51","6":"6.000","7":"6.000","8":"6.0000","9":"A","10":"Jennifer","11":"P. citrophthora","12":"NA","13":"NA","14":"NA","15":"P. citrophthora | 2718","16":"Jennifer | A","17":"CCN51 | A"},{"1":"1227","2":"2718","3":"R3","4":"5","5":"CCN51","6":"6.000","7":"6.000","8":"6.0000","9":"A","10":"Jennifer","11":"P. citrophthora","12":"NA","13":"NA","14":"NA","15":"P. citrophthora | 2718","16":"Jennifer | A","17":"CCN51 | A"},{"1":"1228","2":"2718","3":"R4","4":"5","5":"CCN51","6":"6.000","7":"6.000","8":"6.0000","9":"A","10":"Jennifer","11":"P. citrophthora","12":"NA","13":"NA","14":"NA","15":"P. citrophthora | 2718","16":"Jennifer | A","17":"CCN51 | A"},{"1":"1229","2":"2718","3":"R1","4":"5","5":"PS1319","6":"6.000","7":"6.000","8":"6.0000","9":"A","10":"Jennifer","11":"P. citrophthora","12":"NA","13":"NA","14":"NA","15":"P. citrophthora | 2718","16":"Jennifer | A","17":"PS1319 | A"},{"1":"1230","2":"2718","3":"R2","4":"5","5":"PS1319","6":"6.000","7":"6.000","8":"6.0000","9":"A","10":"Jennifer","11":"P. citrophthora","12":"NA","13":"NA","14":"NA","15":"P. citrophthora | 2718","16":"Jennifer | A","17":"PS1319 | A"},{"1":"1231","2":"2718","3":"R3","4":"5","5":"PS1319","6":"6.000","7":"6.000","8":"6.0000","9":"A","10":"Jennifer","11":"P. citrophthora","12":"NA","13":"NA","14":"NA","15":"P. citrophthora | 2718","16":"Jennifer | A","17":"PS1319 | A"},{"1":"1232","2":"2718","3":"R4","4":"5","5":"PS1319","6":"6.000","7":"6.000","8":"6.0000","9":"A","10":"Jennifer","11":"P. citrophthora","12":"NA","13":"NA","14":"NA","15":"P. citrophthora | 2718","16":"Jennifer | A","17":"PS1319 | A"},{"1":"1233","2":"2718","3":"R1","4":"5","5":"CP49","6":"6.000","7":"6.000","8":"6.0000","9":"A","10":"Jennifer","11":"P. citrophthora","12":"NA","13":"NA","14":"NA","15":"P. citrophthora | 2718","16":"Jennifer | A","17":"CP49 | A"},{"1":"1234","2":"2718","3":"R2","4":"5","5":"CP49","6":"6.000","7":"6.000","8":"6.0000","9":"A","10":"Jennifer","11":"P. citrophthora","12":"NA","13":"NA","14":"NA","15":"P. citrophthora | 2718","16":"Jennifer | A","17":"CP49 | A"},{"1":"1235","2":"2718","3":"R3","4":"5","5":"CP49","6":"6.000","7":"6.000","8":"6.0000","9":"A","10":"Jennifer","11":"P. citrophthora","12":"NA","13":"NA","14":"NA","15":"P. citrophthora | 2718","16":"Jennifer | A","17":"CP49 | A"},{"1":"1236","2":"2718","3":"R4","4":"5","5":"CP49","6":"6.000","7":"6.000","8":"6.0000","9":"A","10":"Jennifer","11":"P. citrophthora","12":"NA","13":"NA","14":"NA","15":"P. citrophthora | 2718","16":"Jennifer | A","17":"CP49 | A"},{"1":"1237","2":"2718","3":"R1","4":"5","5":"Cepec_2004","6":"6.000","7":"6.000","8":"6.0000","9":"A","10":"Jennifer","11":"P. citrophthora","12":"NA","13":"NA","14":"NA","15":"P. citrophthora | 2718","16":"Jennifer | A","17":"Cepec_2004 | A"},{"1":"1238","2":"2718","3":"R2","4":"5","5":"Cepec_2004","6":"12.460","7":"13.020","8":"12.7400","9":"A","10":"Jennifer","11":"P. citrophthora","12":"NA","13":"NA","14":"NA","15":"P. citrophthora | 2718","16":"Jennifer | A","17":"Cepec_2004 | A"},{"1":"1239","2":"2718","3":"R3","4":"5","5":"Cepec_2004","6":"12.770","7":"12.980","8":"12.8750","9":"A","10":"Jennifer","11":"P. citrophthora","12":"NA","13":"NA","14":"NA","15":"P. citrophthora | 2718","16":"Jennifer | A","17":"Cepec_2004 | A"},{"1":"1240","2":"2718","3":"R4","4":"5","5":"Cepec_2004","6":"6.000","7":"6.000","8":"6.0000","9":"A","10":"Jennifer","11":"P. citrophthora","12":"NA","13":"NA","14":"NA","15":"P. citrophthora | 2718","16":"Jennifer | A","17":"Cepec_2004 | A"},{"1":"1241","2":"1151","3":"R1","4":"1","5":"CCN51","6":"24.240","7":"22.800","8":"23.5200","9":"B","10":"Danilo","11":"P. theobromicola sp. nov.","12":"NA","13":"NA","14":"NA","15":"P. theobromicola sp. nov. | 1151","16":"Danilo | B","17":"CCN51 | B"},{"1":"1242","2":"1151","3":"R2","4":"1","5":"CCN51","6":"28.870","7":"23.760","8":"26.3150","9":"B","10":"Danilo","11":"P. theobromicola sp. nov.","12":"NA","13":"NA","14":"NA","15":"P. theobromicola sp. nov. | 1151","16":"Danilo | B","17":"CCN51 | B"},{"1":"1243","2":"1151","3":"R3","4":"1","5":"CCN51","6":"26.730","7":"28.240","8":"27.4850","9":"B","10":"Danilo","11":"P. theobromicola sp. nov.","12":"NA","13":"NA","14":"NA","15":"P. theobromicola sp. nov. | 1151","16":"Danilo | B","17":"CCN51 | B"},{"1":"1244","2":"1151","3":"R4","4":"1","5":"CCN51","6":"28.760","7":"25.710","8":"27.2350","9":"B","10":"Danilo","11":"P. theobromicola sp. nov.","12":"NA","13":"NA","14":"NA","15":"P. theobromicola sp. nov. | 1151","16":"Danilo | B","17":"CCN51 | B"},{"1":"1245","2":"1285","3":"R1","4":"1","5":"CCN51","6":"24.080","7":"27.630","8":"25.8550","9":"B","10":"Danilo","11":"P. theobromicola sp. nov.","12":"NA","13":"NA","14":"NA","15":"P. theobromicola sp. nov. | 1285","16":"Danilo | B","17":"CCN51 | B"},{"1":"1246","2":"1285","3":"R2","4":"1","5":"CCN51","6":"29.930","7":"32.270","8":"31.1000","9":"B","10":"Danilo","11":"P. theobromicola sp. nov.","12":"NA","13":"NA","14":"NA","15":"P. theobromicola sp. nov. | 1285","16":"Danilo | B","17":"CCN51 | B"},{"1":"1247","2":"1285","3":"R3","4":"1","5":"CCN51","6":"22.840","7":"24.680","8":"23.7600","9":"B","10":"Danilo","11":"P. theobromicola sp. nov.","12":"NA","13":"NA","14":"NA","15":"P. theobromicola sp. nov. | 1285","16":"Danilo | B","17":"CCN51 | B"},{"1":"1248","2":"1285","3":"R4","4":"1","5":"CCN51","6":"23.940","7":"27.330","8":"25.6350","9":"B","10":"Danilo","11":"P. theobromicola sp. nov.","12":"NA","13":"NA","14":"NA","15":"P. theobromicola sp. nov. | 1285","16":"Danilo | B","17":"CCN51 | B"},{"1":"1249","2":"1158","3":"R1","4":"1","5":"CCN51","6":"26.970","7":"29.410","8":"28.1900","9":"B","10":"Danilo","11":"P. palmivora","12":"NA","13":"NA","14":"NA","15":"P. palmivora | 1158","16":"Danilo | B","17":"CCN51 | B"},{"1":"1250","2":"1158","3":"R2","4":"1","5":"CCN51","6":"25.330","7":"24.060","8":"24.6950","9":"B","10":"Danilo","11":"P. palmivora","12":"NA","13":"NA","14":"NA","15":"P. palmivora | 1158","16":"Danilo | B","17":"CCN51 | B"},{"1":"1251","2":"1158","3":"R3","4":"1","5":"CCN51","6":"31.180","7":"27.940","8":"29.5600","9":"B","10":"Danilo","11":"P. palmivora","12":"NA","13":"NA","14":"NA","15":"P. palmivora | 1158","16":"Danilo | B","17":"CCN51 | B"},{"1":"1252","2":"1158","3":"R4","4":"1","5":"CCN51","6":"28.380","7":"21.260","8":"24.8200","9":"B","10":"Danilo","11":"P. palmivora","12":"NA","13":"NA","14":"NA","15":"P. palmivora | 1158","16":"Danilo | B","17":"CCN51 | B"},{"1":"1253","2":"1091","3":"R1","4":"1","5":"CCN51","6":"29.440","7":"27.510","8":"28.4750","9":"B","10":"Danilo","11":"P. theobromicola sp. nov.","12":"NA","13":"NA","14":"NA","15":"P. theobromicola sp. nov. | 1091","16":"Danilo | B","17":"CCN51 | B"},{"1":"1254","2":"1091","3":"R2","4":"1","5":"CCN51","6":"34.480","7":"28.850","8":"31.6650","9":"B","10":"Danilo","11":"P. theobromicola sp. nov.","12":"NA","13":"NA","14":"NA","15":"P. theobromicola sp. nov. | 1091","16":"Danilo | B","17":"CCN51 | B"},{"1":"1255","2":"1091","3":"R3","4":"1","5":"CCN51","6":"29.490","7":"28.960","8":"29.2250","9":"B","10":"Danilo","11":"P. theobromicola sp. nov.","12":"NA","13":"NA","14":"NA","15":"P. theobromicola sp. nov. | 1091","16":"Danilo | B","17":"CCN51 | B"},{"1":"1256","2":"1091","3":"R4","4":"1","5":"CCN51","6":"30.020","7":"24.100","8":"27.0600","9":"B","10":"Danilo","11":"P. theobromicola sp. nov.","12":"NA","13":"NA","14":"NA","15":"P. theobromicola sp. nov. | 1091","16":"Danilo | B","17":"CCN51 | B"},{"1":"1257","2":"920","3":"R1","4":"1","5":"CCN51","6":"13.860","7":"13.240","8":"13.5500","9":"B","10":"Danilo","11":"P. palmivora","12":"NA","13":"NA","14":"NA","15":"P. palmivora | 920","16":"Danilo | B","17":"CCN51 | B"},{"1":"1258","2":"920","3":"R2","4":"1","5":"CCN51","6":"21.300","7":"18.470","8":"19.8850","9":"B","10":"Danilo","11":"P. palmivora","12":"NA","13":"NA","14":"NA","15":"P. palmivora | 920","16":"Danilo | B","17":"CCN51 | B"},{"1":"1259","2":"920","3":"R3","4":"1","5":"CCN51","6":"16.410","7":"18.930","8":"17.6700","9":"B","10":"Danilo","11":"P. palmivora","12":"NA","13":"NA","14":"NA","15":"P. palmivora | 920","16":"Danilo | B","17":"CCN51 | B"},{"1":"1260","2":"920","3":"R4","4":"1","5":"CCN51","6":"6.000","7":"6.000","8":"6.0000","9":"B","10":"Danilo","11":"P. palmivora","12":"NA","13":"NA","14":"NA","15":"P. palmivora | 920","16":"Danilo | B","17":"CCN51 | B"},{"1":"1261","2":"1102","3":"R1","4":"1","5":"CCN51","6":"24.630","7":"24.720","8":"24.6750","9":"B","10":"Danilo","11":"P. palmivora","12":"NA","13":"NA","14":"NA","15":"P. palmivora | 1102","16":"Danilo | B","17":"CCN51 | B"},{"1":"1262","2":"1102","3":"R2","4":"1","5":"CCN51","6":"23.150","7":"24.220","8":"23.6850","9":"B","10":"Danilo","11":"P. palmivora","12":"NA","13":"NA","14":"NA","15":"P. palmivora | 1102","16":"Danilo | B","17":"CCN51 | B"},{"1":"1263","2":"1102","3":"R3","4":"1","5":"CCN51","6":"26.940","7":"24.860","8":"25.9000","9":"B","10":"Danilo","11":"P. palmivora","12":"NA","13":"NA","14":"NA","15":"P. palmivora | 1102","16":"Danilo | B","17":"CCN51 | B"},{"1":"1264","2":"1102","3":"R4","4":"1","5":"CCN51","6":"21.350","7":"21.820","8":"21.5850","9":"B","10":"Danilo","11":"P. palmivora","12":"NA","13":"NA","14":"NA","15":"P. palmivora | 1102","16":"Danilo | B","17":"CCN51 | B"},{"1":"1265","2":"1205","3":"R1","4":"1","5":"CCN51","6":"31.570","7":"27.790","8":"29.6800","9":"B","10":"Danilo","11":"P. theobromicola sp. nov.","12":"NA","13":"NA","14":"NA","15":"P. theobromicola sp. nov. | 1205","16":"Danilo | B","17":"CCN51 | B"},{"1":"1266","2":"1205","3":"R2","4":"1","5":"CCN51","6":"25.510","7":"20.370","8":"22.9400","9":"B","10":"Danilo","11":"P. theobromicola sp. nov.","12":"NA","13":"NA","14":"NA","15":"P. theobromicola sp. nov. | 1205","16":"Danilo | B","17":"CCN51 | B"},{"1":"1267","2":"1205","3":"R3","4":"1","5":"CCN51","6":"30.090","7":"26.770","8":"28.4300","9":"B","10":"Danilo","11":"P. theobromicola sp. nov.","12":"NA","13":"NA","14":"NA","15":"P. theobromicola sp. nov. | 1205","16":"Danilo | B","17":"CCN51 | B"},{"1":"1268","2":"1205","3":"R4","4":"1","5":"CCN51","6":"28.520","7":"25.120","8":"26.8200","9":"B","10":"Danilo","11":"P. theobromicola sp. nov.","12":"NA","13":"NA","14":"NA","15":"P. theobromicola sp. nov. | 1205","16":"Danilo | B","17":"CCN51 | B"},{"1":"1269","2":"906","3":"R1","4":"1","5":"CCN51","6":"6.000","7":"6.000","8":"6.0000","9":"B","10":"Danilo","11":"P. palmivora","12":"NA","13":"NA","14":"NA","15":"P. palmivora | 906","16":"Danilo | B","17":"CCN51 | B"},{"1":"1270","2":"906","3":"R2","4":"1","5":"CCN51","6":"6.000","7":"6.000","8":"6.0000","9":"B","10":"Danilo","11":"P. palmivora","12":"NA","13":"NA","14":"NA","15":"P. palmivora | 906","16":"Danilo | B","17":"CCN51 | B"},{"1":"1271","2":"906","3":"R3","4":"1","5":"CCN51","6":"6.000","7":"6.000","8":"6.0000","9":"B","10":"Danilo","11":"P. palmivora","12":"NA","13":"NA","14":"NA","15":"P. palmivora | 906","16":"Danilo | B","17":"CCN51 | B"},{"1":"1272","2":"906","3":"R4","4":"1","5":"CCN51","6":"6.000","7":"6.000","8":"6.0000","9":"B","10":"Danilo","11":"P. palmivora","12":"NA","13":"NA","14":"NA","15":"P. palmivora | 906","16":"Danilo | B","17":"CCN51 | B"},{"1":"1273","2":"2718","3":"R1","4":"1","5":"CCN51","6":"6.000","7":"6.000","8":"6.0000","9":"B","10":"Danilo","11":"P. citrophthora","12":"NA","13":"NA","14":"NA","15":"P. citrophthora | 2718","16":"Danilo | B","17":"CCN51 | B"},{"1":"1274","2":"2718","3":"R2","4":"1","5":"CCN51","6":"6.000","7":"6.000","8":"6.0000","9":"B","10":"Danilo","11":"P. citrophthora","12":"NA","13":"NA","14":"NA","15":"P. citrophthora | 2718","16":"Danilo | B","17":"CCN51 | B"},{"1":"1275","2":"2718","3":"R3","4":"1","5":"CCN51","6":"6.000","7":"6.000","8":"6.0000","9":"B","10":"Danilo","11":"P. citrophthora","12":"NA","13":"NA","14":"NA","15":"P. citrophthora | 2718","16":"Danilo | B","17":"CCN51 | B"},{"1":"1276","2":"2718","3":"R4","4":"1","5":"CCN51","6":"6.000","7":"6.000","8":"6.0000","9":"B","10":"Danilo","11":"P. citrophthora","12":"NA","13":"NA","14":"NA","15":"P. citrophthora | 2718","16":"Danilo | B","17":"CCN51 | B"},{"1":"1277","2":"1151","3":"R1","4":"1","5":"PS1319","6":"20.770","7":"24.980","8":"22.8750","9":"B","10":"Danilo","11":"P. theobromicola sp. nov.","12":"NA","13":"NA","14":"NA","15":"P. theobromicola sp. nov. | 1151","16":"Danilo | B","17":"PS1319 | B"},{"1":"1278","2":"1151","3":"R2","4":"1","5":"PS1319","6":"26.760","7":"28.970","8":"27.8650","9":"B","10":"Danilo","11":"P. theobromicola sp. nov.","12":"NA","13":"NA","14":"NA","15":"P. theobromicola sp. nov. | 1151","16":"Danilo | B","17":"PS1319 | B"},{"1":"1279","2":"1151","3":"R3","4":"1","5":"PS1319","6":"26.560","7":"27.280","8":"26.9200","9":"B","10":"Danilo","11":"P. theobromicola sp. nov.","12":"NA","13":"NA","14":"NA","15":"P. theobromicola sp. nov. | 1151","16":"Danilo | B","17":"PS1319 | B"},{"1":"1280","2":"1151","3":"R4","4":"1","5":"PS1319","6":"29.540","7":"28.660","8":"29.1000","9":"B","10":"Danilo","11":"P. theobromicola sp. nov.","12":"NA","13":"NA","14":"NA","15":"P. theobromicola sp. nov. | 1151","16":"Danilo | B","17":"PS1319 | B"},{"1":"1281","2":"1285","3":"R1","4":"1","5":"PS1319","6":"25.250","7":"28.360","8":"26.8050","9":"B","10":"Danilo","11":"P. theobromicola sp. nov.","12":"NA","13":"NA","14":"NA","15":"P. theobromicola sp. nov. | 1285","16":"Danilo | B","17":"PS1319 | B"},{"1":"1282","2":"1285","3":"R2","4":"1","5":"PS1319","6":"26.010","7":"30.980","8":"28.4950","9":"B","10":"Danilo","11":"P. theobromicola sp. nov.","12":"NA","13":"NA","14":"NA","15":"P. theobromicola sp. nov. | 1285","16":"Danilo | B","17":"PS1319 | B"},{"1":"1283","2":"1285","3":"R3","4":"1","5":"PS1319","6":"25.700","7":"28.750","8":"27.2250","9":"B","10":"Danilo","11":"P. theobromicola sp. nov.","12":"NA","13":"NA","14":"NA","15":"P. theobromicola sp. nov. | 1285","16":"Danilo | B","17":"PS1319 | B"},{"1":"1284","2":"1285","3":"R4","4":"1","5":"PS1319","6":"22.030","7":"24.510","8":"23.2700","9":"B","10":"Danilo","11":"P. theobromicola sp. nov.","12":"NA","13":"NA","14":"NA","15":"P. theobromicola sp. nov. | 1285","16":"Danilo | B","17":"PS1319 | B"},{"1":"1285","2":"1158","3":"R1","4":"1","5":"PS1319","6":"27.270","7":"24.510","8":"25.8900","9":"B","10":"Danilo","11":"P. palmivora","12":"NA","13":"NA","14":"NA","15":"P. palmivora | 1158","16":"Danilo | B","17":"PS1319 | B"},{"1":"1286","2":"1158","3":"R2","4":"1","5":"PS1319","6":"23.240","7":"25.390","8":"24.3150","9":"B","10":"Danilo","11":"P. palmivora","12":"NA","13":"NA","14":"NA","15":"P. palmivora | 1158","16":"Danilo | B","17":"PS1319 | B"},{"1":"1287","2":"1158","3":"R3","4":"1","5":"PS1319","6":"31.090","7":"25.930","8":"28.5100","9":"B","10":"Danilo","11":"P. palmivora","12":"NA","13":"NA","14":"NA","15":"P. palmivora | 1158","16":"Danilo | B","17":"PS1319 | B"},{"1":"1288","2":"1158","3":"R4","4":"1","5":"PS1319","6":"24.490","7":"23.850","8":"24.1700","9":"B","10":"Danilo","11":"P. palmivora","12":"NA","13":"NA","14":"NA","15":"P. palmivora | 1158","16":"Danilo | B","17":"PS1319 | B"},{"1":"1289","2":"1091","3":"R1","4":"1","5":"PS1319","6":"28.050","7":"29.870","8":"28.9600","9":"B","10":"Danilo","11":"P. theobromicola sp. nov.","12":"NA","13":"NA","14":"NA","15":"P. theobromicola sp. nov. | 1091","16":"Danilo | B","17":"PS1319 | B"},{"1":"1290","2":"1091","3":"R2","4":"1","5":"PS1319","6":"23.320","7":"26.750","8":"25.0350","9":"B","10":"Danilo","11":"P. theobromicola sp. nov.","12":"NA","13":"NA","14":"NA","15":"P. theobromicola sp. nov. | 1091","16":"Danilo | B","17":"PS1319 | B"},{"1":"1291","2":"1091","3":"R3","4":"1","5":"PS1319","6":"24.740","7":"28.440","8":"26.5900","9":"B","10":"Danilo","11":"P. theobromicola sp. nov.","12":"NA","13":"NA","14":"NA","15":"P. theobromicola sp. nov. | 1091","16":"Danilo | B","17":"PS1319 | B"},{"1":"1292","2":"1091","3":"R4","4":"1","5":"PS1319","6":"30.350","7":"29.160","8":"29.7550","9":"B","10":"Danilo","11":"P. theobromicola sp. nov.","12":"NA","13":"NA","14":"NA","15":"P. theobromicola sp. nov. | 1091","16":"Danilo | B","17":"PS1319 | B"},{"1":"1293","2":"920","3":"R1","4":"1","5":"PS1319","6":"14.860","7":"18.690","8":"16.7750","9":"B","10":"Danilo","11":"P. palmivora","12":"NA","13":"NA","14":"NA","15":"P. palmivora | 920","16":"Danilo | B","17":"PS1319 | B"},{"1":"1294","2":"920","3":"R2","4":"1","5":"PS1319","6":"10.770","7":"11.160","8":"10.9650","9":"B","10":"Danilo","11":"P. palmivora","12":"NA","13":"NA","14":"NA","15":"P. palmivora | 920","16":"Danilo | B","17":"PS1319 | B"},{"1":"1295","2":"920","3":"R3","4":"1","5":"PS1319","6":"9.570","7":"9.850","8":"9.7100","9":"B","10":"Danilo","11":"P. palmivora","12":"NA","13":"NA","14":"NA","15":"P. palmivora | 920","16":"Danilo | B","17":"PS1319 | B"},{"1":"1296","2":"920","3":"R4","4":"1","5":"PS1319","6":"14.240","7":"13.770","8":"14.0050","9":"B","10":"Danilo","11":"P. palmivora","12":"NA","13":"NA","14":"NA","15":"P. palmivora | 920","16":"Danilo | B","17":"PS1319 | B"},{"1":"1297","2":"1102","3":"R1","4":"1","5":"PS1319","6":"26.080","7":"26.680","8":"26.3800","9":"B","10":"Danilo","11":"P. palmivora","12":"NA","13":"NA","14":"NA","15":"P. palmivora | 1102","16":"Danilo | B","17":"PS1319 | B"},{"1":"1298","2":"1102","3":"R2","4":"1","5":"PS1319","6":"27.870","7":"28.830","8":"28.3500","9":"B","10":"Danilo","11":"P. palmivora","12":"NA","13":"NA","14":"NA","15":"P. palmivora | 1102","16":"Danilo | B","17":"PS1319 | B"},{"1":"1299","2":"1102","3":"R3","4":"1","5":"PS1319","6":"23.680","7":"26.120","8":"24.9000","9":"B","10":"Danilo","11":"P. palmivora","12":"NA","13":"NA","14":"NA","15":"P. palmivora | 1102","16":"Danilo | B","17":"PS1319 | B"},{"1":"1300","2":"1102","3":"R4","4":"1","5":"PS1319","6":"22.270","7":"22.930","8":"22.6000","9":"B","10":"Danilo","11":"P. palmivora","12":"NA","13":"NA","14":"NA","15":"P. palmivora | 1102","16":"Danilo | B","17":"PS1319 | B"},{"1":"1301","2":"1205","3":"R1","4":"1","5":"PS1319","6":"30.820","7":"35.890","8":"33.3550","9":"B","10":"Danilo","11":"P. theobromicola sp. nov.","12":"NA","13":"NA","14":"NA","15":"P. theobromicola sp. nov. | 1205","16":"Danilo | B","17":"PS1319 | B"},{"1":"1302","2":"1205","3":"R2","4":"1","5":"PS1319","6":"27.950","7":"32.210","8":"30.0800","9":"B","10":"Danilo","11":"P. theobromicola sp. nov.","12":"NA","13":"NA","14":"NA","15":"P. theobromicola sp. nov. | 1205","16":"Danilo | B","17":"PS1319 | B"},{"1":"1303","2":"1205","3":"R3","4":"1","5":"PS1319","6":"32.220","7":"31.570","8":"31.8950","9":"B","10":"Danilo","11":"P. theobromicola sp. nov.","12":"NA","13":"NA","14":"NA","15":"P. theobromicola sp. nov. | 1205","16":"Danilo | B","17":"PS1319 | B"},{"1":"1304","2":"1205","3":"R4","4":"1","5":"PS1319","6":"29.730","7":"30.050","8":"29.8900","9":"B","10":"Danilo","11":"P. theobromicola sp. nov.","12":"NA","13":"NA","14":"NA","15":"P. theobromicola sp. nov. | 1205","16":"Danilo | B","17":"PS1319 | B"},{"1":"1305","2":"906","3":"R1","4":"1","5":"PS1319","6":"6.000","7":"6.000","8":"6.0000","9":"B","10":"Danilo","11":"P. palmivora","12":"NA","13":"NA","14":"NA","15":"P. palmivora | 906","16":"Danilo | B","17":"PS1319 | B"},{"1":"1306","2":"906","3":"R2","4":"1","5":"PS1319","6":"6.000","7":"6.000","8":"6.0000","9":"B","10":"Danilo","11":"P. palmivora","12":"NA","13":"NA","14":"NA","15":"P. palmivora | 906","16":"Danilo | B","17":"PS1319 | B"},{"1":"1307","2":"906","3":"R3","4":"1","5":"PS1319","6":"6.000","7":"6.000","8":"6.0000","9":"B","10":"Danilo","11":"P. palmivora","12":"NA","13":"NA","14":"NA","15":"P. palmivora | 906","16":"Danilo | B","17":"PS1319 | B"},{"1":"1308","2":"906","3":"R4","4":"1","5":"PS1319","6":"6.000","7":"6.000","8":"6.0000","9":"B","10":"Danilo","11":"P. palmivora","12":"NA","13":"NA","14":"NA","15":"P. palmivora | 906","16":"Danilo | B","17":"PS1319 | B"},{"1":"1309","2":"2718","3":"R1","4":"1","5":"PS1319","6":"6.000","7":"6.000","8":"6.0000","9":"B","10":"Danilo","11":"P. citrophthora","12":"NA","13":"NA","14":"NA","15":"P. citrophthora | 2718","16":"Danilo | B","17":"PS1319 | B"},{"1":"1310","2":"2718","3":"R2","4":"1","5":"PS1319","6":"6.000","7":"6.000","8":"6.0000","9":"B","10":"Danilo","11":"P. citrophthora","12":"NA","13":"NA","14":"NA","15":"P. citrophthora | 2718","16":"Danilo | B","17":"PS1319 | B"},{"1":"1311","2":"2718","3":"R3","4":"1","5":"PS1319","6":"6.000","7":"6.000","8":"6.0000","9":"B","10":"Danilo","11":"P. citrophthora","12":"NA","13":"NA","14":"NA","15":"P. citrophthora | 2718","16":"Danilo | B","17":"PS1319 | B"},{"1":"1312","2":"2718","3":"R4","4":"1","5":"PS1319","6":"6.000","7":"6.000","8":"6.0000","9":"B","10":"Danilo","11":"P. citrophthora","12":"NA","13":"NA","14":"NA","15":"P. citrophthora | 2718","16":"Danilo | B","17":"PS1319 | B"},{"1":"1313","2":"1151","3":"R1","4":"1","5":"CP49","6":"28.280","7":"33.250","8":"30.7650","9":"B","10":"Danilo","11":"P. theobromicola sp. nov.","12":"NA","13":"NA","14":"NA","15":"P. theobromicola sp. nov. | 1151","16":"Danilo | B","17":"CP49 | B"},{"1":"1314","2":"1151","3":"R2","4":"1","5":"CP49","6":"25.370","7":"32.900","8":"29.1350","9":"B","10":"Danilo","11":"P. theobromicola sp. nov.","12":"NA","13":"NA","14":"NA","15":"P. theobromicola sp. nov. | 1151","16":"Danilo | B","17":"CP49 | B"},{"1":"1315","2":"1151","3":"R3","4":"1","5":"CP49","6":"32.290","7":"33.650","8":"32.9700","9":"B","10":"Danilo","11":"P. theobromicola sp. nov.","12":"NA","13":"NA","14":"NA","15":"P. theobromicola sp. nov. | 1151","16":"Danilo | B","17":"CP49 | B"},{"1":"1316","2":"1151","3":"R4","4":"1","5":"CP49","6":"15.840","7":"20.150","8":"17.9950","9":"B","10":"Danilo","11":"P. theobromicola sp. nov.","12":"NA","13":"NA","14":"NA","15":"P. theobromicola sp. nov. | 1151","16":"Danilo | B","17":"CP49 | B"},{"1":"1317","2":"1285","3":"R1","4":"1","5":"CP49","6":"33.680","7":"33.180","8":"33.4300","9":"B","10":"Danilo","11":"P. theobromicola sp. nov.","12":"NA","13":"NA","14":"NA","15":"P. theobromicola sp. nov. | 1285","16":"Danilo | B","17":"CP49 | B"},{"1":"1318","2":"1285","3":"R2","4":"1","5":"CP49","6":"28.330","7":"28.680","8":"28.5050","9":"B","10":"Danilo","11":"P. theobromicola sp. nov.","12":"NA","13":"NA","14":"NA","15":"P. theobromicola sp. nov. | 1285","16":"Danilo | B","17":"CP49 | B"},{"1":"1319","2":"1285","3":"R3","4":"1","5":"CP49","6":"33.050","7":"30.810","8":"31.9300","9":"B","10":"Danilo","11":"P. theobromicola sp. nov.","12":"NA","13":"NA","14":"NA","15":"P. theobromicola sp. nov. | 1285","16":"Danilo | B","17":"CP49 | B"},{"1":"1320","2":"1285","3":"R4","4":"1","5":"CP49","6":"33.800","7":"34.860","8":"34.3300","9":"B","10":"Danilo","11":"P. theobromicola sp. nov.","12":"NA","13":"NA","14":"NA","15":"P. theobromicola sp. nov. | 1285","16":"Danilo | B","17":"CP49 | B"},{"1":"1321","2":"1158","3":"R1","4":"1","5":"CP49","6":"25.900","7":"27.650","8":"26.7750","9":"B","10":"Danilo","11":"P. palmivora","12":"NA","13":"NA","14":"NA","15":"P. palmivora | 1158","16":"Danilo | B","17":"CP49 | B"},{"1":"1322","2":"1158","3":"R2","4":"1","5":"CP49","6":"19.410","7":"33.360","8":"26.3850","9":"B","10":"Danilo","11":"P. palmivora","12":"NA","13":"NA","14":"NA","15":"P. palmivora | 1158","16":"Danilo | B","17":"CP49 | B"},{"1":"1323","2":"1158","3":"R3","4":"1","5":"CP49","6":"27.480","7":"28.820","8":"28.1500","9":"B","10":"Danilo","11":"P. palmivora","12":"NA","13":"NA","14":"NA","15":"P. palmivora | 1158","16":"Danilo | B","17":"CP49 | B"},{"1":"1324","2":"1158","3":"R4","4":"1","5":"CP49","6":"21.020","7":"23.150","8":"22.0850","9":"B","10":"Danilo","11":"P. palmivora","12":"NA","13":"NA","14":"NA","15":"P. palmivora | 1158","16":"Danilo | B","17":"CP49 | B"},{"1":"1325","2":"1091","3":"R1","4":"1","5":"CP49","6":"29.040","7":"31.080","8":"30.0600","9":"B","10":"Danilo","11":"P. theobromicola sp. nov.","12":"NA","13":"NA","14":"NA","15":"P. theobromicola sp. nov. | 1091","16":"Danilo | B","17":"CP49 | B"},{"1":"1326","2":"1091","3":"R2","4":"1","5":"CP49","6":"31.570","7":"32.920","8":"32.2450","9":"B","10":"Danilo","11":"P. theobromicola sp. nov.","12":"NA","13":"NA","14":"NA","15":"P. theobromicola sp. nov. | 1091","16":"Danilo | B","17":"CP49 | B"},{"1":"1327","2":"1091","3":"R3","4":"1","5":"CP49","6":"26.080","7":"26.940","8":"26.5100","9":"B","10":"Danilo","11":"P. theobromicola sp. nov.","12":"NA","13":"NA","14":"NA","15":"P. theobromicola sp. nov. | 1091","16":"Danilo | B","17":"CP49 | B"},{"1":"1328","2":"1091","3":"R4","4":"1","5":"CP49","6":"31.750","7":"32.580","8":"32.1650","9":"B","10":"Danilo","11":"P. theobromicola sp. nov.","12":"NA","13":"NA","14":"NA","15":"P. theobromicola sp. nov. | 1091","16":"Danilo | B","17":"CP49 | B"},{"1":"1329","2":"920","3":"R1","4":"1","5":"CP49","6":"6.000","7":"6.000","8":"6.0000","9":"B","10":"Danilo","11":"P. palmivora","12":"NA","13":"NA","14":"NA","15":"P. palmivora | 920","16":"Danilo | B","17":"CP49 | B"},{"1":"1330","2":"920","3":"R2","4":"1","5":"CP49","6":"6.000","7":"6.000","8":"6.0000","9":"B","10":"Danilo","11":"P. palmivora","12":"NA","13":"NA","14":"NA","15":"P. palmivora | 920","16":"Danilo | B","17":"CP49 | B"},{"1":"1331","2":"920","3":"R3","4":"1","5":"CP49","6":"11.870","7":"13.260","8":"12.5650","9":"B","10":"Danilo","11":"P. palmivora","12":"NA","13":"NA","14":"NA","15":"P. palmivora | 920","16":"Danilo | B","17":"CP49 | B"},{"1":"1332","2":"920","3":"R4","4":"1","5":"CP49","6":"12.410","7":"15.810","8":"14.1100","9":"B","10":"Danilo","11":"P. palmivora","12":"NA","13":"NA","14":"NA","15":"P. palmivora | 920","16":"Danilo | B","17":"CP49 | B"},{"1":"1333","2":"1102","3":"R1","4":"1","5":"CP49","6":"28.500","7":"25.100","8":"26.8000","9":"B","10":"Danilo","11":"P. palmivora","12":"NA","13":"NA","14":"NA","15":"P. palmivora | 1102","16":"Danilo | B","17":"CP49 | B"},{"1":"1334","2":"1102","3":"R2","4":"1","5":"CP49","6":"26.350","7":"28.310","8":"27.3300","9":"B","10":"Danilo","11":"P. palmivora","12":"NA","13":"NA","14":"NA","15":"P. palmivora | 1102","16":"Danilo | B","17":"CP49 | B"},{"1":"1335","2":"1102","3":"R3","4":"1","5":"CP49","6":"25.870","7":"32.100","8":"28.9850","9":"B","10":"Danilo","11":"P. palmivora","12":"NA","13":"NA","14":"NA","15":"P. palmivora | 1102","16":"Danilo | B","17":"CP49 | B"},{"1":"1336","2":"1102","3":"R4","4":"1","5":"CP49","6":"19.680","7":"21.350","8":"20.5150","9":"B","10":"Danilo","11":"P. palmivora","12":"NA","13":"NA","14":"NA","15":"P. palmivora | 1102","16":"Danilo | B","17":"CP49 | B"},{"1":"1337","2":"1205","3":"R1","4":"1","5":"CP49","6":"34.960","7":"37.340","8":"36.1500","9":"B","10":"Danilo","11":"P. theobromicola sp. nov.","12":"NA","13":"NA","14":"NA","15":"P. theobromicola sp. nov. | 1205","16":"Danilo | B","17":"CP49 | B"},{"1":"1338","2":"1205","3":"R2","4":"1","5":"CP49","6":"26.050","7":"28.470","8":"27.2600","9":"B","10":"Danilo","11":"P. theobromicola sp. nov.","12":"NA","13":"NA","14":"NA","15":"P. theobromicola sp. nov. | 1205","16":"Danilo | B","17":"CP49 | B"},{"1":"1339","2":"1205","3":"R3","4":"1","5":"CP49","6":"34.900","7":"35.150","8":"35.0250","9":"B","10":"Danilo","11":"P. theobromicola sp. nov.","12":"NA","13":"NA","14":"NA","15":"P. theobromicola sp. nov. | 1205","16":"Danilo | B","17":"CP49 | B"},{"1":"1340","2":"1205","3":"R4","4":"1","5":"CP49","6":"33.130","7":"36.130","8":"34.6300","9":"B","10":"Danilo","11":"P. theobromicola sp. nov.","12":"NA","13":"NA","14":"NA","15":"P. theobromicola sp. nov. | 1205","16":"Danilo | B","17":"CP49 | B"},{"1":"1341","2":"906","3":"R1","4":"1","5":"CP49","6":"6.000","7":"6.000","8":"6.0000","9":"B","10":"Danilo","11":"P. palmivora","12":"NA","13":"NA","14":"NA","15":"P. palmivora | 906","16":"Danilo | B","17":"CP49 | B"},{"1":"1342","2":"906","3":"R2","4":"1","5":"CP49","6":"6.000","7":"6.000","8":"6.0000","9":"B","10":"Danilo","11":"P. palmivora","12":"NA","13":"NA","14":"NA","15":"P. palmivora | 906","16":"Danilo | B","17":"CP49 | B"},{"1":"1343","2":"906","3":"R3","4":"1","5":"CP49","6":"6.000","7":"6.000","8":"6.0000","9":"B","10":"Danilo","11":"P. palmivora","12":"NA","13":"NA","14":"NA","15":"P. palmivora | 906","16":"Danilo | B","17":"CP49 | B"},{"1":"1344","2":"906","3":"R4","4":"1","5":"CP49","6":"6.000","7":"6.000","8":"6.0000","9":"B","10":"Danilo","11":"P. palmivora","12":"NA","13":"NA","14":"NA","15":"P. palmivora | 906","16":"Danilo | B","17":"CP49 | B"},{"1":"1345","2":"2718","3":"R1","4":"1","5":"CP49","6":"6.000","7":"6.000","8":"6.0000","9":"B","10":"Danilo","11":"P. citrophthora","12":"NA","13":"NA","14":"NA","15":"P. citrophthora | 2718","16":"Danilo | B","17":"CP49 | B"},{"1":"1346","2":"2718","3":"R2","4":"1","5":"CP49","6":"6.000","7":"6.000","8":"6.0000","9":"B","10":"Danilo","11":"P. citrophthora","12":"NA","13":"NA","14":"NA","15":"P. citrophthora | 2718","16":"Danilo | B","17":"CP49 | B"},{"1":"1347","2":"2718","3":"R3","4":"1","5":"CP49","6":"6.000","7":"6.000","8":"6.0000","9":"B","10":"Danilo","11":"P. citrophthora","12":"NA","13":"NA","14":"NA","15":"P. citrophthora | 2718","16":"Danilo | B","17":"CP49 | B"},{"1":"1348","2":"2718","3":"R4","4":"1","5":"CP49","6":"6.000","7":"6.000","8":"6.0000","9":"B","10":"Danilo","11":"P. citrophthora","12":"NA","13":"NA","14":"NA","15":"P. citrophthora | 2718","16":"Danilo | B","17":"CP49 | B"},{"1":"1349","2":"1151","3":"R1","4":"1","5":"Cepec_2004","6":"32.360","7":"22.900","8":"27.6300","9":"B","10":"Danilo","11":"P. theobromicola sp. nov.","12":"NA","13":"NA","14":"NA","15":"P. theobromicola sp. nov. | 1151","16":"Danilo | B","17":"Cepec_2004 | B"},{"1":"1350","2":"1151","3":"R2","4":"1","5":"Cepec_2004","6":"30.110","7":"24.550","8":"27.3300","9":"B","10":"Danilo","11":"P. theobromicola sp. nov.","12":"NA","13":"NA","14":"NA","15":"P. theobromicola sp. nov. | 1151","16":"Danilo | B","17":"Cepec_2004 | B"},{"1":"1351","2":"1151","3":"R3","4":"1","5":"Cepec_2004","6":"28.070","7":"25.920","8":"26.9950","9":"B","10":"Danilo","11":"P. theobromicola sp. nov.","12":"NA","13":"NA","14":"NA","15":"P. theobromicola sp. nov. | 1151","16":"Danilo | B","17":"Cepec_2004 | B"},{"1":"1352","2":"1151","3":"R4","4":"1","5":"Cepec_2004","6":"29.500","7":"21.000","8":"25.2500","9":"B","10":"Danilo","11":"P. theobromicola sp. nov.","12":"NA","13":"NA","14":"NA","15":"P. theobromicola sp. nov. | 1151","16":"Danilo | B","17":"Cepec_2004 | B"},{"1":"1353","2":"1285","3":"R1","4":"1","5":"Cepec_2004","6":"28.570","7":"22.330","8":"25.4500","9":"B","10":"Danilo","11":"P. theobromicola sp. nov.","12":"NA","13":"NA","14":"NA","15":"P. theobromicola sp. nov. | 1285","16":"Danilo | B","17":"Cepec_2004 | B"},{"1":"1354","2":"1285","3":"R2","4":"1","5":"Cepec_2004","6":"25.460","7":"20.430","8":"22.9450","9":"B","10":"Danilo","11":"P. theobromicola sp. nov.","12":"NA","13":"NA","14":"NA","15":"P. theobromicola sp. nov. | 1285","16":"Danilo | B","17":"Cepec_2004 | B"},{"1":"1355","2":"1285","3":"R3","4":"1","5":"Cepec_2004","6":"26.420","7":"21.540","8":"23.9800","9":"B","10":"Danilo","11":"P. theobromicola sp. nov.","12":"NA","13":"NA","14":"NA","15":"P. theobromicola sp. nov. | 1285","16":"Danilo | B","17":"Cepec_2004 | B"},{"1":"1356","2":"1285","3":"R4","4":"1","5":"Cepec_2004","6":"29.720","7":"21.370","8":"25.5450","9":"B","10":"Danilo","11":"P. theobromicola sp. nov.","12":"NA","13":"NA","14":"NA","15":"P. theobromicola sp. nov. | 1285","16":"Danilo | B","17":"Cepec_2004 | B"},{"1":"1357","2":"1158","3":"R1","4":"1","5":"Cepec_2004","6":"22.450","7":"19.760","8":"21.1050","9":"B","10":"Danilo","11":"P. palmivora","12":"NA","13":"NA","14":"NA","15":"P. palmivora | 1158","16":"Danilo | B","17":"Cepec_2004 | B"},{"1":"1358","2":"1158","3":"R2","4":"1","5":"Cepec_2004","6":"16.890","7":"17.300","8":"17.0950","9":"B","10":"Danilo","11":"P. palmivora","12":"NA","13":"NA","14":"NA","15":"P. palmivora | 1158","16":"Danilo | B","17":"Cepec_2004 | B"},{"1":"1359","2":"1158","3":"R3","4":"1","5":"Cepec_2004","6":"25.810","7":"22.280","8":"24.0450","9":"B","10":"Danilo","11":"P. palmivora","12":"NA","13":"NA","14":"NA","15":"P. palmivora | 1158","16":"Danilo | B","17":"Cepec_2004 | B"},{"1":"1360","2":"1158","3":"R4","4":"1","5":"Cepec_2004","6":"23.300","7":"21.880","8":"22.5900","9":"B","10":"Danilo","11":"P. palmivora","12":"NA","13":"NA","14":"NA","15":"P. palmivora | 1158","16":"Danilo | B","17":"Cepec_2004 | B"},{"1":"1361","2":"1091","3":"R1","4":"1","5":"Cepec_2004","6":"26.880","7":"22.210","8":"24.5450","9":"B","10":"Danilo","11":"P. theobromicola sp. nov.","12":"NA","13":"NA","14":"NA","15":"P. theobromicola sp. nov. | 1091","16":"Danilo | B","17":"Cepec_2004 | B"},{"1":"1362","2":"1091","3":"R2","4":"1","5":"Cepec_2004","6":"29.840","7":"23.340","8":"26.5900","9":"B","10":"Danilo","11":"P. theobromicola sp. nov.","12":"NA","13":"NA","14":"NA","15":"P. theobromicola sp. nov. | 1091","16":"Danilo | B","17":"Cepec_2004 | B"},{"1":"1363","2":"1091","3":"R3","4":"1","5":"Cepec_2004","6":"24.060","7":"21.480","8":"22.7700","9":"B","10":"Danilo","11":"P. theobromicola sp. nov.","12":"NA","13":"NA","14":"NA","15":"P. theobromicola sp. nov. | 1091","16":"Danilo | B","17":"Cepec_2004 | B"},{"1":"1364","2":"1091","3":"R4","4":"1","5":"Cepec_2004","6":"26.550","7":"21.230","8":"23.8900","9":"B","10":"Danilo","11":"P. theobromicola sp. nov.","12":"NA","13":"NA","14":"NA","15":"P. theobromicola sp. nov. | 1091","16":"Danilo | B","17":"Cepec_2004 | B"},{"1":"1365","2":"920","3":"R1","4":"1","5":"Cepec_2004","6":"10.820","7":"10.640","8":"10.7300","9":"B","10":"Danilo","11":"P. palmivora","12":"NA","13":"NA","14":"NA","15":"P. palmivora | 920","16":"Danilo | B","17":"Cepec_2004 | B"},{"1":"1366","2":"920","3":"R2","4":"1","5":"Cepec_2004","6":"14.900","7":"15.420","8":"15.1600","9":"B","10":"Danilo","11":"P. palmivora","12":"NA","13":"NA","14":"NA","15":"P. palmivora | 920","16":"Danilo | B","17":"Cepec_2004 | B"},{"1":"1367","2":"920","3":"R3","4":"1","5":"Cepec_2004","6":"11.250","7":"10.670","8":"10.9600","9":"B","10":"Danilo","11":"P. palmivora","12":"NA","13":"NA","14":"NA","15":"P. palmivora | 920","16":"Danilo | B","17":"Cepec_2004 | B"},{"1":"1368","2":"920","3":"R4","4":"1","5":"Cepec_2004","6":"12.800","7":"14.490","8":"13.6450","9":"B","10":"Danilo","11":"P. palmivora","12":"NA","13":"NA","14":"NA","15":"P. palmivora | 920","16":"Danilo | B","17":"Cepec_2004 | B"},{"1":"1369","2":"1102","3":"R1","4":"1","5":"Cepec_2004","6":"18.100","7":"15.900","8":"17.0000","9":"B","10":"Danilo","11":"P. palmivora","12":"NA","13":"NA","14":"NA","15":"P. palmivora | 1102","16":"Danilo | B","17":"Cepec_2004 | B"},{"1":"1370","2":"1102","3":"R2","4":"1","5":"Cepec_2004","6":"25.870","7":"19.700","8":"22.7850","9":"B","10":"Danilo","11":"P. palmivora","12":"NA","13":"NA","14":"NA","15":"P. palmivora | 1102","16":"Danilo | B","17":"Cepec_2004 | B"},{"1":"1371","2":"1102","3":"R3","4":"1","5":"Cepec_2004","6":"30.280","7":"23.870","8":"27.0750","9":"B","10":"Danilo","11":"P. palmivora","12":"NA","13":"NA","14":"NA","15":"P. palmivora | 1102","16":"Danilo | B","17":"Cepec_2004 | B"},{"1":"1372","2":"1102","3":"R4","4":"1","5":"Cepec_2004","6":"27.760","7":"22.350","8":"25.0550","9":"B","10":"Danilo","11":"P. palmivora","12":"NA","13":"NA","14":"NA","15":"P. palmivora | 1102","16":"Danilo | B","17":"Cepec_2004 | B"},{"1":"1373","2":"1205","3":"R1","4":"1","5":"Cepec_2004","6":"34.060","7":"27.090","8":"30.5750","9":"B","10":"Danilo","11":"P. theobromicola sp. nov.","12":"NA","13":"NA","14":"NA","15":"P. theobromicola sp. nov. | 1205","16":"Danilo | B","17":"Cepec_2004 | B"},{"1":"1374","2":"1205","3":"R2","4":"1","5":"Cepec_2004","6":"34.440","7":"23.110","8":"28.7750","9":"B","10":"Danilo","11":"P. theobromicola sp. nov.","12":"NA","13":"NA","14":"NA","15":"P. theobromicola sp. nov. | 1205","16":"Danilo | B","17":"Cepec_2004 | B"},{"1":"1375","2":"1205","3":"R3","4":"1","5":"Cepec_2004","6":"29.400","7":"23.110","8":"26.2550","9":"B","10":"Danilo","11":"P. theobromicola sp. nov.","12":"NA","13":"NA","14":"NA","15":"P. theobromicola sp. nov. | 1205","16":"Danilo | B","17":"Cepec_2004 | B"},{"1":"1376","2":"1205","3":"R4","4":"1","5":"Cepec_2004","6":"33.850","7":"24.410","8":"29.1300","9":"B","10":"Danilo","11":"P. theobromicola sp. nov.","12":"NA","13":"NA","14":"NA","15":"P. theobromicola sp. nov. | 1205","16":"Danilo | B","17":"Cepec_2004 | B"},{"1":"1377","2":"906","3":"R1","4":"1","5":"Cepec_2004","6":"6.000","7":"6.000","8":"6.0000","9":"B","10":"Danilo","11":"P. palmivora","12":"NA","13":"NA","14":"NA","15":"P. palmivora | 906","16":"Danilo | B","17":"Cepec_2004 | B"},{"1":"1378","2":"906","3":"R2","4":"1","5":"Cepec_2004","6":"6.000","7":"6.000","8":"6.0000","9":"B","10":"Danilo","11":"P. palmivora","12":"NA","13":"NA","14":"NA","15":"P. palmivora | 906","16":"Danilo | B","17":"Cepec_2004 | B"},{"1":"1379","2":"906","3":"R3","4":"1","5":"Cepec_2004","6":"6.000","7":"6.000","8":"6.0000","9":"B","10":"Danilo","11":"P. palmivora","12":"NA","13":"NA","14":"NA","15":"P. palmivora | 906","16":"Danilo | B","17":"Cepec_2004 | B"},{"1":"1380","2":"906","3":"R4","4":"1","5":"Cepec_2004","6":"6.000","7":"6.000","8":"6.0000","9":"B","10":"Danilo","11":"P. palmivora","12":"NA","13":"NA","14":"NA","15":"P. palmivora | 906","16":"Danilo | B","17":"Cepec_2004 | B"},{"1":"1381","2":"2718","3":"R1","4":"1","5":"Cepec_2004","6":"6.000","7":"6.000","8":"6.0000","9":"B","10":"Danilo","11":"P. citrophthora","12":"NA","13":"NA","14":"NA","15":"P. citrophthora | 2718","16":"Danilo | B","17":"Cepec_2004 | B"},{"1":"1382","2":"2718","3":"R2","4":"1","5":"Cepec_2004","6":"6.000","7":"6.000","8":"6.0000","9":"B","10":"Danilo","11":"P. citrophthora","12":"NA","13":"NA","14":"NA","15":"P. citrophthora | 2718","16":"Danilo | B","17":"Cepec_2004 | B"},{"1":"1383","2":"2718","3":"R3","4":"1","5":"Cepec_2004","6":"6.000","7":"6.000","8":"6.0000","9":"B","10":"Danilo","11":"P. citrophthora","12":"NA","13":"NA","14":"NA","15":"P. citrophthora | 2718","16":"Danilo | B","17":"Cepec_2004 | B"},{"1":"1384","2":"2718","3":"R4","4":"1","5":"Cepec_2004","6":"6.000","7":"6.000","8":"6.0000","9":"B","10":"Danilo","11":"P. citrophthora","12":"NA","13":"NA","14":"NA","15":"P. citrophthora | 2718","16":"Danilo | B","17":"Cepec_2004 | B"},{"1":"1385","2":"1151","3":"R1","4":"1","5":"CCN51","6":"23.220","7":"27.220","8":"25.2200","9":"A","10":"Danilo","11":"P. theobromicola sp. nov.","12":"NA","13":"NA","14":"NA","15":"P. theobromicola sp. nov. | 1151","16":"Danilo | A","17":"CCN51 | A"},{"1":"1386","2":"1151","3":"R2","4":"1","5":"CCN51","6":"27.000","7":"27.580","8":"27.2900","9":"A","10":"Danilo","11":"P. theobromicola sp. nov.","12":"NA","13":"NA","14":"NA","15":"P. theobromicola sp. nov. | 1151","16":"Danilo | A","17":"CCN51 | A"},{"1":"1387","2":"1151","3":"R3","4":"1","5":"CCN51","6":"30.610","7":"25.240","8":"27.9250","9":"A","10":"Danilo","11":"P. theobromicola sp. nov.","12":"NA","13":"NA","14":"NA","15":"P. theobromicola sp. nov. | 1151","16":"Danilo | A","17":"CCN51 | A"},{"1":"1388","2":"1151","3":"R4","4":"1","5":"CCN51","6":"23.330","7":"27.780","8":"25.5550","9":"A","10":"Danilo","11":"P. theobromicola sp. nov.","12":"NA","13":"NA","14":"NA","15":"P. theobromicola sp. nov. | 1151","16":"Danilo | A","17":"CCN51 | A"},{"1":"1389","2":"1285","3":"R1","4":"1","5":"CCN51","6":"22.210","7":"29.210","8":"25.7100","9":"A","10":"Danilo","11":"P. theobromicola sp. nov.","12":"NA","13":"NA","14":"NA","15":"P. theobromicola sp. nov. | 1285","16":"Danilo | A","17":"CCN51 | A"},{"1":"1390","2":"1285","3":"R2","4":"1","5":"CCN51","6":"25.840","7":"28.900","8":"27.3700","9":"A","10":"Danilo","11":"P. theobromicola sp. nov.","12":"NA","13":"NA","14":"NA","15":"P. theobromicola sp. nov. | 1285","16":"Danilo | A","17":"CCN51 | A"},{"1":"1391","2":"1285","3":"R3","4":"1","5":"CCN51","6":"24.110","7":"23.440","8":"23.7750","9":"A","10":"Danilo","11":"P. theobromicola sp. nov.","12":"NA","13":"NA","14":"NA","15":"P. theobromicola sp. nov. | 1285","16":"Danilo | A","17":"CCN51 | A"},{"1":"1392","2":"1285","3":"R4","4":"1","5":"CCN51","6":"23.340","7":"25.770","8":"24.5550","9":"A","10":"Danilo","11":"P. theobromicola sp. nov.","12":"NA","13":"NA","14":"NA","15":"P. theobromicola sp. nov. | 1285","16":"Danilo | A","17":"CCN51 | A"},{"1":"1393","2":"1158","3":"R1","4":"1","5":"CCN51","6":"28.400","7":"27.010","8":"27.7050","9":"A","10":"Danilo","11":"P. palmivora","12":"NA","13":"NA","14":"NA","15":"P. palmivora | 1158","16":"Danilo | A","17":"CCN51 | A"},{"1":"1394","2":"1158","3":"R2","4":"1","5":"CCN51","6":"20.110","7":"24.130","8":"22.1200","9":"A","10":"Danilo","11":"P. palmivora","12":"NA","13":"NA","14":"NA","15":"P. palmivora | 1158","16":"Danilo | A","17":"CCN51 | A"},{"1":"1395","2":"1158","3":"R3","4":"1","5":"CCN51","6":"16.230","7":"18.640","8":"17.4350","9":"A","10":"Danilo","11":"P. palmivora","12":"NA","13":"NA","14":"NA","15":"P. palmivora | 1158","16":"Danilo | A","17":"CCN51 | A"},{"1":"1396","2":"1158","3":"R4","4":"1","5":"CCN51","6":"25.050","7":"28.840","8":"26.9450","9":"A","10":"Danilo","11":"P. palmivora","12":"NA","13":"NA","14":"NA","15":"P. palmivora | 1158","16":"Danilo | A","17":"CCN51 | A"},{"1":"1397","2":"1091","3":"R1","4":"1","5":"CCN51","6":"32.380","7":"31.780","8":"32.0800","9":"A","10":"Danilo","11":"P. theobromicola sp. nov.","12":"NA","13":"NA","14":"NA","15":"P. theobromicola sp. nov. | 1091","16":"Danilo | A","17":"CCN51 | A"},{"1":"1398","2":"1091","3":"R2","4":"1","5":"CCN51","6":"27.030","7":"28.030","8":"27.5300","9":"A","10":"Danilo","11":"P. theobromicola sp. nov.","12":"NA","13":"NA","14":"NA","15":"P. theobromicola sp. nov. | 1091","16":"Danilo | A","17":"CCN51 | A"},{"1":"1399","2":"1091","3":"R3","4":"1","5":"CCN51","6":"35.370","7":"30.640","8":"33.0050","9":"A","10":"Danilo","11":"P. theobromicola sp. nov.","12":"NA","13":"NA","14":"NA","15":"P. theobromicola sp. nov. | 1091","16":"Danilo | A","17":"CCN51 | A"},{"1":"1400","2":"1091","3":"R4","4":"1","5":"CCN51","6":"25.840","7":"23.660","8":"24.7500","9":"A","10":"Danilo","11":"P. theobromicola sp. nov.","12":"NA","13":"NA","14":"NA","15":"P. theobromicola sp. nov. | 1091","16":"Danilo | A","17":"CCN51 | A"},{"1":"1401","2":"920","3":"R1","4":"1","5":"CCN51","6":"9.840","7":"11.570","8":"10.7050","9":"A","10":"Danilo","11":"P. palmivora","12":"NA","13":"NA","14":"NA","15":"P. palmivora | 920","16":"Danilo | A","17":"CCN51 | A"},{"1":"1402","2":"920","3":"R2","4":"1","5":"CCN51","6":"14.700","7":"16.520","8":"15.6100","9":"A","10":"Danilo","11":"P. palmivora","12":"NA","13":"NA","14":"NA","15":"P. palmivora | 920","16":"Danilo | A","17":"CCN51 | A"},{"1":"1403","2":"920","3":"R3","4":"1","5":"CCN51","6":"9.940","7":"11.230","8":"10.5850","9":"A","10":"Danilo","11":"P. palmivora","12":"NA","13":"NA","14":"NA","15":"P. palmivora | 920","16":"Danilo | A","17":"CCN51 | A"},{"1":"1404","2":"920","3":"R4","4":"1","5":"CCN51","6":"18.970","7":"20.340","8":"19.6550","9":"A","10":"Danilo","11":"P. palmivora","12":"NA","13":"NA","14":"NA","15":"P. palmivora | 920","16":"Danilo | A","17":"CCN51 | A"},{"1":"1405","2":"1102","3":"R1","4":"1","5":"CCN51","6":"24.210","7":"23.300","8":"23.7550","9":"A","10":"Danilo","11":"P. palmivora","12":"NA","13":"NA","14":"NA","15":"P. palmivora | 1102","16":"Danilo | A","17":"CCN51 | A"},{"1":"1406","2":"1102","3":"R2","4":"1","5":"CCN51","6":"25.330","7":"24.160","8":"24.7450","9":"A","10":"Danilo","11":"P. palmivora","12":"NA","13":"NA","14":"NA","15":"P. palmivora | 1102","16":"Danilo | A","17":"CCN51 | A"},{"1":"1407","2":"1102","3":"R3","4":"1","5":"CCN51","6":"24.260","7":"23.680","8":"23.9700","9":"A","10":"Danilo","11":"P. palmivora","12":"NA","13":"NA","14":"NA","15":"P. palmivora | 1102","16":"Danilo | A","17":"CCN51 | A"},{"1":"1408","2":"1102","3":"R4","4":"1","5":"CCN51","6":"19.870","7":"18.640","8":"19.2550","9":"A","10":"Danilo","11":"P. palmivora","12":"NA","13":"NA","14":"NA","15":"P. palmivora | 1102","16":"Danilo | A","17":"CCN51 | A"},{"1":"1409","2":"1205","3":"R1","4":"1","5":"CCN51","6":"28.500","7":"28.840","8":"28.6700","9":"A","10":"Danilo","11":"P. theobromicola sp. nov.","12":"NA","13":"NA","14":"NA","15":"P. theobromicola sp. nov. | 1205","16":"Danilo | A","17":"CCN51 | A"},{"1":"1410","2":"1205","3":"R2","4":"1","5":"CCN51","6":"27.220","7":"25.980","8":"26.6000","9":"A","10":"Danilo","11":"P. theobromicola sp. nov.","12":"NA","13":"NA","14":"NA","15":"P. theobromicola sp. nov. | 1205","16":"Danilo | A","17":"CCN51 | A"},{"1":"1411","2":"1205","3":"R3","4":"1","5":"CCN51","6":"22.550","7":"23.340","8":"22.9450","9":"A","10":"Danilo","11":"P. theobromicola sp. nov.","12":"NA","13":"NA","14":"NA","15":"P. theobromicola sp. nov. | 1205","16":"Danilo | A","17":"CCN51 | A"},{"1":"1412","2":"1205","3":"R4","4":"1","5":"CCN51","6":"24.510","7":"24.650","8":"24.5800","9":"A","10":"Danilo","11":"P. theobromicola sp. nov.","12":"NA","13":"NA","14":"NA","15":"P. theobromicola sp. nov. | 1205","16":"Danilo | A","17":"CCN51 | A"},{"1":"1413","2":"906","3":"R1","4":"1","5":"CCN51","6":"6.000","7":"6.000","8":"6.0000","9":"A","10":"Danilo","11":"P. palmivora","12":"NA","13":"NA","14":"NA","15":"P. palmivora | 906","16":"Danilo | A","17":"CCN51 | A"},{"1":"1414","2":"906","3":"R2","4":"1","5":"CCN51","6":"6.000","7":"6.000","8":"6.0000","9":"A","10":"Danilo","11":"P. palmivora","12":"NA","13":"NA","14":"NA","15":"P. palmivora | 906","16":"Danilo | A","17":"CCN51 | A"},{"1":"1415","2":"906","3":"R3","4":"1","5":"CCN51","6":"6.000","7":"6.000","8":"6.0000","9":"A","10":"Danilo","11":"P. palmivora","12":"NA","13":"NA","14":"NA","15":"P. palmivora | 906","16":"Danilo | A","17":"CCN51 | A"},{"1":"1416","2":"906","3":"R4","4":"1","5":"CCN51","6":"6.000","7":"6.000","8":"6.0000","9":"A","10":"Danilo","11":"P. palmivora","12":"NA","13":"NA","14":"NA","15":"P. palmivora | 906","16":"Danilo | A","17":"CCN51 | A"},{"1":"1417","2":"2718","3":"R1","4":"1","5":"CCN51","6":"6.000","7":"6.000","8":"6.0000","9":"A","10":"Danilo","11":"P. citrophthora","12":"NA","13":"NA","14":"NA","15":"P. citrophthora | 2718","16":"Danilo | A","17":"CCN51 | A"},{"1":"1418","2":"2718","3":"R2","4":"1","5":"CCN51","6":"6.000","7":"6.000","8":"6.0000","9":"A","10":"Danilo","11":"P. citrophthora","12":"NA","13":"NA","14":"NA","15":"P. citrophthora | 2718","16":"Danilo | A","17":"CCN51 | A"},{"1":"1419","2":"2718","3":"R3","4":"1","5":"CCN51","6":"6.000","7":"6.000","8":"6.0000","9":"A","10":"Danilo","11":"P. citrophthora","12":"NA","13":"NA","14":"NA","15":"P. citrophthora | 2718","16":"Danilo | A","17":"CCN51 | A"},{"1":"1420","2":"2718","3":"R4","4":"1","5":"CCN51","6":"6.000","7":"6.000","8":"6.0000","9":"A","10":"Danilo","11":"P. citrophthora","12":"NA","13":"NA","14":"NA","15":"P. citrophthora | 2718","16":"Danilo | A","17":"CCN51 | A"},{"1":"1421","2":"1151","3":"R1","4":"1","5":"PS1319","6":"22.310","7":"25.390","8":"23.8500","9":"A","10":"Danilo","11":"P. theobromicola sp. nov.","12":"NA","13":"NA","14":"NA","15":"P. theobromicola sp. nov. | 1151","16":"Danilo | A","17":"PS1319 | A"},{"1":"1422","2":"1151","3":"R2","4":"1","5":"PS1319","6":"25.330","7":"29.040","8":"27.1850","9":"A","10":"Danilo","11":"P. theobromicola sp. nov.","12":"NA","13":"NA","14":"NA","15":"P. theobromicola sp. nov. | 1151","16":"Danilo | A","17":"PS1319 | A"},{"1":"1423","2":"1151","3":"R3","4":"1","5":"PS1319","6":"24.490","7":"28.390","8":"26.4400","9":"A","10":"Danilo","11":"P. theobromicola sp. nov.","12":"NA","13":"NA","14":"NA","15":"P. theobromicola sp. nov. | 1151","16":"Danilo | A","17":"PS1319 | A"},{"1":"1424","2":"1151","3":"R4","4":"1","5":"PS1319","6":"27.770","7":"29.570","8":"28.6700","9":"A","10":"Danilo","11":"P. theobromicola sp. nov.","12":"NA","13":"NA","14":"NA","15":"P. theobromicola sp. nov. | 1151","16":"Danilo | A","17":"PS1319 | A"},{"1":"1425","2":"1285","3":"R1","4":"1","5":"PS1319","6":"28.220","7":"29.020","8":"28.6200","9":"A","10":"Danilo","11":"P. theobromicola sp. nov.","12":"NA","13":"NA","14":"NA","15":"P. theobromicola sp. nov. | 1285","16":"Danilo | A","17":"PS1319 | A"},{"1":"1426","2":"1285","3":"R2","4":"1","5":"PS1319","6":"25.900","7":"29.040","8":"27.4700","9":"A","10":"Danilo","11":"P. theobromicola sp. nov.","12":"NA","13":"NA","14":"NA","15":"P. theobromicola sp. nov. | 1285","16":"Danilo | A","17":"PS1319 | A"},{"1":"1427","2":"1285","3":"R3","4":"1","5":"PS1319","6":"29.050","7":"28.660","8":"28.8550","9":"A","10":"Danilo","11":"P. theobromicola sp. nov.","12":"NA","13":"NA","14":"NA","15":"P. theobromicola sp. nov. | 1285","16":"Danilo | A","17":"PS1319 | A"},{"1":"1428","2":"1285","3":"R4","4":"1","5":"PS1319","6":"27.520","7":"28.060","8":"27.7900","9":"A","10":"Danilo","11":"P. theobromicola sp. nov.","12":"NA","13":"NA","14":"NA","15":"P. theobromicola sp. nov. | 1285","16":"Danilo | A","17":"PS1319 | A"},{"1":"1429","2":"1158","3":"R1","4":"1","5":"PS1319","6":"26.140","7":"25.910","8":"26.0250","9":"A","10":"Danilo","11":"P. palmivora","12":"NA","13":"NA","14":"NA","15":"P. palmivora | 1158","16":"Danilo | A","17":"PS1319 | A"},{"1":"1430","2":"1158","3":"R2","4":"1","5":"PS1319","6":"26.820","7":"23.410","8":"25.1150","9":"A","10":"Danilo","11":"P. palmivora","12":"NA","13":"NA","14":"NA","15":"P. palmivora | 1158","16":"Danilo | A","17":"PS1319 | A"},{"1":"1431","2":"1158","3":"R3","4":"1","5":"PS1319","6":"22.910","7":"18.360","8":"20.6350","9":"A","10":"Danilo","11":"P. palmivora","12":"NA","13":"NA","14":"NA","15":"P. palmivora | 1158","16":"Danilo | A","17":"PS1319 | A"},{"1":"1432","2":"1158","3":"R4","4":"1","5":"PS1319","6":"21.290","7":"23.290","8":"22.2900","9":"A","10":"Danilo","11":"P. palmivora","12":"NA","13":"NA","14":"NA","15":"P. palmivora | 1158","16":"Danilo | A","17":"PS1319 | A"},{"1":"1433","2":"1091","3":"R1","4":"1","5":"PS1319","6":"24.660","7":"27.620","8":"26.1400","9":"A","10":"Danilo","11":"P. theobromicola sp. nov.","12":"NA","13":"NA","14":"NA","15":"P. theobromicola sp. nov. | 1091","16":"Danilo | A","17":"PS1319 | A"},{"1":"1434","2":"1091","3":"R2","4":"1","5":"PS1319","6":"24.700","7":"27.990","8":"26.3450","9":"A","10":"Danilo","11":"P. theobromicola sp. nov.","12":"NA","13":"NA","14":"NA","15":"P. theobromicola sp. nov. | 1091","16":"Danilo | A","17":"PS1319 | A"},{"1":"1435","2":"1091","3":"R3","4":"1","5":"PS1319","6":"26.850","7":"28.420","8":"27.6350","9":"A","10":"Danilo","11":"P. theobromicola sp. nov.","12":"NA","13":"NA","14":"NA","15":"P. theobromicola sp. nov. | 1091","16":"Danilo | A","17":"PS1319 | A"},{"1":"1436","2":"1091","3":"R4","4":"1","5":"PS1319","6":"28.540","7":"29.720","8":"29.1300","9":"A","10":"Danilo","11":"P. theobromicola sp. nov.","12":"NA","13":"NA","14":"NA","15":"P. theobromicola sp. nov. | 1091","16":"Danilo | A","17":"PS1319 | A"},{"1":"1437","2":"920","3":"R1","4":"1","5":"PS1319","6":"13.390","7":"17.670","8":"15.5300","9":"A","10":"Danilo","11":"P. palmivora","12":"NA","13":"NA","14":"NA","15":"P. palmivora | 920","16":"Danilo | A","17":"PS1319 | A"},{"1":"1438","2":"920","3":"R2","4":"1","5":"PS1319","6":"7.620","7":"7.920","8":"7.7700","9":"A","10":"Danilo","11":"P. palmivora","12":"NA","13":"NA","14":"NA","15":"P. palmivora | 920","16":"Danilo | A","17":"PS1319 | A"},{"1":"1439","2":"920","3":"R3","4":"1","5":"PS1319","6":"12.590","7":"13.460","8":"13.0250","9":"A","10":"Danilo","11":"P. palmivora","12":"NA","13":"NA","14":"NA","15":"P. palmivora | 920","16":"Danilo | A","17":"PS1319 | A"},{"1":"1440","2":"920","3":"R4","4":"1","5":"PS1319","6":"10.550","7":"12.300","8":"11.4250","9":"A","10":"Danilo","11":"P. palmivora","12":"NA","13":"NA","14":"NA","15":"P. palmivora | 920","16":"Danilo | A","17":"PS1319 | A"},{"1":"1441","2":"1102","3":"R1","4":"1","5":"PS1319","6":"23.580","7":"27.250","8":"25.4150","9":"A","10":"Danilo","11":"P. palmivora","12":"NA","13":"NA","14":"NA","15":"P. palmivora | 1102","16":"Danilo | A","17":"PS1319 | A"},{"1":"1442","2":"1102","3":"R2","4":"1","5":"PS1319","6":"32.410","7":"30.400","8":"31.4050","9":"A","10":"Danilo","11":"P. palmivora","12":"NA","13":"NA","14":"NA","15":"P. palmivora | 1102","16":"Danilo | A","17":"PS1319 | A"},{"1":"1443","2":"1102","3":"R3","4":"1","5":"PS1319","6":"27.560","7":"28.910","8":"28.2350","9":"A","10":"Danilo","11":"P. palmivora","12":"NA","13":"NA","14":"NA","15":"P. palmivora | 1102","16":"Danilo | A","17":"PS1319 | A"},{"1":"1444","2":"1102","3":"R4","4":"1","5":"PS1319","6":"23.270","7":"26.130","8":"24.7000","9":"A","10":"Danilo","11":"P. palmivora","12":"NA","13":"NA","14":"NA","15":"P. palmivora | 1102","16":"Danilo | A","17":"PS1319 | A"},{"1":"1445","2":"1205","3":"R1","4":"1","5":"PS1319","6":"28.420","7":"33.950","8":"31.1850","9":"A","10":"Danilo","11":"P. theobromicola sp. nov.","12":"NA","13":"NA","14":"NA","15":"P. theobromicola sp. nov. | 1205","16":"Danilo | A","17":"PS1319 | A"},{"1":"1446","2":"1205","3":"R2","4":"1","5":"PS1319","6":"33.040","7":"29.980","8":"31.5100","9":"A","10":"Danilo","11":"P. theobromicola sp. nov.","12":"NA","13":"NA","14":"NA","15":"P. theobromicola sp. nov. | 1205","16":"Danilo | A","17":"PS1319 | A"},{"1":"1447","2":"1205","3":"R3","4":"1","5":"PS1319","6":"29.990","7":"32.200","8":"31.0950","9":"A","10":"Danilo","11":"P. theobromicola sp. nov.","12":"NA","13":"NA","14":"NA","15":"P. theobromicola sp. nov. | 1205","16":"Danilo | A","17":"PS1319 | A"},{"1":"1448","2":"1205","3":"R4","4":"1","5":"PS1319","6":"25.380","7":"29.350","8":"27.3650","9":"A","10":"Danilo","11":"P. theobromicola sp. nov.","12":"NA","13":"NA","14":"NA","15":"P. theobromicola sp. nov. | 1205","16":"Danilo | A","17":"PS1319 | A"},{"1":"1449","2":"906","3":"R1","4":"1","5":"PS1319","6":"6.000","7":"6.000","8":"6.0000","9":"A","10":"Danilo","11":"P. palmivora","12":"NA","13":"NA","14":"NA","15":"P. palmivora | 906","16":"Danilo | A","17":"PS1319 | A"},{"1":"1450","2":"906","3":"R2","4":"1","5":"PS1319","6":"6.000","7":"6.000","8":"6.0000","9":"A","10":"Danilo","11":"P. palmivora","12":"NA","13":"NA","14":"NA","15":"P. palmivora | 906","16":"Danilo | A","17":"PS1319 | A"},{"1":"1451","2":"906","3":"R3","4":"1","5":"PS1319","6":"6.000","7":"6.000","8":"6.0000","9":"A","10":"Danilo","11":"P. palmivora","12":"NA","13":"NA","14":"NA","15":"P. palmivora | 906","16":"Danilo | A","17":"PS1319 | A"},{"1":"1452","2":"906","3":"R4","4":"1","5":"PS1319","6":"6.000","7":"6.000","8":"6.0000","9":"A","10":"Danilo","11":"P. palmivora","12":"NA","13":"NA","14":"NA","15":"P. palmivora | 906","16":"Danilo | A","17":"PS1319 | A"},{"1":"1453","2":"2718","3":"R1","4":"1","5":"PS1319","6":"6.000","7":"6.000","8":"6.0000","9":"A","10":"Danilo","11":"P. citrophthora","12":"NA","13":"NA","14":"NA","15":"P. citrophthora | 2718","16":"Danilo | A","17":"PS1319 | A"},{"1":"1454","2":"2718","3":"R2","4":"1","5":"PS1319","6":"6.000","7":"6.000","8":"6.0000","9":"A","10":"Danilo","11":"P. citrophthora","12":"NA","13":"NA","14":"NA","15":"P. citrophthora | 2718","16":"Danilo | A","17":"PS1319 | A"},{"1":"1455","2":"2718","3":"R3","4":"1","5":"PS1319","6":"6.000","7":"6.000","8":"6.0000","9":"A","10":"Danilo","11":"P. citrophthora","12":"NA","13":"NA","14":"NA","15":"P. citrophthora | 2718","16":"Danilo | A","17":"PS1319 | A"},{"1":"1456","2":"2718","3":"R4","4":"1","5":"PS1319","6":"6.000","7":"6.000","8":"6.0000","9":"A","10":"Danilo","11":"P. citrophthora","12":"NA","13":"NA","14":"NA","15":"P. citrophthora | 2718","16":"Danilo | A","17":"PS1319 | A"},{"1":"1457","2":"1151","3":"R1","4":"1","5":"CP49","6":"25.000","7":"28.320","8":"26.6600","9":"A","10":"Danilo","11":"P. theobromicola sp. nov.","12":"NA","13":"NA","14":"NA","15":"P. theobromicola sp. nov. | 1151","16":"Danilo | A","17":"CP49 | A"},{"1":"1458","2":"1151","3":"R2","4":"1","5":"CP49","6":"29.310","7":"36.670","8":"32.9900","9":"A","10":"Danilo","11":"P. theobromicola sp. nov.","12":"NA","13":"NA","14":"NA","15":"P. theobromicola sp. nov. | 1151","16":"Danilo | A","17":"CP49 | A"},{"1":"1459","2":"1151","3":"R3","4":"1","5":"CP49","6":"33.950","7":"35.330","8":"34.6400","9":"A","10":"Danilo","11":"P. theobromicola sp. nov.","12":"NA","13":"NA","14":"NA","15":"P. theobromicola sp. nov. | 1151","16":"Danilo | A","17":"CP49 | A"},{"1":"1460","2":"1151","3":"R4","4":"1","5":"CP49","6":"26.880","7":"30.340","8":"28.6100","9":"A","10":"Danilo","11":"P. theobromicola sp. nov.","12":"NA","13":"NA","14":"NA","15":"P. theobromicola sp. nov. | 1151","16":"Danilo | A","17":"CP49 | A"},{"1":"1461","2":"1285","3":"R1","4":"1","5":"CP49","6":"33.660","7":"34.960","8":"34.3100","9":"A","10":"Danilo","11":"P. theobromicola sp. nov.","12":"NA","13":"NA","14":"NA","15":"P. theobromicola sp. nov. | 1285","16":"Danilo | A","17":"CP49 | A"},{"1":"1462","2":"1285","3":"R2","4":"1","5":"CP49","6":"27.380","7":"32.870","8":"30.1250","9":"A","10":"Danilo","11":"P. theobromicola sp. nov.","12":"NA","13":"NA","14":"NA","15":"P. theobromicola sp. nov. | 1285","16":"Danilo | A","17":"CP49 | A"},{"1":"1463","2":"1285","3":"R3","4":"1","5":"CP49","6":"31.850","7":"32.210","8":"32.0300","9":"A","10":"Danilo","11":"P. theobromicola sp. nov.","12":"NA","13":"NA","14":"NA","15":"P. theobromicola sp. nov. | 1285","16":"Danilo | A","17":"CP49 | A"},{"1":"1464","2":"1285","3":"R4","4":"1","5":"CP49","6":"36.000","7":"38.300","8":"37.1500","9":"A","10":"Danilo","11":"P. theobromicola sp. nov.","12":"NA","13":"NA","14":"NA","15":"P. theobromicola sp. nov. | 1285","16":"Danilo | A","17":"CP49 | A"},{"1":"1465","2":"1158","3":"R1","4":"1","5":"CP49","6":"28.390","7":"29.530","8":"28.9600","9":"A","10":"Danilo","11":"P. palmivora","12":"NA","13":"NA","14":"NA","15":"P. palmivora | 1158","16":"Danilo | A","17":"CP49 | A"},{"1":"1466","2":"1158","3":"R2","4":"1","5":"CP49","6":"25.530","7":"31.710","8":"28.6200","9":"A","10":"Danilo","11":"P. palmivora","12":"NA","13":"NA","14":"NA","15":"P. palmivora | 1158","16":"Danilo | A","17":"CP49 | A"},{"1":"1467","2":"1158","3":"R3","4":"1","5":"CP49","6":"22.830","7":"24.510","8":"23.6700","9":"A","10":"Danilo","11":"P. palmivora","12":"NA","13":"NA","14":"NA","15":"P. palmivora | 1158","16":"Danilo | A","17":"CP49 | A"},{"1":"1468","2":"1158","3":"R4","4":"1","5":"CP49","6":"26.740","7":"31.640","8":"29.1900","9":"A","10":"Danilo","11":"P. palmivora","12":"NA","13":"NA","14":"NA","15":"P. palmivora | 1158","16":"Danilo | A","17":"CP49 | A"},{"1":"1469","2":"1091","3":"R1","4":"1","5":"CP49","6":"26.310","7":"31.290","8":"28.8000","9":"A","10":"Danilo","11":"P. theobromicola sp. nov.","12":"NA","13":"NA","14":"NA","15":"P. theobromicola sp. nov. | 1091","16":"Danilo | A","17":"CP49 | A"},{"1":"1470","2":"1091","3":"R2","4":"1","5":"CP49","6":"31.100","7":"32.440","8":"31.7700","9":"A","10":"Danilo","11":"P. theobromicola sp. nov.","12":"NA","13":"NA","14":"NA","15":"P. theobromicola sp. nov. | 1091","16":"Danilo | A","17":"CP49 | A"},{"1":"1471","2":"1091","3":"R3","4":"1","5":"CP49","6":"27.970","7":"27.810","8":"27.8900","9":"A","10":"Danilo","11":"P. theobromicola sp. nov.","12":"NA","13":"NA","14":"NA","15":"P. theobromicola sp. nov. | 1091","16":"Danilo | A","17":"CP49 | A"},{"1":"1472","2":"1091","3":"R4","4":"1","5":"CP49","6":"29.760","7":"35.410","8":"32.5850","9":"A","10":"Danilo","11":"P. theobromicola sp. nov.","12":"NA","13":"NA","14":"NA","15":"P. theobromicola sp. nov. | 1091","16":"Danilo | A","17":"CP49 | A"},{"1":"1473","2":"920","3":"R1","4":"1","5":"CP49","6":"6.000","7":"6.000","8":"6.0000","9":"A","10":"Danilo","11":"P. palmivora","12":"NA","13":"NA","14":"NA","15":"P. palmivora | 920","16":"Danilo | A","17":"CP49 | A"},{"1":"1474","2":"920","3":"R2","4":"1","5":"CP49","6":"6.000","7":"6.000","8":"6.0000","9":"A","10":"Danilo","11":"P. palmivora","12":"NA","13":"NA","14":"NA","15":"P. palmivora | 920","16":"Danilo | A","17":"CP49 | A"},{"1":"1475","2":"920","3":"R3","4":"1","5":"CP49","6":"6.000","7":"6.000","8":"6.0000","9":"A","10":"Danilo","11":"P. palmivora","12":"NA","13":"NA","14":"NA","15":"P. palmivora | 920","16":"Danilo | A","17":"CP49 | A"},{"1":"1476","2":"920","3":"R4","4":"1","5":"CP49","6":"12.440","7":"13.140","8":"12.7900","9":"A","10":"Danilo","11":"P. palmivora","12":"NA","13":"NA","14":"NA","15":"P. palmivora | 920","16":"Danilo | A","17":"CP49 | A"},{"1":"1477","2":"1102","3":"R1","4":"1","5":"CP49","6":"24.650","7":"25.930","8":"25.2900","9":"A","10":"Danilo","11":"P. palmivora","12":"NA","13":"NA","14":"NA","15":"P. palmivora | 1102","16":"Danilo | A","17":"CP49 | A"},{"1":"1478","2":"1102","3":"R2","4":"1","5":"CP49","6":"28.890","7":"29.270","8":"29.0800","9":"A","10":"Danilo","11":"P. palmivora","12":"NA","13":"NA","14":"NA","15":"P. palmivora | 1102","16":"Danilo | A","17":"CP49 | A"},{"1":"1479","2":"1102","3":"R3","4":"1","5":"CP49","6":"26.620","7":"29.580","8":"28.1000","9":"A","10":"Danilo","11":"P. palmivora","12":"NA","13":"NA","14":"NA","15":"P. palmivora | 1102","16":"Danilo | A","17":"CP49 | A"},{"1":"1480","2":"1102","3":"R4","4":"1","5":"CP49","6":"22.400","7":"25.900","8":"24.1500","9":"A","10":"Danilo","11":"P. palmivora","12":"NA","13":"NA","14":"NA","15":"P. palmivora | 1102","16":"Danilo | A","17":"CP49 | A"},{"1":"1481","2":"1205","3":"R1","4":"1","5":"CP49","6":"36.270","7":"39.820","8":"38.0450","9":"A","10":"Danilo","11":"P. theobromicola sp. nov.","12":"NA","13":"NA","14":"NA","15":"P. theobromicola sp. nov. | 1205","16":"Danilo | A","17":"CP49 | A"},{"1":"1482","2":"1205","3":"R2","4":"1","5":"CP49","6":"25.210","7":"27.800","8":"26.5050","9":"A","10":"Danilo","11":"P. theobromicola sp. nov.","12":"NA","13":"NA","14":"NA","15":"P. theobromicola sp. nov. | 1205","16":"Danilo | A","17":"CP49 | A"},{"1":"1483","2":"1205","3":"R3","4":"1","5":"CP49","6":"33.880","7":"35.510","8":"34.6950","9":"A","10":"Danilo","11":"P. theobromicola sp. nov.","12":"NA","13":"NA","14":"NA","15":"P. theobromicola sp. nov. | 1205","16":"Danilo | A","17":"CP49 | A"},{"1":"1484","2":"1205","3":"R4","4":"1","5":"CP49","6":"33.470","7":"35.740","8":"34.6050","9":"A","10":"Danilo","11":"P. theobromicola sp. nov.","12":"NA","13":"NA","14":"NA","15":"P. theobromicola sp. nov. | 1205","16":"Danilo | A","17":"CP49 | A"},{"1":"1485","2":"906","3":"R1","4":"1","5":"CP49","6":"6.000","7":"6.000","8":"6.0000","9":"A","10":"Danilo","11":"P. palmivora","12":"NA","13":"NA","14":"NA","15":"P. palmivora | 906","16":"Danilo | A","17":"CP49 | A"},{"1":"1486","2":"906","3":"R2","4":"1","5":"CP49","6":"6.000","7":"6.000","8":"6.0000","9":"A","10":"Danilo","11":"P. palmivora","12":"NA","13":"NA","14":"NA","15":"P. palmivora | 906","16":"Danilo | A","17":"CP49 | A"},{"1":"1487","2":"906","3":"R3","4":"1","5":"CP49","6":"6.000","7":"6.000","8":"6.0000","9":"A","10":"Danilo","11":"P. palmivora","12":"NA","13":"NA","14":"NA","15":"P. palmivora | 906","16":"Danilo | A","17":"CP49 | A"},{"1":"1488","2":"906","3":"R4","4":"1","5":"CP49","6":"6.000","7":"6.000","8":"6.0000","9":"A","10":"Danilo","11":"P. palmivora","12":"NA","13":"NA","14":"NA","15":"P. palmivora | 906","16":"Danilo | A","17":"CP49 | A"},{"1":"1489","2":"2718","3":"R1","4":"1","5":"CP49","6":"6.000","7":"6.000","8":"6.0000","9":"A","10":"Danilo","11":"P. citrophthora","12":"NA","13":"NA","14":"NA","15":"P. citrophthora | 2718","16":"Danilo | A","17":"CP49 | A"},{"1":"1490","2":"2718","3":"R2","4":"1","5":"CP49","6":"6.000","7":"6.000","8":"6.0000","9":"A","10":"Danilo","11":"P. citrophthora","12":"NA","13":"NA","14":"NA","15":"P. citrophthora | 2718","16":"Danilo | A","17":"CP49 | A"},{"1":"1491","2":"2718","3":"R3","4":"1","5":"CP49","6":"6.000","7":"6.000","8":"6.0000","9":"A","10":"Danilo","11":"P. citrophthora","12":"NA","13":"NA","14":"NA","15":"P. citrophthora | 2718","16":"Danilo | A","17":"CP49 | A"},{"1":"1492","2":"2718","3":"R4","4":"1","5":"CP49","6":"6.000","7":"6.000","8":"6.0000","9":"A","10":"Danilo","11":"P. citrophthora","12":"NA","13":"NA","14":"NA","15":"P. citrophthora | 2718","16":"Danilo | A","17":"CP49 | A"},{"1":"1493","2":"1151","3":"R1","4":"1","5":"Cepec_2004","6":"30.910","7":"23.920","8":"27.4150","9":"A","10":"Danilo","11":"P. theobromicola sp. nov.","12":"NA","13":"NA","14":"NA","15":"P. theobromicola sp. nov. | 1151","16":"Danilo | A","17":"Cepec_2004 | A"},{"1":"1494","2":"1151","3":"R2","4":"1","5":"Cepec_2004","6":"27.760","7":"23.870","8":"25.8150","9":"A","10":"Danilo","11":"P. theobromicola sp. nov.","12":"NA","13":"NA","14":"NA","15":"P. theobromicola sp. nov. | 1151","16":"Danilo | A","17":"Cepec_2004 | A"},{"1":"1495","2":"1151","3":"R3","4":"1","5":"Cepec_2004","6":"30.020","7":"29.010","8":"29.5150","9":"A","10":"Danilo","11":"P. theobromicola sp. nov.","12":"NA","13":"NA","14":"NA","15":"P. theobromicola sp. nov. | 1151","16":"Danilo | A","17":"Cepec_2004 | A"},{"1":"1496","2":"1151","3":"R4","4":"1","5":"Cepec_2004","6":"27.920","7":"24.240","8":"26.0800","9":"A","10":"Danilo","11":"P. theobromicola sp. nov.","12":"NA","13":"NA","14":"NA","15":"P. theobromicola sp. nov. | 1151","16":"Danilo | A","17":"Cepec_2004 | A"},{"1":"1497","2":"1285","3":"R1","4":"1","5":"Cepec_2004","6":"28.960","7":"26.330","8":"27.6450","9":"A","10":"Danilo","11":"P. theobromicola sp. nov.","12":"NA","13":"NA","14":"NA","15":"P. theobromicola sp. nov. | 1285","16":"Danilo | A","17":"Cepec_2004 | A"},{"1":"1498","2":"1285","3":"R2","4":"1","5":"Cepec_2004","6":"25.310","7":"22.120","8":"23.7150","9":"A","10":"Danilo","11":"P. theobromicola sp. nov.","12":"NA","13":"NA","14":"NA","15":"P. theobromicola sp. nov. | 1285","16":"Danilo | A","17":"Cepec_2004 | A"},{"1":"1499","2":"1285","3":"R3","4":"1","5":"Cepec_2004","6":"27.270","7":"25.420","8":"26.3450","9":"A","10":"Danilo","11":"P. theobromicola sp. nov.","12":"NA","13":"NA","14":"NA","15":"P. theobromicola sp. nov. | 1285","16":"Danilo | A","17":"Cepec_2004 | A"},{"1":"1500","2":"1285","3":"R4","4":"1","5":"Cepec_2004","6":"29.820","7":"27.560","8":"28.6900","9":"A","10":"Danilo","11":"P. theobromicola sp. nov.","12":"NA","13":"NA","14":"NA","15":"P. theobromicola sp. nov. | 1285","16":"Danilo | A","17":"Cepec_2004 | A"},{"1":"1501","2":"1158","3":"R1","4":"1","5":"Cepec_2004","6":"20.470","7":"23.450","8":"21.9600","9":"A","10":"Danilo","11":"P. palmivora","12":"NA","13":"NA","14":"NA","15":"P. palmivora | 1158","16":"Danilo | A","17":"Cepec_2004 | A"},{"1":"1502","2":"1158","3":"R2","4":"1","5":"Cepec_2004","6":"24.810","7":"18.440","8":"21.6250","9":"A","10":"Danilo","11":"P. palmivora","12":"NA","13":"NA","14":"NA","15":"P. palmivora | 1158","16":"Danilo | A","17":"Cepec_2004 | A"},{"1":"1503","2":"1158","3":"R3","4":"1","5":"Cepec_2004","6":"22.910","7":"21.760","8":"22.3350","9":"A","10":"Danilo","11":"P. palmivora","12":"NA","13":"NA","14":"NA","15":"P. palmivora | 1158","16":"Danilo | A","17":"Cepec_2004 | A"},{"1":"1504","2":"1158","3":"R4","4":"1","5":"Cepec_2004","6":"23.410","7":"24.270","8":"23.8400","9":"A","10":"Danilo","11":"P. palmivora","12":"NA","13":"NA","14":"NA","15":"P. palmivora | 1158","16":"Danilo | A","17":"Cepec_2004 | A"},{"1":"1505","2":"1091","3":"R1","4":"1","5":"Cepec_2004","6":"27.640","7":"25.760","8":"26.7000","9":"A","10":"Danilo","11":"P. theobromicola sp. nov.","12":"NA","13":"NA","14":"NA","15":"P. theobromicola sp. nov. | 1091","16":"Danilo | A","17":"Cepec_2004 | A"},{"1":"1506","2":"1091","3":"R2","4":"1","5":"Cepec_2004","6":"20.920","7":"19.840","8":"20.3800","9":"A","10":"Danilo","11":"P. theobromicola sp. nov.","12":"NA","13":"NA","14":"NA","15":"P. theobromicola sp. nov. | 1091","16":"Danilo | A","17":"Cepec_2004 | A"},{"1":"1507","2":"1091","3":"R3","4":"1","5":"Cepec_2004","6":"24.240","7":"19.560","8":"21.9000","9":"A","10":"Danilo","11":"P. theobromicola sp. nov.","12":"NA","13":"NA","14":"NA","15":"P. theobromicola sp. nov. | 1091","16":"Danilo | A","17":"Cepec_2004 | A"},{"1":"1508","2":"1091","3":"R4","4":"1","5":"Cepec_2004","6":"28.910","7":"24.520","8":"26.7150","9":"A","10":"Danilo","11":"P. theobromicola sp. nov.","12":"NA","13":"NA","14":"NA","15":"P. theobromicola sp. nov. | 1091","16":"Danilo | A","17":"Cepec_2004 | A"},{"1":"1509","2":"920","3":"R1","4":"1","5":"Cepec_2004","6":"10.840","7":"9.300","8":"10.0700","9":"A","10":"Danilo","11":"P. palmivora","12":"NA","13":"NA","14":"NA","15":"P. palmivora | 920","16":"Danilo | A","17":"Cepec_2004 | A"},{"1":"1510","2":"920","3":"R2","4":"1","5":"Cepec_2004","6":"18.480","7":"17.880","8":"18.1800","9":"A","10":"Danilo","11":"P. palmivora","12":"NA","13":"NA","14":"NA","15":"P. palmivora | 920","16":"Danilo | A","17":"Cepec_2004 | A"},{"1":"1511","2":"920","3":"R3","4":"1","5":"Cepec_2004","6":"6.000","7":"6.000","8":"6.0000","9":"A","10":"Danilo","11":"P. palmivora","12":"NA","13":"NA","14":"NA","15":"P. palmivora | 920","16":"Danilo | A","17":"Cepec_2004 | A"},{"1":"1512","2":"920","3":"R4","4":"1","5":"Cepec_2004","6":"6.000","7":"6.000","8":"6.0000","9":"A","10":"Danilo","11":"P. palmivora","12":"NA","13":"NA","14":"NA","15":"P. palmivora | 920","16":"Danilo | A","17":"Cepec_2004 | A"},{"1":"1513","2":"1102","3":"R1","4":"1","5":"Cepec_2004","6":"23.140","7":"19.560","8":"21.3500","9":"A","10":"Danilo","11":"P. palmivora","12":"NA","13":"NA","14":"NA","15":"P. palmivora | 1102","16":"Danilo | A","17":"Cepec_2004 | A"},{"1":"1514","2":"1102","3":"R2","4":"1","5":"Cepec_2004","6":"21.880","7":"21.600","8":"21.7400","9":"A","10":"Danilo","11":"P. palmivora","12":"NA","13":"NA","14":"NA","15":"P. palmivora | 1102","16":"Danilo | A","17":"Cepec_2004 | A"},{"1":"1515","2":"1102","3":"R3","4":"1","5":"Cepec_2004","6":"27.360","7":"29.040","8":"28.2000","9":"A","10":"Danilo","11":"P. palmivora","12":"NA","13":"NA","14":"NA","15":"P. palmivora | 1102","16":"Danilo | A","17":"Cepec_2004 | A"},{"1":"1516","2":"1102","3":"R4","4":"1","5":"Cepec_2004","6":"22.400","7":"21.000","8":"21.7000","9":"A","10":"Danilo","11":"P. palmivora","12":"NA","13":"NA","14":"NA","15":"P. palmivora | 1102","16":"Danilo | A","17":"Cepec_2004 | A"},{"1":"1517","2":"1205","3":"R1","4":"1","5":"Cepec_2004","6":"34.160","7":"30.670","8":"32.4150","9":"A","10":"Danilo","11":"P. theobromicola sp. nov.","12":"NA","13":"NA","14":"NA","15":"P. theobromicola sp. nov. | 1205","16":"Danilo | A","17":"Cepec_2004 | A"},{"1":"1518","2":"1205","3":"R2","4":"1","5":"Cepec_2004","6":"29.300","7":"23.350","8":"26.3250","9":"A","10":"Danilo","11":"P. theobromicola sp. nov.","12":"NA","13":"NA","14":"NA","15":"P. theobromicola sp. nov. | 1205","16":"Danilo | A","17":"Cepec_2004 | A"},{"1":"1519","2":"1205","3":"R3","4":"1","5":"Cepec_2004","6":"31.510","7":"28.050","8":"29.7800","9":"A","10":"Danilo","11":"P. theobromicola sp. nov.","12":"NA","13":"NA","14":"NA","15":"P. theobromicola sp. nov. | 1205","16":"Danilo | A","17":"Cepec_2004 | A"},{"1":"1520","2":"1205","3":"R4","4":"1","5":"Cepec_2004","6":"32.250","7":"28.660","8":"30.4550","9":"A","10":"Danilo","11":"P. theobromicola sp. nov.","12":"NA","13":"NA","14":"NA","15":"P. theobromicola sp. nov. | 1205","16":"Danilo | A","17":"Cepec_2004 | A"},{"1":"1521","2":"906","3":"R1","4":"1","5":"Cepec_2004","6":"6.000","7":"6.000","8":"6.0000","9":"A","10":"Danilo","11":"P. palmivora","12":"NA","13":"NA","14":"NA","15":"P. palmivora | 906","16":"Danilo | A","17":"Cepec_2004 | A"},{"1":"1522","2":"906","3":"R2","4":"1","5":"Cepec_2004","6":"6.000","7":"6.000","8":"6.0000","9":"A","10":"Danilo","11":"P. palmivora","12":"NA","13":"NA","14":"NA","15":"P. palmivora | 906","16":"Danilo | A","17":"Cepec_2004 | A"},{"1":"1523","2":"906","3":"R3","4":"1","5":"Cepec_2004","6":"6.000","7":"6.000","8":"6.0000","9":"A","10":"Danilo","11":"P. palmivora","12":"NA","13":"NA","14":"NA","15":"P. palmivora | 906","16":"Danilo | A","17":"Cepec_2004 | A"},{"1":"1524","2":"906","3":"R4","4":"1","5":"Cepec_2004","6":"6.000","7":"6.000","8":"6.0000","9":"A","10":"Danilo","11":"P. palmivora","12":"NA","13":"NA","14":"NA","15":"P. palmivora | 906","16":"Danilo | A","17":"Cepec_2004 | A"},{"1":"1525","2":"2718","3":"R1","4":"1","5":"Cepec_2004","6":"6.000","7":"6.000","8":"6.0000","9":"A","10":"Danilo","11":"P. citrophthora","12":"NA","13":"NA","14":"NA","15":"P. citrophthora | 2718","16":"Danilo | A","17":"Cepec_2004 | A"},{"1":"1526","2":"2718","3":"R2","4":"1","5":"Cepec_2004","6":"6.000","7":"6.000","8":"6.0000","9":"A","10":"Danilo","11":"P. citrophthora","12":"NA","13":"NA","14":"NA","15":"P. citrophthora | 2718","16":"Danilo | A","17":"Cepec_2004 | A"},{"1":"1527","2":"2718","3":"R3","4":"1","5":"Cepec_2004","6":"6.000","7":"6.000","8":"6.0000","9":"A","10":"Danilo","11":"P. citrophthora","12":"NA","13":"NA","14":"NA","15":"P. citrophthora | 2718","16":"Danilo | A","17":"Cepec_2004 | A"},{"1":"1528","2":"2718","3":"R4","4":"1","5":"Cepec_2004","6":"6.000","7":"6.000","8":"6.0000","9":"A","10":"Danilo","11":"P. citrophthora","12":"NA","13":"NA","14":"NA","15":"P. citrophthora | 2718","16":"Danilo | A","17":"Cepec_2004 | A"},{"1":"1529","2":"1151","3":"R1","4":"2","5":"CCN51","6":"42.510","7":"35.590","8":"39.0500","9":"B","10":"Danilo","11":"P. theobromicola sp. nov.","12":"NA","13":"NA","14":"NA","15":"P. theobromicola sp. nov. | 1151","16":"Danilo | B","17":"CCN51 | B"},{"1":"1530","2":"1151","3":"R2","4":"2","5":"CCN51","6":"44.780","7":"35.840","8":"40.3100","9":"B","10":"Danilo","11":"P. theobromicola sp. nov.","12":"NA","13":"NA","14":"NA","15":"P. theobromicola sp. nov. | 1151","16":"Danilo | B","17":"CCN51 | B"},{"1":"1531","2":"1151","3":"R3","4":"2","5":"CCN51","6":"47.750","7":"43.760","8":"45.7550","9":"B","10":"Danilo","11":"P. theobromicola sp. nov.","12":"NA","13":"NA","14":"NA","15":"P. theobromicola sp. nov. | 1151","16":"Danilo | B","17":"CCN51 | B"},{"1":"1532","2":"1151","3":"R4","4":"2","5":"CCN51","6":"38.790","7":"40.970","8":"39.8800","9":"B","10":"Danilo","11":"P. theobromicola sp. nov.","12":"NA","13":"NA","14":"NA","15":"P. theobromicola sp. nov. | 1151","16":"Danilo | B","17":"CCN51 | B"},{"1":"1533","2":"1285","3":"R1","4":"2","5":"CCN51","6":"43.400","7":"37.260","8":"40.3300","9":"B","10":"Danilo","11":"P. theobromicola sp. nov.","12":"NA","13":"NA","14":"NA","15":"P. theobromicola sp. nov. | 1285","16":"Danilo | B","17":"CCN51 | B"},{"1":"1534","2":"1285","3":"R2","4":"2","5":"CCN51","6":"47.360","7":"48.400","8":"47.8800","9":"B","10":"Danilo","11":"P. theobromicola sp. nov.","12":"NA","13":"NA","14":"NA","15":"P. theobromicola sp. nov. | 1285","16":"Danilo | B","17":"CCN51 | B"},{"1":"1535","2":"1285","3":"R3","4":"2","5":"CCN51","6":"38.270","7":"37.570","8":"37.9200","9":"B","10":"Danilo","11":"P. theobromicola sp. nov.","12":"NA","13":"NA","14":"NA","15":"P. theobromicola sp. nov. | 1285","16":"Danilo | B","17":"CCN51 | B"},{"1":"1536","2":"1285","3":"R4","4":"2","5":"CCN51","6":"39.110","7":"38.410","8":"38.7600","9":"B","10":"Danilo","11":"P. theobromicola sp. nov.","12":"NA","13":"NA","14":"NA","15":"P. theobromicola sp. nov. | 1285","16":"Danilo | B","17":"CCN51 | B"},{"1":"1537","2":"1158","3":"R1","4":"2","5":"CCN51","6":"42.160","7":"36.060","8":"39.1100","9":"B","10":"Danilo","11":"P. palmivora","12":"NA","13":"NA","14":"NA","15":"P. palmivora | 1158","16":"Danilo | B","17":"CCN51 | B"},{"1":"1538","2":"1158","3":"R2","4":"2","5":"CCN51","6":"43.100","7":"31.130","8":"37.1150","9":"B","10":"Danilo","11":"P. palmivora","12":"NA","13":"NA","14":"NA","15":"P. palmivora | 1158","16":"Danilo | B","17":"CCN51 | B"},{"1":"1539","2":"1158","3":"R3","4":"2","5":"CCN51","6":"48.900","7":"39.960","8":"44.4300","9":"B","10":"Danilo","11":"P. palmivora","12":"NA","13":"NA","14":"NA","15":"P. palmivora | 1158","16":"Danilo | B","17":"CCN51 | B"},{"1":"1540","2":"1158","3":"R4","4":"2","5":"CCN51","6":"40.460","7":"28.510","8":"34.4850","9":"B","10":"Danilo","11":"P. palmivora","12":"NA","13":"NA","14":"NA","15":"P. palmivora | 1158","16":"Danilo | B","17":"CCN51 | B"},{"1":"1541","2":"1091","3":"R1","4":"2","5":"CCN51","6":"48.140","7":"45.640","8":"46.8900","9":"B","10":"Danilo","11":"P. theobromicola sp. nov.","12":"NA","13":"NA","14":"NA","15":"P. theobromicola sp. nov. | 1091","16":"Danilo | B","17":"CCN51 | B"},{"1":"1542","2":"1091","3":"R2","4":"2","5":"CCN51","6":"48.020","7":"41.020","8":"44.5200","9":"B","10":"Danilo","11":"P. theobromicola sp. nov.","12":"NA","13":"NA","14":"NA","15":"P. theobromicola sp. nov. | 1091","16":"Danilo | B","17":"CCN51 | B"},{"1":"1543","2":"1091","3":"R3","4":"2","5":"CCN51","6":"48.650","7":"39.300","8":"43.9750","9":"B","10":"Danilo","11":"P. theobromicola sp. nov.","12":"NA","13":"NA","14":"NA","15":"P. theobromicola sp. nov. | 1091","16":"Danilo | B","17":"CCN51 | B"},{"1":"1544","2":"1091","3":"R4","4":"2","5":"CCN51","6":"45.930","7":"41.150","8":"43.5400","9":"B","10":"Danilo","11":"P. theobromicola sp. nov.","12":"NA","13":"NA","14":"NA","15":"P. theobromicola sp. nov. | 1091","16":"Danilo | B","17":"CCN51 | B"},{"1":"1545","2":"920","3":"R1","4":"2","5":"CCN51","6":"21.850","7":"19.570","8":"20.7100","9":"B","10":"Danilo","11":"P. palmivora","12":"NA","13":"NA","14":"NA","15":"P. palmivora | 920","16":"Danilo | B","17":"CCN51 | B"},{"1":"1546","2":"920","3":"R2","4":"2","5":"CCN51","6":"33.900","7":"28.080","8":"30.9900","9":"B","10":"Danilo","11":"P. palmivora","12":"NA","13":"NA","14":"NA","15":"P. palmivora | 920","16":"Danilo | B","17":"CCN51 | B"},{"1":"1547","2":"920","3":"R3","4":"2","5":"CCN51","6":"22.750","7":"27.030","8":"24.8900","9":"B","10":"Danilo","11":"P. palmivora","12":"NA","13":"NA","14":"NA","15":"P. palmivora | 920","16":"Danilo | B","17":"CCN51 | B"},{"1":"1548","2":"920","3":"R4","4":"2","5":"CCN51","6":"6.000","7":"6.000","8":"6.0000","9":"B","10":"Danilo","11":"P. palmivora","12":"NA","13":"NA","14":"NA","15":"P. palmivora | 920","16":"Danilo | B","17":"CCN51 | B"},{"1":"1549","2":"1102","3":"R1","4":"2","5":"CCN51","6":"44.710","7":"33.930","8":"39.3200","9":"B","10":"Danilo","11":"P. palmivora","12":"NA","13":"NA","14":"NA","15":"P. palmivora | 1102","16":"Danilo | B","17":"CCN51 | B"},{"1":"1550","2":"1102","3":"R2","4":"2","5":"CCN51","6":"41.890","7":"36.480","8":"39.1850","9":"B","10":"Danilo","11":"P. palmivora","12":"NA","13":"NA","14":"NA","15":"P. palmivora | 1102","16":"Danilo | B","17":"CCN51 | B"},{"1":"1551","2":"1102","3":"R3","4":"2","5":"CCN51","6":"42.640","7":"43.940","8":"43.2900","9":"B","10":"Danilo","11":"P. palmivora","12":"NA","13":"NA","14":"NA","15":"P. palmivora | 1102","16":"Danilo | B","17":"CCN51 | B"},{"1":"1552","2":"1102","3":"R4","4":"2","5":"CCN51","6":"41.490","7":"33.590","8":"37.5400","9":"B","10":"Danilo","11":"P. palmivora","12":"NA","13":"NA","14":"NA","15":"P. palmivora | 1102","16":"Danilo | B","17":"CCN51 | B"},{"1":"1553","2":"1205","3":"R1","4":"2","5":"CCN51","6":"47.170","7":"46.870","8":"47.0200","9":"B","10":"Danilo","11":"P. theobromicola sp. nov.","12":"NA","13":"NA","14":"NA","15":"P. theobromicola sp. nov. | 1205","16":"Danilo | B","17":"CCN51 | B"},{"1":"1554","2":"1205","3":"R2","4":"2","5":"CCN51","6":"42.150","7":"37.160","8":"39.6550","9":"B","10":"Danilo","11":"P. theobromicola sp. nov.","12":"NA","13":"NA","14":"NA","15":"P. theobromicola sp. nov. | 1205","16":"Danilo | B","17":"CCN51 | B"},{"1":"1555","2":"1205","3":"R3","4":"2","5":"CCN51","6":"48.800","7":"37.650","8":"43.2250","9":"B","10":"Danilo","11":"P. theobromicola sp. nov.","12":"NA","13":"NA","14":"NA","15":"P. theobromicola sp. nov. | 1205","16":"Danilo | B","17":"CCN51 | B"},{"1":"1556","2":"1205","3":"R4","4":"2","5":"CCN51","6":"40.560","7":"32.950","8":"36.7550","9":"B","10":"Danilo","11":"P. theobromicola sp. nov.","12":"NA","13":"NA","14":"NA","15":"P. theobromicola sp. nov. | 1205","16":"Danilo | B","17":"CCN51 | B"},{"1":"1557","2":"906","3":"R1","4":"2","5":"CCN51","6":"6.000","7":"6.000","8":"6.0000","9":"B","10":"Danilo","11":"P. palmivora","12":"NA","13":"NA","14":"NA","15":"P. palmivora | 906","16":"Danilo | B","17":"CCN51 | B"},{"1":"1558","2":"906","3":"R2","4":"2","5":"CCN51","6":"6.000","7":"6.000","8":"6.0000","9":"B","10":"Danilo","11":"P. palmivora","12":"NA","13":"NA","14":"NA","15":"P. palmivora | 906","16":"Danilo | B","17":"CCN51 | B"},{"1":"1559","2":"906","3":"R3","4":"2","5":"CCN51","6":"6.000","7":"6.000","8":"6.0000","9":"B","10":"Danilo","11":"P. palmivora","12":"NA","13":"NA","14":"NA","15":"P. palmivora | 906","16":"Danilo | B","17":"CCN51 | B"},{"1":"1560","2":"906","3":"R4","4":"2","5":"CCN51","6":"6.000","7":"6.000","8":"6.0000","9":"B","10":"Danilo","11":"P. palmivora","12":"NA","13":"NA","14":"NA","15":"P. palmivora | 906","16":"Danilo | B","17":"CCN51 | B"},{"1":"1561","2":"2718","3":"R1","4":"2","5":"CCN51","6":"6.000","7":"6.000","8":"6.0000","9":"B","10":"Danilo","11":"P. citrophthora","12":"NA","13":"NA","14":"NA","15":"P. citrophthora | 2718","16":"Danilo | B","17":"CCN51 | B"},{"1":"1562","2":"2718","3":"R2","4":"2","5":"CCN51","6":"6.000","7":"6.000","8":"6.0000","9":"B","10":"Danilo","11":"P. citrophthora","12":"NA","13":"NA","14":"NA","15":"P. citrophthora | 2718","16":"Danilo | B","17":"CCN51 | B"},{"1":"1563","2":"2718","3":"R3","4":"2","5":"CCN51","6":"6.000","7":"6.000","8":"6.0000","9":"B","10":"Danilo","11":"P. citrophthora","12":"NA","13":"NA","14":"NA","15":"P. citrophthora | 2718","16":"Danilo | B","17":"CCN51 | B"},{"1":"1564","2":"2718","3":"R4","4":"2","5":"CCN51","6":"6.000","7":"6.000","8":"6.0000","9":"B","10":"Danilo","11":"P. citrophthora","12":"NA","13":"NA","14":"NA","15":"P. citrophthora | 2718","16":"Danilo | B","17":"CCN51 | B"},{"1":"1565","2":"1151","3":"R1","4":"2","5":"PS1319","6":"41.040","7":"45.070","8":"43.0550","9":"B","10":"Danilo","11":"P. theobromicola sp. nov.","12":"NA","13":"NA","14":"NA","15":"P. theobromicola sp. nov. | 1151","16":"Danilo | B","17":"PS1319 | B"},{"1":"1566","2":"1151","3":"R2","4":"2","5":"PS1319","6":"46.800","7":"45.540","8":"46.1700","9":"B","10":"Danilo","11":"P. theobromicola sp. nov.","12":"NA","13":"NA","14":"NA","15":"P. theobromicola sp. nov. | 1151","16":"Danilo | B","17":"PS1319 | B"},{"1":"1567","2":"1151","3":"R3","4":"2","5":"PS1319","6":"41.120","7":"44.210","8":"42.6650","9":"B","10":"Danilo","11":"P. theobromicola sp. nov.","12":"NA","13":"NA","14":"NA","15":"P. theobromicola sp. nov. | 1151","16":"Danilo | B","17":"PS1319 | B"},{"1":"1568","2":"1151","3":"R4","4":"2","5":"PS1319","6":"46.070","7":"48.050","8":"47.0600","9":"B","10":"Danilo","11":"P. theobromicola sp. nov.","12":"NA","13":"NA","14":"NA","15":"P. theobromicola sp. nov. | 1151","16":"Danilo | B","17":"PS1319 | B"},{"1":"1569","2":"1285","3":"R1","4":"2","5":"PS1319","6":"41.250","7":"47.030","8":"44.1400","9":"B","10":"Danilo","11":"P. theobromicola sp. nov.","12":"NA","13":"NA","14":"NA","15":"P. theobromicola sp. nov. | 1285","16":"Danilo | B","17":"PS1319 | B"},{"1":"1570","2":"1285","3":"R2","4":"2","5":"PS1319","6":"44.300","7":"54.060","8":"49.1800","9":"B","10":"Danilo","11":"P. theobromicola sp. nov.","12":"NA","13":"NA","14":"NA","15":"P. theobromicola sp. nov. | 1285","16":"Danilo | B","17":"PS1319 | B"},{"1":"1571","2":"1285","3":"R3","4":"2","5":"PS1319","6":"40.230","7":"44.050","8":"42.1400","9":"B","10":"Danilo","11":"P. theobromicola sp. nov.","12":"NA","13":"NA","14":"NA","15":"P. theobromicola sp. nov. | 1285","16":"Danilo | B","17":"PS1319 | B"},{"1":"1572","2":"1285","3":"R4","4":"2","5":"PS1319","6":"36.750","7":"38.450","8":"37.6000","9":"B","10":"Danilo","11":"P. theobromicola sp. nov.","12":"NA","13":"NA","14":"NA","15":"P. theobromicola sp. nov. | 1285","16":"Danilo | B","17":"PS1319 | B"},{"1":"1573","2":"1158","3":"R1","4":"2","5":"PS1319","6":"46.230","7":"39.780","8":"43.0050","9":"B","10":"Danilo","11":"P. palmivora","12":"NA","13":"NA","14":"NA","15":"P. palmivora | 1158","16":"Danilo | B","17":"PS1319 | B"},{"1":"1574","2":"1158","3":"R2","4":"2","5":"PS1319","6":"41.550","7":"39.620","8":"40.5850","9":"B","10":"Danilo","11":"P. palmivora","12":"NA","13":"NA","14":"NA","15":"P. palmivora | 1158","16":"Danilo | B","17":"PS1319 | B"},{"1":"1575","2":"1158","3":"R3","4":"2","5":"PS1319","6":"53.600","7":"42.910","8":"48.2550","9":"B","10":"Danilo","11":"P. palmivora","12":"NA","13":"NA","14":"NA","15":"P. palmivora | 1158","16":"Danilo | B","17":"PS1319 | B"},{"1":"1576","2":"1158","3":"R4","4":"2","5":"PS1319","6":"41.350","7":"37.910","8":"39.6300","9":"B","10":"Danilo","11":"P. palmivora","12":"NA","13":"NA","14":"NA","15":"P. palmivora | 1158","16":"Danilo | B","17":"PS1319 | B"},{"1":"1577","2":"1091","3":"R1","4":"2","5":"PS1319","6":"47.420","7":"45.950","8":"46.6850","9":"B","10":"Danilo","11":"P. theobromicola sp. nov.","12":"NA","13":"NA","14":"NA","15":"P. theobromicola sp. nov. | 1091","16":"Danilo | B","17":"PS1319 | B"},{"1":"1578","2":"1091","3":"R2","4":"2","5":"PS1319","6":"42.140","7":"44.940","8":"43.5400","9":"B","10":"Danilo","11":"P. theobromicola sp. nov.","12":"NA","13":"NA","14":"NA","15":"P. theobromicola sp. nov. | 1091","16":"Danilo | B","17":"PS1319 | B"},{"1":"1579","2":"1091","3":"R3","4":"2","5":"PS1319","6":"43.520","7":"44.340","8":"43.9300","9":"B","10":"Danilo","11":"P. theobromicola sp. nov.","12":"NA","13":"NA","14":"NA","15":"P. theobromicola sp. nov. | 1091","16":"Danilo | B","17":"PS1319 | B"},{"1":"1580","2":"1091","3":"R4","4":"2","5":"PS1319","6":"48.170","7":"49.180","8":"48.6750","9":"B","10":"Danilo","11":"P. theobromicola sp. nov.","12":"NA","13":"NA","14":"NA","15":"P. theobromicola sp. nov. | 1091","16":"Danilo | B","17":"PS1319 | B"},{"1":"1581","2":"920","3":"R1","4":"2","5":"PS1319","6":"28.140","7":"34.340","8":"31.2400","9":"B","10":"Danilo","11":"P. palmivora","12":"NA","13":"NA","14":"NA","15":"P. palmivora | 920","16":"Danilo | B","17":"PS1319 | B"},{"1":"1582","2":"920","3":"R2","4":"2","5":"PS1319","6":"9.090","7":"10.550","8":"9.8200","9":"B","10":"Danilo","11":"P. palmivora","12":"NA","13":"NA","14":"NA","15":"P. palmivora | 920","16":"Danilo | B","17":"PS1319 | B"},{"1":"1583","2":"920","3":"R3","4":"2","5":"PS1319","6":"18.820","7":"17.080","8":"17.9500","9":"B","10":"Danilo","11":"P. palmivora","12":"NA","13":"NA","14":"NA","15":"P. palmivora | 920","16":"Danilo | B","17":"PS1319 | B"},{"1":"1584","2":"920","3":"R4","4":"2","5":"PS1319","6":"18.110","7":"22.490","8":"20.3000","9":"B","10":"Danilo","11":"P. palmivora","12":"NA","13":"NA","14":"NA","15":"P. palmivora | 920","16":"Danilo | B","17":"PS1319 | B"},{"1":"1585","2":"1102","3":"R1","4":"2","5":"PS1319","6":"42.690","7":"42.140","8":"42.4150","9":"B","10":"Danilo","11":"P. palmivora","12":"NA","13":"NA","14":"NA","15":"P. palmivora | 1102","16":"Danilo | B","17":"PS1319 | B"},{"1":"1586","2":"1102","3":"R2","4":"2","5":"PS1319","6":"50.760","7":"45.180","8":"47.9700","9":"B","10":"Danilo","11":"P. palmivora","12":"NA","13":"NA","14":"NA","15":"P. palmivora | 1102","16":"Danilo | B","17":"PS1319 | B"},{"1":"1587","2":"1102","3":"R3","4":"2","5":"PS1319","6":"38.160","7":"40.680","8":"39.4200","9":"B","10":"Danilo","11":"P. palmivora","12":"NA","13":"NA","14":"NA","15":"P. palmivora | 1102","16":"Danilo | B","17":"PS1319 | B"},{"1":"1588","2":"1102","3":"R4","4":"2","5":"PS1319","6":"40.010","7":"37.750","8":"38.8800","9":"B","10":"Danilo","11":"P. palmivora","12":"NA","13":"NA","14":"NA","15":"P. palmivora | 1102","16":"Danilo | B","17":"PS1319 | B"},{"1":"1589","2":"1205","3":"R1","4":"2","5":"PS1319","6":"48.060","7":"54.070","8":"51.0650","9":"B","10":"Danilo","11":"P. theobromicola sp. nov.","12":"NA","13":"NA","14":"NA","15":"P. theobromicola sp. nov. | 1205","16":"Danilo | B","17":"PS1319 | B"},{"1":"1590","2":"1205","3":"R2","4":"2","5":"PS1319","6":"47.200","7":"51.870","8":"49.5350","9":"B","10":"Danilo","11":"P. theobromicola sp. nov.","12":"NA","13":"NA","14":"NA","15":"P. theobromicola sp. nov. | 1205","16":"Danilo | B","17":"PS1319 | B"},{"1":"1591","2":"1205","3":"R3","4":"2","5":"PS1319","6":"51.580","7":"49.800","8":"50.6900","9":"B","10":"Danilo","11":"P. theobromicola sp. nov.","12":"NA","13":"NA","14":"NA","15":"P. theobromicola sp. nov. | 1205","16":"Danilo | B","17":"PS1319 | B"},{"1":"1592","2":"1205","3":"R4","4":"2","5":"PS1319","6":"47.340","7":"48.370","8":"47.8550","9":"B","10":"Danilo","11":"P. theobromicola sp. nov.","12":"NA","13":"NA","14":"NA","15":"P. theobromicola sp. nov. | 1205","16":"Danilo | B","17":"PS1319 | B"},{"1":"1593","2":"906","3":"R1","4":"2","5":"PS1319","6":"6.000","7":"6.000","8":"6.0000","9":"B","10":"Danilo","11":"P. palmivora","12":"NA","13":"NA","14":"NA","15":"P. palmivora | 906","16":"Danilo | B","17":"PS1319 | B"},{"1":"1594","2":"906","3":"R2","4":"2","5":"PS1319","6":"6.000","7":"6.000","8":"6.0000","9":"B","10":"Danilo","11":"P. palmivora","12":"NA","13":"NA","14":"NA","15":"P. palmivora | 906","16":"Danilo | B","17":"PS1319 | B"},{"1":"1595","2":"906","3":"R3","4":"2","5":"PS1319","6":"6.000","7":"6.000","8":"6.0000","9":"B","10":"Danilo","11":"P. palmivora","12":"NA","13":"NA","14":"NA","15":"P. palmivora | 906","16":"Danilo | B","17":"PS1319 | B"},{"1":"1596","2":"906","3":"R4","4":"2","5":"PS1319","6":"6.000","7":"6.000","8":"6.0000","9":"B","10":"Danilo","11":"P. palmivora","12":"NA","13":"NA","14":"NA","15":"P. palmivora | 906","16":"Danilo | B","17":"PS1319 | B"},{"1":"1597","2":"2718","3":"R1","4":"2","5":"PS1319","6":"6.000","7":"6.000","8":"6.0000","9":"B","10":"Danilo","11":"P. citrophthora","12":"NA","13":"NA","14":"NA","15":"P. citrophthora | 2718","16":"Danilo | B","17":"PS1319 | B"},{"1":"1598","2":"2718","3":"R2","4":"2","5":"PS1319","6":"6.000","7":"6.000","8":"6.0000","9":"B","10":"Danilo","11":"P. citrophthora","12":"NA","13":"NA","14":"NA","15":"P. citrophthora | 2718","16":"Danilo | B","17":"PS1319 | B"},{"1":"1599","2":"2718","3":"R3","4":"2","5":"PS1319","6":"6.000","7":"6.000","8":"6.0000","9":"B","10":"Danilo","11":"P. citrophthora","12":"NA","13":"NA","14":"NA","15":"P. citrophthora | 2718","16":"Danilo | B","17":"PS1319 | B"},{"1":"1600","2":"2718","3":"R4","4":"2","5":"PS1319","6":"6.000","7":"6.000","8":"6.0000","9":"B","10":"Danilo","11":"P. citrophthora","12":"NA","13":"NA","14":"NA","15":"P. citrophthora | 2718","16":"Danilo | B",
[truncated: 1,359,252 more chars]
