# Supplementary material for: Phytophthora theobromicola sp. nov.: A New Species Causing Black Pod Disease on Cacao in Brazil
Source: Front Microbiol. 2021 Mar 15;12:537399. doi: 10.3389/fmicb.2021.537399 (PMC8015942; doi:10.3389/fmicb.2021.537399)
Supplement: Supplementary file 2 [file Data_Sheet_1.ZIP › README.md]

# New Insights into an Ancient Plant Disease: An Undescribed Species of *Phytophthora* Causing Black Pod on Cacao in Brazil

This repository contains all the statistical analysis related to growth fitness profile characterization of a new species of *Phytophthora* in Brazil.

The full analysis set are distributed in three directories: essay-1 to -3, described below:
* The growth fitness in four standart culture media;
* The growth fitness at a temperature gradient varying from 10 to 40 centigrede degrees; and
* The growth fitness at different Cocoa-clones.

All steps of the statistical analysis performed in each essay are described in `HTML` files of the respective repositories.
